# Supplementary material for: Global Analysis of Membrane-associated Protein Oligomerization Using Protein Correlation Profiling
Source: Mol Cell Proteomics. 2017 Sep 8;16(11):1972–89. doi: 10.1074/mcp.RA117.000276 (PMC5672003; doi:10.1074/mcp.RA117.000276)
Supplement: Supplemental Data [file supp_RA117.000276_4895_0_supp_4978_88s80d.xlsx]

## Sheet: Mapp
Supplemental Table 1. Summary of LC/MS profile data for SEC separations using both Superdex and Superose gel filtration columns. The first sheet in the file contains the summary data for apparent mass deteminations, embedded sheets contain the raw and Gaussion fitted profile results. The sheets are named to reflect their content.
	The prefix before the ATG identifies the peak number.				True membrane proteins identified either as only in the microsomal soluble profiling or both S200 and microsmal soluble profiling and containing a peak >fraction 8 on the sucrose gradient	A true membrane protein and identified as cytosolic in S200 profiling				Mutant phenotypes compiled from TAIR. The number in parenthesis repents the phenotype and PUBMED ID is at the end (if provide in database)	Proteins with a kinase domain identified by Mapman or gene ontology		The first resolved peak is in fraction 1, any number less then 1 is in the void. For a protein to be considered resolved both peaks had to be outside of the void.		Apparent mass of a protein calculated by SEC profiling		The Ratio of the Mapp of the monomer mass of the protein
Column	Peak	Protein Groups	Multiple resolved peaks	Void and resolved peak	True membrane	Dual Localized	Protein description	Protein symbol	Subacon localization	Mutant phenotypes	Kinase	molecular weight (kDa)	Peak Bio 1	Peak Bio 2	Mapp Bio1 (kDa)	Mapp Bio2 (kDa)	Rapp B1	Rapp B2	Type of peak Identification B1	Type of peak Identification B2
Superdex	P1_AT1G01100.4;AT1G01100.2;AT1G01100.1;AT1G01100.3	AT1G01100.4;AT1G01100.2;AT1G01100.1;AT1G01100.3	YES				>AT1G01100.4 | Symbols: | 60S acidic ribosomal protein family | chr1:50284-50954 REVERSE LENGTH=112;>AT1G01100.2 | Symbols: | 60S acidic ribosomal protein family | chr1:50284-50954 REVERSE LENGTH=112;>AT1G01100.1 | Symbols: | 60S acidic ribosomal protei		cytosol			11.162	9	7.46	140.963	201.704	12.6289	18.0706	Gaussian Peak	Gaussian Peak
Superdex	P1_AT1G01320.2;AT1G01320.1	AT1G01320.2;AT1G01320.1	YES		True		>AT1G01320.2 | Symbols: | Tetratricopeptide repeat (TPR)-like superfamily protein | chr1:121582-130099 REVERSE LENGTH=1787;>AT1G01320.1 | Symbols: | Tetratricopeptide repeat (TPR)-like superfamily protein | chr1:121582-130099 REVERSE LENGTH=1797		nucleus			197.5	1.18	1.24	869.498	857.444	4.40252	4.34149	Gaussian Peak	Gaussian Peak
Superdex	P1_AT1G01910.3	AT1G01910.3			True		>AT1G01910.3 | Symbols: | P-loop containing nucleoside triphosphate hydrolases superfamily protein | chr1:313746-315831 REVERSE LENGTH=303		cytosol			33.91	1.38	1.43	829.965	820.366	24.4755	24.1924	Gaussian Peak	Gaussian Peak
Superdex	P1_AT1G02305.1	AT1G02305.1			True		>AT1G02305.1 | Symbols: | Cysteine proteinases superfamily protein | chr1:455816-457974 FORWARD LENGTH=362		extracellular			40.033	17.6	17.3	19.0603	20.4382	0.476115	0.510534	Gaussian Peak	Gaussian Peak
Superdex	P1_AT1G02500.2;AT1G02500.1	AT1G02500.2;AT1G02500.1		YES	True	Dual	>AT1G02500.2 | Symbols: SAM1, SAM-1, MAT1, AtSAM1 | S-adenosylmethionine synthetase 1 | chr1:519037-520218 FORWARD LENGTH=393;>AT1G02500.1 | Symbols: SAM1, SAM-1, MAT1, AtSAM1 | S-adenosylmethionine synthetase 1 | chr1:519037-520218 FORWARD LENGTH=393	SAM1, SAM-1, MAT1, AtSAM1	cytosol			43.158	13.6	13.4	48.3398	50.6423	1.12007	1.17342	Gaussian Peak	Gaussian Peak
Superdex	P1_AT1G02560.1	AT1G02560.1					>AT1G02560.1 | Symbols: CLPP5, NCLPP5, NCLPP1 | nuclear encoded CLP protease 5 | chr1:538000-539805 FORWARD LENGTH=298	CLPP5, NCLPP5, NCLPP1	plastid			32.356	19.6	19.2	11.9686	13.1359	0.369903	0.40598	Gaussian Peak	Gaussian Peak
Superdex	P1_AT1G02920.1	AT1G02920.1			True		>AT1G02920.1 | Symbols: ATGSTF7, GST11, ATGSTF8, GSTF7, ATGST11 | glutathione S-transferase 7 | chr1:658886-659705 REVERSE LENGTH=209	ATGSTF7, GST11, ATGSTF8, GSTF7, ATGST11	cytosol			23.598	16.9	17.4	22.4316	19.9682	0.950573	0.846182	Gaussian Peak	Gaussian Peak
Superdex	P1_AT1G02930.2;AT1G02930.1	AT1G02930.2;AT1G02930.1					>AT1G02930.2 | Symbols: GSTF6 | glutathione S-transferase 6 | chr1:661363-662191 REVERSE LENGTH=208;>AT1G02930.1 | Symbols: ATGSTF6, GST1, ERD11, ATGSTF3, GSTF6, ATGST1 | glutathione S-transferase 6 | chr1:661363-662191 REVERSE LENGTH=208	GSTF6	cytosol			23.486	17.1	17	21.4117	21.9157	0.911681	0.933141	Gaussian Peak	Global Max
Superdex	P1_AT1G03090.2	AT1G03090.2			True		>AT1G03090.2 | Symbols: MCCA | methylcrotonyl-CoA carboxylase alpha chain, mitochondrial / 3-methylcrotonyl-CoA carboxylase 1 (MCCA) | chr1:739715-743819 FORWARD LENGTH=734	MCCA	mitochondrion			80.45	3.24	4.68	538.416	385.137	6.69256	4.78728	Gaussian Peak	Gaussian Peak
Superdex	P1_AT1G03230.1;AT1G03220.1	AT1G03230.1;AT1G03220.1	YES		True		>AT1G03230.1 | Symbols: | Eukaryotic aspartyl protease family protein | chr1:790110-791414 FORWARD LENGTH=434		extracellular			46.148	1.95	3.33	726.883	527.259	15.7511	11.4254	Gaussian Peak	Gaussian Peak
Superdex	P1_AT1G03475.1;AT4G03205.1;AT4G03205.2	AT1G03475.1;AT4G03205.1;AT4G03205.2			True		>AT1G03475.1 | Symbols: LIN2, HEMF1, ATCPO-I | Coproporphyrinogen III oxidase | chr1:869302-871175 REVERSE LENGTH=386	LIN2, HEMF1, ATCPO-I	plastid	(1) lin2 Plant have pale green leaves and develop lesions on the young leaves. Lesions begin as a small spot or stripe of collapsed tissue usually appearing in the middle part of the young leaves. 11489187		43.796	13.2	12.7	53.0545	59.5997	1.2114	1.36085	Gaussian Peak	Gaussian Peak
Superdex	P1_AT1G03600.1	AT1G03600.1			True		>AT1G03600.1 | Symbols: PSB27 | photosystem II family protein | chr1:898916-899440 FORWARD LENGTH=174	PSB27	plastid			18.834	19.4	19.5	12.5387	12.2503	0.665746	0.650436	Gaussian Peak	Gaussian Peak
Superdex	P1_AT1G03680.1	AT1G03680.1			True		>AT1G03680.1 | Symbols: ATHM1, TRX-M1, ATM1, THM1 | thioredoxin M-type 1 | chr1:916990-917865 REVERSE LENGTH=179	ATHM1, TRX-M1, ATM1, THM1	plastid			19.664	20.2	20.1	10.4092	10.6542	0.529352	0.541812	Gaussian Peak	Gaussian Peak
Superdex	P1_AT1G03740.2;AT1G03740.1	AT1G03740.2;AT1G03740.1			True		>AT1G03740.2 | Symbols: | Protein kinase superfamily protein | chr1:934055-936581 FORWARD LENGTH=697;>AT1G03740.1 | Symbols: | Protein kinase superfamily protein | chr1:934055-936792 FORWARD LENGTH=740		nucleus		Mapman; ; Gene ontology molecular functionATP binding [GO:0005524]; protein kinase activity [GO:0004672]	79.463	17.2	18	20.9193	17.3665	0.263259	0.218548	Gaussian Peak	Gaussian Peak
Superdex	P1_AT1G03870.1	AT1G03870.1		YES	True		>AT1G03870.1 | Symbols: FLA9 | FASCICLIN-like arabinoogalactan 9 | chr1:982625-983368 REVERSE LENGTH=247	FLA9	plasma membrane			26.115	13.6	13.2	48.3398	53.0545	1.85104	2.03157	Gaussian Peak	Gaussian Peak
Superdex	P1_AT1G04170.1	AT1G04170.1			True		>AT1G04170.1 | Symbols: EIF2 GAMMA | eukaryotic translation initiation factor 2 gamma subunit | chr1:1097423-1099702 FORWARD LENGTH=465	EIF2 GAMMA	cytosol			50.853	15.5	15.3	31.0686	32.5485	0.610949	0.64005	Gaussian Peak	Gaussian Peak
Superdex	P1_AT1G04410.1	AT1G04410.1					>AT1G04410.1 | Symbols: | Lactate/malate dehydrogenase family protein | chr1:1189418-1191267 REVERSE LENGTH=332		peroxisome			35.571	13.9	13.9	45.0808	45.0808	1.26735	1.26735	Gaussian Peak	Gaussian Peak
Superdex	P1_AT1G04420.1	AT1G04420.1					>AT1G04420.1 | Symbols: | NAD(P)-linked oxidoreductase superfamily protein | chr1:1191634-1193699 FORWARD LENGTH=412		plastid			46.427	13.5	14	49.4777	44.0441	1.06571	0.948674	Gaussian Peak	Global Max
Superdex	P1_AT1G04510.2;AT1G04510.1	AT1G04510.2;AT1G04510.1			True		>AT1G04510.2 | Symbols: MAC3A | MOS4-associated complex 3A | chr1:1226749-1230592 FORWARD LENGTH=523;>AT1G04510.1 | Symbols: MAC3A | MOS4-associated complex 3A | chr1:1226749-1230592 FORWARD LENGTH=523	MAC3A	nucleus	(1) mac3a mac3b defective in R protein-mediated defense response 19629177		56.881	10.7	11.8	94.9143	73.4825	1.66865	1.29186	Gaussian Peak	Gaussian Peak
Superdex	P1_AT1G04690.1	AT1G04690.1			True		>AT1G04690.1 | Symbols: KAB1, KV-BETA1 | potassium channel beta subunit 1 | chr1:1313662-1315420 FORWARD LENGTH=328	KAB1, KV-BETA1	cytosol			36.538	9.5	11.1	125.483	86.4797	3.43431	2.36684	Gaussian Peak	Gaussian Peak
Superdex	P1_AT1G04850.1	AT1G04850.1			True		>AT1G04850.1 | Symbols: | ubiquitin-associated (UBA)/TS-N domain-containing protein | chr1:1365311-1368706 REVERSE LENGTH=413		nucleus			46.603	9.8	9.7	117.023	119.778	2.51106	2.57017	Gaussian Peak	Gaussian Peak
Superdex	P1_AT1G05320.3;AT1G05320.2;AT1G05320.1	AT1G05320.3;AT1G05320.2;AT1G05320.1		YES	True		>AT1G05320.3 | Symbols: | FUNCTIONS IN: molecular_function unknown; INVOLVED IN: biological_process unknown; LOCATED IN: cellular_component unknown; EXPRESSED IN: fruit, egg cell; CONTAINS InterPro DOMAIN/s: Prefoldin (InterPro:IPR009053); BEST Arabidopsi		nucleus			89.45	6.17	6.35	272.308	261.139	3.04425	2.91939	Gaussian Peak	Gaussian Peak
Superdex	P1_AT1G05720.1	AT1G05720.1			True		>AT1G05720.1 | Symbols: | selenoprotein family protein | chr1:1717677-1718849 REVERSE LENGTH=163		endoplasmic reticulum			18.573	18.1	17.9	16.9671	17.7753	0.913537	0.95705	Gaussian Peak	Gaussian Peak
Superdex	P1_AT1G06190.2;AT1G06190.1	AT1G06190.2;AT1G06190.1			True		>AT1G06190.2 | Symbols: | Rho termination factor | chr1:1892589-1894078 REVERSE LENGTH=292;>AT1G06190.1 | Symbols: | Rho termination factor | chr1:1892467-1894078 REVERSE LENGTH=401		plastid			32.596	21	22	8.64134	6.84759	0.265104	0.210074	Global Max	Gaussian Peak
Superdex	P1_AT1G06290.1;AT3G06690.1	AT1G06290.1;AT3G06690.1					>AT1G06290.1 | Symbols: ACX3, ATACX3 | acyl-CoA oxidase 3 | chr1:1922423-1926002 FORWARD LENGTH=675	ACX3, ATACX3	mitochondrion			75.675	12.6	11.7	61.0027	75.2122	0.806114	0.993884	Gaussian Peak	Gaussian Peak
Superdex	P1_AT1G06430.1	AT1G06430.1	YES		True		>AT1G06430.1 | Symbols: FTSH8 | FTSH protease 8 | chr1:1960214-1962525 REVERSE LENGTH=685	FTSH8	plastid	(1) ftsh2 ftsh8 Completely white seedlings. Restoration of Heterozygocity of FTSH8 allows chloroplast development in the cotyledons. 16126834; (2) ftsh8 no visible difference in leaf morphology and variegation when grown under normal light and temperature conditions compared to wild-type. 14630971		73.198	1.32	3	841.632	569.336	11.498	7.77803	Gaussian Peak	Gaussian Peak
Superdex	P1_AT1G06550.1	AT1G06550.1					>AT1G06550.1 | Symbols: | ATP-dependent caseinolytic (Clp) protease/crotonase family protein | chr1:2003834-2006564 REVERSE LENGTH=387		peroxisome			43.257	15.6	15	30.3541	34.9015	0.701716	0.80684	Gaussian Peak	Global Max
Superdex	P1_AT1G06570.1;AT1G06570.2	AT1G06570.1;AT1G06570.2					>AT1G06570.1 | Symbols: PDS1, HPD | phytoene desaturation 1 | chr1:2012015-2013543 REVERSE LENGTH=473;>AT1G06570.2 | Symbols: PDS1, HPD | phytoene desaturation 1 | chr1:2012173-2013543 REVERSE LENGTH=418	PDS1, HPD	mitochondrion			51.92	11.9	11.6	71.7925	76.9826	1.38275	1.48272	Gaussian Peak	Gaussian Peak
Superdex	P1_AT1G06650.1;AT1G06650.2	AT1G06650.1;AT1G06650.2			True		>AT1G06650.1 | Symbols: | 2-oxoglutarate (2OG) and Fe(II)-dependent oxygenase superfamily protein | chr1:2035909-2037047 FORWARD LENGTH=314;>AT1G06650.2 | Symbols: | 2-oxoglutarate (2OG) and Fe(II)-dependent oxygenase superfamily protein | chr1:2035909-2		cytosol			35.726	15.3	15	32.5485	34.9015	0.911058	0.976921	Gaussian Peak	Global Max
Superdex	P1_AT1G06680.2;AT1G06680.1;AT2G30790.1	AT1G06680.2;AT1G06680.1;AT2G30790.1			True		>AT1G06680.2 | Symbols: PSBP-1, OEE2, PSII-P | photosystem II subunit P-1 | chr1:2048076-2049186 FORWARD LENGTH=219;>AT1G06680.1 | Symbols: PSBP-1, OEE2, PSII-P, OE23 | photosystem II subunit P-1 | chr1:2047940-2049186 FORWARD LENGTH=263	PSBP-1, OEE2, PSII-P	plastid			23.759	17.5	17.6	19.509	19.0603	0.821119	0.802235	Gaussian Peak	Gaussian Peak
Superdex	P1_AT1G07140.1	AT1G07140.1					>AT1G07140.1 | Symbols: SIRANBP | Pleckstrin homology (PH) domain superfamily protein | chr1:2192360-2193688 REVERSE LENGTH=228	SIRANBP	cytosol			25.601	12.9	12.4	56.89	63.9083	2.22218	2.49632	Gaussian Peak	Gaussian Peak
Superdex	P1_AT1G07320.4;AT1G07320.3;AT1G07320.2;AT1G07320.1	AT1G07320.4;AT1G07320.3;AT1G07320.2;AT1G07320.1			True		>AT1G07320.4 | Symbols: RPL4 | ribosomal protein L4 | chr1:2249190-2250173 FORWARD LENGTH=278;>AT1G07320.3 | Symbols: RPL4 | ribosomal protein L4 | chr1:2249190-2250026 FORWARD LENGTH=278;>AT1G07320.2 | Symbols: RPL4 | ribosomal protein L4 | chr1:2249190-2	RPL4	plastid			30.142	16.5	17.1	24.6194	21.4117	0.816782	0.710362	Gaussian Peak	Gaussian Peak
Superdex	P1_AT1G07440.1;AT1G07440.2;AT2G29330.1;AT1G07450.1;AT2G29300.1;AT2G29300.2	AT1G07440.1;AT1G07440.2;AT2G29330.1;AT1G07450.1;AT2G29300.1;AT2G29300.2			True		>AT1G07440.1 | Symbols: | NAD(P)-binding Rossmann-fold superfamily protein | chr1:2286436-2287665 REVERSE LENGTH=266;>AT1G07440.2 | Symbols: | NAD(P)-binding Rossmann-fold superfamily protein | chr1:2286700-2287665 REVERSE LENGTH=207		cytosol			28.332	12.6	12.1	61.0027	68.5284	2.15314	2.41876	Gaussian Peak	Gaussian Peak
Superdex	P1_AT1G07750.1;AT2G28680.1	AT1G07750.1;AT2G28680.1					>AT1G07750.1 | Symbols: | RmlC-like cupins superfamily protein | chr1:2404300-2405863 REVERSE LENGTH=356		cytosol			38.31	12	12	70.1415	70.1415	1.83089	1.83089	Global Max	Gaussian Peak
Superdex	P1_AT1G07890.8;AT1G07890.7;AT1G07890.5;AT1G07890.4;AT1G07890.3;AT1G07890.2;AT1G07890.1;AT1G07890.6	AT1G07890.8;AT1G07890.7;AT1G07890.5;AT1G07890.4;AT1G07890.3;AT1G07890.2;AT1G07890.1;AT1G07890.6			True	Dual	>AT1G07890.8 | Symbols: APX1, MEE6, CS1, ATAPX1, ATAPX01 | ascorbate peroxidase 1 | chr1:2438005-2439435 FORWARD LENGTH=250;>AT1G07890.7 | Symbols: APX1, MEE6, CS1, ATAPX1, ATAPX01 | ascorbate peroxidase 1 | chr1:2438005-2439435 FORWARD LENGTH=250;>AT1G078	APX1, MEE6, CS1, ATAPX1, ATAPX01	cytosol			27.561	16.3	16.2	25.7921	26.3992	0.935819	0.957847	Gaussian Peak	Gaussian Peak
Superdex	P1_AT1G08110.3;AT1G08110.2;AT1G08110.1;AT1G08110.4	AT1G08110.3;AT1G08110.2;AT1G08110.1;AT1G08110.4			True	Dual	>AT1G08110.3 | Symbols: | lactoylglutathione lyase family protein / glyoxalase I family protein | chr1:2535702-2537630 FORWARD LENGTH=185;>AT1G08110.2 | Symbols: | lactoylglutathione lyase family protein / glyoxalase I family protein | chr1:2535702-25376		cytosol			20.848	15.6	15.8	30.3541	28.974	1.45597	1.38977	Gaussian Peak	Gaussian Peak
Superdex	P1_AT1G08360.1	AT1G08360.1			True		>AT1G08360.1 | Symbols: | Ribosomal protein L1p/L10e family | chr1:2636231-2637694 FORWARD LENGTH=216		cytosol			24.469	15	16.7	34.9015	23.5001	1.42635	0.960402	Gaussian Peak	Gaussian Peak
Superdex	P1_AT1G08370.1	AT1G08370.1			True		>AT1G08370.1 | Symbols: DCP1, ATDCP1 | decapping 1 | chr1:2638355-2640367 FORWARD LENGTH=367	DCP1, ATDCP1	cytosol	(1) dcp1-2 The homozygous progeny does not form flower buds. 17485080; (2) dcp1-2 The homozygous progeny is seedling lethal, showed arrested postembryonic development including cotyledon expansion, development of vascular networks, root elongation, and shoot development. 17485080		40.61	11.1	11.1	86.4797	86.4797	2.12952	2.12952	Gaussian Peak	Gaussian Peak
Superdex	P1_AT1G08420.2;AT1G08420.1	AT1G08420.2;AT1G08420.1			True		>AT1G08420.2 | Symbols: BSL2 | BRI1 suppressor 1 (BSU1)-like 2 | chr1:2649959-2656564 FORWARD LENGTH=1013;>AT1G08420.1 | Symbols: BSL2 | BRI1 suppressor 1 (BSU1)-like 2 | chr1:2649959-2656564 FORWARD LENGTH=1018	BSL2	nucleus			108.08	5.9	6.61	289.963	245.811	2.68285	2.27434	Gaussian Peak	Gaussian Peak
Superdex	P1_AT1G08450.2;AT1G08450.1;AT1G08450.3	AT1G08450.2;AT1G08450.1;AT1G08450.3		YES	True		>AT1G08450.2 | Symbols: CRT3, PSL1, EBS2, AtCRT3 | calreticulin 3 | chr1:2668008-2671800 REVERSE LENGTH=370;>AT1G08450.1 | Symbols: CRT3, PSL1, EBS2, AtCRT3 | calreticulin 3 | chr1:2668008-2671800 REVERSE LENGTH=424;>AT1G08450.3 | Symbols: CRT3 | calreticu	CRT3, PSL1, EBS2, AtCRT3	endoplasmic reticulum	(1) SALK_051336C compromised in EFR but not FLS2 signaling. 19717464		43.594	12.1	12	68.5284	70.1415	1.57197	1.60897	Gaussian Peak	Gaussian Peak
Superdex	P1_AT1G08550.2;AT1G08550.1	AT1G08550.2;AT1G08550.1			True	Dual	>AT1G08550.2 | Symbols: NPQ1, AVDE1 | non-photochemical quenching 1 | chr1:2707462-2709387 FORWARD LENGTH=462;>AT1G08550.1 | Symbols: NPQ1, AVDE1 | non-photochemical quenching 1 | chr1:2707462-2709387 FORWARD LENGTH=462	NPQ1, AVDE1	plastid	(1) CS3771 altered nonphotochemical quenching of chlorophyll fluorescence; unable to convert violaxanthin to zeaxanthin in excessive light via the xanthophyll cycle; affects the structural gene encoding violaxanthin deepoxidase; exhibits greatly reduced nonphotochemical quenching. demonstrating that violaxanthin deepoxidation is required for the bulk of rapidly reversible nonphotochemical qenchin…		52.017	13.5	13.4	49.4777	50.6423	0.951183	0.973573	Gaussian Peak	Gaussian Peak
Superdex	P1_AT1G08970.4;AT1G08970.3;AT1G08970.2;AT1G08970.1;AT1G54830.3;AT1G54830.2;AT1G54830.1	AT1G08970.4;AT1G08970.3;AT1G08970.2;AT1G08970.1;AT1G54830.3;AT1G54830.2;AT1G54830.1			True		>AT1G08970.4 | Symbols: HAP5C, NF-YC9 | nuclear factor Y, subunit C9 | chr1:2883144-2883839 FORWARD LENGTH=231;>AT1G08970.3 | Symbols: HAP5C, NF-YC9 | nuclear factor Y, subunit C9 | chr1:2883144-2883839 FORWARD LENGTH=231;>AT1G08970.2 | Symbols: HAP5C, NF-	HAP5C, NF-YC9	nucleus			25.639	15.6	15.8	30.3541	28.974	1.1839	1.13008	Gaussian Peak	Gaussian Peak
Superdex	P1_AT1G08980.1	AT1G08980.1			True	Dual	>AT1G08980.1 | Symbols: ATAMI1, AMI1, ATTOC64-I, TOC64-I | amidase 1 | chr1:2884455-2886430 FORWARD LENGTH=425	ATAMI1, AMI1, ATTOC64-I, TOC64-I	cytosol	(1) toc64-I No visible phenotype. 17655652; (2) toc64-III-1 toc64-I No visible phenotype. 17655652; (3) toc64-III-1 toc64-V toc64-I No visible phenotype. 17655652; (4) toc64-V toc64-I No visible phenotype. 17655652		45.056	16.2	16.6	26.3992	24.0532	0.58592	0.533852	Gaussian Peak	Gaussian Peak
Superdex	P1_AT1G09070.1	AT1G09070.1			True		>AT1G09070.1 | Symbols: SRC2, (AT)SRC2 | soybean gene regulated by cold-2 | chr1:2927767-2928741 FORWARD LENGTH=324	SRC2, (AT)SRC2	vacuole,endoplasmic reticulum			34.189	5.15	5.33	345.243	331.083	10.0981	9.6839	Gaussian Peak	Gaussian Peak
Superdex	P1_AT1G09130.2;AT1G09130.1;AT1G09130.3	AT1G09130.2;AT1G09130.1;AT1G09130.3			True		>AT1G09130.2 | Symbols: | ATP-dependent caseinolytic (Clp) protease/crotonase family protein | chr1:2940063-2942217 REVERSE LENGTH=330;>AT1G09130.1 | Symbols: | ATP-dependent caseinolytic (Clp) protease/crotonase family protein | chr1:2940063-2942217 REV		plastid			36.307	15.4	15.9	31.7999	28.3077	0.875862	0.779676	Gaussian Peak	Gaussian Peak
Superdex	P1_AT1G09210.1	AT1G09210.1			True		>AT1G09210.1 | Symbols: CRT1b, AtCRT1b | calreticulin 1b | chr1:2973217-2976655 REVERSE LENGTH=424	CRT1b, AtCRT1b	endoplasmic reticulum			48.156	9.8	11.3	117.023	82.5478	2.43008	1.71418	Gaussian Peak	Gaussian Peak
Superdex	P1_AT1G09310.1	AT1G09310.1			True	Dual	>AT1G09310.1 | Symbols: | Protein of unknown function, DUF538 | chr1:3009109-3009648 FORWARD LENGTH=179		cytosol			19.947	15.4	15.2	31.7999	33.3146	1.59422	1.67016	Gaussian Peak	Gaussian Peak
Superdex	P1_AT1G09340.1	AT1G09340.1			True	Dual	>AT1G09340.1 | Symbols: CRB, CSP41B, HIP1.3 | chloroplast RNA binding | chr1:3015473-3018035 FORWARD LENGTH=378	CRB, CSP41B, HIP1.3	plastid	(1) SALK_107566C Smaller and paler than wild-type plants. Reduction in both chlorophyll a and chlorophyll b. Impaired photosynthesis. 17617174; (2) csp41b-1/csp41a-1* Pale green seedlings, short shoots, short siliques and reduced seed set. Mutants do not accumulate CSP41b protein and CSP41a protein levels are reduced. 18398686; (3) csp41b-2 Smaller and paler than wild-type plants. Reduction in bo…		42.619	15.1	15.7	34.0988	29.656	0.800085	0.695841	Gaussian Peak	Gaussian Peak
Superdex	P1_AT1G09640.1;AT1G09640.2	AT1G09640.1;AT1G09640.2			True	Dual	>AT1G09640.1 | Symbols: | Translation elongation factor EF1B, gamma chain | chr1:3120162-3122152 FORWARD LENGTH=414;>AT1G09640.2 | Symbols: | Translation elongation factor EF1B, gamma chain | chr1:3120162-3122152 FORWARD LENGTH=265		cytosol			46.66	3.2	1.58	543.451	792.229	11.647	16.9788	Gaussian Peak	Gaussian Peak
Superdex	P1_AT1G09780.1	AT1G09780.1		YES	True	Dual	>AT1G09780.1 | Symbols: | Phosphoglycerate mutase, 2,3-bisphosphoglycerate-independent | chr1:3165550-3167812 REVERSE LENGTH=557		cytosol	(1) ipgam1-1 ipgam2-2 Vegetative and reproductive growth are greatly reduced with respect to wild type. Pale reticulate leaf phenotype. Double mutants are self-sterile due to failure to produce pollen grains. 21813794		60.579	14	14.1	44.0441	43.0312	0.727052	0.710331	Gaussian Peak	Gaussian Peak
Superdex	P1_AT1G09850.1	AT1G09850.1			True		>AT1G09850.1 | Symbols: XBCP3 | xylem bark cysteine peptidase 3 | chr1:3201848-3203875 FORWARD LENGTH=437	XBCP3	vacuole			48.073	1.98	2.13	721.827	697.071	15.0152	14.5003	Gaussian Peak	Gaussian Peak
Superdex	P1_AT1G10590.2;AT1G10590.1;AT1G10590.3	AT1G10590.2;AT1G10590.1;AT1G10590.3			True		>AT1G10590.2 | Symbols: | Nucleic acid-binding, OB-fold-like protein | chr1:3502324-3502991 REVERSE LENGTH=139;>AT1G10590.1 | Symbols: | Nucleic acid-binding, OB-fold-like protein | chr1:3502324-3502991 REVERSE LENGTH=139;>AT1G10590.3 | Symbols: | Nucle		mitochondrion			15.455	18.2	17.8	16.5769	18.1937	1.07259	1.17721	Gaussian Peak	Gaussian Peak
Superdex	P1_AT1G10840.1;AT1G10840.2	AT1G10840.1;AT1G10840.2			True		>AT1G10840.1 | Symbols: TIF3H1 | translation initiation factor 3 subunit H1 | chr1:3607885-3610299 REVERSE LENGTH=337;>AT1G10840.2 | Symbols: TIF3H1 | translation initiation factor 3 subunit H1 | chr1:3607885-3609657 REVERSE LENGTH=250	TIF3H1	nucleus			38.372	13.9	14.1	45.0808	43.0312	1.17484	1.12142	Gaussian Peak	Gaussian Peak
Superdex	P1_AT1G10865.2;AT1G10865.1	AT1G10865.2;AT1G10865.1			True		>AT1G10865.2 | Symbols: | FUNCTIONS IN: molecular_function unknown; INVOLVED IN: biological_process unknown; LOCATED IN: cellular_component unknown; CONTAINS InterPro DOMAIN/s: Cytochrome c oxidase assembly protein PET191, N-terminal (InterPro:IPR018793);		cytosol			6.5015	20.5	20.7	9.7074	9.26604	1.4931	1.42522	Gaussian Peak	Gaussian Peak
Superdex	P1_AT1G11360.4;AT1G11360.3;AT1G11360.2;AT1G11360.1	AT1G11360.4;AT1G11360.3;AT1G11360.2;AT1G11360.1					>AT1G11360.4 | Symbols: | Adenine nucleotide alpha hydrolases-like superfamily protein | chr1:3822171-3822899 REVERSE LENGTH=242;>AT1G11360.3 | Symbols: | Adenine nucleotide alpha hydrolases-like superfamily protein | chr1:3822171-3822899 REVERSE LENGTH=		plastid			26.508	14.3	14.3	41.0747	41.0747	1.54952	1.54952	Gaussian Peak	Gaussian Peak
Superdex	P1_AT1G11530.1	AT1G11530.1			True		>AT1G11530.1 | Symbols: ATCXXS1, CXXS1 | C-terminal cysteine residue is changed to a serine 1 | chr1:3874518-3875311 FORWARD LENGTH=118	ATCXXS1, CXXS1	cytosol,plasma membrane			13.334	21	19	8.64134	13.7616	0.648068	1.03207	Global Max	Global Max
Superdex	P1_AT1G11580.1	AT1G11580.1			True		>AT1G11580.1 | Symbols: ATPMEPCRA, PMEPCRA | methylesterase PCR A | chr1:3888730-3890649 FORWARD LENGTH=557	ATPMEPCRA, PMEPCRA	extracellular			61.687	18.4	18.2	15.8232	16.5769	0.256508	0.268726	Gaussian Peak	Gaussian Peak
Superdex	P1_AT1G11650.2;AT1G11650.1	AT1G11650.2;AT1G11650.1			True	Dual	>AT1G11650.2 | Symbols: ATRBP45B, RBP45B | RNA-binding (RRM/RBD/RNP motifs) family protein | chr1:3914895-3917941 FORWARD LENGTH=405;>AT1G11650.1 | Symbols: ATRBP45B, RBP45B | RNA-binding (RRM/RBD/RNP motifs) family protein | chr1:3914895-3917301 FORWARD L	ATRBP45B, RBP45B	nucleus			44.114	14.6	14.6	38.3055	38.3055	0.86833	0.86833	Gaussian Peak	Gaussian Peak
Superdex	P1_AT1G11820.2;AT1G11820.1	AT1G11820.2;AT1G11820.1			True		>AT1G11820.2 | Symbols: | O-Glycosyl hydrolases family 17 protein | chr1:3991144-3993327 REVERSE LENGTH=511;>AT1G11820.1 | Symbols: | O-Glycosyl hydrolases family 17 protein | chr1:3991259-3993327 REVERSE LENGTH=384		extracellular			55.63	12.6	11.6	61.0027	76.9826	1.09658	1.38383	Gaussian Peak	Gaussian Peak
Superdex	P1_AT1G11840.4;AT1G11840.3;AT1G11840.2;AT1G11840.1;AT1G11840.6;AT1G11840.5	AT1G11840.4;AT1G11840.3;AT1G11840.2;AT1G11840.1;AT1G11840.6;AT1G11840.5			True	Dual	>AT1G11840.4 | Symbols: ATGLX1, GLX1 | glyoxalase I homolog | chr1:3996045-3997518 FORWARD LENGTH=283;>AT1G11840.3 | Symbols: ATGLX1, GLX1 | glyoxalase I homolog | chr1:3996045-3997518 FORWARD LENGTH=283;>AT1G11840.2 | Symbols: ATGLX1, GLX1 | glyoxalase I	ATGLX1, GLX1	cytosol			31.928	16.6	16.8	24.0532	22.9596	0.753359	0.719107	Gaussian Peak	Gaussian Peak
Superdex	P1_AT1G11860.3;AT1G11860.2;AT1G11860.1	AT1G11860.3;AT1G11860.2;AT1G11860.1					>AT1G11860.3 | Symbols: | Glycine cleavage T-protein family | chr1:4001801-4003245 FORWARD LENGTH=408;>AT1G11860.2 | Symbols: | Glycine cleavage T-protein family | chr1:4001801-4003245 FORWARD LENGTH=408;>AT1G11860.1 | Symbols: | Glycine cleavage T-prot		mitochondrion			44.444	15.9	15.6	28.3077	30.3541	0.636929	0.682974	Gaussian Peak	Gaussian Peak
Superdex	P1_AT1G11890.1	AT1G11890.1		YES	True		>AT1G11890.1 | Symbols: SEC22, ATSEC22 | Synaptobrevin family protein | chr1:4011509-4012835 FORWARD LENGTH=218	SEC22, ATSEC22	cytosol			25.332	4.65	4.28	387.835	422.7	15.3101	16.6864	Gaussian Peak	Gaussian Peak
Superdex	P1_AT1G11910.1;AT1G62290.2;AT1G62290.1	AT1G11910.1;AT1G62290.2;AT1G62290.1		YES	True		>AT1G11910.1 | Symbols: APA1, ATAPA1 | aspartic proteinase A1 | chr1:4017119-4019874 REVERSE LENGTH=506	APA1, ATAPA1	vacuole			54.613	5.45	4.93	321.967	363.374	5.89543	6.65362	Gaussian Peak	Gaussian Peak
Superdex	P1_AT1G12050.1	AT1G12050.1			True		>AT1G12050.1 | Symbols: | fumarylacetoacetase, putative | chr1:4072904-4075856 FORWARD LENGTH=421		cytosol			46.095	13.1	13	54.3034	55.5816	1.17808	1.20581	Gaussian Peak	Gaussian Peak
Superdex	P1_AT1G12080.2	AT1G12080.2					>AT1G12080.2 | Symbols: | Vacuolar calcium-binding protein-related | chr1:4084289-4084888 FORWARD LENGTH=138		cytosol			15.382	10	11.7	111.702	75.2122	7.26189	4.88962	Global Max	Gaussian Peak
Superdex	P1_AT1G12250.2;AT1G12250.1	AT1G12250.2;AT1G12250.1			True		>AT1G12250.2 | Symbols: | Pentapeptide repeat-containing protein | chr1:4159623-4161269 FORWARD LENGTH=206;>AT1G12250.1 | Symbols: | Pentapeptide repeat-containing protein | chr1:4159287-4161269 FORWARD LENGTH=280		plastid			21.768	6	5.13	283.294	346.853	13.0142	15.9341	Gaussian Peak	Gaussian Peak
Superdex	P1_AT1G12270.1;AT4G12400.1;AT4G12400.2	AT1G12270.1;AT4G12400.1;AT4G12400.2			True		>AT1G12270.1 | Symbols: Hop1 | stress-inducible protein, putative | chr1:4172105-4174575 FORWARD LENGTH=572	Hop1	nucleus			64.584	9.6	10.2	122.597	106.624	1.89826	1.65093	Gaussian Peak	Gaussian Peak
Superdex	P1_AT1G12310.1	AT1G12310.1			True	Dual	>AT1G12310.1 | Symbols: | Calcium-binding EF-hand family protein | chr1:4187500-4187946 REVERSE LENGTH=148		cytosol			16.517	17	17.5	21.9157	19.509	1.32686	1.18114	Gaussian Peak	Gaussian Peak
Superdex	P1_AT1G12410.1	AT1G12410.1			True		>AT1G12410.1 | Symbols: CLPR2, NCLPP2, CLP2 | CLP protease proteolytic subunit 2 | chr1:4223099-4224954 FORWARD LENGTH=279	CLPR2, NCLPP2, CLP2	plastid	(1) SALK_046378 Yellow/pale-green phenotype and reduced growth. Reduced accumulation of ClpPRS complex. Reduced chloroplast size and thylakoid accumulation. Delayed plant development. 16766689		31.208	2.23	2.29	681.04	671.599	21.8226	21.5201	Gaussian Peak	Gaussian Peak
Superdex	P1_AT1G12800.1	AT1G12800.1			True		>AT1G12800.1 | Symbols: | Nucleic acid-binding, OB-fold-like protein | chr1:4361778-4365189 REVERSE LENGTH=767		plastid			85.667	14.8	15.8	36.5639	28.974	0.426814	0.338217	Gaussian Peak	Gaussian Peak
Superdex	P1_AT1G12840.1	AT1G12840.1		YES	True		>AT1G12840.1 | Symbols: DET3, ATVHA-C | vacuolar ATP synthase subunit C (VATC) / V-ATPase C subunit / vacuolar proton pump C subunit (DET3) | chr1:4375584-4378220 FORWARD LENGTH=375	DET3, ATVHA-C	vacuole,golgi			42.619	14.5	14.1	39.2072	43.0312	0.919946	1.00967	Gaussian Peak	Gaussian Peak
Superdex	P1_AT1G12900.4;AT1G12900.3;AT1G12900.1;AT1G12900.2	AT1G12900.4;AT1G12900.3;AT1G12900.1;AT1G12900.2					>AT1G12900.4 | Symbols: GAPA-2 | glyceraldehyde 3-phosphate dehydrogenase A subunit 2 | chr1:4392634-4393850 REVERSE LENGTH=350;>AT1G12900.3 | Symbols: GAPA-2 | glyceraldehyde 3-phosphate dehydrogenase A subunit 2 | chr1:4392634-4393850 REVERSE LENGTH=350;	GAPA-2	plastid			37.667	14.9	13.2	35.723	53.0545	0.94839	1.40851	Gaussian Peak	Gaussian Peak
Superdex	P1_AT1G13020.1	AT1G13020.1	YES		True	Dual	>AT1G13020.1 | Symbols: EIF4B2 | eukaryotic initiation factor 4B2 | chr1:4440927-4443520 REVERSE LENGTH=549	EIF4B2	cytosol			59.324	5.31	3.31	332.627	529.719	5.60696	8.92925	Gaussian Peak	Gaussian Peak
Superdex	P1_AT1G13060.1;AT1G13060.2;AT3G26340.1	AT1G13060.1;AT1G13060.2;AT3G26340.1			True	Dual	>AT1G13060.1 | Symbols: PBE1 | 20S proteasome beta subunit E1 | chr1:4452641-4454663 FORWARD LENGTH=274;>AT1G13060.2 | Symbols: PBE1 | 20S proteasome beta subunit E1 | chr1:4452641-4454663 FORWARD LENGTH=298	PBE1	cytosol,nucleus			29.667	4.25	2.9	425.661	582.738	14.348	19.6426	Gaussian Peak	Gaussian Peak
Superdex	P1_AT1G13090.1;AT1G13100.1;AT5G25140.1;AT5G25130.1	AT1G13090.1;AT1G13100.1;AT5G25140.1;AT5G25130.1			True		>AT1G13090.1 | Symbols: CYP71B28 | cytochrome P450, family 71, subfamily B, polypeptide 28 | chr1:4461846-4463400 FORWARD LENGTH=490	CYP71B28	endoplasmic reticulum			56.536	2.68	2.94	613.342	577.34	10.8487	10.2119	Gaussian Peak	Gaussian Peak
Superdex	P1_AT1G13270.1;AT1G13270.2	AT1G13270.1;AT1G13270.2			True		>AT1G13270.1 | Symbols: MAP1C, MAP1B | methionine aminopeptidase 1B | chr1:4544999-4547155 FORWARD LENGTH=369;>AT1G13270.2 | Symbols: MAP1C, MAP1B | methionine aminopeptidase 1B | chr1:4544999-4546574 FORWARD LENGTH=283	MAP1C, MAP1B	plastid			40.424	16.4	16	25.199	27.6567	0.623366	0.684165	Gaussian Peak	Gaussian Peak
Superdex	P1_AT1G13280.1	AT1G13280.1					>AT1G13280.1 | Symbols: AOC4 | allene oxide cyclase 4 | chr1:4547624-4548552 FORWARD LENGTH=254	AOC4	plastid			27.809	14.8	14	36.5639	44.0441	1.31482	1.58381	Gaussian Peak	Global Max
Superdex	P1_AT1G13320.2;AT1G13320.3;AT1G13320.1	AT1G13320.2;AT1G13320.3;AT1G13320.1					>AT1G13320.2 | Symbols: PP2AA3 | protein phosphatase 2A subunit A3 | chr1:4563970-4567348 REVERSE LENGTH=537;>AT1G13320.3 | Symbols: PP2AA3 | protein phosphatase 2A subunit A3 | chr1:4563692-4567348 REVERSE LENGTH=587;>AT1G13320.1 | Symbols: PP2AA3 | pro	PP2AA3	cytosol			59.998	1.14	1.82	877.627	749.204	14.6276	12.4872	Gaussian Peak	Gaussian Peak
Superdex	P1_AT1G13440.1;AT1G13440.2	AT1G13440.1;AT1G13440.2					>AT1G13440.1 | Symbols: GAPC-2, GAPC2 | glyceraldehyde-3-phosphate dehydrogenase C2 | chr1:4608465-4610494 REVERSE LENGTH=338;>AT1G13440.2 | Symbols: GAPC-2, GAPC2 | glyceraldehyde-3-phosphate dehydrogenase C2 | chr1:4608465-4610494 REVERSE LENGTH=310	GAPC-2, GAPC2	cytosol			36.913	12	11.2	70.1415	84.4909	1.90018	2.28892	Gaussian Peak	Gaussian Peak
Superdex	P1_AT1G13690.1	AT1G13690.1					>AT1G13690.1 | Symbols: ATE1 | ATPase E1 | chr1:4693380-4694179 FORWARD LENGTH=177	ATE1	nucleus			19.809	16	15	27.6567	34.9015	1.39617	1.7619	Global Max	Global Max
Superdex	P1_AT1G13930.3;AT1G13930.2;AT1G13930.1	AT1G13930.3;AT1G13930.2;AT1G13930.1					>AT1G13930.3 | Symbols: | Involved in response to salt stress. Knockout mutants are hypersensitive to salt stress. | chr1:4761091-4761558 FORWARD LENGTH=155;>AT1G13930.2 | Symbols: | Involved in response to salt stress. Knockout mutants are hypersensit		nucleus			16.163	13.7	13.8	47.2281	46.142	2.92199	2.85479	Gaussian Peak	Gaussian Peak
Superdex	P1_AT1G14380.2;AT1G14380.3;AT1G14380.1	AT1G14380.2;AT1G14380.3;AT1G14380.1			True		>AT1G14380.2 | Symbols: IQD28 | IQ-domain 28 | chr1:4918279-4920761 REVERSE LENGTH=602;>AT1G14380.3 | Symbols: IQD28 | IQ-domain 28 | chr1:4918279-4920761 REVERSE LENGTH=664;>AT1G14380.1 | Symbols: IQD28 | IQ-domain 28 | chr1:4918279-4920761 REVERSE LENGTH	IQD28	nucleus			66.101	9.6	11	122.597	88.5154	1.85469	1.33909	Gaussian Peak	Global Max
Superdex	P1_AT1G14410.1	AT1G14410.1			True		>AT1G14410.1 | Symbols: ATWHY1, PTAC1, WHY1 | ssDNA-binding transcriptional regulator | chr1:4929352-4930810 REVERSE LENGTH=263	ATWHY1, PTAC1, WHY1	plastid			29.058	11	12.5	88.5154	62.4386	3.04616	2.14876	Gaussian Peak	Gaussian Peak
Superdex	P1_AT1G14980.1	AT1G14980.1			True	Dual	>AT1G14980.1 | Symbols: CPN10 | chaperonin 10 | chr1:5165930-5166654 REVERSE LENGTH=98	CPN10	mitochondrion			10.812	17.6	17.7	19.0603	18.622	1.76288	1.72234	Gaussian Peak	Gaussian Peak
Superdex	P1_AT1G15120.1;AT1G15120.2;AT2G01090.2;AT2G01090.1	AT1G15120.1;AT1G15120.2;AT2G01090.2;AT2G01090.1			True		>AT1G15120.1 | Symbols: | Ubiquinol-cytochrome C reductase hinge protein | chr1:5203091-5203897 FORWARD LENGTH=69;>AT1G15120.2 | Symbols: | Ubiquinol-cytochrome C reductase hinge protein | chr1:5202648-5203950 FORWARD LENGTH=166		cytosol			7.9832	19.1	19.5	13.4451	12.2503	1.68418	1.53451	Gaussian Peak	Gaussian Peak
Superdex	P1_AT1G15290.1	AT1G15290.1			True		>AT1G15290.1 | Symbols: | Tetratricopeptide repeat (TPR)-like superfamily protein | chr1:5257327-5264814 REVERSE LENGTH=1608		nucleus			177.63	4.4	4.79	411.062	375.405	2.31415	2.11341	Gaussian Peak	Gaussian Peak
Superdex	P1_AT1G15540.1	AT1G15540.1			True		>AT1G15540.1 | Symbols: | 2-oxoglutarate (2OG) and Fe(II)-dependent oxygenase superfamily protein | chr1:5342587-5343705 FORWARD LENGTH=320		cytosol			37.334	16.7	16.8	23.5001	22.9596	0.629455	0.614979	Gaussian Peak	Gaussian Peak
Superdex	P1_AT1G15930.2;AT1G15930.1	AT1G15930.2;AT1G15930.1					>AT1G15930.2 | Symbols: | Ribosomal protein L7Ae/L30e/S12e/Gadd45 family protein | chr1:5471702-5472741 FORWARD LENGTH=144;>AT1G15930.1 | Symbols: | Ribosomal protein L7Ae/L30e/S12e/Gadd45 family protein | chr1:5471702-5472741 FORWARD LENGTH=144		cytosol			15.377	15.3	15.7	32.5485	29.656	2.1167	1.9286	Gaussian Peak	Gaussian Peak
Superdex	P1_AT1G16080.1	AT1G16080.1					>AT1G16080.1 | Symbols: | unknown protein; LOCATED IN: apoplast, chloroplast stroma, chloroplast, chloroplast envelope; EXPRESSED IN: 23 plant structures; EXPRESSED DURING: 14 growth stages; Has 81 Blast hits to 81 proteins in 28 species: Archae - 0; Bact		plastid			34.13	16.2	16.2	26.3992	26.3992	0.77349	0.77349	Gaussian Peak	Gaussian Peak
Superdex	P1_AT1G16210.1	AT1G16210.1			True	Dual	>AT1G16210.1 | Symbols: | unknown protein; CONTAINS InterPro DOMAIN/s: Protein of unknown function DUF1014 (InterPro:IPR010422); Has 16107 Blast hits to 8386 proteins in 1107 species: Archae - 26; Bacteria - 3370; Metazoa - 4013; Fungi - 1516; Plants - 52		nucleus			26.826	12.2	12.1	66.9524	68.5284	2.4958	2.55455	Gaussian Peak	Gaussian Peak
Superdex	P1_AT1G16350.1;AT1G79470.1	AT1G16350.1;AT1G79470.1					>AT1G16350.1 | Symbols: | Aldolase-type TIM barrel family protein | chr1:5590951-5592872 FORWARD LENGTH=502;>AT1G79470.1 | Symbols: | Aldolase-type TIM barrel family protein | chr1:29894772-29896661 REVERSE LENGTH=503		peroxisome			54.051	8.4	7.56	162.081	197.065	2.99867	3.64591	Gaussian Peak	Gaussian Peak
Superdex	P1_AT1G16790.1	AT1G16790.1			True		>AT1G16790.1 | Symbols: | ribosomal protein-related | chr1:5744638-5745072 FORWARD LENGTH=144		cytosol			15.454	18.7	19.5	14.7564	12.2503	0.954863	0.792695	Gaussian Peak	Gaussian Peak
Superdex	P1_AT1G16850.1	AT1G16850.1					>AT1G16850.1 | Symbols: | unknown protein; FUNCTIONS IN: molecular_function unknown; INVOLVED IN: response to salt stress; LOCATED IN: endomembrane system; EXPRESSED IN: leaf apex, leaf whorl, male gametophyte, flower, leaf; EXPRESSED DURING: LP.06 six le		endoplasmic reticulum			16.704	12.7	13.4	59.5997	50.6423	3.56799	3.03175	Gaussian Peak	Gaussian Peak
Superdex	P1_AT1G16880.2;AT1G16880.1	AT1G16880.2;AT1G16880.1					>AT1G16880.2 | Symbols: | uridylyltransferase-related | chr1:5773796-5775272 FORWARD LENGTH=213;>AT1G16880.1 | Symbols: | uridylyltransferase-related | chr1:5773796-5776125 FORWARD LENGTH=290		plastid			22.673	15.6	15.4	30.3541	31.7999	1.33878	1.40255	Gaussian Peak	Gaussian Peak
Superdex	P1_AT1G16890.2;AT1G16890.1;AT1G16890.3	AT1G16890.2;AT1G16890.1;AT1G16890.3			True		>AT1G16890.2 | Symbols: UBC36, UBC13B | ubiquitin-conjugating enzyme 36 | chr1:5776550-5778327 REVERSE LENGTH=153;>AT1G16890.1 | Symbols: UBC36, UBC13B | ubiquitin-conjugating enzyme 36 | chr1:5776550-5777903 REVERSE LENGTH=120;>AT1G16890.3 | Symbols: UBC3	UBC36, UBC13B	cytosol			17.22	18	18.2	17.3665	16.5769	1.00851	0.962655	Gaussian Peak	Gaussian Peak
Superdex	P1_AT1G16920.1	AT1G16920.1			True		>AT1G16920.1 | Symbols: RAB11, ATRABA1B, RABA1b | RAB GTPase homolog A1B | chr1:5787489-5789147 REVERSE LENGTH=216	RAB11, ATRABA1B, RABA1b	plasma membrane,golgi			24.02	1.59	1.51	790.388	805.237	32.9054	33.5236	Gaussian Peak	Gaussian Peak
Superdex	P1_AT1G17100.1	AT1G17100.1					>AT1G17100.1 | Symbols: | SOUL heme-binding family protein | chr1:5844766-5845539 FORWARD LENGTH=232		extracellular			25.388	18.8	19.2	14.4171	13.1359	0.56787	0.517406	Gaussian Peak	Gaussian Peak
Superdex	P1_AT1G17220.1	AT1G17220.1			True		>AT1G17220.1 | Symbols: FUG1 | Translation initiation factor 2, small GTP-binding protein | chr1:5885383-5890165 FORWARD LENGTH=1026	FUG1	plastid	(1) fug1-1/var2-2 Double mutant suppresses leaf variegation due to var2 loss of function. First leaves are smaller with reduced cell size. 17416734; (2) fug1-2 Segregates for embryo lethal (3wt:1emb). Homozygotes are not viable. 17416734; (3) fug1-3/var2-1 Double mutant suppresses leaf variegation due to var2 loss of function. First leaves are smaller with reduced cell size. 17416734		109.75	9.2	10	134.554	111.702	1.22601	1.01779	Gaussian Peak	Gaussian Peak
Superdex	P1_AT1G17290.1;AT1G72330.2	AT1G17290.1;AT1G72330.2					>AT1G17290.1 | Symbols: AlaAT1 | alanine aminotransferas | chr1:5922771-5926093 FORWARD LENGTH=543	AlaAT1	mitochondrion			59.82	12.5	12.1	62.4386	68.5284	1.04377	1.14558	Gaussian Peak	Gaussian Peak
Superdex	P1_AT1G17490.1	AT1G17490.1			True		>AT1G17490.1 | Symbols: | unknown protein; BEST Arabidopsis thaliana protein match is: unknown protein (TAIR:AT1G72690.1); Has 57 Blast hits to 45 proteins in 9 species: Archae - 0; Bacteria - 0; Metazoa - 0; Fungi - 0; Plants - 57; Viruses - 0; Other Euk		nucleus			8.5485	16.7	16.6	23.5001	24.0532	2.74903	2.81374	Gaussian Peak	Gaussian Peak
Superdex	P1_AT1G17720.2;AT1G17720.1	AT1G17720.2;AT1G17720.1					>AT1G17720.2 | Symbols: ATB BETA | Protein phosphatase 2A, regulatory subunit PR55 | chr1:6093949-6098065 REVERSE LENGTH=500;>AT1G17720.1 | Symbols: ATB BETA | Protein phosphatase 2A, regulatory subunit PR55 | chr1:6093949-6098065 REVERSE LENGTH=501	ATB BETA	nucleus			56.175	13.4	13.5	50.6423	49.4777	0.90151	0.880778	Gaussian Peak	Gaussian Peak
Superdex	P1_AT1G17880.1	AT1G17880.1			True		>AT1G17880.1 | Symbols: BTF3, ATBTF3 | basic transcription factor 3 | chr1:6152572-6153425 REVERSE LENGTH=165	BTF3, ATBTF3	nucleus			17.946	11.1	11.5	86.4797	78.7947	4.81889	4.39065	Gaussian Peak	Gaussian Peak
Superdex	P1_AT1G18070.2;AT1G18070.1;AT1G18070.3	AT1G18070.2;AT1G18070.1;AT1G18070.3					>AT1G18070.2 | Symbols: | Translation elongation factor EF1A/initiation factor IF2gamma family protein | chr1:6214236-6218211 REVERSE LENGTH=532;>AT1G18070.1 | Symbols: | Translation elongation factor EF1A/initiation factor IF2gamma family protein | chr1		cytosol			59.242	10.7	11.4	94.9143	80.6494	1.60215	1.36136	Gaussian Peak	Gaussian Peak
Superdex	P1_AT1G18080.1	AT1G18080.1		YES			>AT1G18080.1 | Symbols: ATARCA, RACK1A_AT, RACK1A | Transducin/WD40 repeat-like superfamily protein | chr1:6222325-6223901 FORWARD LENGTH=327	ATARCA, RACK1A_AT, RACK1A	cytosol			35.747	16.9	17	22.4316	21.9157	0.627511	0.613079	Gaussian Peak	Gaussian Peak
Superdex	P1_AT1G18210.2;AT1G18210.1	AT1G18210.2;AT1G18210.1			True		>AT1G18210.2 | Symbols: | Calcium-binding EF-hand family protein | chr1:6268273-6268785 REVERSE LENGTH=170;>AT1G18210.1 | Symbols: | Calcium-binding EF-hand family protein | chr1:6268273-6268785 REVERSE LENGTH=170		nucleus			18.35	16.3	16.6	25.7921	24.0532	1.40556	1.3108	Gaussian Peak	Gaussian Peak
Superdex	P1_AT1G19130.1	AT1G19130.1					>AT1G19130.1 | Symbols: | CONTAINS InterPro DOMAIN/s: Protein of unknown function DUF985 (InterPro:IPR009327), RmlC-like jelly roll fold (InterPro:IPR014710); Has 1465 Blast hits to 1465 proteins in 584 species: Archae - 10; Bacteria - 1038; Metazoa - 19;		cytosol			21.64	15.7	15.6	29.656	30.3541	1.37043	1.40269	Gaussian Peak	Gaussian Peak
Superdex	P1_AT1G19140.1;AT1G19140.2	AT1G19140.1;AT1G19140.2		YES	True		>AT1G19140.1 | Symbols: | FUNCTIONS IN: molecular_function unknown; INVOLVED IN: ubiquinone biosynthetic process; LOCATED IN: mitochondrion; EXPRESSED IN: 24 plant structures; EXPRESSED DURING: 15 growth stages; CONTAINS InterPro DOMAIN/s: COQ9 (InterPro:		mitochondrion			34.341	16.2	17.3	26.3992	20.4382	0.768738	0.595155	Gaussian Peak	Gaussian Peak
Superdex	P1_AT1G19570.2;AT1G19570.1;AT1G19550.1	AT1G19570.2;AT1G19570.1;AT1G19550.1			True	Dual	>AT1G19570.2 | Symbols: DHAR1, ATDHAR1, DHAR5 | dehydroascorbate reductase | chr1:6773462-6774413 REVERSE LENGTH=212;>AT1G19570.1 | Symbols: DHAR1, ATDHAR1, DHAR5 | dehydroascorbate reductase | chr1:6773462-6774413 REVERSE LENGTH=213;>AT1G19550.1 | Symbols	DHAR1, ATDHAR1, DHAR5	cytosol			23.455	17	17.2	21.9157	20.9193	0.934374	0.891892	Gaussian Peak	Gaussian Peak
Superdex	P1_AT1G19920.1;AT5G43780.1	AT1G19920.1;AT5G43780.1			True		>AT1G19920.1 | Symbols: APS2, ASA1 | Pseudouridine synthase/archaeosine transglycosylase-like family protein | chr1:6914835-6916657 REVERSE LENGTH=476	APS2, ASA1	plastid		Mapman; ; Gene ontology molecular functionadenylylsulfate kinase activity [GO:0004020]; ATP binding [GO:0005524]; sulfate adenylyltransferase (ATP) activity [GO:0004781]	53.638	11.7	11.8	75.2122	73.4825	1.40222	1.36997	Gaussian Peak	Gaussian Peak
Superdex	P1_AT1G20020.2;AT1G20020.1;AT1G20020.3	AT1G20020.2;AT1G20020.1;AT1G20020.3					>AT1G20020.2 | Symbols: ATLFNR2 | ferredoxin-NADP(+)-oxidoreductase 2 | chr1:6942851-6944868 FORWARD LENGTH=350;>AT1G20020.1 | Symbols: ATLFNR2, FNR2 | ferredoxin-NADP(+)-oxidoreductase 2 | chr1:6942851-6944868 FORWARD LENGTH=369;>AT1G20020.3 | Symbols: AT	ATLFNR2	plastid			39.233	15.4	15.4	31.7999	31.7999	0.810541	0.810541	Gaussian Peak	Gaussian Peak
Superdex	P1_AT1G20110.1	AT1G20110.1			True		>AT1G20110.1 | Symbols: | RING/FYVE/PHD zinc finger superfamily protein | chr1:6971554-6974578 FORWARD LENGTH=601		nucleus			65.395	9.7	10.1	119.778	109.134	1.8316	1.66884	Gaussian Peak	Gaussian Peak
Superdex	P1_AT1G20200.1;AT1G75990.1	AT1G20200.1;AT1G75990.1		YES	True		>AT1G20200.1 | Symbols: EMB2719, HAP15 | PAM domain (PCI/PINT associated module) protein | chr1:7001409-7004154 REVERSE LENGTH=488;>AT1G75990.1 | Symbols: | PAM domain (PCI/PINT associated module) protein | chr1:28524623-28526718 REVERSE LENGTH=487	EMB2719, HAP15	cytosol,nucleus			55.582	9.8	11	117.023	88.5154	2.10541	1.59252	Gaussian Peak	Gaussian Peak
Superdex	P1_AT1G20330.1	AT1G20330.1			True		>AT1G20330.1 | Symbols: SMT2, CVP1, FRL1 | sterol methyltransferase 2 | chr1:7038968-7040053 REVERSE LENGTH=361	SMT2, CVP1, FRL1	extracellular,plasma membrane	(1) frl1 Serrated petals and sepals. Fertility is 40% that of wildtype. 15737981		40.45	1.68	1.68	774.01	774.01	19.135	19.135	Gaussian Peak	Gaussian Peak
Superdex	P1_AT1G20340.1	AT1G20340.1					>AT1G20340.1 | Symbols: DRT112, PETE2 | Cupredoxin superfamily protein | chr1:7042770-7043273 REVERSE LENGTH=167	DRT112, PETE2	plastid			16.984	19.1	18.5	13.4451	15.4593	0.791634	0.910229	Gaussian Peak	Gaussian Peak
Superdex	P1_AT1G20440.1	AT1G20440.1			True		>AT1G20440.1 | Symbols: COR47, RD17, AtCOR47 | cold-regulated 47 | chr1:7084722-7085664 REVERSE LENGTH=265	COR47, RD17, AtCOR47	nucleus			29.896	9.3	8.7	131.46	151.154	4.39724	5.05599	Gaussian Peak	Gaussian Peak
Superdex	P1_AT1G20450.2;AT1G20450.1	AT1G20450.2;AT1G20450.1					>AT1G20450.2 | Symbols: LTI29, LTI45, ERD10 | Dehydrin family protein | chr1:7088235-7089107 REVERSE LENGTH=259;>AT1G20450.1 | Symbols: LTI29, LTI45, ERD10 | Dehydrin family protein | chr1:7088235-7089107 REVERSE LENGTH=260	LTI29, LTI45, ERD10	cytosol			29.443	9.4	9.6	128.437	122.597	4.36221	4.16388	Gaussian Peak	Gaussian Peak
Superdex	P1_AT1G20620.5;AT1G20620.1;AT1G20620.2;AT1G20620.4	AT1G20620.5;AT1G20620.1;AT1G20620.2;AT1G20620.4			True	Dual	>AT1G20620.5 | Symbols: CAT3, SEN2, ATCAT3 | catalase 3 | chr1:7143142-7146193 FORWARD LENGTH=485;>AT1G20620.1 | Symbols: CAT3, SEN2, ATCAT3 | catalase 3 | chr1:7143142-7146193 FORWARD LENGTH=492;>AT1G20620.2 | Symbols: CAT3, SEN2, ATCAT3 | catalase 3 | ch	CAT3, SEN2, ATCAT3	peroxisome			55.967	10.3	11.4	104.172	80.6494	1.8613	1.44102	Gaussian Peak	Gaussian Peak
Superdex	P1_AT1G20630.1	AT1G20630.1			True	Dual	>AT1G20630.1 | Symbols: CAT1 | catalase 1 | chr1:7146812-7149609 FORWARD LENGTH=492	CAT1	peroxisome			56.761	10.3	11	104.172	88.5154	1.83527	1.55944	Gaussian Peak	Gaussian Peak
Superdex	P1_AT1G20693.2;AT1G20693.3;AT1G20693.1;AT1G20696.3;AT1G20696.1;AT1G20696.2	AT1G20693.2;AT1G20693.3;AT1G20693.1;AT1G20696.3;AT1G20696.1;AT1G20696.2			True		>AT1G20693.2 | Symbols: HMGB2, HMG BETA 1, NFD2, NFD02 | high mobility group B2 | chr1:7177282-7178487 FORWARD LENGTH=142;>AT1G20693.3 | Symbols: HMGB2, HMG BETA 1, NFD2, NFD02 | high mobility group B2 | chr1:7177282-7178487 FORWARD LENGTH=143;>AT1G20693.1	HMGB2, HMG BETA 1, NFD2, NFD02	nucleus			15.723	16	15.1	27.6567	34.0988	1.75899	2.16872	Global Max	Gaussian Peak
Superdex	P1_AT1G20760.1	AT1G20760.1			True		>AT1G20760.1 | Symbols: | Calcium-binding EF hand family protein | chr1:7209515-7214773 FORWARD LENGTH=1019		plasma membrane			109.82	4.39	5.08	412.02	350.912	3.75177	3.19533	Gaussian Peak	Gaussian Peak
Superdex	P1_AT1G20810.1	AT1G20810.1			True		>AT1G20810.1 | Symbols: | FKBP-like peptidyl-prolyl cis-trans isomerase family protein | chr1:7232025-7233367 FORWARD LENGTH=232		plastid			25.53	18.3	18.4	16.1957	15.8232	0.634379	0.619789	Gaussian Peak	Gaussian Peak
Superdex	P1_AT1G20950.1	AT1G20950.1			True		>AT1G20950.1 | Symbols: | Phosphofructokinase family protein | chr1:7297467-7301336 REVERSE LENGTH=614		cytosol		Mapman; ; Gene ontology molecular function6-phosphofructokinase activity [GO:0003872]; ATP binding [GO:0005524]; diphosphate-fructose-6-phosphate 1-phosphotransferase activity [GO:0047334]; metal ion binding [GO:0046872]	67.118	1.22	1.59	861.443	790.388	12.8348	11.7761	Gaussian Peak	Gaussian Peak
Superdex	P1_AT1G20960.2;AT1G20960.1;AT2G42270.1	AT1G20960.2;AT1G20960.1;AT2G42270.1		YES	True		>AT1G20960.2 | Symbols: emb1507 | U5 small nuclear ribonucleoprotein helicase, putative | chr1:7302591-7309914 REVERSE LENGTH=2171;>AT1G20960.1 | Symbols: emb1507 | U5 small nuclear ribonucleoprotein helicase, putative | chr1:7302591-7309914 REVERSE LENGTH	emb1507	nucleus			247.1	12.6	12.5	61.0027	62.4386	0.246874	0.252686	Gaussian Peak	Gaussian Peak
Superdex	P1_AT1G21080.1;AT1G21080.3;AT1G21080.2	AT1G21080.1;AT1G21080.3;AT1G21080.2	YES		True		>AT1G21080.1 | Symbols: | DNAJ heat shock N-terminal domain-containing protein | chr1:7378822-7382275 REVERSE LENGTH=391;>AT1G21080.3 | Symbols: | DNAJ heat shock N-terminal domain-containing protein | chr1:7378822-7382275 REVERSE LENGTH=400;>AT1G21080.2		cytosol			43.923	3.27	2.8	534.671	596.455	12.1729	13.5796	Gaussian Peak	Gaussian Peak
Superdex	P1_AT1G21500.1	AT1G21500.1			True		>AT1G21500.1 | Symbols: | unknown protein; Has 29 Blast hits to 29 proteins in 12 species: Archae - 0; Bacteria - 0; Metazoa - 0; Fungi - 2; Plants - 27; Viruses - 0; Other Eukaryotes - 0 (source: NCBI BLink). | chr1:7530047-7530954 REVERSE LENGTH=126		plastid			13.258	19.4	19.1	12.5387	13.4451	0.945743	1.01411	Gaussian Peak	Gaussian Peak
Superdex	P1_AT1G21680.1	AT1G21680.1					>AT1G21680.1 | Symbols: | DPP6 N-terminal domain-like protein | chr1:7613028-7615148 FORWARD LENGTH=706		extracellular			78.441	13.1	13.7	54.3034	47.2281	0.692283	0.602085	Gaussian Peak	Gaussian Peak
Superdex	P1_AT1G21750.1;AT1G21750.2	AT1G21750.1;AT1G21750.2			True		>AT1G21750.1 | Symbols: ATPDIL1-1, ATPDI5, PDI5, PDIL1-1 | PDI-like 1-1 | chr1:7645767-7648514 FORWARD LENGTH=501;>AT1G21750.2 | Symbols: ATPDIL1-1, PDIL1-1 | PDI-like 1-1 | chr1:7645767-7648695 FORWARD LENGTH=487	ATPDIL1-1, ATPDI5, PDI5, PDIL1-1	endoplasmic reticulum			55.601	12.8	12.1	58.2291	68.5284	1.04727	1.2325	Gaussian Peak	Gaussian Peak
Superdex	P1_AT1G21770.1	AT1G21770.1					>AT1G21770.1 | Symbols: | Acyl-CoA N-acyltransferases (NAT) superfamily protein | chr1:7651843-7652249 REVERSE LENGTH=111		cytosol			12.561	18.4	18	15.8232	17.3665	1.25971	1.38257	Gaussian Peak	Gaussian Peak
Superdex	P1_AT1G21880.2;AT1G21880.1	AT1G21880.2;AT1G21880.1	YES		True		>AT1G21880.2 | Symbols: LYM1 | lysm domain GPI-anchored protein 1 precursor | chr1:7680689-7682526 FORWARD LENGTH=416;>AT1G21880.1 | Symbols: LYM1 | lysm domain GPI-anchored protein 1 precursor | chr1:7680689-7682048 FORWARD LENGTH=316	LYM1	plasma membrane			43.489	1.44	2.09	818.459	703.588	18.8199	16.1785	Gaussian Peak	Gaussian Peak
Superdex	P1_AT1G22275.1;AT1G22260.1	AT1G22275.1;AT1G22260.1			True		>AT1G22275.1 | Symbols: ZYP1b, ZYP1 | Myosin heavy chain-related protein | chr1:7867245-7872066 FORWARD LENGTH=856;>AT1G22260.1 | Symbols: ZYP1a, ZYP1 | Myosin heavy chain-related protein | chr1:7860160-7865142 REVERSE LENGTH=871	ZYP1b, ZYP1	nucleus	(1) SALK_050581 Semi-sterile, reduced fertility. Progress through prophase I , meiosisI is delayed. 16230536		99.021	7	5.83	224.488	294.724	2.26708	2.97637	Gaussian Peak	Gaussian Peak
Superdex	P1_AT1G22300.2;AT1G22300.1;AT1G22300.3;AT1G22290.1;AT1G22290.2	AT1G22300.2;AT1G22300.1;AT1G22300.3;AT1G22290.1;AT1G22290.2			True	Dual	>AT1G22300.2 | Symbols: GRF10, GF14 EPSILON | general regulatory factor 10 | chr1:7879244-7881103 REVERSE LENGTH=254;>AT1G22300.1 | Symbols: GRF10, 14-3-3EPSILON, GF14 EPSILON | general regulatory factor 10 | chr1:7879146-7881103 REVERSE LENGTH=254;>AT1G22	GRF10, GF14 EPSILON	cytosol			28.9	12.8	12.8	58.2291	58.2291	2.01485	2.01485	Gaussian Peak	Gaussian Peak
Superdex	P1_AT1G22430.2;AT1G22430.1	AT1G22430.2;AT1G22430.1					>AT1G22430.2 | Symbols: | GroES-like zinc-binding dehydrogenase family protein | chr1:7919235-7921594 FORWARD LENGTH=388;>AT1G22430.1 | Symbols: | GroES-like zinc-binding dehydrogenase family protein | chr1:7919235-7921594 FORWARD LENGTH=388		cytosol			42.529	13.1	12.3	54.3034	65.4127	1.27686	1.53807	Gaussian Peak	Gaussian Peak
Superdex	P1_AT1G22450.1;AT5G57815.1;AT4G28060.1	AT1G22450.1;AT5G57815.1;AT4G28060.1			True		>AT1G22450.1 | Symbols: COX6B, ATCOX6B2 | cytochrome C oxidase 6B | chr1:7925447-7926918 FORWARD LENGTH=191	COX6B, ATCOX6B2	mitochondrion			21.195	12	11.8	70.1415	73.4825	3.30934	3.46697	Gaussian Peak	Gaussian Peak
Superdex	P1_AT1G22510.1;AT1G22510.2	AT1G22510.1;AT1G22510.2			True		>AT1G22510.1 | Symbols: | RING/U-box protein with domain of unknown function (DUF 1232) | chr1:7951003-7952597 REVERSE LENGTH=185;>AT1G22510.2 | Symbols: | RING/U-box protein with domain of unknown function (DUF 1232) | chr1:7951003-7952593 REVERSE LENGT		nucleus			20.78	2.28	1	673.163	906.685	32.3948	43.6326	Gaussian Peak	Global Max
Superdex	P1_AT1G22700.3;AT1G22700.2;AT1G22700.1	AT1G22700.3;AT1G22700.2;AT1G22700.1			True		>AT1G22700.3 | Symbols: | Tetratricopeptide repeat (TPR)-like superfamily protein | chr1:8028323-8029289 REVERSE LENGTH=211;>AT1G22700.2 | Symbols: | Tetratricopeptide repeat (TPR)-like superfamily protein | chr1:8028323-8029878 REVERSE LENGTH=296;>AT1G2		plastid	(1) pyg7-1 Plants grown on sucrose supplemented media have reduced growth rate. Seedlings have pale yellow leaves that are thinner and more transparent than wild type. Under UV light they display high chlorophyll fluorescence. Plants lack functional photosystem I. Chloroplasts are morphologically abnormal with few lamellae and no assimilatory starch. 16679416		23.811	2	2	718.476	718.476	30.1741	30.1741	Global Max	Global Max
Superdex	P1_AT1G22740.1	AT1G22740.1			True		>AT1G22740.1 | Symbols: RAB7, ATRABG3B, RAB75, RABG3B | RAB GTPase homolog G3B | chr1:8049247-8050494 FORWARD LENGTH=203	RAB7, ATRABG3B, RAB75, RABG3B	mitochondrion			22.945	1.51	1.14	805.237	877.627	35.0942	38.2492	Gaussian Peak	Gaussian Peak
Superdex	P1_AT1G22840.1;AT1G22840.2	AT1G22840.1;AT1G22840.2			True		>AT1G22840.1 | Symbols: CYTC-1, ATCYTC-A | CYTOCHROME C-1 | chr1:8079384-8080286 FORWARD LENGTH=114;>AT1G22840.2 | Symbols: CYTC-1, ATCYTC-A | CYTOCHROME C-1 | chr1:8079384-8080246 FORWARD LENGTH=102	CYTC-1, ATCYTC-A	cytosol			12.394	19.3	19.6	12.8338	11.9686	1.03549	0.965675	Gaussian Peak	Gaussian Peak
Superdex	P1_AT1G22930.2;AT1G22930.1	AT1G22930.2;AT1G22930.1			True		>AT1G22930.2 | Symbols: | T-complex protein 11 | chr1:8118049-8121854 FORWARD LENGTH=1020;>AT1G22930.1 | Symbols: | T-complex protein 11 | chr1:8117521-8121854 FORWARD LENGTH=1131		nucleus			114.81	15.7	14	29.656	44.0441	0.258305	0.383626	Gaussian Peak	Gaussian Peak
Superdex	P1_AT1G23100.1	AT1G23100.1			True		>AT1G23100.1 | Symbols: | GroES-like family protein | chr1:8195867-8196336 FORWARD LENGTH=97		mitochondrion			10.546	17.1	18	21.4117	17.3665	2.03032	1.64674	Gaussian Peak	Gaussian Peak
Superdex	P1_AT1G23310.1;AT1G23310.2	AT1G23310.1;AT1G23310.2		YES	True	Dual	>AT1G23310.1 | Symbols: GGT1, AOAT1, GGAT1 | glutamate:glyoxylate aminotransferase | chr1:8268720-8271329 REVERSE LENGTH=481;>AT1G23310.2 | Symbols: GGT1, AOAT1, GGAT1 | glutamate:glyoxylate aminotransferase | chr1:8268808-8271329 REVERSE LENGTH=441	GGT1, AOAT1, GGAT1	cytosol	(1) ggt1-1 (LUC) ABA-regulated seed germination was unaffected under the experimental conditions used. 17318317; (2) ggt1-1 (LUC) Although ggt1-1 did not affect cold tolerance of plants kept in the dark, mutant plants subjected to cold and light treatment exhibited severe leaf chlorosis. This light sensitivity of ggt1-1 could be alleviated either by reduced light intensity or by growth on media c…		53.301	13.1	12.7	54.3034	59.5997	1.01881	1.11817	Gaussian Peak	Gaussian Peak
Superdex	P1_AT1G23740.1	AT1G23740.1					>AT1G23740.1 | Symbols: | Oxidoreductase, zinc-binding dehydrogenase family protein | chr1:8398245-8399656 REVERSE LENGTH=386		plastid			40.986	15.8	15.4	28.974	31.7999	0.706925	0.775873	Gaussian Peak	Gaussian Peak
Superdex	P1_AT1G23750.1	AT1G23750.1			True		>AT1G23750.1 | Symbols: | Nucleic acid-binding, OB-fold-like protein | chr1:8400638-8401171 FORWARD LENGTH=137		cytosol			15.127	18.1	17.9	16.9671	17.7753	1.12164	1.17507	Gaussian Peak	Gaussian Peak
Superdex	P1_AT1G23820.2;AT1G23820.1	AT1G23820.2;AT1G23820.1					>AT1G23820.2 | Symbols: SPDS1 | spermidine synthase 1 | chr1:8420278-8422480 FORWARD LENGTH=327;>AT1G23820.1 | Symbols: SPDS1 | spermidine synthase 1 | chr1:8420278-8422724 FORWARD LENGTH=378	SPDS1	mitochondrion			36.506	12.7	11.8	59.5997	73.4825	1.6326	2.01289	Gaussian Peak	Gaussian Peak
Superdex	P1_AT1G24020.2;AT1G24020.1	AT1G24020.2;AT1G24020.1		YES	True	Dual	>AT1G24020.2 | Symbols: MLP423 | MLP-like protein 423 | chr1:8500653-8501458 REVERSE LENGTH=155;>AT1G24020.1 | Symbols: MLP423 | MLP-like protein 423 | chr1:8500653-8501458 REVERSE LENGTH=155	MLP423	cytosol			17.054	18	17.9	17.3665	17.7753	1.01832	1.04229	Gaussian Peak	Gaussian Peak
Superdex	P1_AT1G24100.1	AT1G24100.1					>AT1G24100.1 | Symbols: UGT74B1 | UDP-glucosyl transferase 74B1 | chr1:8525547-8527010 REVERSE LENGTH=460	UGT74B1	cytosol,peroxisome			51.002	14.5	14.3	39.2072	41.0747	0.768738	0.805355	Gaussian Peak	Gaussian Peak
Superdex	P1_AT1G24180.1	AT1G24180.1			True	Dual	>AT1G24180.1 | Symbols: IAR4 | Thiamin diphosphate-binding fold (THDP-binding) superfamily protein | chr1:8560777-8563382 REVERSE LENGTH=393	IAR4	mitochondrion			43.358	9.9	11.2	114.332	84.4909	2.63692	1.94868	Gaussian Peak	Gaussian Peak
Superdex	P1_AT1G24360.1	AT1G24360.1			True		>AT1G24360.1 | Symbols: | NAD(P)-binding Rossmann-fold superfamily protein | chr1:8640820-8643283 FORWARD LENGTH=319		plastid			33.548	12.3	11.5	65.4127	78.7947	1.94982	2.34871	Gaussian Peak	Gaussian Peak
Superdex	P1_AT1G25350.1;AT1G25350.2	AT1G25350.1;AT1G25350.2					>AT1G25350.1 | Symbols: OVA9 | glutamine-tRNA ligase, putative / glutaminyl-tRNA synthetase, putative / GlnRS, putative | chr1:8889280-8894205 REVERSE LENGTH=795;>AT1G25350.2 | Symbols: OVA9 | glutamine-tRNA ligase, putative / glutaminyl-tRNA synthetase, p	OVA9	cytosol			91.246	9.9	10.7	114.332	94.9143	1.25301	1.0402	Gaussian Peak	Gaussian Peak
Superdex	P1_AT1G26110.2;AT1G26110.1	AT1G26110.2;AT1G26110.1			True		>AT1G26110.2 | Symbols: DCP5 | decapping 5 | chr1:9024616-9027556 REVERSE LENGTH=605;>AT1G26110.1 | Symbols: DCP5 | decapping 5 | chr1:9024616-9027556 REVERSE LENGTH=611	DCP5	nucleus			63.66	22	22	6.84759	6.84759	0.107565	0.107565	Gaussian Peak	Gaussian Peak
Superdex	P1_AT1G26450.1;AT1G69295.1	AT1G26450.1;AT1G69295.1			True		>AT1G26450.1 | Symbols: | Carbohydrate-binding X8 domain superfamily protein | chr1:9149003-9150063 REVERSE LENGTH=197;>AT1G69295.1 | Symbols: PDCB4 | plasmodesmata callose-binding protein 4 | chr1:26050492-26051843 REVERSE LENGTH=222		extracellular			20.039	14	14.3	44.0441	41.0747	2.19792	2.04974	Global Max	Gaussian Peak
Superdex	P1_AT1G26550.1	AT1G26550.1			True		>AT1G26550.1 | Symbols: | FKBP-like peptidyl-prolyl cis-trans isomerase family protein | chr1:9171800-9172716 FORWARD LENGTH=142		nucleus			14.857	15.6	16.7	30.3541	23.5001	2.04308	1.58175	Gaussian Peak	Gaussian Peak
Superdex	P1_AT1G26630.1;AT1G26630.2	AT1G26630.1;AT1G26630.2					>AT1G26630.1 | Symbols: FBR12, ATELF5A-2, ELF5A-2 | Eukaryotic translation initiation factor 5A-1 (eIF-5A 1) protein | chr1:9205968-9207098 FORWARD LENGTH=159;>AT1G26630.2 | Symbols: FBR12, ATELF5A-2, ELF5A-2 | Eukaryotic translation initiation factor 5A-1	FBR12, ATELF5A-2, ELF5A-2	cytosol			17.14	16.7	16.8	23.5001	22.9596	1.37107	1.33954	Gaussian Peak	Gaussian Peak
Superdex	P1_AT1G26880.1;AT1G26880.2	AT1G26880.1;AT1G26880.2		YES	True		>AT1G26880.1 | Symbols: | Ribosomal protein L34e superfamily protein | chr1:9315640-9316681 REVERSE LENGTH=120;>AT1G26880.2 | Symbols: | Ribosomal protein L34e superfamily protein | chr1:9315798-9316681 REVERSE LENGTH=96		mitochondrion			13.705	13.1	13.9	54.3034	45.0808	3.9623	3.28937	Gaussian Peak	Gaussian Peak
Superdex	P1_AT1G27090.1	AT1G27090.1			True		>AT1G27090.1 | Symbols: | glycine-rich protein | chr1:9404041-9406098 REVERSE LENGTH=420		nucleus			46.018	13.6	14	48.3398	44.0441	1.05045	0.957105	Gaussian Peak	Gaussian Peak
Superdex	P1_AT1G27130.1	AT1G27130.1			True	Dual	>AT1G27130.1 | Symbols: ATGSTU13, GST12, GSTU13 | glutathione S-transferase tau 13 | chr1:9425582-9426597 FORWARD LENGTH=227	ATGSTU13, GST12, GSTU13	cytosol			25.131	16.4	15.5	25.199	31.0686	1.0027	1.23627	Gaussian Peak	Gaussian Peak
Superdex	P1_AT1G27310.1	AT1G27310.1					>AT1G27310.1 | Symbols: NTF2A | nuclear transport factor 2A | chr1:9484615-9485790 REVERSE LENGTH=122	NTF2A	cytosol,nucleus			13.527	18.2	18.1	16.5769	16.9671	1.22547	1.25432	Gaussian Peak	Gaussian Peak
Superdex	P1_AT1G27320.1	AT1G27320.1			True		>AT1G27320.1 | Symbols: AHK3, HK3 | histidine kinase 3 | chr1:9487780-9492027 FORWARD LENGTH=1036	AHK3, HK3	plasma membrane	(1) CS6562 No inhibition of stimulation of cell division and greening of hypocotyl-derived calli when treated with cytokinin (similar to wildtype response). ; (2) CS6562 Normal or slightly reduced sensitivity to cytokinin in shoot induction assay (exogenous application of cytokinins induces wildtype shoot formation). 15166290; (3) CS6564 No visible phenotype. ; (4) ahk2-1cu ahk3-1cu Bolting time …	Mapman; ; Gene ontology molecular functioncytokinin receptor activity [GO:0009884]; phosphorelay sensor kinase activity [GO:0000155]; protein histidine kinase activity [GO:0004673]; protein histidine kinase binding [GO:0043424]	116.37	19	19.4	13.7616	12.5387	0.118257	0.107748	Gaussian Peak	Gaussian Peak
Superdex	P1_AT1G27390.1	AT1G27390.1			True		>AT1G27390.1 | Symbols: TOM20-2 | translocase outer membrane 20-2 | chr1:9513469-9514912 REVERSE LENGTH=210	TOM20-2	mitochondrion			23.17	3	4.98	569.336	359.172	24.5721	15.5016	Gaussian Peak	Gaussian Peak
Superdex	P1_AT1G27950.1	AT1G27950.1	YES		True		>AT1G27950.1 | Symbols: LTPG1 | glycosylphosphatidylinositol-anchored lipid protein transfer 1 | chr1:9740740-9741991 FORWARD LENGTH=193	LTPG1	extracellular,plasma membrane			19.759	1.86	3.49	742.264	507.993	37.5659	25.7094	Gaussian Peak	Gaussian Peak
Superdex	P1_AT1G27970.1;AT1G27970.2	AT1G27970.1;AT1G27970.2			True	Dual	>AT1G27970.1 | Symbols: NTF2B | nuclear transport factor 2B | chr1:9746921-9747787 FORWARD LENGTH=126;>AT1G27970.2 | Symbols: NTF2B | nuclear transport factor 2B | chr1:9746921-9748306 FORWARD LENGTH=134	NTF2B	nucleus			14.002	17.9	18.1	17.7753	16.9671	1.26948	1.21176	Gaussian Peak	Gaussian Peak
Superdex	P1_AT1G28200.1	AT1G28200.1			True		>AT1G28200.1 | Symbols: FIP1 | FH interacting protein 1 | chr1:9850395-9852300 REVERSE LENGTH=259	FIP1	cytosol			27.958	14.3	14.3	41.0747	41.0747	1.46916	1.46916	Gaussian Peak	Gaussian Peak
Superdex	P1_AT1G28380.1	AT1G28380.1			True		>AT1G28380.1 | Symbols: NSL1 | MAC/Perforin domain-containing protein | chr1:9963696-9966060 FORWARD LENGTH=612	NSL1	cytosol			67.979	1.34	2	837.725	718.476	12.3233	10.5691	Gaussian Peak	Gaussian Peak
Superdex	P1_AT1G29150.1	AT1G29150.1			True		>AT1G29150.1 | Symbols: ATS9, RPN6 | non-ATPase subunit 9 | chr1:10181240-10182499 FORWARD LENGTH=419	ATS9, RPN6	cytosol,nucleus			46.749	15.6	15.7	30.3541	29.656	0.6493	0.634367	Gaussian Peak	Gaussian Peak
Superdex	P1_AT1G29250.1	AT1G29250.1			True		>AT1G29250.1 | Symbols: | Alba DNA/RNA-binding protein | chr1:10223461-10224592 REVERSE LENGTH=130		nucleus			14.574	16.2	16.5	26.3992	24.6194	1.81139	1.68927	Gaussian Peak	Gaussian Peak
Superdex	P1_AT1G29370.1;AT1G29350.1	AT1G29370.1;AT1G29350.1			True		>AT1G29370.1 | Symbols: | Kinase-related protein of unknown function (DUF1296) | chr1:10278080-10283024 REVERSE LENGTH=831;>AT1G29350.1 | Symbols: | Kinase-related protein of unknown function (DUF1296) | chr1:10268761-10273613 REVERSE LENGTH=831		nucleus			90.887	7.14	7.18	217.294	215.281	2.39081	2.36867	Gaussian Peak	Gaussian Peak
Superdex	P1_AT1G29470.2;AT1G29470.1;AT2G34300.2;AT2G34300.1	AT1G29470.2;AT1G29470.1;AT2G34300.2;AT2G34300.1			True		>AT1G29470.2 | Symbols: | S-adenosyl-L-methionine-dependent methyltransferases superfamily protein | chr1:10310424-10313369 REVERSE LENGTH=770;>AT1G29470.1 | Symbols: | S-adenosyl-L-methionine-dependent methyltransferases superfamily protein | chr1:10310		plasma membrane,golgi			87.204	3.14	3.27	551.09	534.671	6.31955	6.13127	Gaussian Peak	Gaussian Peak
Superdex	P1_AT1G29530.1	AT1G29530.1			True		>AT1G29530.1 | Symbols: | unknown protein; BEST Arabidopsis thaliana protein match is: unknown protein (TAIR:AT2G34310.3); Has 84 Blast hits to 78 proteins in 24 species: Archae - 2; Bacteria - 4; Metazoa - 9; Fungi - 8; Plants - 55; Viruses - 0; Other Eu		nucleus			24.886	1.06	1.11	894.116	883.774	35.9285	35.5129	Gaussian Peak	Gaussian Peak
Superdex	P1_AT1G29670.1	AT1G29670.1			True		>AT1G29670.1 | Symbols: | GDSL-like Lipase/Acylhydrolase superfamily protein | chr1:10375843-10377717 FORWARD LENGTH=363		extracellular			39.871	18.6	18.4	15.1038	15.8232	0.378817	0.39686	Gaussian Peak	Gaussian Peak
Superdex	P1_AT1G29850.1;AT1G29850.2;AT1G29850.3	AT1G29850.1;AT1G29850.2;AT1G29850.3					>AT1G29850.1 | Symbols: | double-stranded DNA-binding family protein | chr1:10447866-10449630 FORWARD LENGTH=129;>AT1G29850.2 | Symbols: | double-stranded DNA-binding family protein | chr1:10447866-10449630 FORWARD LENGTH=130;>AT1G29850.3 | Symbols: | d		nucleus			14.975	16.2	17	26.3992	21.9157	1.76289	1.46349	Gaussian Peak	Global Max
Superdex	P1_AT1G29930.1;AT1G29920.1;AT1G29910.1;AT2G34420.1;AT2G34430.1	AT1G29930.1;AT1G29920.1;AT1G29910.1;AT2G34420.1;AT2G34430.1			True		>AT1G29930.1 | Symbols: CAB1, AB140, CAB140, LHCB1.3 | chlorophyll A/B binding protein 1 | chr1:10478071-10478874 FORWARD LENGTH=267;>AT1G29920.1 | Symbols: CAB2, AB165, LHCB1.1 | chlorophyll A/B-binding protein 2 | chr1:10475089-10475892 REVERSE LENGTH=26	CAB1, AB140, CAB140, LHCB1.3	plastid			28.241	3.12	2.5	553.66	639.574	19.6048	22.647	Gaussian Peak	Gaussian Peak
Superdex	P1_AT1G30230.1;AT1G30230.2	AT1G30230.1;AT1G30230.2		YES	True		>AT1G30230.1 | Symbols: | Glutathione S-transferase, C-terminal-like;Translation elongation factor EF1B/ribosomal protein S6 | chr1:10639286-10640515 FORWARD LENGTH=231;>AT1G30230.2 | Symbols: | Glutathione S-transferase, C-terminal-like;Translation elo		cytosol			25.132	11.9	12.6	71.7925	61.0027	2.85662	2.42729	Gaussian Peak	Gaussian Peak
Superdex	P1_AT1G31280.1	AT1G31280.1			True		>AT1G31280.1 | Symbols: AGO2 | Argonaute family protein | chr1:11181777-11185112 FORWARD LENGTH=1014	AGO2	nucleus			113.42	10.2	10.9	106.624	90.5989	0.940078	0.798792	Gaussian Peak	Gaussian Peak
Superdex	P1_AT1G31440.1	AT1G31440.1			True		>AT1G31440.1 | Symbols: | SH3 domain-containing protein | chr1:11256150-11258479 REVERSE LENGTH=439		nucleus			49.258	6.79	7.54	235.729	197.984	4.7856	4.01933	Gaussian Peak	Gaussian Peak
Superdex	P1_AT1G31690.1	AT1G31690.1			True		>AT1G31690.1 | Symbols: | Copper amine oxidase family protein | chr1:11343980-11347767 FORWARD LENGTH=677		extracellular			76.673	10.2	11.2	106.624	84.4909	1.39063	1.10196	Gaussian Peak	Gaussian Peak
Superdex	P1_AT1G31812.1	AT1G31812.1					>AT1G31812.1 | Symbols: ACBP6, ACBP | acyl-CoA-binding protein 6 | chr1:11411132-11412099 REVERSE LENGTH=92	ACBP6, ACBP	cytosol			10.386	19.4	19.3	12.5387	12.8338	1.20727	1.23568	Gaussian Peak	Gaussian Peak
Superdex	P1_AT1G32060.1	AT1G32060.1					>AT1G32060.1 | Symbols: PRK | phosphoribulokinase | chr1:11532668-11534406 FORWARD LENGTH=395	PRK	plastid			44.463	12.6	12.2	61.0027	66.9524	1.37199	1.5058	Gaussian Peak	Gaussian Peak
Superdex	P1_AT1G32580.1;AT2G35240.1;AT2G33430.1	AT1G32580.1;AT2G35240.1;AT2G33430.1			True		>AT1G32580.1 | Symbols: | plastid developmental protein DAG, putative | chr1:11784108-11785430 FORWARD LENGTH=229;>AT2G35240.1 | Symbols: | plastid developmental protein DAG, putative | chr2:14845099-14846262 REVERSE LENGTH=232		mitochondrion			26.024	17.8	17.8	18.1937	18.1937	0.699113	0.699113	Gaussian Peak	Gaussian Peak
Superdex	P1_AT1G32990.1	AT1G32990.1	YES		True		>AT1G32990.1 | Symbols: PRPL11 | plastid ribosomal protein l11 | chr1:11955827-11957139 FORWARD LENGTH=222	PRPL11	plastid	(1) prpl11-1 Mutant plants had pale-green cotyledons and leaves. 11532164; (2) prpl11-1 Relative decrease the effective quantum yield of PSII (&#934;II). 11532164; (3) prpl11-1 Under optimal greenhouse conditions, the size and growth rate of the mutant were reduced by up to 75% relative to wild-type. Furthermore, an average delay of about 5 days in flowering time was observed for mutant plants.; …		23.148	12.7	12	59.5997	70.1415	2.57473	3.03013	Gaussian Peak	Gaussian Peak
Superdex	P1_AT1G33040.1	AT1G33040.1			True		>AT1G33040.1 | Symbols: NACA5 | nascent polypeptide-associated complex subunit alpha-like protein 5 | chr1:11966547-11967696 FORWARD LENGTH=209	NACA5	nucleus			22.78	11.3	11.7	82.5478	75.2122	3.6237	3.30168	Gaussian Peak	Gaussian Peak
Superdex	P1_AT1G33170.1;AT4G10440.1	AT1G33170.1;AT4G10440.1			True		>AT1G33170.1 | Symbols: | S-adenosyl-L-methionine-dependent methyltransferases superfamily protein | chr1:12027262-12030397 FORWARD LENGTH=639;>AT4G10440.1 | Symbols: | S-adenosyl-L-methionine-dependent methyltransferases superfamily protein | chr4:64597		cytosol			73.185	2.42	1	651.59	906.685	8.90332	12.3889	Gaussian Peak	Global Max
Superdex	P1_AT1G33330.1	AT1G33330.1			True		>AT1G33330.1 | Symbols: | Class I peptide chain release factor | chr1:12084968-12086238 FORWARD LENGTH=257		mitochondrion			27.646	17	16	21.9157	27.6567	0.792728	1.00039	Global Max	Global Max
Superdex	P1_AT1G33590.1;AT1G33612.1	AT1G33590.1;AT1G33612.1			True		>AT1G33590.1 | Symbols: | Leucine-rich repeat (LRR) family protein | chr1:12177788-12179221 FORWARD LENGTH=477		extracellular			51.741	14.2	14.5	42.0416	39.2072	0.812538	0.757758	Gaussian Peak	Gaussian Peak
Superdex	P1_AT1G33600.1	AT1G33600.1			True		>AT1G33600.1 | Symbols: | Leucine-rich repeat (LRR) family protein | chr1:12180776-12182212 FORWARD LENGTH=478		extracellular			52.47	15	14.3	34.9015	41.0747	0.66517	0.782823	Gaussian Peak	Gaussian Peak
Superdex	P1_AT1G33980.1;AT1G33980.2	AT1G33980.1;AT1G33980.2			True		>AT1G33980.1 | Symbols: ATUPF3, UPF3 | Smg-4/UPF3 family protein | chr1:12351719-12354401 FORWARD LENGTH=482;>AT1G33980.2 | Symbols: ATUPF3, UPF3 | Smg-4/UPF3 family protein | chr1:12351719-12354401 FORWARD LENGTH=484	ATUPF3, UPF3	nucleus	(1) SALK_097931 late flowering in long day growth conditions; narrower and more jagged rosette leaves than both wild-type plants; aberrant flower formation. 16813578		53.803	15	16.6	34.9015	24.0532	0.64869	0.447061	Global Max	Gaussian Peak
Superdex	P1_AT1G34000.1	AT1G34000.1			True		>AT1G34000.1 | Symbols: OHP2 | one-helix protein 2 | chr1:12358151-12358902 REVERSE LENGTH=172	OHP2	plastid			18.665	17.9	17.8	17.7753	18.1937	0.952333	0.97475	Gaussian Peak	Gaussian Peak
Superdex	P1_AT1G34220.2;AT1G34220.1	AT1G34220.2;AT1G34220.1			True		>AT1G34220.2 | Symbols: | Regulator of Vps4 activity in the MVB pathway protein | chr1:12463102-12465911 REVERSE LENGTH=619;>AT1G34220.1 | Symbols: | Regulator of Vps4 activity in the MVB pathway protein | chr1:12463102-12465911 REVERSE LENGTH=649		nucleus			68.958	7.57	7.15	196.607	216.789	2.85111	3.14378	Gaussian Peak	Gaussian Peak
Superdex	P1_AT1G34760.2;AT1G34760.1;AT1G26480.1	AT1G34760.2;AT1G34760.1;AT1G26480.1					>AT1G34760.2 | Symbols: GRF11, GF14 OMICRON, RHS5 | general regulatory factor 11 | chr1:12743981-12745603 REVERSE LENGTH=252;>AT1G34760.1 | Symbols: GRF11, GF14 OMICRON, RHS5 | general regulatory factor 11 | chr1:12744062-12745603 REVERSE LENGTH=255	GRF11, GF14 OMICRON, RHS5	cytosol			28.781	12.7	12.4	59.5997	63.9083	2.0708	2.2205	Gaussian Peak	Gaussian Peak
Superdex	P1_AT1G35160.1;AT1G35160.2	AT1G35160.1;AT1G35160.2			True	Dual	>AT1G35160.1 | Symbols: GRF4, 14-3-3PHI, GF14 PHI | GF14 protein phi chain | chr1:12867264-12868514 FORWARD LENGTH=267;>AT1G35160.2 | Symbols: GF14 PHI | GF14 protein phi chain | chr1:12867264-12868514 FORWARD LENGTH=295	GRF4, 14-3-3PHI, GF14 PHI	cytosol			30.194	12.6	12.7	61.0027	59.5997	2.02036	1.97389	Gaussian Peak	Gaussian Peak
Superdex	P1_AT1G35680.1	AT1G35680.1	YES		True		>AT1G35680.1 | Symbols: | Ribosomal protein L21 | chr1:13208777-13210246 FORWARD LENGTH=220		plastid			24.038	12.8	12.9	58.2291	56.89	2.42238	2.36667	Gaussian Peak	Gaussian Peak
Superdex	P1_AT1G35720.1	AT1G35720.1		YES	True	Dual	>AT1G35720.1 | Symbols: ANNAT1, OXY5, ATOXY5 | annexin 1 | chr1:13225304-13226939 FORWARD LENGTH=317	ANNAT1, OXY5, ATOXY5	cytosol			36.203	14.3	14.8	41.0747	36.5639	1.13457	1.00997	Gaussian Peak	Gaussian Peak
Superdex	P1_AT1G36280.1;AT1G36280.2	AT1G36280.1;AT1G36280.2		YES			>AT1G36280.1 | Symbols: | L-Aspartase-like family protein | chr1:13640600-13642908 FORWARD LENGTH=527;>AT1G36280.2 | Symbols: | L-Aspartase-like family protein | chr1:13640600-13642908 FORWARD LENGTH=519		plastid			58.815	9.2	8.8	134.554	147.678	2.28775	2.51089	Gaussian Peak	Gaussian Peak
Superdex	P1_AT1G36310.2;AT1G36310.1	AT1G36310.2;AT1G36310.1			True		>AT1G36310.2 | Symbols: | S-adenosyl-L-methionine-dependent methyltransferases superfamily protein | chr1:13669644-13670934 FORWARD LENGTH=404;>AT1G36310.1 | Symbols: | S-adenosyl-L-methionine-dependent methyltransferases superfamily protein | chr1:13669		mitochondrion			44.959	12.5	12	62.4386	70.1415	1.38879	1.56012	Gaussian Peak	Gaussian Peak
Superdex	P1_AT1G42480.3;AT1G42480.1;AT1G42480.2	AT1G42480.3;AT1G42480.1;AT1G42480.2			True		>AT1G42480.3 | Symbols: | unknown protein; FUNCTIONS IN: molecular_function unknown; INVOLVED IN: biological_process unknown; LOCATED IN: endomembrane system; EXPRESSED IN: 24 plant structures; EXPRESSED DURING: 13 growth stages; CONTAINS InterPro DOMAIN/		endoplasmic reticulum			20.218	16.3	16.3	25.7921	25.7921	1.2757	1.2757	Gaussian Peak	Gaussian Peak
Superdex	P1_AT1G42970.1	AT1G42970.1	YES		True		>AT1G42970.1 | Symbols: GAPB | glyceraldehyde-3-phosphate dehydrogenase B subunit | chr1:16127552-16129584 FORWARD LENGTH=447	GAPB	plastid			47.659	2.34	3.57	663.831	498.625	13.9288	10.4623	Gaussian Peak	Gaussian Peak
Superdex	P1_AT1G43560.1	AT1G43560.1					>AT1G43560.1 | Symbols: Aty2, ty2 | thioredoxin Y2 | chr1:16398359-16399828 REVERSE LENGTH=167	Aty2, ty2	plastid			18.592	19.6	19.9	11.9686	11.1617	0.643749	0.600348	Gaussian Peak	Gaussian Peak
Superdex	P1_AT1G43670.1	AT1G43670.1		YES			>AT1G43670.1 | Symbols: | Inositol monophosphatase family protein | chr1:16468184-16470347 FORWARD LENGTH=341		cytosol			37.287	13.9	13.6	45.0808	48.3398	1.20902	1.29643	Gaussian Peak	Gaussian Peak
Superdex	P1_AT1G43890.3;AT1G43890.2;AT1G43890.1;AT5G03530.1	AT1G43890.3;AT1G43890.2;AT1G43890.1;AT5G03530.1			True		>AT1G43890.3 | Symbols: ATRAB18, ATRABC1, RAB18-1, RABC1, ATRAB-C1, RAB18 | RAB GTPASE HOMOLOG B18 | chr1:16646934-16648395 FORWARD LENGTH=212;>AT1G43890.2 | Symbols: ATRAB18, ATRABC1, RAB18-1, RABC1, ATRAB-C1, RAB18 | RAB GTPASE HOMOLOG B18 | chr1:1664693	ATRAB18, ATRABC1, RAB18-1, RABC1, ATRAB-C1, RAB18	cytosol			23.53	2.78	3.16	599.237	548.532	25.4669	23.312	Gaussian Peak	Gaussian Peak
Superdex	P1_AT1G44575.1;AT1G44575.2	AT1G44575.1;AT1G44575.2			True		>AT1G44575.1 | Symbols: NPQ4, PSBS | Chlorophyll A-B binding family protein | chr1:16871768-16873194 FORWARD LENGTH=265;>AT1G44575.2 | Symbols: NPQ4, PSBS | Chlorophyll A-B binding family protein | chr1:16871768-16872548 FORWARD LENGTH=205	NPQ4, PSBS	plastid	(1) npq4-1 The mutant is defective specifically in the qE component of NPQ. However, it exhibites zeaxanthin synthesis in high light that is indistinguishable in extent and kinetics from that of the wild type.; (2) npq4-4 Phenotype not described. 10667783; (3) npq4-5 Phenotype not described. 10667783; (4) npq4-6 Phenotype not described. 10667783; (5) npq4-7 Phenotype not described. 10667783		28.007	1.59	1.83	790.388	747.463	28.2211	26.6884	Gaussian Peak	Gaussian Peak
Superdex	P1_AT1G45145.1	AT1G45145.1					>AT1G45145.1 | Symbols: ATTRX5, ATH5, LIV1, TRX5 | thioredoxin H-type 5 | chr1:17075264-17076256 REVERSE LENGTH=118	ATTRX5, ATH5, LIV1, TRX5	cytosol			13.122	19.6	19.3	11.9686	12.8338	0.9121	0.978038	Gaussian Peak	Gaussian Peak
Superdex	P1_AT1G45201.2;AT1G45201.1	AT1G45201.2;AT1G45201.1			True		>AT1G45201.2 | Symbols: ATTLL1, TLL1 | triacylglycerol lipase-like 1 | chr1:17123889-17127497 FORWARD LENGTH=387;>AT1G45201.1 | Symbols: ATTLL1, TLL1 | triacylglycerol lipase-like 1 | chr1:17123889-17128462 FORWARD LENGTH=479	ATTLL1, TLL1	extracellular			44.118	1.22	1.25	861.443	855.451	19.5259	19.3901	Gaussian Peak	Gaussian Peak
Superdex	P1_AT1G47128.1	AT1G47128.1	YES	YES	True		>AT1G47128.1 | Symbols: RD21, RD21A | Granulin repeat cysteine protease family protein | chr1:17283139-17285609 REVERSE LENGTH=462	RD21, RD21A	vacuole			50.966	7.46	6.87	201.704	231.382	3.95761	4.53993	Gaussian Peak	Gaussian Peak
Superdex	P1_AT1G47200.1;AT5G43070.1	AT1G47200.1;AT5G43070.1			True	Dual	>AT1G47200.1 | Symbols: WPP2 | WPP domain protein 2 | chr1:17298181-17298723 REVERSE LENGTH=180	WPP2	nucleus			19.134	13.5	13.3	49.4777	51.8344	2.58585	2.70902	Gaussian Peak	Gaussian Peak
Superdex	P1_AT1G47420.1	AT1G47420.1			True	Dual	>AT1G47420.1 | Symbols: SDH5 | succinate dehydrogenase 5 | chr1:17395774-17397176 REVERSE LENGTH=257	SDH5	mitochondrion			28.106	16.2	16.1	26.3992	27.0206	0.939274	0.961383	Gaussian Peak	Gaussian Peak
Superdex	P1_AT1G47550.1;AT1G47560.1;AT1G47550.2	AT1G47550.1;AT1G47560.1;AT1G47550.2			True		>AT1G47550.1 | Symbols: SEC3A | exocyst complex component sec3A | chr1:17457171-17463896 FORWARD LENGTH=887;>AT1G47560.1 | Symbols: SEC3B | exocyst complex component sec3B | chr1:17466751-17473190 FORWARD LENGTH=887;>AT1G47550.2 | Symbols: SEC3A | exocyst	SEC3A	cytosol			100.06	2.27	4	674.731	451.154	6.74326	4.50884	Gaussian Peak	Global Max
Superdex	P1_AT1G48030.2;AT1G48030.1;AT3G17240.2	AT1G48030.2;AT1G48030.1;AT3G17240.2					>AT1G48030.2 | Symbols: mtLPD1 | mitochondrial lipoamide dehydrogenase 1 | chr1:17717432-17719141 REVERSE LENGTH=507;>AT1G48030.1 | Symbols: mtLPD1 | mitochondrial lipoamide dehydrogenase 1 | chr1:17717432-17719141 REVERSE LENGTH=507	mtLPD1	mitochondrion			53.987	11.7	11.7	75.2122	75.2122	1.39315	1.39315	Gaussian Peak	Gaussian Peak
Superdex	P1_AT1G48090.1	AT1G48090.1			True		>AT1G48090.1 | Symbols: | calcium-dependent lipid-binding family protein | chr1:17732582-17758194 REVERSE LENGTH=4146		plasma membrane			462.01	14.2	13	42.0416	55.5816	0.0909971	0.120304	Gaussian Peak	Gaussian Peak
Superdex	P1_AT1G48210.2;AT1G48210.1	AT1G48210.2;AT1G48210.1			True		>AT1G48210.2 | Symbols: | Protein kinase superfamily protein | chr1:17799551-17801798 FORWARD LENGTH=363;>AT1G48210.1 | Symbols: | Protein kinase superfamily protein | chr1:17799551-17801798 FORWARD LENGTH=363		cytosol		Mapman; protein.postranslational modification.kinase.receptor like cytoplasmatic kinase VIII; Gene ontology molecular functionATP binding [GO:0005524]; protein serine/threonine kinase activity [GO:0004674]	39.589	1.14	1	877.627	906.685	22.1685	22.9024	Gaussian Peak	Global Max
Superdex	P1_AT1G48350.1	AT1G48350.1		YES	True		>AT1G48350.1 | Symbols: | Ribosomal L18p/L5e family protein | chr1:17867269-17868215 FORWARD LENGTH=170		plastid			18.726	22	22	6.84759	6.84759	0.365673	0.365673	Gaussian Peak	Gaussian Peak
Superdex	P1_AT1G48410.1;AT1G48410.3;AT1G48410.2;AT5G43810.2;AT5G43810.1	AT1G48410.1;AT1G48410.3;AT1G48410.2;AT5G43810.2;AT5G43810.1			True		>AT1G48410.1 | Symbols: AGO1 | Stabilizer of iron transporter SufD / Polynucleotidyl transferase | chr1:17886285-17891892 REVERSE LENGTH=1048;>AT1G48410.3 | Symbols: AGO1 | Stabilizer of iron transporter SufD / Polynucleotidyl transferase | chr1:17886285-1	AGO1	nucleus	(1) ago1-1 Heterozygous parents and progeny are indistinguishable from wild type. 9427751; (2) ago1-1 Homozygous progeny has unexpanded pointed cotyledons and very narrow rosette leaves. 9427751; (3) ago1-1 TAS1, TAS2, and TAS3 ta-siRNAs were below detectable levels. 16682354; (4) ago1-1 The homozygous progeny is self-sterile. 9427751; (5) ago1-2 Heterozygous parents and progeny are indistinguish…		116.19	9.8	10.6	117.023	97.1485	1.00717	0.836118	Gaussian Peak	Gaussian Peak
Superdex	P1_AT1G48420.1	AT1G48420.1					>AT1G48420.1 | Symbols: D-CDES, ATACD1, ACD1 | D-cysteine desulfhydrase | chr1:17896767-17898803 REVERSE LENGTH=401	D-CDES, ATACD1, ACD1	mitochondrion			43.9	15.9	15.2	28.3077	33.3146	0.644822	0.758875	Gaussian Peak	Gaussian Peak
Superdex	P1_AT1G48920.1	AT1G48920.1	YES		True		>AT1G48920.1 | Symbols: ATNUC-L1, PARL1, NUC-L1 | nucleolin like 1 | chr1:18098186-18101422 FORWARD LENGTH=557	ATNUC-L1, PARL1, NUC-L1	nucleus	(1) parl1-1 parl1-1 mutants, initially identified based on their aberrant parallel venation pattern in juvenile leaves, exhibit several other developmental defects. They have abnormal venation patterns in their cotyledons, adult leaves, petals, and sepals. In addition, they are shorter, have abnormal leaf shapes, and have reduced apical dominance, rosette size, fertility, and root length compared…		58.773	9.2	10.2	134.554	106.624	2.28939	1.81416	Gaussian Peak	Gaussian Peak
Superdex	P1_AT1G49300.2;AT1G49300.1	AT1G49300.2;AT1G49300.1			True		>AT1G49300.2 | Symbols: ATRAB7, ATRABG3E, RABG3E | RAB GTPase homolog G3E | chr1:18234842-18236968 FORWARD LENGTH=206;>AT1G49300.1 | Symbols: ATRAB7, ATRABG3E, RABG3E | RAB GTPase homolog G3E | chr1:18234842-18236968 FORWARD LENGTH=206	ATRAB7, ATRABG3E, RABG3E	plasma membrane			22.98	2.96	2.47	574.659	644.053	25.0069	28.0267	Gaussian Peak	Gaussian Peak
Superdex	P1_AT1G49670.1;AT1G49670.2	AT1G49670.1;AT1G49670.2		YES	True		>AT1G49670.1 | Symbols: NQR | ARP protein (REF) | chr1:18381591-18386021 REVERSE LENGTH=629;>AT1G49670.2 | Symbols: NQR | ARP protein (REF) | chr1:18381591-18386021 REVERSE LENGTH=652	NQR	peroxisome			67.943	12.3	12.3	65.4127	65.4127	0.962758	0.962758	Gaussian Peak	Gaussian Peak
Superdex	P1_AT1G49750.1	AT1G49750.1			True		>AT1G49750.1 | Symbols: | Leucine-rich repeat (LRR) family protein | chr1:18411177-18412779 REVERSE LENGTH=494		extracellular			54.407	9.8	10.1	117.023	109.134	2.15088	2.00587	Gaussian Peak	Gaussian Peak
Superdex	P1_AT1G49760.2;AT1G49760.1	AT1G49760.2;AT1G49760.1			True		>AT1G49760.2 | Symbols: PAB8 | poly(A) binding protein 8 | chr1:18416740-18419753 FORWARD LENGTH=671;>AT1G49760.1 | Symbols: PAB8, PABP8 | poly(A) binding protein 8 | chr1:18416740-18419753 FORWARD LENGTH=671	PAB8	nucleus			72.779	10.8	11.6	92.7315	76.9826	1.27415	1.05776	Gaussian Peak	Gaussian Peak
Superdex	P1_AT1G50250.1	AT1G50250.1			True		>AT1G50250.1 | Symbols: FTSH1 | FTSH protease 1 | chr1:18614398-18616930 REVERSE LENGTH=716	FTSH1	plastid	(1) ftsh1 no visible difference in leaf morphology and variegation when grown under normal light and temperature conditions compared to wild-type. 14630971; (2) ftsh1 ftsh2 More variegated than ftsh2. 16126834; (3) ftsh1 ftsh5 Completely white seedlings. Restoration of Heterozygocity of FTSH5 allows chloroplast development in the cotyledons. 16126834		76.758	2.15	1.2	693.835	865.461	9.03925	11.2752	Gaussian Peak	Gaussian Peak
Superdex	P1_AT1G50380.1	AT1G50380.1					>AT1G50380.1 | Symbols: | Prolyl oligopeptidase family protein | chr1:18662480-18666185 FORWARD LENGTH=710		cytosol			80.938	13.6	13.2	48.3398	53.0545	0.597245	0.655496	Gaussian Peak	Gaussian Peak
Superdex	P1_AT1G50430.2;AT1G50430.1	AT1G50430.2;AT1G50430.1			True		>AT1G50430.2 | Symbols: DWF5, PA, LE, ST7R, 7RED | Ergosterol biosynthesis ERG4/ERG24 family | chr1:18682175-18685555 REVERSE LENGTH=431;>AT1G50430.1 | Symbols: DWF5, PA, LE, ST7R, 7RED | Ergosterol biosynthesis ERG4/ERG24 family | chr1:18682175-18685555 R	DWF5, PA, LE, ST7R, 7RED	plasma membrane			49.404	2.37	4.37	659.214	413.941	13.3433	8.3787	Gaussian Peak	Gaussian Peak
Superdex	P1_AT1G50480.1;AT2G12280.1	AT1G50480.1;AT2G12280.1			True	Dual	>AT1G50480.1 | Symbols: THFS | 10-formyltetrahydrofolate synthetase | chr1:18702064-18704687 FORWARD LENGTH=634	THFS	cytosol			67.801	11.5	11.6	78.7947	76.9826	1.16215	1.13542	Gaussian Peak	Gaussian Peak
Superdex	P1_AT1G50670.1	AT1G50670.1					>AT1G50670.1 | Symbols: | OTU-like cysteine protease family protein | chr1:18775086-18776552 REVERSE LENGTH=208		cytosol			23.425	17	17.5	21.9157	19.509	0.935571	0.832827	Gaussian Peak	Gaussian Peak
Superdex	P1_AT1G51390.1	AT1G51390.1			True		>AT1G51390.1 | Symbols: NFU5, ATNFU1 | NFU domain protein 5 | chr1:19050427-19051753 FORWARD LENGTH=275	NFU5, ATNFU1	mitochondrion			29.971	16.3	16	25.7921	27.6567	0.860569	0.922781	Gaussian Peak	Global Max
Superdex	P1_AT1G51400.1	AT1G51400.1			True		>AT1G51400.1 | Symbols: | Photosystem II 5 kD protein | chr1:19052172-19052492 REVERSE LENGTH=106		plastid			11.361	21.3	20.8	8.05876	9.05295	0.709335	0.796844	Gaussian Peak	Gaussian Peak
Superdex	P1_AT1G51650.1	AT1G51650.1	YES		True		>AT1G51650.1 | Symbols: | ATP synthase epsilon chain, mitochondrial | chr1:19152680-19153641 FORWARD LENGTH=70		mitochondrion			7.8319	5.49	4.5	318.985	401.609	40.7289	51.2786	Gaussian Peak	Gaussian Peak
Superdex	P1_AT1G51710.1;AT1G51710.2	AT1G51710.1;AT1G51710.2			True		>AT1G51710.1 | Symbols: UBP6, ATUBP6 | ubiquitin-specific protease 6 | chr1:19175805-19179894 REVERSE LENGTH=482;>AT1G51710.2 | Symbols: UBP6 | ubiquitin-specific protease 6 | chr1:19175805-19179399 REVERSE LENGTH=443	UBP6, ATUBP6	cytosol			53.695	16	16	27.6567	27.6567	0.51507	0.51507	Global Max	Global Max
Superdex	P1_AT1G51730.1	AT1G51730.1					>AT1G51730.1 | Symbols: | Ubiquitin-conjugating enzyme family protein | chr1:19186812-19188638 REVERSE LENGTH=252		nucleus			28.705	5	5	357.504	357.504	12.4544	12.4544	Gaussian Peak	Gaussian Peak
Superdex	P1_AT1G52280.1	AT1G52280.1			True		>AT1G52280.1 | Symbols: AtRABG3d, RABG3d | RAB GTPase homolog G3D | chr1:19468150-19469449 REVERSE LENGTH=206	AtRABG3d, RABG3d	vacuole,plasma membrane,golgi			23.069	2.82	4.48	593.686	403.482	25.7352	17.4902	Gaussian Peak	Gaussian Peak
Superdex	P1_AT1G52340.1	AT1G52340.1					>AT1G52340.1 | Symbols: ABA2, SIS4, GIN1, SDR1, ISI4, SRE1, ATABA2, ATSDR1 | NAD(P)-binding Rossmann-fold superfamily protein | chr1:19489997-19491527 REVERSE LENGTH=285	ABA2, SIS4, GIN1, SDR1, ISI4, SRE1, ATABA2, ATSDR1	cytosol			30.272	11.6	12	76.9826	70.1415	2.54303	2.31704	Gaussian Peak	Gaussian Peak
Superdex	P1_AT1G52400.2;AT1G52400.3;AT1G52400.1	AT1G52400.2;AT1G52400.3;AT1G52400.1			True		>AT1G52400.2 | Symbols: BGL1, BGLU18, ATBG1 | beta glucosidase 18 | chr1:19515250-19517646 FORWARD LENGTH=461;>AT1G52400.3 | Symbols: BGLU18 | beta glucosidase 18 | chr1:19515250-19517930 FORWARD LENGTH=528;>AT1G52400.1 | Symbols: BGL1, BGLU18, ATBG1 | bet	BGL1, BGLU18, ATBG1	endoplasmic reticulum			52.37	13.1	12.1	54.3034	68.5284	1.03692	1.30854	Gaussian Peak	Gaussian Peak
Superdex	P1_AT1G52760.1	AT1G52760.1			True		>AT1G52760.1 | Symbols: LysoPL2 | lysophospholipase 2 | chr1:19651378-19652576 FORWARD LENGTH=332	LysoPL2	cytosol			36.975	17	19	21.9157	13.7616	0.592718	0.372186	Gaussian Peak	Gaussian Peak
Superdex	P1_AT1G53240.1	AT1G53240.1					>AT1G53240.1 | Symbols: mMDH1 | Lactate/malate dehydrogenase family protein | chr1:19854966-19856802 REVERSE LENGTH=341	mMDH1	mitochondrion			35.804	14.2	14.3	42.0416	41.0747	1.17421	1.14721	Gaussian Peak	Gaussian Peak
Superdex	P1_AT1G53580.2;AT1G53580.1	AT1G53580.2;AT1G53580.1					>AT1G53580.2 | Symbols: GLX2-3, ETHE1, GLY3 | glyoxalase II 3 | chr1:19991542-19993250 REVERSE LENGTH=294;>AT1G53580.1 | Symbols: GLX2-3, ETHE1, GLY3 | glyoxalase II 3 | chr1:19991542-19993250 REVERSE LENGTH=294	GLX2-3, ETHE1, GLY3	mitochondrion			32.358	14.2	14.3	42.0416	41.0747	1.29926	1.26938	Gaussian Peak	Gaussian Peak
Superdex	P1_AT1G53645.1	AT1G53645.1			True		>AT1G53645.1 | Symbols: | hydroxyproline-rich glycoprotein family protein | chr1:20026434-20028587 REVERSE LENGTH=523		plastid			56.918	8	10	177.889	111.702	3.12536	1.96251	Global Max	Global Max
Superdex	P1_AT1G53730.1;AT1G53730.2	AT1G53730.1;AT1G53730.2			True		>AT1G53730.1 | Symbols: SRF6 | STRUBBELIG-receptor family 6 | chr1:20061771-20065475 FORWARD LENGTH=719;>AT1G53730.2 | Symbols: SRF6 | STRUBBELIG-receptor family 6 | chr1:20061771-20065475 FORWARD LENGTH=720	SRF6	plasma membrane		Mapman; signalling.receptor kinases.leucine rich repeat V; Gene ontology molecular functionATP binding [GO:0005524]; protein kinase activity [GO:0004672]	78.084	3.34	3.93	526.034	458.562	6.73677	5.87268	Gaussian Peak	Gaussian Peak
Superdex	P1_AT1G53850.2;AT1G53850.1;AT3G14290.1	AT1G53850.2;AT1G53850.1;AT3G14290.1			True	Dual	>AT1G53850.2 | Symbols: PAE1 | 20S proteasome alpha subunit E1 | chr1:20104131-20105792 REVERSE LENGTH=237;>AT1G53850.1 | Symbols: PAE1, ATPAE1 | 20S proteasome alpha subunit E1 | chr1:20104131-20105792 REVERSE LENGTH=237;>AT3G14290.1 | Symbols: PAE2 | 20S	PAE1	cytosol			25.947	3.69	3.91	484.896	460.701	18.6879	17.7555	Gaussian Peak	Gaussian Peak
Superdex	P1_AT1G54010.1	AT1G54010.1			True		>AT1G54010.1 | Symbols: | GDSL-like Lipase/Acylhydrolase superfamily protein | chr1:20158854-20160747 REVERSE LENGTH=386		extracellular			43.143	2.39	1.99	656.153	720.15	15.2088	16.6922	Gaussian Peak	Gaussian Peak
Superdex	P1_AT1G54220.2;AT1G54220.1	AT1G54220.2;AT1G54220.1		YES	True		>AT1G54220.2 | Symbols: | Dihydrolipoamide acetyltransferase, long form protein | chr1:20246460-20250208 REVERSE LENGTH=539;>AT1G54220.1 | Symbols: | Dihydrolipoamide acetyltransferase, long form protein | chr1:20246460-20250208 REVERSE LENGTH=539		mitochondrion			58.467	5.84	5.98	294.039	284.615	5.02914	4.86797	Gaussian Peak	Gaussian Peak
Superdex	P1_AT1G54410.1	AT1G54410.1					>AT1G54410.1 | Symbols: | dehydrin family protein | chr1:20310305-20310601 REVERSE LENGTH=98		nucleus			10.796	16.4	16.8	25.199	22.9596	2.3341	2.12668	Gaussian Peak	Gaussian Peak
Superdex	P1_AT1G54500.1	AT1G54500.1		YES	True		>AT1G54500.1 | Symbols: | Rubredoxin-like superfamily protein | chr1:20357084-20357671 REVERSE LENGTH=195		plastid			21.874	4.93	4.24	363.374	426.653	16.6122	19.505	Gaussian Peak	Gaussian Peak
Superdex	P1_AT1G54780.1	AT1G54780.1	YES	YES	True		>AT1G54780.1 | Symbols: TLP18.3 | thylakoid lumen 18.3 kDa protein | chr1:20439533-20440953 FORWARD LENGTH=285	TLP18.3	plastid			31.138	12.5	12	62.4386	70.1415	2.00522	2.2526	Gaussian Peak	Gaussian Peak
Superdex	P1_AT1G55160.2;AT1G55160.1;AT1G55160.3	AT1G55160.2;AT1G55160.1;AT1G55160.3			True		>AT1G55160.2 | Symbols: | unknown protein; FUNCTIONS IN: molecular_function unknown; INVOLVED IN: biological_process unknown; LOCATED IN: mitochondrion, plastid; EXPRESSED IN: 22 plant structures; EXPRESSED DURING: 13 growth stages; BEST Arabidopsis thali		cytosol			15.423	1.19	1.72	867.477	766.84	56.2457	49.7205	Gaussian Peak	Gaussian Peak
Superdex	P1_AT1G55260.2;AT1G55260.1	AT1G55260.2;AT1G55260.1	YES		True	Dual	>AT1G55260.2 | Symbols: | Bifunctional inhibitor/lipid-transfer protein/seed storage 2S albumin superfamily protein | chr1:20614663-20616158 FORWARD LENGTH=224;>AT1G55260.1 | Symbols: | Bifunctional inhibitor/lipid-transfer protein/seed storage 2S albumi		cytosol			25.034	1.99	2.74	720.15	604.839	28.7669	24.1607	Gaussian Peak	Gaussian Peak
Superdex	P1_AT1G55480.1	AT1G55480.1			True		>AT1G55480.1 | Symbols: ZKT | protein containing PDZ domain, a K-box domain, and a TPR region | chr1:20713822-20715351 FORWARD LENGTH=335	ZKT	plastid			37.41	15.4	15.3	31.7999	32.5485	0.850038	0.870047	Gaussian Peak	Gaussian Peak
Superdex	P1_AT1G55490.2;AT1G55490.1;AT5G56500.2;AT5G56500.1	AT1G55490.2;AT1G55490.1;AT5G56500.2;AT5G56500.1	YES		True		>AT1G55490.2 | Symbols: CPN60B, LEN1 | chaperonin 60 beta | chr1:20715717-20718673 REVERSE LENGTH=600;>AT1G55490.1 | Symbols: CPN60B, LEN1 | chaperonin 60 beta | chr1:20715717-20718673 REVERSE LENGTH=600;>AT5G56500.2 | Symbols: | TCP-1/cpn60 chaperonin fa	CPN60B, LEN1	plastid			63.808	3.68	3.82	486.025	470.449	7.617	7.37289	Gaussian Peak	Gaussian Peak
Superdex	P1_AT1G55670.1	AT1G55670.1			True		>AT1G55670.1 | Symbols: PSAG | photosystem I subunit G | chr1:20802874-20803356 REVERSE LENGTH=160	PSAG	plastid	(1) psag-1 Phenotype not described. 12068106; (2) psag-1.2 Phenotype not described. 12068106; (3) psag-1.3 Phenotype not described. 12068106; (4) psag-1.4 Complete loss of PSI-G in thylakoids. 12068106; (5) psag-1.4 Decrease in mean size. 12068106; (6) psag-1.4 Germination of mutant seeds was not affected and visual inspection did not reveal any drastic change in phenotype compared with WT plants…		17.085	1.11	2.09	883.774	703.588	51.7281	41.1816	Gaussian Peak	Gaussian Peak
Superdex	P1_AT1G55900.2;AT1G55900.1	AT1G55900.2;AT1G55900.1			True		>AT1G55900.2 | Symbols: TIM50 | Haloacid dehalogenase-like hydrolase (HAD) superfamily protein | chr1:20903163-20905420 FORWARD LENGTH=370;>AT1G55900.1 | Symbols: TIM50, emb1860 | Haloacid dehalogenase-like hydrolase (HAD) superfamily protein | chr1:209031	TIM50	mitochondrion			41.89	1.72	2.74	766.84	604.839	18.306	14.4388	Gaussian Peak	Gaussian Peak
Superdex	P1_AT1G56190.2;AT1G56190.1	AT1G56190.2;AT1G56190.1		YES	True		>AT1G56190.2 | Symbols: | Phosphoglycerate kinase family protein | chr1:21028622-21030454 FORWARD LENGTH=405;>AT1G56190.1 | Symbols: | Phosphoglycerate kinase family protein | chr1:21028403-21030454 FORWARD LENGTH=478		plastid		Mapman; PS.calvin cycle.phosphoglycerate kinase; Gene ontology molecular functionATP binding [GO:0005524]; phosphoglycerate kinase activity [GO:0004618]	42.615	14.1	13.9	43.0312	45.0808	1.00977	1.05786	Gaussian Peak	Gaussian Peak
Superdex	P1_AT1G56200.2;AT1G56200.1	AT1G56200.2;AT1G56200.1			True		>AT1G56200.2 | Symbols: emb1303 | embryo defective 1303 | chr1:21030852-21031886 FORWARD LENGTH=151;>AT1G56200.1 | Symbols: emb1303 | embryo defective 1303 | chr1:21030852-21031886 FORWARD LENGTH=154	emb1303	plastid			15.702	15.9	15.8	28.3077	28.974	1.80281	1.84524	Gaussian Peak	Gaussian Peak
Superdex	P1_AT1G56340.2;AT1G56340.1	AT1G56340.2;AT1G56340.1			True		>AT1G56340.2 | Symbols: CRT1, CRT1a, AtCRT1a | calreticulin 1a | chr1:21090022-21092630 REVERSE LENGTH=424;>AT1G56340.1 | Symbols: CRT1, CRT1a, AtCRT1a | calreticulin 1a | chr1:21090059-21092630 REVERSE LENGTH=425	CRT1, CRT1a, AtCRT1a	endoplasmic reticulum			49.142	9.7	11.3	119.778	82.5478	2.43738	1.67978	Gaussian Peak	Gaussian Peak
Superdex	P1_AT1G56450.1	AT1G56450.1			True	Dual	>AT1G56450.1 | Symbols: PBG1 | 20S proteasome beta subunit G1 | chr1:21141970-21144186 FORWARD LENGTH=246	PBG1	cytosol,nucleus			27.651	3.91	3.67	460.701	487.158	16.6613	17.6181	Gaussian Peak	Gaussian Peak
Superdex	P1_AT1G57770.1	AT1G57770.1			True		>AT1G57770.1 | Symbols: | FAD/NAD(P)-binding oxidoreductase family protein | chr1:21395254-21398135 FORWARD LENGTH=574		plastid			61.723	22	21.2	6.84759	8.24845	0.110941	0.133637	Global Max	Gaussian Peak
Superdex	P1_AT1G58270.1	AT1G58270.1			True		>AT1G58270.1 | Symbols: ZW9 | TRAF-like family protein | chr1:21612394-21614089 REVERSE LENGTH=396	ZW9	extracellular,plasma membrane			45.035	7.51	7.18	199.371	215.281	4.42702	4.78031	Gaussian Peak	Gaussian Peak
Superdex	P1_AT1G59700.1	AT1G59700.1					>AT1G59700.1 | Symbols: ATGSTU16, GSTU16 | glutathione S-transferase TAU 16 | chr1:21936459-21937763 FORWARD LENGTH=234	ATGSTU16, GSTU16	cytosol			26.506	15.1	14.6	34.0988	38.3055	1.28646	1.44516	Gaussian Peak	Gaussian Peak
Superdex	P1_AT1G59710.1	AT1G59710.1			True		>AT1G59710.1 | Symbols: | Protein of unknown function (DUF569) | chr1:21938623-21939673 FORWARD LENGTH=300		cytosol			33.578	12.1	11.7	68.5284	75.2122	2.04087	2.23992	Gaussian Peak	Gaussian Peak
Superdex	P1_AT1G59900.1	AT1G59900.1					>AT1G59900.1 | Symbols: AT-E1 ALPHA, E1 ALPHA | pyruvate dehydrogenase complex E1 alpha subunit | chr1:22051368-22053660 FORWARD LENGTH=389	AT-E1 ALPHA, E1 ALPHA	mitochondrion			43.059	10	11.2	111.702	84.4909	2.59417	1.96221	Gaussian Peak	Gaussian Peak
Superdex	P1_AT1G60420.1	AT1G60420.1					>AT1G60420.1 | Symbols: | DC1 domain-containing protein | chr1:22261978-22264243 FORWARD LENGTH=578		cytosol			65.169	11.5	11.6	78.7947	76.9826	1.20908	1.18128	Gaussian Peak	Gaussian Peak
Superdex	P1_AT1G60710.1;AT1G60730.2;AT1G60750.1;AT1G60730.1;AT1G60730.3	AT1G60710.1;AT1G60730.2;AT1G60750.1;AT1G60730.1;AT1G60730.3			True	Dual	>AT1G60710.1 | Symbols: ATB2 | NAD(P)-linked oxidoreductase superfamily protein | chr1:22355073-22356627 REVERSE LENGTH=345	ATB2	cytosol			37.924	15.6	15.7	30.3541	29.656	0.800393	0.781986	Gaussian Peak	Gaussian Peak
Superdex	P1_AT1G60780.1	AT1G60780.1			True		>AT1G60780.1 | Symbols: HAP13 | Clathrin adaptor complexes medium subunit family protein | chr1:22369289-22371885 REVERSE LENGTH=428	HAP13	cytosol			49.032	9.5	10	125.483	111.702	2.5592	2.27815	Gaussian Peak	Global Max
Superdex	P1_AT1G60940.2;AT1G60940.1;AT1G10940.1;AT1G10940.2;AT4G33950.2;AT2G23030.1;AT5G08590.1;AT5G63650.1;AT5G66880.1;AT4G33950.1;AT3G50500.1;AT3G50500.2	AT1G60940.2;AT1G60940.1;AT1G10940.1;AT1G10940.2;AT4G33950.2;AT2G23030.1;AT5G08590.1;AT5G63650.1;AT5G66880.1;AT4G33950.1;AT3G50500.1;AT3G50500.2		YES	True		>AT1G60940.2 | Symbols: SNRK2-10, SNRK2.10, SRK2B | SNF1-related protein kinase 2.10 | chr1:22439398-22441896 REVERSE LENGTH=361;>AT1G60940.1 | Symbols: SNRK2-10, SNRK2.10, SRK2B | SNF1-related protein kinase 2.10 | chr1:22439398-22441896 REVERSE LENGTH=36	SNRK2-10, SNRK2.10, SRK2B	cytosol		Mapman; ; Gene ontology molecular functionATP binding [GO:0005524]; kinase activity [GO:0016301]; phosphatidic acid binding [GO:0070300]; protein kinase activity [GO:0004672]; protein serine/threonine kinase activity [GO:0004674]	41.039	5.69	5.02	304.482	355.845	7.41932	8.67089	Gaussian Peak	Gaussian Peak
Superdex	P1_AT1G61150.5;AT1G61150.6;AT1G61150.4;AT1G61150.2;AT1G61150.1;AT1G61150.7;AT1G61150.3	AT1G61150.5;AT1G61150.6;AT1G61150.4;AT1G61150.2;AT1G61150.1;AT1G61150.7;AT1G61150.3			True		>AT1G61150.5 | Symbols: | LisH and RanBPM domains containing protein | chr1:22543122-22544355 FORWARD LENGTH=220;>AT1G61150.6 | Symbols: | LisH and RanBPM domains containing protein | chr1:22542979-22544355 FORWARD LENGTH=226;>AT1G61150.4 | Symbols: | L		cytosol			25.042	14.5	15.1	39.2072	34.0988	1.56566	1.36167	Gaussian Peak	Gaussian Peak
Superdex	P1_AT1G61570.1	AT1G61570.1			True	Dual	>AT1G61570.1 | Symbols: TIM13 | translocase of the inner mitochondrial membrane 13 | chr1:22718897-22719473 REVERSE LENGTH=87	TIM13	mitochondrion			9.4116	18.7	18.1	14.7564	16.9671	1.5679	1.80279	Gaussian Peak	Gaussian Peak
Superdex	P1_AT1G61690.1	AT1G61690.1			True		>AT1G61690.1 | Symbols: | phosphoinositide binding | chr1:22782825-22786782 REVERSE LENGTH=1171		nucleus			128.94	6.1	7	276.779	224.488	2.14657	1.74103	Gaussian Peak	Global Max
Superdex	P1_AT1G62380.1	AT1G62380.1			True	Dual	>AT1G62380.1 | Symbols: ACO2, ATACO2 | ACC oxidase 2 | chr1:23082340-23084068 FORWARD LENGTH=320	ACO2, ATACO2	cytosol			36.183	15.2	15	33.3146	34.9015	0.920726	0.964582	Gaussian Peak	Gaussian Peak
Superdex	P1_AT1G62430.1	AT1G62430.1			True		>AT1G62430.1 | Symbols: ATCDS1, CDS1 | CDP-diacylglycerol synthase 1 | chr1:23106274-23108923 REVERSE LENGTH=421	ATCDS1, CDS1	plasma membrane			48.659	3	4	569.336	451.154	11.7005	9.27175	Global Max	Global Max
Superdex	P1_AT1G62480.1	AT1G62480.1					>AT1G62480.1 | Symbols: | Vacuolar calcium-binding protein-related | chr1:23128799-23129548 FORWARD LENGTH=152		nucleus			16.628	9.9	10.8	114.332	92.7315	6.87586	5.57683	Gaussian Peak	Gaussian Peak
Superdex	P1_AT1G62630.1;AT1G63360.1	AT1G62630.1;AT1G63360.1			True		>AT1G62630.1 | Symbols: | Disease resistance protein (CC-NBS-LRR class) family | chr1:23185912-23188593 FORWARD LENGTH=893		cytosol			101.9	1.25	3	855.451	569.336	8.39501	5.5872	Gaussian Peak	Global Max
Superdex	P1_AT1G62740.1	AT1G62740.1					>AT1G62740.1 | Symbols: Hop2 | stress-inducible protein, putative | chr1:23231026-23233380 FORWARD LENGTH=571	Hop2	nucleus			64.519	9.9	10.5	114.332	99.4353	1.77206	1.54118	Gaussian Peak	Gaussian Peak
Superdex	P1_AT1G62780.1	AT1G62780.1			True		>AT1G62780.1 | Symbols: | unknown protein; FUNCTIONS IN: molecular_function unknown; INVOLVED IN: biological_process unknown; LOCATED IN: chloroplast, chloroplast stroma; EXPRESSED IN: 22 plant structures; EXPRESSED DURING: 14 growth stages; Has 94 Blast		mitochondrion			27.219	15.9	15.6	28.3077	30.3541	1.04	1.11518	Gaussian Peak	Gaussian Peak
Superdex	P1_AT1G62820.1	AT1G62820.1			True	Dual	>AT1G62820.1 | Symbols: | Calcium-binding EF-hand family protein | chr1:23263822-23264268 REVERSE LENGTH=148		cytosol			16.579	17.4	17.8	19.9682	18.1937	1.20443	1.09739	Gaussian Peak	Gaussian Peak
Superdex	P1_AT1G62850.3;AT1G62850.2	AT1G62850.3;AT1G62850.2			True		>AT1G62850.3 | Symbols: | Class I peptide chain release factor | chr1:23272608-23274211 REVERSE LENGTH=236;>AT1G62850.2 | Symbols: | Class I peptide chain release factor | chr1:23272608-23274211 REVERSE LENGTH=236		plastid			26.072	16	16.1	27.6567	27.0206	1.06078	1.03639	Gaussian Peak	Gaussian Peak
Superdex	P1_AT1G63460.1	AT1G63460.1					>AT1G63460.1 | Symbols: GPX8, ATGPX8 | glutathione peroxidase 8 | chr1:23535118-23536326 FORWARD LENGTH=167	GPX8, ATGPX8	cytosol			19.067	19.4	18	12.5387	17.3665	0.657611	0.910815	Gaussian Peak	Global Max
Superdex	P1_AT1G63610.1;AT1G63610.2	AT1G63610.1;AT1G63610.2			True		>AT1G63610.1 | Symbols: | unknown protein; FUNCTIONS IN: molecular_function unknown; INVOLVED IN: biological_process unknown; LOCATED IN: chloroplast; EXPRESSED IN: 22 plant structures; EXPRESSED DURING: 13 growth stages; BEST Arabidopsis thaliana protein		plastid			37.955	14.2	14.4	42.0416	40.1301	1.10767	1.05731	Gaussian Peak	Gaussian Peak
Superdex	P1_AT1G63770.4;AT1G63770.1;AT1G63770.2;AT1G63770.3;AT1G63770.5	AT1G63770.4;AT1G63770.1;AT1G63770.2;AT1G63770.3;AT1G63770.5			True		>AT1G63770.4 | Symbols: | Peptidase M1 family protein | chr1:23657791-23663476 REVERSE LENGTH=895;>AT1G63770.1 | Symbols: | Peptidase M1 family protein | chr1:23658250-23664243 REVERSE LENGTH=918;>AT1G63770.2 | Symbols: | Peptidase M1 family protein | c		mitochondrion			100.57	12.6	12.3	61.0027	65.4127	0.606569	0.650419	Gaussian Peak	Gaussian Peak
Superdex	P1_AT1G63940.4;AT1G63940.1;AT1G63940.2;AT1G63940.3	AT1G63940.4;AT1G63940.1;AT1G63940.2;AT1G63940.3					>AT1G63940.4 | Symbols: MDAR6 | monodehydroascorbate reductase 6 | chr1:23730206-23733534 FORWARD LENGTH=482;>AT1G63940.1 | Symbols: MDAR6 | monodehydroascorbate reductase 6 | chr1:23730206-23733534 FORWARD LENGTH=486;>AT1G63940.2 | Symbols: MDAR6 | monode	MDAR6	plastid			52.115	15.7	15.2	29.656	33.3146	0.56905	0.639252	Gaussian Peak	Gaussian Peak
Superdex	P1_AT1G64330.1	AT1G64330.1			True		>AT1G64330.1 | Symbols: | myosin heavy chain-related | chr1:23872172-23873970 FORWARD LENGTH=555		nucleus			64.494	3.04	1.54	564.062	799.637	8.74596	12.3986	Gaussian Peak	Gaussian Peak
Superdex	P1_AT1G64500.1	AT1G64500.1	YES		True		>AT1G64500.1 | Symbols: | Glutaredoxin family protein | chr1:23953270-23954376 FORWARD LENGTH=368		cytosol			41.016	2.19	2.3	687.407	670.038	16.7595	16.336	Gaussian Peak	Gaussian Peak
Superdex	P1_AT1G64510.1	AT1G64510.1					>AT1G64510.1 | Symbols: | Translation elongation factor EF1B/ribosomal protein S6 family protein | chr1:23954993-23956205 REVERSE LENGTH=207		plastid			22.761	16.8	17.1	22.9596	21.4117	1.00873	0.94072	Gaussian Peak	Gaussian Peak
Superdex	P1_AT1G64520.1;AT5G42040.1	AT1G64520.1;AT5G42040.1			True	Dual	>AT1G64520.1 | Symbols: RPN12a | regulatory particle non-ATPase 12A | chr1:23956459-23958120 FORWARD LENGTH=267	RPN12a	cytosol,nucleus	(1) rpn12a-1 (C24) The rpn12a-1 mutant produces both the WT RPN12a protein and a RPN12a(1-186):ARP(exon2):NPTII fusion protein. The mutant form of the protein can coelute with subunits of the 26S proteasome from the regulatory and core particles and there is no increase in total steady state levels of ubiquitinated proteins in homozygous mutant seedlings. This mutant has seedling growth defects, …		30.706	15.1	15.4	34.0988	31.7999	1.11049	1.03563	Gaussian Peak	Gaussian Peak
Superdex	P1_AT1G64760.2;AT1G64760.1	AT1G64760.2;AT1G64760.1	YES		True		>AT1G64760.2 | Symbols: | O-Glycosyl hydrolases family 17 protein | chr1:24054220-24056194 REVERSE LENGTH=481;>AT1G64760.1 | Symbols: | O-Glycosyl hydrolases family 17 protein | chr1:24054220-24056194 REVERSE LENGTH=481		extracellular			52.281	2.67	2.42	614.771	651.59	11.759	12.4632	Gaussian Peak	Gaussian Peak
Superdex	P1_AT1G64970.1	AT1G64970.1	YES		True		>AT1G64970.1 | Symbols: G-TMT, TMT1, VTE4 | gamma-tocopherol methyltransferase | chr1:24134337-24135993 REVERSE LENGTH=348	G-TMT, TMT1, VTE4	plastid			38.075	2.2	2.45	685.81	647.057	18.0121	16.9943	Gaussian Peak	Gaussian Peak
Superdex	P1_AT1G65260.1	AT1G65260.1			True		>AT1G65260.1 | Symbols: PTAC4, VIPP1 | plastid transcriptionally active 4 | chr1:24236329-24240428 FORWARD LENGTH=330	PTAC4, VIPP1	plastid	(1) hcf155 deficient in photosynthesis, thylakoid membrane system degraded. 11274447		36.392	11	12.3	88.5154	65.4127	2.43228	1.79745	Gaussian Peak	Gaussian Peak
Superdex	P1_AT1G65290.1	AT1G65290.1			True		>AT1G65290.1 | Symbols: mtACP2 | mitochondrial acyl carrier protein 2 | chr1:24249088-24250366 REVERSE LENGTH=126	mtACP2	mitochondrion			14.167	18	18.1	17.3665	16.9671	1.22584	1.19765	Gaussian Peak	Gaussian Peak
Superdex	P1_AT1G65540.1	AT1G65540.1			True		>AT1G65540.1 | Symbols: | LETM1-like protein | chr1:24362382-24366011 REVERSE LENGTH=736		mitochondrion			83.56	1.7	1.12	770.417	881.721	9.21992	10.5519	Gaussian Peak	Gaussian Peak
Superdex	P1_AT1G65590.1	AT1G65590.1			True		>AT1G65590.1 | Symbols: HEXO3, ATHEX1 | beta-hexosaminidase 3 | chr1:24385996-24390989 FORWARD LENGTH=535	HEXO3, ATHEX1	extracellular,plasma membrane			60.013	13.5	12.8	49.4777	58.2291	0.824449	0.970275	Gaussian Peak	Gaussian Peak
Superdex	P1_AT1G65820.1;AT1G65820.3;AT1G65820.2	AT1G65820.1;AT1G65820.3;AT1G65820.2			True		>AT1G65820.1 | Symbols: | microsomal glutathione s-transferase, putative | chr1:24485213-24486682 FORWARD LENGTH=146;>AT1G65820.3 | Symbols: | microsomal glutathione s-transferase, putative | chr1:24485213-24486682 FORWARD LENGTH=194;>AT1G65820.2 | Symbo		extracellular			16.586	2.13	1.94	697.071	728.576	42.0277	43.9272	Gaussian Peak	Gaussian Peak
Superdex	P1_AT1G65930.1;AT1G54340.1	AT1G65930.1;AT1G54340.1		YES	True	Dual	>AT1G65930.1 | Symbols: cICDH | cytosolic NADP+-dependent isocitrate dehydrogenase | chr1:24539088-24541861 FORWARD LENGTH=410	cICDH	cytosol			45.746	12.8	12.7	58.2291	59.5997	1.27288	1.30284	Gaussian Peak	Gaussian Peak
Superdex	P1_AT1G65960.2;AT1G65960.1;AT2G02010.1;AT3G17720.1;AT2G02000.1	AT1G65960.2;AT1G65960.1;AT2G02010.1;AT3G17720.1;AT2G02000.1			True		>AT1G65960.2 | Symbols: GAD2 | glutamate decarboxylase 2 | chr1:24552094-24557253 FORWARD LENGTH=494;>AT1G65960.1 | Symbols: GAD2 | glutamate decarboxylase 2 | chr1:24555868-24557253 FORWARD LENGTH=365	GAD2	mitochondrion			56.14	11	11.3	88.5154	82.5478	1.57669	1.47039	Gaussian Peak	Gaussian Peak
Superdex	P1_AT1G65980.1;AT1G65980.2	AT1G65980.1;AT1G65980.2					>AT1G65980.1 | Symbols: TPX1 | thioredoxin-dependent peroxidase 1 | chr1:24559524-24560753 REVERSE LENGTH=162;>AT1G65980.2 | Symbols: TPX1 | thioredoxin-dependent peroxidase 1 | chr1:24559595-24560753 REVERSE LENGTH=121	TPX1	cytosol			17.428	18	18	17.3665	17.3665	0.996472	0.996472	Gaussian Peak	Gaussian Peak
Superdex	P1_AT1G66070.2;AT1G66070.1	AT1G66070.2;AT1G66070.1			True		>AT1G66070.2 | Symbols: | Translation initiation factor eIF3 subunit | chr1:24596194-24597520 REVERSE LENGTH=226;>AT1G66070.1 | Symbols: | Translation initiation factor eIF3 subunit | chr1:24596194-24597520 REVERSE LENGTH=226		cytosol			25.507	11.9	13.2	71.7925	53.0545	2.81462	2.08	Gaussian Peak	Gaussian Peak
Superdex	P1_AT1G66100.1	AT1G66100.1			True		>AT1G66100.1 | Symbols: | Plant thionin | chr1:24605876-24606473 REVERSE LENGTH=134		extracellular			14.147	19.2	17.9	13.1359	17.7753	0.928529	1.25647	Gaussian Peak	Gaussian Peak
Superdex	P1_AT1G66130.1	AT1G66130.1					>AT1G66130.1 | Symbols: | NAD(P)-binding Rossmann-fold superfamily protein | chr1:24615040-24616742 FORWARD LENGTH=364		mitochondrion			40.097	13.1	13.1	54.3034	54.3034	1.3543	1.3543	Gaussian Peak	Gaussian Peak
Superdex	P1_AT1G66200.1;AT1G66200.3;AT1G66200.2	AT1G66200.1;AT1G66200.3;AT1G66200.2			True	Dual	>AT1G66200.1 | Symbols: ATGSR2, GSR2, GLN1;2 | glutamine synthase clone F11 | chr1:24655520-24657520 REVERSE LENGTH=356;>AT1G66200.3 | Symbols: GSR2, GLN1;2 | glutamine synthase clone F11 | chr1:24655520-24657520 REVERSE LENGTH=365;>AT1G66200.2 | Symbols:	ATGSR2, GSR2, GLN1;2	cytosol			39.207	6.63	6.67	244.67	242.403	6.24046	6.18265	Gaussian Peak	Gaussian Peak
Superdex	P1_AT1G66240.1;AT1G66240.2	AT1G66240.1;AT1G66240.2	YES		True		>AT1G66240.1 | Symbols: ATX1, ATATX1 | homolog of anti-oxidant 1 | chr1:24686445-24687327 REVERSE LENGTH=106;>AT1G66240.2 | Symbols: ATX1, ATATX1 | homolog of anti-oxidant 1 | chr1:24686445-24686832 REVERSE LENGTH=66	ATX1, ATATX1	plasma membrane			11.43	1.52	1.03	803.366	900.378	70.2857	78.7732	Gaussian Peak	Gaussian Peak
Superdex	P1_AT1G66260.2;AT1G66260.1	AT1G66260.2;AT1G66260.1			True		>AT1G66260.2 | Symbols: | RNA-binding (RRM/RBD/RNP motifs) family protein | chr1:24695895-24697883 REVERSE LENGTH=295;>AT1G66260.1 | Symbols: | RNA-binding (RRM/RBD/RNP motifs) family protein | chr1:24695895-24697883 REVERSE LENGTH=295		nucleus			31.318	19	18.7	13.7616	14.7564	0.439415	0.471181	Global Max	Gaussian Peak
Superdex	P1_AT1G66970.1;AT1G66970.2;AT1G66980.1	AT1G66970.1;AT1G66970.2;AT1G66980.1		YES			>AT1G66970.1 | Symbols: SVL2 | SHV3-like 2 | chr1:24992746-24996005 REVERSE LENGTH=763;>AT1G66970.2 | Symbols: SVL2 | SHV3-like 2 | chr1:24992746-24996005 REVERSE LENGTH=785	SVL2	plasma membrane			83.787	7.53	7.12	198.445	218.307	2.36845	2.6055	Gaussian Peak	Gaussian Peak
Superdex	P1_AT1G67090.1;AT1G67090.2	AT1G67090.1;AT1G67090.2			True		>AT1G67090.1 | Symbols: RBCS1A | ribulose bisphosphate carboxylase small chain 1A | chr1:25048465-25049249 REVERSE LENGTH=180	RBCS1A	plastid			20.216	5.17	5.69	343.64	304.482	16.9984	15.0614	Gaussian Peak	Gaussian Peak
Superdex	P1_AT1G67280.2;AT1G67280.1	AT1G67280.2;AT1G67280.1			True		>AT1G67280.2 | Symbols: | Glyoxalase/Bleomycin resistance protein/Dioxygenase superfamily protein | chr1:25188563-25190134 REVERSE LENGTH=262;>AT1G67280.1 | Symbols: | Glyoxalase/Bleomycin resistance protein/Dioxygenase superfamily protein | chr1:2518856		cytosol			29.422	15.7	16.6	29.656	24.0532	1.00795	0.817526	Gaussian Peak	Gaussian Peak
Superdex	P1_AT1G67490.2;AT1G67490.1	AT1G67490.2;AT1G67490.1			True		>AT1G67490.2 | Symbols: GCS1, KNF | glucosidase 1 | chr1:25280633-25286581 REVERSE LENGTH=768;>AT1G67490.1 | Symbols: GCS1, KNF | glucosidase 1 | chr1:25280633-25286581 REVERSE LENGTH=852	GCS1, KNF	endoplasmic reticulum	(1) knf-101 Increased number of root hairs and increased stomatal density in siliques. 18503769		88.122	2.1	2.36	701.953	660.749	7.9657	7.49812	Gaussian Peak	Gaussian Peak
Superdex	P1_AT1G67700.3;AT1G67700.1;AT1G67700.2	AT1G67700.3;AT1G67700.1;AT1G67700.2			True		>AT1G67700.3 | Symbols: | unknown protein; FUNCTIONS IN: molecular_function unknown; INVOLVED IN: biological_process unknown; EXPRESSED IN: 22 plant structures; EXPRESSED DURING: 13 growth stages. | chr1:25374295-25375716 FORWARD LENGTH=229;>AT1G67700.1 |		mitochondrion			25.911	16.4	16.9	25.199	22.4316	0.97252	0.865718	Gaussian Peak	Gaussian Peak
Superdex	P1_AT1G68010.1;AT1G68010.2	AT1G68010.1;AT1G68010.2			True	Dual	>AT1G68010.1 | Symbols: HPR, ATHPR1 | hydroxypyruvate reductase | chr1:25493418-25495720 FORWARD LENGTH=386;>AT1G68010.2 | Symbols: HPR | hydroxypyruvate reductase | chr1:25493418-25495720 FORWARD LENGTH=387	HPR, ATHPR1	peroxisome			42.247	13.1	13.1	54.3034	54.3034	1.28538	1.28538	Gaussian Peak	Gaussian Peak
Superdex	P1_AT1G68260.1;AT1G35250.1;AT1G35290.1	AT1G68260.1;AT1G35250.1;AT1G35290.1			True		>AT1G68260.1 | Symbols: | Thioesterase superfamily protein | chr1:25585976-25587601 REVERSE LENGTH=190		plastid			21.54	14.8	14.7	36.5639	37.4246	1.69749	1.73745	Gaussian Peak	Gaussian Peak
Superdex	P1_AT1G68560.1;AT3G45940.1	AT1G68560.1;AT3G45940.1			True		>AT1G68560.1 | Symbols: ATXYL1, XYL1, TRG1 | alpha-xylosidase 1 | chr1:25734435-25737897 REVERSE LENGTH=915	ATXYL1, XYL1, TRG1	extracellular			102.4	12.5	12.7	62.4386	59.5997	0.609752	0.582029	Gaussian Peak	Gaussian Peak
Superdex	P1_AT1G69250.2;AT1G69250.1	AT1G69250.2;AT1G69250.1		YES	True		>AT1G69250.2 | Symbols: | Nuclear transport factor 2 (NTF2) family protein with RNA binding (RRM-RBD-RNP motifs) domain | chr1:26033163-26035007 FORWARD LENGTH=389;>AT1G69250.1 | Symbols: | Nuclear transport factor 2 (NTF2) family protein with RNA bindin		nucleus			42.913	8.1	7.82	173.798	185.497	4.05002	4.32264	Gaussian Peak	Gaussian Peak
Superdex	P1_AT1G69410.1	AT1G69410.1					>AT1G69410.1 | Symbols: ATELF5A-3, ELF5A-3 | eukaryotic elongation factor 5A-3 | chr1:26089301-26090194 FORWARD LENGTH=158	ATELF5A-3, ELF5A-3	cytosol			17.207	17	17.1	21.9157	21.4117	1.27365	1.24436	Gaussian Peak	Gaussian Peak
Superdex	P1_AT1G69740.2;AT1G69740.1	AT1G69740.2;AT1G69740.1					>AT1G69740.2 | Symbols: HEMB1 | Aldolase superfamily protein | chr1:26232197-26234713 FORWARD LENGTH=430;>AT1G69740.1 | Symbols: HEMB1 | Aldolase superfamily protein | chr1:26232197-26234713 FORWARD LENGTH=430	HEMB1	plastid			46.69	7.96	7.28	179.553	210.33	3.84563	4.50482	Gaussian Peak	Gaussian Peak
Superdex	P1_AT1G70310.1	AT1G70310.1			True	Dual	>AT1G70310.1 | Symbols: SPDS2 | spermidine synthase 2 | chr1:26485497-26487352 REVERSE LENGTH=340	SPDS2	cytosol			37.14	12.1	12	68.5284	70.1415	1.84514	1.88857	Gaussian Peak	Gaussian Peak
Superdex	P1_AT1G70580.4;AT1G70580.3;AT1G70580.2;AT1G70580.1	AT1G70580.4;AT1G70580.3;AT1G70580.2;AT1G70580.1					>AT1G70580.4 | Symbols: AOAT2, GGT2 | alanine-2-oxoglutarate aminotransferase 2 | chr1:26613222-26615845 FORWARD LENGTH=481;>AT1G70580.3 | Symbols: AOAT2, GGT2 | alanine-2-oxoglutarate aminotransferase 2 | chr1:26613222-26615845 FORWARD LENGTH=481;>AT1G705	AOAT2, GGT2	peroxisome			53.444	11.8	11.4	73.4825	80.6494	1.37494	1.50905	Gaussian Peak	Gaussian Peak
Superdex	P1_AT1G70810.1	AT1G70810.1			True		>AT1G70810.1 | Symbols: | Calcium-dependent lipid-binding (CaLB domain) family protein | chr1:26704207-26705091 FORWARD LENGTH=165		cytosol			18.657	18.3	18.2	16.1957	16.5769	0.868076	0.888509	Gaussian Peak	Gaussian Peak
Superdex	P1_AT1G70830.4;AT1G70830.1;AT1G70830.5;AT1G70830.3;AT1G70830.2	AT1G70830.4;AT1G70830.1;AT1G70830.5;AT1G70830.3;AT1G70830.2					>AT1G70830.4 | Symbols: MLP28 | MLP-like protein 28 | chr1:26710203-26711250 REVERSE LENGTH=288;>AT1G70830.1 | Symbols: MLP28 | MLP-like protein 28 | chr1:26710203-26711395 REVERSE LENGTH=335;>AT1G70830.5 | Symbols: MLP28 | MLP-like protein 28 | chr1:26710	MLP28	cytosol			32.277	12.5	13.2	62.4386	53.0545	1.93446	1.64373	Gaussian Peak	Gaussian Peak
Superdex	P1_AT1G70890.1	AT1G70890.1					>AT1G70890.1 | Symbols: MLP43 | MLP-like protein 43 | chr1:26725912-26726489 REVERSE LENGTH=158	MLP43	cytosol			17.889	17.7	17.3	18.622	20.4382	1.04097	1.1425	Gaussian Peak	Gaussian Peak
Superdex	P1_AT1G71310.2;AT1G71310.1;AT1G71310.3	AT1G71310.2;AT1G71310.1;AT1G71310.3			True		>AT1G71310.2 | Symbols: | cobalt ion binding | chr1:26878717-26879844 REVERSE LENGTH=176;>AT1G71310.1 | Symbols: | cobalt ion binding | chr1:26878717-26879844 REVERSE LENGTH=176		mitochondrion			19.484	10	11.2	111.702	84.4909	5.73303	4.33643	Gaussian Peak	Gaussian Peak
Superdex	P1_AT1G71500.1	AT1G71500.1		YES	True		>AT1G71500.1 | Symbols: | Rieske (2Fe-2S) domain-containing protein | chr1:26936084-26937331 FORWARD LENGTH=287		plastid			31.727	17.3	15.9	20.4382	28.3077	0.64419	0.892227	Gaussian Peak	Gaussian Peak
Superdex	P1_AT1G71695.1	AT1G71695.1			True		>AT1G71695.1 | Symbols: | Peroxidase superfamily protein | chr1:26964359-26966557 FORWARD LENGTH=358		vacuole			39.559	16	15.7	27.6567	29.656	0.699125	0.749666	Gaussian Peak	Gaussian Peak
Superdex	P1_AT1G71720.1	AT1G71720.1			True		>AT1G71720.1 | Symbols: | Nucleic acid-binding proteins superfamily | chr1:26983744-26985893 FORWARD LENGTH=500		plastid			56.326	11.8	11	73.4825	88.5154	1.30459	1.57148	Gaussian Peak	Global Max
Superdex	P1_AT1G71730.1	AT1G71730.1					>AT1G71730.1 | Symbols: | unknown protein; Has 52 Blast hits to 52 proteins in 24 species: Archae - 0; Bacteria - 0; Metazoa - 4; Fungi - 0; Plants - 41; Viruses - 0; Other Eukaryotes - 7 (source: NCBI BLink). | chr1:26986298-26986831 REVERSE LENGTH=177		mitochondrion			19.578	19	18.7	13.7616	14.7564	0.702911	0.753726	Gaussian Peak	Gaussian Peak
Superdex	P1_AT1G71950.1	AT1G71950.1	YES				>AT1G71950.1 | Symbols: | Proteinase inhibitor, propeptide | chr1:27080453-27081573 REVERSE LENGTH=136		extracellular			14.852	12.8	13	58.2291	55.5816	3.92062	3.74237	Gaussian Peak	Gaussian Peak
Superdex	P1_AT1G72170.1	AT1G72170.1			True		>AT1G72170.1 | Symbols: | Domain of unknown function (DUF543) | chr1:27156403-27157516 FORWARD LENGTH=102		nucleus			10.752	2	2.11	718.476	700.322	66.8226	65.1341	Gaussian Peak	Gaussian Peak
Superdex	P1_AT1G72550.2;AT1G72550.1	AT1G72550.2;AT1G72550.1	YES				>AT1G72550.2 | Symbols: | tRNA synthetase beta subunit family protein | chr1:27319999-27323908 REVERSE LENGTH=584;>AT1G72550.1 | Symbols: | tRNA synthetase beta subunit family protein | chr1:27319947-27323908 REVERSE LENGTH=598		cytosol			65.959	7.11	6.79	218.816	235.729	3.31745	3.57387	Gaussian Peak	Gaussian Peak
Superdex	P1_AT1G72610.1	AT1G72610.1	YES		True		>AT1G72610.1 | Symbols: GLP1, ATGER1, GER1 | germin-like protein 1 | chr1:27339302-27339928 REVERSE LENGTH=208	GLP1, ATGER1, GER1	extracellular			21.559	13.5	12.7	49.4777	59.5997	2.29499	2.76449	Gaussian Peak	Gaussian Peak
Superdex	P1_AT1G73030.1	AT1G73030.1			True		>AT1G73030.1 | Symbols: VPS46.2, CHMP1A | SNF7 family protein | chr1:27473938-27474848 FORWARD LENGTH=203	VPS46.2, CHMP1A	nucleus			22.691	15.2	14.8	33.3146	36.5639	1.46819	1.61138	Gaussian Peak	Gaussian Peak
Superdex	P1_AT1G73060.1	AT1G73060.1			True		>AT1G73060.1 | Symbols: LPA3 | Low PSII Accumulation 3 | chr1:27479027-27481258 FORWARD LENGTH=358	LPA3	plastid			40.029	15.9	15.2	28.3077	33.3146	0.707179	0.832262	Gaussian Peak	Gaussian Peak
Superdex	P1_AT1G73180.2;AT1G73180.1	AT1G73180.2;AT1G73180.1			True		>AT1G73180.2 | Symbols: | Eukaryotic translation initiation factor eIF2A family protein | chr1:27518335-27521014 FORWARD LENGTH=484;>AT1G73180.1 | Symbols: | Eukaryotic translation initiation factor eIF2A family protein | chr1:27518335-27521432 FORWARD L		nucleus	(1) bns-2 The bns-2 mutant has defects in inflorescence development. 17627280		53.578	12.5	12.1	62.4386	68.5284	1.16538	1.27904	Gaussian Peak	Gaussian Peak
Superdex	P1_AT1G73230.1	AT1G73230.1			True	Dual	>AT1G73230.1 | Symbols: | Nascent polypeptide-associated complex NAC | chr1:27540506-27541364 REVERSE LENGTH=165		nucleus			18.004	10	11.2	111.702	84.4909	6.20431	4.6929	Gaussian Peak	Gaussian Peak
Superdex	P1_AT1G73660.1	AT1G73660.1			True		>AT1G73660.1 | Symbols: | protein tyrosine kinase family protein | chr1:27692247-27696718 REVERSE LENGTH=1030		cytosol	(1) SALK_001982 Increased tolerance of salt stress. Seedlings germinate in the presence of high concentrations of NaCl. 18299802	Mapman; ; Gene ontology molecular functionATP binding [GO:0005524]; protein serine/threonine/tyrosine kinase activity [GO:0004712]	112.2	12.9	11	56.89	88.5154	0.507041	0.788907	Gaussian Peak	Global Max
Superdex	P1_AT1G73990.1	AT1G73990.1			True		>AT1G73990.1 | Symbols: SPPA, SPPA1 | signal peptide peptidase | chr1:27824465-27828807 FORWARD LENGTH=677	SPPA, SPPA1	mitochondrion			75.094	2	2	718.476	718.476	9.56769	9.56769	Global Max	Global Max
Superdex	P1_AT1G74020.1;AT1G74010.1	AT1G74020.1;AT1G74010.1			True		>AT1G74020.1 | Symbols: SS2 | strictosidine synthase 2 | chr1:27835289-27837277 REVERSE LENGTH=335	SS2	extracellular			35.293	3.7	2.27	483.769	674.731	13.7072	19.118	Gaussian Peak	Gaussian Peak
Superdex	P1_AT1G74070.1	AT1G74070.1		YES	True		>AT1G74070.1 | Symbols: | Cyclophilin-like peptidyl-prolyl cis-trans isomerase family protein | chr1:27851749-27852861 REVERSE LENGTH=317		plastid			34.374	16.4	17	25.199	21.9157	0.733082	0.637568	Gaussian Peak	Gaussian Peak
Superdex	P1_AT1G74100.1;AT1G18590.1	AT1G74100.1;AT1G18590.1			True		>AT1G74100.1 | Symbols: SOT16, ATSOT16, CORI-7, ATST5A | sulfotransferase 16 | chr1:27864489-27865505 REVERSE LENGTH=338	SOT16, ATSOT16, CORI-7, ATST5A	cytosol			39.219	15	14.9	34.9015	35.723	0.889912	0.91086	Gaussian Peak	Gaussian Peak
Superdex	P1_AT1G74790.1	AT1G74790.1		YES	True		>AT1G74790.1 | Symbols: | catalytics | chr1:28098912-28101673 FORWARD LENGTH=695		extracellular			75.224	10.4	10.5	101.776	99.4353	1.35297	1.32186	Gaussian Peak	Gaussian Peak
Superdex	P1_AT1G74920.2;AT1G74920.1	AT1G74920.2;AT1G74920.1					>AT1G74920.2 | Symbols: ALDH10A8 | aldehyde dehydrogenase 10A8 | chr1:28139175-28142573 REVERSE LENGTH=496;>AT1G74920.1 | Symbols: ALDH10A8 | aldehyde dehydrogenase 10A8 | chr1:28139175-28142573 REVERSE LENGTH=501	ALDH10A8	peroxisome			53.977	12.3	11.9	65.4127	71.7925	1.21186	1.33006	Gaussian Peak	Gaussian Peak
Superdex	P1_AT1G74970.1	AT1G74970.1			True		>AT1G74970.1 | Symbols: RPS9, TWN3 | ribosomal protein S9 | chr1:28157761-28159202 REVERSE LENGTH=208	RPS9, TWN3	plastid			22.577	13.4	13.3	50.6423	51.8344	2.24309	2.29589	Gaussian Peak	Gaussian Peak
Superdex	P1_AT1G75040.1	AT1G75040.1	YES				>AT1G75040.1 | Symbols: PR5, PR-5 | pathogenesis-related gene 5 | chr1:28177754-28178731 FORWARD LENGTH=239	PR5, PR-5	extracellular			25.252	4	2.06	451.154	708.516	17.8661	28.0578	Gaussian Peak	Gaussian Peak
Superdex	P1_AT1G75100.1	AT1G75100.1			True		>AT1G75100.1 | Symbols: JAC1 | J-domain protein required for chloroplast accumulation response 1 | chr1:28191108-28193769 REVERSE LENGTH=651	JAC1	cytosol			71.601	8.9	10.5	144.281	99.4353	2.01508	1.38874	Gaussian Peak	Gaussian Peak
Superdex	P1_AT1G75270.1	AT1G75270.1					>AT1G75270.1 | Symbols: DHAR2 | dehydroascorbate reductase 2 | chr1:28250255-28251237 REVERSE LENGTH=213	DHAR2	cytosol			23.407	17	16.7	21.9157	23.5001	0.93629	1.00398	Gaussian Peak	Gaussian Peak
Superdex	P1_AT1G75280.1;AT1G75290.1;AT1G75300.1	AT1G75280.1;AT1G75290.1;AT1G75300.1			True	Dual	>AT1G75280.1 | Symbols: | NmrA-like negative transcriptional regulator family protein | chr1:28252030-28253355 FORWARD LENGTH=310		cytosol			33.736	16.2	16.4	26.3992	25.199	0.782524	0.746945	Gaussian Peak	Gaussian Peak
Superdex	P1_AT1G75350.1	AT1G75350.1			True		>AT1G75350.1 | Symbols: emb2184 | Ribosomal protein L31 | chr1:28272163-28272687 FORWARD LENGTH=144	emb2184	plastid			16.033	17.6	17.8	19.0603	18.1937	1.18882	1.13477	Gaussian Peak	Gaussian Peak
Superdex	P1_AT1G75690.1	AT1G75690.1			True		>AT1G75690.1 | Symbols: | DnaJ/Hsp40 cysteine-rich domain superfamily protein | chr1:28422273-28423170 REVERSE LENGTH=154		plastid			16.334	16.4	16.4	25.199	25.199	1.54273	1.54273	Gaussian Peak	Gaussian Peak
Superdex	P1_AT1G75750.2;AT1G75750.1	AT1G75750.2;AT1G75750.1			True		>AT1G75750.2 | Symbols: GASA1 | GAST1 protein homolog 1 | chr1:28441813-28442284 REVERSE LENGTH=97;>AT1G75750.1 | Symbols: GASA1 | GAST1 protein homolog 1 | chr1:28441813-28442284 REVERSE LENGTH=98	GASA1	extracellular			10.645	20.8	21.2	9.05295	8.24845	0.850441	0.774866	Gaussian Peak	Gaussian Peak
Superdex	P1_AT1G75950.1;AT5G42190.1	AT1G75950.1;AT5G42190.1					>AT1G75950.1 | Symbols: SKP1, ASK1, ATSKP1, SKP1A, UIP1 | S phase kinase-associated protein 1 | chr1:28516715-28517454 FORWARD LENGTH=160	SKP1, ASK1, ATSKP1, SKP1A, UIP1	cytosol			17.857	15.4	15.8	31.7999	28.974	1.78081	1.62256	Gaussian Peak	Gaussian Peak
Superdex	P1_AT1G76030.1;AT1G20260.1	AT1G76030.1;AT1G20260.1		YES	True	Dual	>AT1G76030.1 | Symbols: | ATPase, V1 complex, subunit B protein | chr1:28534134-28536916 FORWARD LENGTH=486;>AT1G20260.1 | Symbols: | ATPase, V1 complex, subunit B protein | chr1:7016971-7020290 FORWARD LENGTH=487		vacuole,golgi	(1) vha-B1 Insensitive to high-glucose repression of cotyledon expansion, chlorophyll accumulation, true-leaf development and root elongation. The response is specific to glucose but not to osmotic changes. 17081979		54.107	5.19	4.21	342.045	429.641	6.32164	7.94058	Gaussian Peak	Gaussian Peak
Superdex	P1_AT1G76040.1;AT1G76040.2	AT1G76040.1;AT1G76040.2			True		>AT1G76040.1 | Symbols: CPK29 | calcium-dependent protein kinase 29 | chr1:28538906-28540448 FORWARD LENGTH=323;>AT1G76040.2 | Symbols: CPK29 | calcium-dependent protein kinase 29 | chr1:28537743-28540448 FORWARD LENGTH=561	CPK29	cytosol		Mapman; ; Gene ontology molecular functionATP binding [GO:0005524]; calcium-dependent protein serine/threonine kinase activity [GO:0009931]; calcium ion binding [GO:0005509]; calmodulin binding [GO:0005516]; calmodulin-dependent protein kinase activity [GO:0004683]	37.161	9.5	10.9	125.483	90.5989	3.37674	2.43801	Gaussian Peak	Gaussian Peak
Superdex	P1_AT1G76080.1	AT1G76080.1			True		>AT1G76080.1 | Symbols: ATCDSP32, CDSP32 | chloroplastic drought-induced stress protein of 32 kD | chr1:28548063-28549348 REVERSE LENGTH=302	ATCDSP32, CDSP32	plastid			33.684	16.1	16	27.0206	27.6567	0.80218	0.821063	Gaussian Peak	Gaussian Peak
Superdex	P1_AT1G76100.1	AT1G76100.1					>AT1G76100.1 | Symbols: PETE1 | plastocyanin 1 | chr1:28554217-28554732 REVERSE LENGTH=171	PETE1	plastid			17.589	19.1	18.3	13.4451	16.1957	0.764404	0.920785	Gaussian Peak	Gaussian Peak
Superdex	P1_AT1G76140.2;AT1G76140.1	AT1G76140.2;AT1G76140.1					>AT1G76140.2 | Symbols: | Prolyl oligopeptidase family protein | chr1:28571187-28574852 FORWARD LENGTH=792;>AT1G76140.1 | Symbols: | Prolyl oligopeptidase family protein | chr1:28571187-28574852 FORWARD LENGTH=795		plastid			89.062	13.2	13.7	53.0545	47.2281	0.595703	0.530284	Gaussian Peak	Gaussian Peak
Superdex	P1_AT1G76150.1	AT1G76150.1			True		>AT1G76150.1 | Symbols: ECH2, ATECH2 | enoyl-CoA hydratase 2 | chr1:28575236-28577637 REVERSE LENGTH=309	ECH2, ATECH2	peroxisome			34.082	13.8	13.5	46.142	49.4777	1.35385	1.45172	Gaussian Peak	Gaussian Peak
Superdex	P1_AT1G76180.2;AT1G76180.1	AT1G76180.2;AT1G76180.1			True	Dual	>AT1G76180.2 | Symbols: ERD14 | Dehydrin family protein | chr1:28587013-28587657 REVERSE LENGTH=185;>AT1G76180.1 | Symbols: ERD14 | Dehydrin family protein | chr1:28587013-28587657 REVERSE LENGTH=185	ERD14	nucleus			20.786	11.4	11.5	80.6494	78.7947	3.87999	3.79076	Gaussian Peak	Gaussian Peak
Superdex	P1_AT1G76390.2;AT1G76390.1	AT1G76390.2;AT1G76390.1			True		>AT1G76390.2 | Symbols: | ARM repeat superfamily protein | chr1:28655914-28658531 FORWARD LENGTH=811;>AT1G76390.1 | Symbols: | ARM repeat superfamily protein | chr1:28655914-28658531 FORWARD LENGTH=811		cytosol			89.108	3.76	5	477.063	357.504	5.35376	4.01203	Gaussian Peak	Gaussian Peak
Superdex	P1_AT1G76450.1	AT1G76450.1					>AT1G76450.1 | Symbols: | Photosystem II reaction center PsbP family protein | chr1:28684618-28686109 FORWARD LENGTH=247		plastid			27.489	19.9	19.7	11.1617	11.6933	0.406042	0.425382	Gaussian Peak	Gaussian Peak
Superdex	P1_AT1G76550.1	AT1G76550.1			True		>AT1G76550.1 | Symbols: | Phosphofructokinase family protein | chr1:28722900-28726929 REVERSE LENGTH=617		cytosol		Mapman; ; Gene ontology molecular function6-phosphofructokinase activity [GO:0003872]; ATP binding [GO:0005524]; diphosphate-fructose-6-phosphate 1-phosphotransferase activity [GO:0047334]; metal ion binding [GO:0046872]	67.558	10	11	111.702	88.5154	1.65343	1.31021	Global Max	Global Max
Superdex	P1_AT1G76680.1;AT1G76680.2;AT1G76690.1;AT1G18020.1;AT1G17990.1	AT1G76680.1;AT1G76680.2;AT1G76690.1;AT1G18020.1;AT1G17990.1					>AT1G76680.1 | Symbols: OPR1, ATOPR1 | 12-oxophytodienoate reductase 1 | chr1:28776982-28778271 FORWARD LENGTH=372;>AT1G76680.2 | Symbols: OPR1 | 12-oxophytodienoate reductase 1 | chr1:28776982-28778271 FORWARD LENGTH=397	OPR1, ATOPR1	cytosol			41.167	16.2	16.2	26.3992	26.3992	0.641272	0.641272	Gaussian Peak	Gaussian Peak
Superdex	P1_AT1G76810.1	AT1G76810.1			True		>AT1G76810.1 | Symbols: | eukaryotic translation initiation factor 2 (eIF-2) family protein | chr1:28831366-28836310 REVERSE LENGTH=1294		cytosol			142.11	10	8	111.702	177.889	0.786028	1.25177	Global Max	Global Max
Superdex	P1_AT1G76860.1;AT1G21190.1	AT1G76860.1;AT1G21190.1			True		>AT1G76860.1 | Symbols: | Small nuclear ribonucleoprotein family protein | chr1:28854594-28855637 REVERSE LENGTH=98;>AT1G21190.1 | Symbols: | Small nuclear ribonucleoprotein family protein | chr1:7419989-7420856 REVERSE LENGTH=97		cytosol			11.286	12.5	11.8	62.4386	73.4825	5.53239	6.51094	Gaussian Peak	Gaussian Peak
Superdex	P1_AT1G77090.1	AT1G77090.1					>AT1G77090.1 | Symbols: | Mog1/PsbP/DUF1795-like photosystem II reaction center PsbP family protein | chr1:28960576-28961875 REVERSE LENGTH=260		plastid			28.501	17.4	17.8	19.9682	18.1937	0.700614	0.638353	Gaussian Peak	Gaussian Peak
Superdex	P1_AT1G77140.1	AT1G77140.1			True		>AT1G77140.1 | Symbols: VPS45, ATVPS45 | vacuolar protein sorting 45 | chr1:28984163-28987681 FORWARD LENGTH=569	VPS45, ATVPS45	plasma membrane			64.941	3.31	2.3	529.719	670.038	8.15692	10.3176	Gaussian Peak	Gaussian Peak
Superdex	P1_AT1G77180.3;AT1G77180.2;AT1G77180.1	AT1G77180.3;AT1G77180.2;AT1G77180.1			True		>AT1G77180.3 | Symbols: SKIP | chromatin protein family | chr1:28999791-29001632 REVERSE LENGTH=511;>AT1G77180.2 | Symbols: SKIP | chromatin protein family | chr1:28999791-29001632 REVERSE LENGTH=613;>AT1G77180.1 | Symbols: SKIP | chromatin protein family	SKIP	nucleus			57.726	15	13.4	34.9015	50.6423	0.604606	0.877288	Gaussian Peak	Gaussian Peak
Superdex	P1_AT1G77510.1	AT1G77510.1			True		>AT1G77510.1 | Symbols: ATPDIL1-2, PDI6, ATPDI6, PDIL1-2 | PDI-like 1-2 | chr1:29126742-29129433 FORWARD LENGTH=508	ATPDIL1-2, PDI6, ATPDI6, PDIL1-2	endoplasmic reticulum			56.364	12.4	11.9	63.9083	71.7925	1.13385	1.27373	Gaussian Peak	Gaussian Peak
Superdex	P1_AT1G78060.1	AT1G78060.1					>AT1G78060.1 | Symbols: | Glycosyl hydrolase family protein | chr1:29349796-29352868 REVERSE LENGTH=767		extracellular			83.891	15.7	15.5	29.656	31.0686	0.353507	0.370345	Gaussian Peak	Gaussian Peak
Superdex	P1_AT1G78260.2;AT1G78260.1;AT1G22330.1	AT1G78260.2;AT1G78260.1;AT1G22330.1					>AT1G78260.2 | Symbols: | RNA-binding (RRM/RBD/RNP motifs) family protein | chr1:29447317-29449246 FORWARD LENGTH=271;>AT1G78260.1 | Symbols: | RNA-binding (RRM/RBD/RNP motifs) family protein | chr1:29447317-29450181 FORWARD LENGTH=287;>AT1G22330.1 | Sym		nucleus			30.334	16	16	27.6567	27.6567	0.911739	0.911739	Global Max	Global Max
Superdex	P1_AT1G78300.1	AT1G78300.1			True	Dual	>AT1G78300.1 | Symbols: GRF2, 14-3-3OMEGA, GF14 OMEGA | general regulatory factor 2 | chr1:29461883-29463052 FORWARD LENGTH=259	GRF2, 14-3-3OMEGA, GF14 OMEGA	cytosol			29.161	12.4	12	63.9083	70.1415	2.19157	2.40532	Gaussian Peak	Gaussian Peak
Superdex	P1_AT1G78370.1	AT1G78370.1			True	Dual	>AT1G78370.1 | Symbols: ATGSTU20, GSTU20 | glutathione S-transferase TAU 20 | chr1:29484428-29485204 REVERSE LENGTH=217	ATGSTU20, GSTU20	cytosol			25.006	15.5	16.2	31.0686	26.3992	1.24245	1.05572	Gaussian Peak	Gaussian Peak
Superdex	P1_AT1G78380.1;AT1G78320.1	AT1G78380.1;AT1G78320.1			True	Dual	>AT1G78380.1 | Symbols: ATGSTU19, GST8, GSTU19 | glutathione S-transferase TAU 19 | chr1:29486659-29487819 REVERSE LENGTH=219	ATGSTU19, GST8, GSTU19	cytosol			25.65	15.1	15	34.0988	34.9015	1.32939	1.36068	Gaussian Peak	Gaussian Peak
Superdex	P1_AT1G78630.1	AT1G78630.1	YES	YES	True		>AT1G78630.1 | Symbols: emb1473 | Ribosomal protein L13 family protein | chr1:29575997-29577406 FORWARD LENGTH=241	emb1473	plastid			26.788	14.1	12.8	43.0312	58.2291	1.60636	2.1737	Gaussian Peak	Gaussian Peak
Superdex	P1_AT1G78830.1	AT1G78830.1		YES	True		>AT1G78830.1 | Symbols: | Curculin-like (mannose-binding) lectin family protein | chr1:29637141-29638508 REVERSE LENGTH=455		extracellular			50.342	13.9	13.8	45.0808	46.142	0.895491	0.91657	Gaussian Peak	Gaussian Peak
Superdex	P1_AT1G78850.1;AT1G78860.1	AT1G78850.1;AT1G78860.1					>AT1G78850.1 | Symbols: | D-mannose binding lectin protein with Apple-like carbohydrate-binding domain | chr1:29642072-29643397 REVERSE LENGTH=441;>AT1G78860.1 | Symbols: | D-mannose binding lectin protein with Apple-like carbohydrate-binding domain | ch		extracellular			49.051	12.7	11	59.5997	88.5154	1.21506	1.80456	Gaussian Peak	Global Max
Superdex	P1_AT1G78900.2;AT1G78900.1	AT1G78900.2;AT1G78900.1					>AT1G78900.2 | Symbols: VHA-A | vacuolar ATP synthase subunit A | chr1:29660463-29664575 FORWARD LENGTH=623;>AT1G78900.1 | Symbols: VHA-A | vacuolar ATP synthase subunit A | chr1:29660463-29664575 FORWARD LENGTH=623	VHA-A	vacuole,golgi			68.812	2.55	1.59	632.177	790.388	9.18701	11.4862	Gaussian Peak	Gaussian Peak
Superdex	P1_AT1G78915.1;AT1G78915.2;AT1G78915.3	AT1G78915.1;AT1G78915.2;AT1G78915.3			True		>AT1G78915.1 | Symbols: | Tetratricopeptide repeat (TPR)-like superfamily protein | chr1:29667729-29671081 REVERSE LENGTH=385;>AT1G78915.2 | Symbols: | Tetratricopeptide repeat (TPR)-like superfamily protein | chr1:29667729-29671081 REVERSE LENGTH=402;>A		plastid			42.579	12.2	12	66.9524	70.1415	1.57243	1.64733	Gaussian Peak	Global Max
Superdex	P1_AT1G79210.3;AT1G79210.2;AT1G79210.1;AT1G16470.2;AT1G16470.1	AT1G79210.3;AT1G79210.2;AT1G79210.1;AT1G16470.2;AT1G16470.1			True	Dual	>AT1G79210.3 | Symbols: | N-terminal nucleophile aminohydrolases (Ntn hydrolases) superfamily protein | chr1:29796286-29798240 REVERSE LENGTH=235;>AT1G79210.2 | Symbols: | N-terminal nucleophile aminohydrolases (Ntn hydrolases) superfamily protein | chr1		cytosol,nucleus			25.733	3.84	3.87	468.265	465.008	18.1971	18.0705	Gaussian Peak	Gaussian Peak
Superdex	P1_AT1G79230.3;AT1G79230.1;AT1G79230.2	AT1G79230.3;AT1G79230.1;AT1G79230.2					>AT1G79230.3 | Symbols: ST1, ATMST1, MST1, ATRDH1 | mercaptopyruvate sulfurtransferase 1 | chr1:29801358-29803679 FORWARD LENGTH=322;>AT1G79230.1 | Symbols: ST1, ATMST1, MST1, ATRDH1, STR1 | mercaptopyruvate sulfurtransferase 1 | chr1:29800824-29803679 FOR	ST1, ATMST1, MST1, ATRDH1	cytosol			35.628	15.5	15.8	31.0686	28.974	0.872028	0.813237	Gaussian Peak	Gaussian Peak
Superdex	P1_AT1G79340.1	AT1G79340.1	YES		True	Dual	>AT1G79340.1 | Symbols: AtMC4, MC4 | metacaspase 4 | chr1:29842849-29844368 FORWARD LENGTH=418	AtMC4, MC4	cytosol			45.483	3.01	2.32	568.013	666.927	12.4885	14.6632	Gaussian Peak	Gaussian Peak
Superdex	P1_AT1G79380.1	AT1G79380.1			True		>AT1G79380.1 | Symbols: | Ca(2)-dependent phospholipid-binding protein (Copine) family | chr1:29860812-29863023 FORWARD LENGTH=401		mitochondrion			43.73	15	14	34.9015	44.0441	0.798113	1.00718	Global Max	Global Max
Superdex	P1_AT1G79440.1	AT1G79440.1					>AT1G79440.1 | Symbols: ALDH5F1, SSADH1, SSADH | aldehyde dehydrogenase 5F1 | chr1:29882525-29887275 REVERSE LENGTH=528	ALDH5F1, SSADH1, SSADH	mitochondrion			56.558	9.5	10	125.483	111.702	2.21866	1.97501	Gaussian Peak	Gaussian Peak
Superdex	P1_AT1G79690.1	AT1G79690.1					>AT1G79690.1 | Symbols: atnudt3, NUDT3 | nudix hydrolase homolog 3 | chr1:29985360-29990171 FORWARD LENGTH=772	atnudt3, NUDT3	cytosol			86.856	12.4	11.5	63.9083	78.7947	0.735796	0.907187	Gaussian Peak	Gaussian Peak
Superdex	P1_AT1G79850.1	AT1G79850.1		YES	True		>AT1G79850.1 | Symbols: RPS17, CS17, PRPS17 | ribosomal protein S17 | chr1:30041473-30041922 REVERSE LENGTH=149	RPS17, CS17, PRPS17	plastid			16.282	21.6	22	7.51545	6.84759	0.46158	0.420562	Gaussian Peak	Gaussian Peak
Superdex	P1_AT1G79870.1;AT1G79870.2	AT1G79870.1;AT1G79870.2			True	Dual	>AT1G79870.1 | Symbols: | D-isomer specific 2-hydroxyacid dehydrogenase family protein | chr1:30044794-30045851 FORWARD LENGTH=313;>AT1G79870.2 | Symbols: | D-isomer specific 2-hydroxyacid dehydrogenase family protein | chr1:30044794-30045851 FORWARD LEN		peroxisome			34.161	13.7	13.3	47.2281	51.8344	1.38252	1.51736	Gaussian Peak	Gaussian Peak
Superdex	P1_AT1G80230.1	AT1G80230.1			True		>AT1G80230.1 | Symbols: | Rubredoxin-like superfamily protein | chr1:30169784-30170999 REVERSE LENGTH=171		mitochondrion			18.583	16.5	16.3	24.6194	25.7921	1.32484	1.38794	Gaussian Peak	Gaussian Peak
Superdex	P1_AT1G80300.1	AT1G80300.1			True		>AT1G80300.1 | Symbols: NTT1, ATNTT1 | nucleotide transporter 1 | chr1:30191954-30194280 FORWARD LENGTH=624	NTT1, ATNTT1	plastid			68.134	1.92	1.37	731.975	831.898	10.7432	12.2097	Gaussian Peak	Gaussian Peak
Superdex	P1_AT1G80360.1	AT1G80360.1					>AT1G80360.1 | Symbols: | Pyridoxal phosphate (PLP)-dependent transferases superfamily protein | chr1:30208736-30210643 REVERSE LENGTH=394		mitochondrion			43.761	13.8	12	46.142	70.1415	1.05441	1.60283	Gaussian Peak	Global Max
Superdex	P1_AT1G80380.3;AT1G80380.4;AT1G80380.2;AT1G80380.1	AT1G80380.3;AT1G80380.4;AT1G80380.2;AT1G80380.1					>AT1G80380.3 | Symbols: | P-loop containing nucleoside triphosphate hydrolases superfamily protein | chr1:30217895-30219784 FORWARD LENGTH=364;>AT1G80380.4 | Symbols: | P-loop containing nucleoside triphosphate hydrolases superfamily protein | chr1:30217		plastid			40.819	15.4	15.8	31.7999	28.974	0.779047	0.709817	Gaussian Peak	Gaussian Peak
Superdex	P1_AT1G80500.1	AT1G80500.1			True		>AT1G80500.1 | Symbols: | SNARE-like superfamily protein | chr1:30271195-30272431 FORWARD LENGTH=135		plasma membrane,golgi			15.264	19.7	19.6	11.6933	11.9686	0.766072	0.784105	Gaussian Peak	Gaussian Peak
Superdex	P1_AT1G80600.1	AT1G80600.1					>AT1G80600.1 | Symbols: WIN1 | HOPW1-1-interacting 1 | chr1:30298675-30300513 REVERSE LENGTH=457	WIN1	plastid			48.826	13.1	12.9	54.3034	56.89	1.11218	1.16516	Gaussian Peak	Gaussian Peak
Superdex	P1_AT1G80660.2;AT1G80660.1	AT1G80660.2;AT1G80660.1			True		>AT1G80660.2 | Symbols: HA9 | H(+)-ATPase 9 | chr1:30316227-30319948 REVERSE LENGTH=945;>AT1G80660.1 | Symbols: AHA9, HA9 | H(+)-ATPase 9 | chr1:30316227-30319948 REVERSE LENGTH=954	HA9	plasma membrane			104.12	3	3	569.336	569.336	5.46808	5.46808	Gaussian Peak	Gaussian Peak
Superdex	P1_AT2G01140.1	AT2G01140.1					>AT2G01140.1 | Symbols: | Aldolase superfamily protein | chr2:95006-96491 REVERSE LENGTH=391		plastid			42.327	9.6	10.6	122.597	97.1485	2.89643	2.29519	Gaussian Peak	Gaussian Peak
Superdex	P1_AT2G01320.4;AT2G01320.1;AT2G01320.2;AT2G01320.3	AT2G01320.4;AT2G01320.1;AT2G01320.2;AT2G01320.3			True		>AT2G01320.4 | Symbols: | ABC-2 type transporter family protein | chr2:154669-158063 REVERSE LENGTH=725;>AT2G01320.1 | Symbols: | ABC-2 type transporter family protein | chr2:154669-158063 REVERSE LENGTH=725;>AT2G01320.2 | Symbols: | ABC-2 type transpor		peroxisome			78.898	21.6	21	7.51545	8.64134	0.0952553	0.109526	Gaussian Peak	Global Max
Superdex	P1_AT2G01410.1	AT2G01410.1			True		>AT2G01410.1 | Symbols: | NHL domain-containing protein | chr2:175209-176372 REVERSE LENGTH=387		vacuole			43.021	1	2	906.685	718.476	21.0754	16.7006	Global Max	Global Max
Superdex	P1_AT2G01600.1;AT5G57200.1;AT4G25940.1;AT1G14910.1	AT2G01600.1;AT5G57200.1;AT4G25940.1;AT1G14910.1			True		>AT2G01600.1 | Symbols: | ENTH/ANTH/VHS superfamily protein | chr2:268975-272356 FORWARD LENGTH=571;>AT5G57200.1 | Symbols: | ENTH/ANTH/VHS superfamily protein | chr5:23177696-23180601 FORWARD LENGTH=591;>AT4G25940.1 | Symbols: | ENTH/ANTH/VHS superfami		nucleus			63.628	2.29	1	671.599	906.685	10.5551	14.2498	Gaussian Peak	Gaussian Peak
Superdex	P1_AT2G01630.1;AT2G01630.2	AT2G01630.1;AT2G01630.2	YES		True		>AT2G01630.1 | Symbols: | O-Glycosyl hydrolases family 17 protein | chr2:279541-281955 REVERSE LENGTH=501;>AT2G01630.2 | Symbols: | O-Glycosyl hydrolases family 17 protein | chr2:279564-281955 REVERSE LENGTH=391		extracellular			53.992	2.41	3.03	653.107	565.376	12.0964	10.4715	Gaussian Peak	Gaussian Peak
Superdex	P1_AT2G01650.1	AT2G01650.1			True		>AT2G01650.1 | Symbols: PUX2 | plant UBX domain-containing protein 2 | chr2:284851-286394 REVERSE LENGTH=458	PUX2	nucleus			51.063	10	11.7	111.702	75.2122	2.18754	1.47293	Global Max	Gaussian Peak
Superdex	P1_AT2G02050.1	AT2G02050.1			True		>AT2G02050.1 | Symbols: | NADH-ubiquinone oxidoreductase B18 subunit, putative | chr2:490024-490335 FORWARD LENGTH=103		mitochondrion			11.74	18.5	18.2	15.4593	16.5769	1.31681	1.412	Gaussian Peak	Gaussian Peak
Superdex	P1_AT2G02510.1;AT1G14450.1	AT2G02510.1;AT1G14450.1			True		>AT2G02510.1 | Symbols: | NADH dehydrogenase (ubiquinone)s | chr2:673338-673556 FORWARD LENGTH=72;>AT1G14450.1 | Symbols: | NADH dehydrogenase (ubiquinone)s | chr1:4947337-4947558 REVERSE LENGTH=73		cytosol			8.0512	5.31	4.2	332.627	430.642	41.314	53.4879	Gaussian Peak	Gaussian Peak
Superdex	P1_AT2G02740.2;AT2G02740.1	AT2G02740.2;AT2G02740.1			True		>AT2G02740.2 | Symbols: ATWHY3, PTAC11, WHY3 | ssDNA-binding transcriptional regulator | chr2:769389-770993 FORWARD LENGTH=267;>AT2G02740.1 | Symbols: ATWHY3, PTAC11, WHY3 | ssDNA-binding transcriptional regulator | chr2:769389-770993 FORWARD LENGTH=268	ATWHY3, PTAC11, WHY3	plastid			29.64	12.8	12.8	58.2291	58.2291	1.96454	1.96454	Gaussian Peak	Gaussian Peak
Superdex	P1_AT2G03420.1	AT2G03420.1			True	Dual	>AT2G03420.1 | Symbols: | unknown protein; Has 38 Blast hits to 38 proteins in 17 species: Archae - 0; Bacteria - 0; Metazoa - 0; Fungi - 0; Plants - 38; Viruses - 0; Other Eukaryotes - 0 (source: NCBI BLink). | chr2:1035100-1035937 REVERSE LENGTH=170		plastid			19.028	17	17.2	21.9157	20.9193	1.15176	1.0994	Global Max	Gaussian Peak
Superdex	P1_AT2G03440.1	AT2G03440.1			True	Dual	>AT2G03440.1 | Symbols: NRP1, ATNRP1 | nodulin-related protein 1 | chr2:1039409-1039972 REVERSE LENGTH=187	NRP1, ATNRP1	nucleus			19.7	14	13.7	44.0441	47.2281	2.23574	2.39737	Gaussian Peak	Gaussian Peak
Superdex	P1_AT2G03640.1;AT2G03640.2;AT2G03640.4;AT2G03640.3	AT2G03640.1;AT2G03640.2;AT2G03640.4;AT2G03640.3			True		>AT2G03640.1 | Symbols: | Nuclear transport factor 2 (NTF2) family protein with RNA binding (RRM-RBD-RNP motifs) domain | chr2:1104525-1106418 REVERSE LENGTH=422;>AT2G03640.2 | Symbols: | Nuclear transport factor 2 (NTF2) family protein with RNA binding		nucleus			46.131	7.17	7.74	215.783	188.982	4.6776	4.09665	Gaussian Peak	Gaussian Peak
Superdex	P1_AT2G03680.2;AT2G03680.1	AT2G03680.2;AT2G03680.1					>AT2G03680.2 | Symbols: SPR1, SKU6 | spiral1 | chr2:1121398-1121850 FORWARD LENGTH=119;>AT2G03680.1 | Symbols: SPR1, SKU6 | spiral1 | chr2:1121398-1121850 FORWARD LENGTH=119	SPR1, SKU6	cytosol,nucleus			11.92	15.8	15.8	28.974	28.974	2.43071	2.43071	Gaussian Peak	Gaussian Peak
Superdex	P1_AT2G04039.2;AT2G04039.1;AT2G04039.3	AT2G04039.2;AT2G04039.1;AT2G04039.3			True		>AT2G04039.2 | Symbols: | unknown protein; FUNCTIONS IN: molecular_function unknown; LOCATED IN: chloroplast; EXPRESSED IN: 21 plant structures; EXPRESSED DURING: 13 growth stages; CONTAINS InterPro DOMAIN/s: Protein of unknown function DUF2996 (InterPro:		plastid			18.335	16.1	15.7	27.0206	29.656	1.47372	1.61746	Gaussian Peak	Gaussian Peak
Superdex	P1_AT2G04520.1;AT5G35680.2;AT5G35680.1;AT5G35680.3	AT2G04520.1;AT5G35680.2;AT5G35680.1;AT5G35680.3			True		>AT2G04520.1 | Symbols: | Nucleic acid-binding, OB-fold-like protein | chr2:1574802-1575239 REVERSE LENGTH=145;>AT5G35680.2 | Symbols: | Nucleic acid-binding, OB-fold-like protein | chr5:13858152-13858589 REVERSE LENGTH=145;>AT5G35680.1 | Symbols: | Nuc		nucleus			16.637	16.6	18	24.0532	17.3665	1.44577	1.04385	Gaussian Peak	Global Max
Superdex	P1_AT2G04780.2;AT2G04780.1	AT2G04780.2;AT2G04780.1		YES	True		>AT2G04780.2 | Symbols: FLA7 | FASCICLIN-like arabinoogalactan 7 | chr2:1677488-1678252 FORWARD LENGTH=254;>AT2G04780.1 | Symbols: FLA7 | FASCICLIN-like arabinoogalactan 7 | chr2:1677488-1678252 FORWARD LENGTH=254	FLA7	plasma membrane			26.845	9.2	8.8	134.554	147.678	5.01227	5.50113	Gaussian Peak	Gaussian Peak
Superdex	P1_AT2G04880.2;AT2G04880.1	AT2G04880.2;AT2G04880.1			True		>AT2G04880.2 | Symbols: ZAP1, ATWRKY1, WRKY1 | zinc-dependent activator protein-1 | chr2:1718557-1720219 FORWARD LENGTH=463;>AT2G04880.1 | Symbols: ZAP1, ATWRKY1, WRKY1 | zinc-dependent activator protein-1 | chr2:1718557-1720219 FORWARD LENGTH=487	ZAP1, ATWRKY1, WRKY1	nucleus			51.209	9.3	8.6	131.46	154.712	2.56712	3.02119	Gaussian Peak	Gaussian Peak
Superdex	P1_AT2G05100.1;AT2G05070.1;AT3G27690.1	AT2G05100.1;AT2G05070.1;AT3G27690.1			True		>AT2G05100.1 | Symbols: LHCB2.1, LHCB2 | photosystem II light harvesting complex gene 2.1 | chr2:1823449-1824331 REVERSE LENGTH=265;>AT2G05070.1 | Symbols: LHCB2.2, LHCB2 | photosystem II light harvesting complex gene 2.2 | chr2:1799436-1800329 REVERSE LEN	LHCB2.1, LHCB2	plastid			28.649	1.26	1.66	853.463	777.62	29.7903	27.143	Gaussian Peak	Gaussian Peak
Superdex	P1_AT2G05380.1;AT2G05380.2	AT2G05380.1;AT2G05380.2	YES		True		>AT2G05380.1 | Symbols: GRP3S | glycine-rich protein 3 short isoform | chr2:1966851-1967820 FORWARD LENGTH=116;>AT2G05380.2 | Symbols: GRP3S | glycine-rich protein 3 short isoform | chr2:1966851-1967820 FORWARD LENGTH=102	GRP3S	extracellular			11.586	3	3.13	569.336	552.374	49.14	47.676	Gaussian Peak	Gaussian Peak
Superdex	P1_AT2G05520.5;AT2G05530.1;AT2G05520.6;AT2G05520.4;AT2G05520.3;AT2G05520.2;AT2G05520.1	AT2G05520.5;AT2G05530.1;AT2G05520.6;AT2G05520.4;AT2G05520.3;AT2G05520.2;AT2G05520.1			True		>AT2G05520.5 | Symbols: GRP-3, ATGRP-3 | glycine-rich protein 3 | chr2:2026217-2026882 FORWARD LENGTH=111;>AT2G05530.1 | Symbols: | Glycine-rich protein family | chr2:2029755-2030320 FORWARD LENGTH=115;>AT2G05520.6 | Symbols: GRP-3, ATGRP-3 | glycine-rich	GRP-3, ATGRP-3	extracellular			11.193	20.7	20.4	9.26604	9.93591	0.827843	0.887689	Gaussian Peak	Gaussian Peak
Superdex	P1_AT2G05710.1	AT2G05710.1					>AT2G05710.1 | Symbols: ACO3 | aconitase 3 | chr2:2141591-2146350 FORWARD LENGTH=990	ACO3	mitochondrion			108.2	12.9	12.7	56.89	59.5997	0.525785	0.550829	Gaussian Peak	Gaussian Peak
Superdex	P1_AT2G05840.1	AT2G05840.1			True	Dual	>AT2G05840.1 | Symbols: PAA2 | 20S proteasome subunit PAA2 | chr2:2234226-2236053 FORWARD LENGTH=246	PAA2	cytosol			27.35	3.53	3.88	503.287	463.928	18.4017	16.9626	Gaussian Peak	Gaussian Peak
Superdex	P1_AT2G05920.1	AT2G05920.1			True		>AT2G05920.1 | Symbols: | Subtilase family protein | chr2:2269831-2272207 REVERSE LENGTH=754		extracellular			80.014	15.8	17.5	28.974	19.509	0.362112	0.243819	Gaussian Peak	Gaussian Peak
Superdex	P1_AT2G05990.2;AT2G05990.1	AT2G05990.2;AT2G05990.1					>AT2G05990.2 | Symbols: MOD1, ENR1 | NAD(P)-binding Rossmann-fold superfamily protein | chr2:2322876-2324867 FORWARD LENGTH=390;>AT2G05990.1 | Symbols: MOD1, ENR1 | NAD(P)-binding Rossmann-fold superfamily protein | chr2:2322876-2324867 FORWARD LENGTH=390	MOD1, ENR1	plastid			41.213	11.3	11.6	82.5478	76.9826	2.00296	1.86792	Gaussian Peak	Gaussian Peak
Superdex	P1_AT2G06530.1	AT2G06530.1			True		>AT2G06530.1 | Symbols: VPS2.1 | SNF7 family protein | chr2:2588740-2590285 REVERSE LENGTH=225	VPS2.1	cytosol			25.292	15	14.7	34.9015	37.4246	1.37994	1.4797	Global Max	Gaussian Peak
Superdex	P1_AT2G07050.1	AT2G07050.1	YES		True		>AT2G07050.1 | Symbols: CAS1 | cycloartenol synthase 1 | chr2:2924629-2930295 FORWARD LENGTH=759	CAS1	cytosol			86.032	15.3	15	32.5485	34.9015	0.37833	0.40568	Gaussian Peak	Gaussian Peak
Superdex	P1_AT2G07340.2;AT2G07340.1	AT2G07340.2;AT2G07340.1					>AT2G07340.2 | Symbols: PFD1 | PREFOLDIN 1 | chr2:3045644-3046606 FORWARD LENGTH=127;>AT2G07340.1 | Symbols: PFD1 | PREFOLDIN 1 | chr2:3045644-3046606 FORWARD LENGTH=128	PFD1	cytosol			14.475	10.1	11.4	109.134	80.6494	7.53945	5.57164	Gaussian Peak	Gaussian Peak
Superdex	P1_AT2G07698.1;ATMG01190.1	AT2G07698.1;ATMG01190.1		YES	True		>AT2G07698.1 | Symbols: | ATPase, F1 complex, alpha subunit protein | chr2:3361474-3364028 FORWARD LENGTH=777;>ATMG01190.1 | Symbols: ATP1 | ATP synthase subunit 1 | chrM:302166-303689 REVERSE LENGTH=507		mitochondrion,plastid			85.932	6.25	6.86	267.286	231.921	3.11044	2.69889	Gaussian Peak	Gaussian Peak
Superdex	P1_AT2G13360.2;AT2G13360.1	AT2G13360.2;AT2G13360.1					>AT2G13360.2 | Symbols: AGT, AGT1, SGAT | alanine:glyoxylate aminotransferase | chr2:5539417-5540902 REVERSE LENGTH=401;>AT2G13360.1 | Symbols: AGT, AGT1, SGAT | alanine:glyoxylate aminotransferase | chr2:5539417-5540902 REVERSE LENGTH=401	AGT, AGT1, SGAT	peroxisome			44.207	11.3	11.6	82.5478	76.9826	1.8673	1.74141	Gaussian Peak	Gaussian Peak
Superdex	P1_AT2G13540.1	AT2G13540.1			True		>AT2G13540.1 | Symbols: ENS, ABH1, CBP80, ATCBP80 | ARM repeat superfamily protein | chr2:5637053-5642813 FORWARD LENGTH=848	ENS, ABH1, CBP80, ATCBP80	cytosol			96.547	10.1	11.1	109.134	86.4797	1.13037	0.895727	Gaussian Peak	Gaussian Peak
Superdex	P1_AT2G14170.2;AT2G14170.1;AT2G14170.3	AT2G14170.2;AT2G14170.1;AT2G14170.3					>AT2G14170.2 | Symbols: ALDH6B2 | aldehyde dehydrogenase 6B2 | chr2:5977727-5981489 REVERSE LENGTH=498;>AT2G14170.1 | Symbols: ALDH6B2 | aldehyde dehydrogenase 6B2 | chr2:5977727-5981899 REVERSE LENGTH=607;>AT2G14170.3 | Symbols: ALDH6B2 | aldehyde dehyd	ALDH6B2	cytosol			53.406	9.3	8.8	131.46	147.678	2.46152	2.76519	Gaussian Peak	Gaussian Peak
Superdex	P1_AT2G14260.2;AT2G14260.1	AT2G14260.2;AT2G14260.1					>AT2G14260.2 | Symbols: PIP | proline iminopeptidase | chr2:6041441-6043475 REVERSE LENGTH=329;>AT2G14260.1 | Symbols: PIP | proline iminopeptidase | chr2:6041441-6043869 REVERSE LENGTH=380	PIP	endoplasmic reticulum			37.433	13	12.8	55.5816	58.2291	1.48483	1.55555	Gaussian Peak	Gaussian Peak
Superdex	P1_AT2G14880.1;AT4G34290.1	AT2G14880.1;AT4G34290.1			True		>AT2G14880.1 | Symbols: | SWIB/MDM2 domain superfamily protein | chr2:6393686-6394841 REVERSE LENGTH=141		plastid			15.902	20	19.5	10.905	12.2503	0.685762	0.770362	Gaussian Peak	Gaussian Peak
Superdex	P1_AT2G15290.1	AT2G15290.1			True		>AT2G15290.1 | Symbols: ATTIC21, TIC21, CIA5, PIC1 | translocon at inner membrane of chloroplasts 21 | chr2:6642512-6644011 REVERSE LENGTH=296	ATTIC21, TIC21, CIA5, PIC1	plastid	(1) cia5-1 Seedling lethal when grown on soil, but produced albino leaves or even inflorescent tissues on synthetic media supplemented with sucrose. 16891400; (2) cia5-1 The youngest part of the homozygous progeny are slightly green at the center of the seedlings. 16891400; (3) cia5-2 Null allele. 16891400; (4) cia5-2 Seedling lethal when grown on soil, but produced albino leaves or even inflores…		31.276	2.17	2.1	690.613	701.953	22.0813	22.4438	Gaussian Peak	Gaussian Peak
Superdex	P1_AT2G15620.1	AT2G15620.1					>AT2G15620.1 | Symbols: NIR1, NIR, ATHNIR | nitrite reductase 1 | chr2:6810552-6812666 FORWARD LENGTH=586	NIR1, NIR, ATHNIR	plastid			65.504	13.3	13.5	51.8344	49.4777	0.791317	0.755338	Gaussian Peak	Gaussian Peak
Superdex	P1_AT2G16070.1;AT2G16070.2	AT2G16070.1;AT2G16070.2			True		>AT2G16070.1 | Symbols: PDV2 | plastid division2 | chr2:6984072-6984746 REVERSE LENGTH=224;>AT2G16070.2 | Symbols: PDV2 | plastid division2 | chr2:6984072-6985356 REVERSE LENGTH=307	PDV2	cytosol			24.771	2.2	2.25	685.81	677.878	27.686	27.3658	Gaussian Peak	Gaussian Peak
Superdex	P1_AT2G16600.1;AT2G16600.2	AT2G16600.1;AT2G16600.2			True	Dual	>AT2G16600.1 | Symbols: ROC3 | rotamase CYP 3 | chr2:7200862-7201383 FORWARD LENGTH=173;>AT2G16600.2 | Symbols: ROC3 | rotamase CYP 3 | chr2:7200862-7201383 FORWARD LENGTH=151	ROC3	cytosol			18.492	19.7	19.8	11.6933	11.4244	0.632345	0.617803	Gaussian Peak	Gaussian Peak
Superdex	P1_AT2G17120.1	AT2G17120.1	YES		True		>AT2G17120.1 | Symbols: LYM2 | lysm domain GPI-anchored protein 2 precursor | chr2:7459156-7460648 FORWARD LENGTH=350	LYM2	extracellular			37.739	1.31	1.25	843.592	855.451	22.3533	22.6676	Gaussian Peak	Gaussian Peak
Superdex	P1_AT2G17200.1;AT2G17190.1	AT2G17200.1;AT2G17190.1			True		>AT2G17200.1 | Symbols: DSK2 | ubiquitin family protein | chr2:7482133-7485090 REVERSE LENGTH=551;>AT2G17190.1 | Symbols: | ubiquitin family protein | chr2:7478272-7481361 REVERSE LENGTH=538	DSK2	nucleus			58.053	15.7	15.7	29.656	29.656	0.510844	0.510844	Gaussian Peak	Gaussian Peak
Superdex	P1_AT2G17390.1	AT2G17390.1			True	Dual	>AT2G17390.1 | Symbols: AKR2B | ankyrin repeat-containing 2B | chr2:7555870-7557743 FORWARD LENGTH=344	AKR2B	nucleus			36.899	14.5	15.8	39.2072	28.974	1.06255	0.785225	Gaussian Peak	Gaussian Peak
Superdex	P1_AT2G17420.1;AT4G35460.1	AT2G17420.1;AT4G35460.1					>AT2G17420.1 | Symbols: NTRA, ATNTRA, NTR2 | NADPH-dependent thioredoxin reductase A | chr2:7564357-7566219 FORWARD LENGTH=378	NTRA, ATNTRA, NTR2	plastid			40.014	13.4	13.5	50.6423	49.4777	1.26562	1.23651	Gaussian Peak	Gaussian Peak
Superdex	P1_AT2G17790.1	AT2G17790.1			True		>AT2G17790.1 | Symbols: VPS35A, ZIP3 | VPS35 homolog A | chr2:7733685-7739344 FORWARD LENGTH=787	VPS35A, ZIP3	golgi	(1) mag1-1 zig-1 Reduced but still significant response to gravity. mag1 represses the phenotype of zig-1.Similar phenotype to mag-1 single mutant. 20086190; (2) zip3-1/zig-1 Reduced response to gravity but not as strong as zig-1 along. Zip3 suppresses zig-1 phenotype. 20086190		89.492	1.88	2.15	738.818	693.835	8.25569	7.75303	Gaussian Peak	Gaussian Peak
Superdex	P1_AT2G17870.1	AT2G17870.1			True		>AT2G17870.1 | Symbols: ATCSP3, CSP3 | cold shock domain protein 3 | chr2:7764276-7765181 REVERSE LENGTH=301	ATCSP3, CSP3	nucleus			29.564	15.5	16.3	31.0686	25.7921	1.05089	0.872416	Gaussian Peak	Gaussian Peak
Superdex	P1_AT2G18040.1	AT2G18040.1			True	Dual	>AT2G18040.1 | Symbols: PIN1AT | peptidylprolyl cis/trans isomerase, NIMA-interacting 1 | chr2:7842346-7843537 FORWARD LENGTH=119	PIN1AT	cytosol			13.015	19.8	20.1	11.4244	10.6542	0.877788	0.818609	Gaussian Peak	Gaussian Peak
Superdex	P1_AT2G18110.1	AT2G18110.1			True		>AT2G18110.1 | Symbols: | Translation elongation factor EF1B/ribosomal protein S6 family protein | chr2:7872636-7873713 FORWARD LENGTH=231		cytosol			25.266	12.4	12.4	63.9083	63.9083	2.52942	2.52942	Gaussian Peak	Gaussian Peak
Superdex	P1_AT2G19430.1	AT2G19430.1			True		>AT2G19430.1 | Symbols: DWA1, THO6, AtTHO6 | DWD (DDB1-binding WD40 protein) hypersensitive to ABA 1 | chr2:8415217-8417740 FORWARD LENGTH=367	DWA1, THO6, AtTHO6	cytosol			40.073	17.6	17	19.0603	21.9157	0.47564	0.546896	Gaussian Peak	Global Max
Superdex	P1_AT2G19480.3;AT2G19480.2;AT2G19480.1	AT2G19480.3;AT2G19480.2;AT2G19480.1			True	Dual	>AT2G19480.3 | Symbols: NAP1;2 | nucleosome assembly protein 1;2 | chr2:8438601-8441040 FORWARD LENGTH=372;>AT2G19480.2 | Symbols: NFA02, NFA2, NAP1;2 | nucleosome assembly protein 1;2 | chr2:8438601-8441040 FORWARD LENGTH=373;>AT2G19480.1 | Symbols: NFA02	NAP1;2	nucleus	(1) Atnap1;1-1/Atnap1;2-1/Atnap1;3-1 Increased sensitivity to UV-C radiation. 19228338		42.846	10.6	12	97.1485	70.1415	2.26739	1.63706	Gaussian Peak	Gaussian Peak
Superdex	P1_AT2G19520.1	AT2G19520.1					>AT2G19520.1 | Symbols: FVE, ACG1, MSI4, NFC4, NFC04, ATMSI4 | Transducin family protein / WD-40 repeat family protein | chr2:8456006-8459235 FORWARD LENGTH=507	FVE, ACG1, MSI4, NFC4, NFC04, ATMSI4	nucleus			55.758	13.1	13.3	54.3034	51.8344	0.973912	0.929632	Gaussian Peak	Gaussian Peak
Superdex	P1_AT2G19760.1	AT2G19760.1					>AT2G19760.1 | Symbols: PFN1, PRF1 | profilin 1 | chr2:8517074-8518067 REVERSE LENGTH=131	PFN1, PRF1	cytosol			14.266	19.3	19	12.8338	13.7616	0.899608	0.964643	Gaussian Peak	Gaussian Peak
Superdex	P1_AT2G19770.1;AT5G56600.2;AT5G56600.1	AT2G19770.1;AT5G56600.2;AT5G56600.1	YES				>AT2G19770.1 | Symbols: PRF5 | profilin 5 | chr2:8519885-8521119 REVERSE LENGTH=134;>AT5G56600.2 | Symbols: PFN3, PRF3 | profilin 3 | chr5:22910017-22910821 REVERSE LENGTH=145;>AT5G56600.1 | Symbols: PFN3, PRF3 | profilin 3 | chr5:22909882-22910821 REVERSE	PRF5	cytosol			14.549	1	1	906.685	906.685	62.3194	62.3194	Gaussian Peak	Gaussian Peak
Superdex	P1_AT2G19950.1;AT2G19950.2	AT2G19950.1;AT2G19950.2			True		>AT2G19950.1 | Symbols: GC1 | golgin candidate 1 | chr2:8616341-8621219 REVERSE LENGTH=707;>AT2G19950.2 | Symbols: GC1 | golgin candidate 1 | chr2:8616341-8621219 REVERSE LENGTH=710	GC1	golgi			79.179	9	10	140.963	111.702	1.78031	1.41076	Gaussian Peak	Global Max
Superdex	P1_AT2G20270.1;AT2G20270.2	AT2G20270.1;AT2G20270.2					>AT2G20270.1 | Symbols: | Thioredoxin superfamily protein | chr2:8738001-8739617 REVERSE LENGTH=179;>AT2G20270.2 | Symbols: | Thioredoxin superfamily protein | chr2:8738001-8739617 REVERSE LENGTH=206		plastid			19.125	12.7	12.5	59.5997	62.4386	3.11633	3.26476	Gaussian Peak	Gaussian Peak
Superdex	P1_AT2G20410.1	AT2G20410.1			True		>AT2G20410.1 | Symbols: | RNA-binding ASCH domain protein | chr2:8802561-8804194 FORWARD LENGTH=339		mitochondrion			37.568	14.4	14.7	40.1301	37.4246	1.0682	0.996182	Gaussian Peak	Gaussian Peak
Superdex	P1_AT2G20420.1	AT2G20420.1					>AT2G20420.1 | Symbols: | ATP citrate lyase (ACL) family protein | chr2:8805574-8807858 FORWARD LENGTH=421		mitochondrion			45.345	13.2	13.1	53.0545	54.3034	1.17002	1.19756	Gaussian Peak	Gaussian Peak
Superdex	P1_AT2G20490.2;AT2G20490.1	AT2G20490.2;AT2G20490.1			True		>AT2G20490.2 | Symbols: NOP10, EDA27 | nucleolar RNA-binding Nop10p family protein | chr2:8831897-8832723 FORWARD LENGTH=63;>AT2G20490.1 | Symbols: NOP10, EDA27 | nucleolar RNA-binding Nop10p family protein | chr2:8831897-8832723 FORWARD LENGTH=64	NOP10, EDA27	cytosol			7.2633	20.1	19.9	10.6542	11.1617	1.46685	1.53672	Gaussian Peak	Gaussian Peak
Superdex	P1_AT2G20610.1;AT2G20610.2	AT2G20610.1;AT2G20610.2					>AT2G20610.1 | Symbols: SUR1, HLS3, RTY, ALF1, RTY1 | Tyrosine transaminase family protein | chr2:8878150-8880298 REVERSE LENGTH=462;>AT2G20610.2 | Symbols: SUR1, HLS3, RTY, ALF1, RTY1 | Tyrosine transaminase family protein | chr2:8878308-8880298 REVERSE L	SUR1, HLS3, RTY, ALF1, RTY1	cytosol			51.087	9.8	10.8	117.023	92.7315	2.29066	1.81517	Gaussian Peak	Gaussian Peak
Superdex	P1_AT2G20760.1	AT2G20760.1			True		>AT2G20760.1 | Symbols: | Clathrin light chain protein | chr2:8943279-8945108 REVERSE LENGTH=338		nucleus			37.225	9.5	10.5	125.483	99.4353	3.37093	2.6712	Gaussian Peak	Gaussian Peak
Superdex	P1_AT2G20890.1	AT2G20890.1			True		>AT2G20890.1 | Symbols: PSB29, THF1 | photosystem II reaction center PSB29 protein | chr2:8987783-8989185 FORWARD LENGTH=300	PSB29, THF1	plastid	(1) thf1-1 M2-6 mutant plants exhibited higher light sensitivity. M2-6 plants lost a larger fraction of Fv/Fm values with increasing light intensities as compared with Columbia-1 wild-type plants. Furthermore, M2-6 plants grew much slower than wild-type plants. The mutant plants were variegated, containing large areas lacking chlorophyll. 16155179; (2) thf1-1 thf1-1 Root Growth Is Hypersensitive …		33.795	17.1	18	21.4117	17.3665	0.633577	0.513878	Gaussian Peak	Gaussian Peak
Superdex	P1_AT2G21130.1	AT2G21130.1					>AT2G21130.1 | Symbols: | Cyclophilin-like peptidyl-prolyl cis-trans isomerase family protein | chr2:9055619-9056143 REVERSE LENGTH=174		cytosol			18.464	19.2	19.5	13.1359	12.2503	0.711433	0.66347	Gaussian Peak	Gaussian Peak
Superdex	P1_AT2G21170.2;AT2G21170.1	AT2G21170.2;AT2G21170.1			True		>AT2G21170.2 | Symbols: TIM, PDTPI | triosephosphate isomerase | chr2:9071047-9073106 REVERSE LENGTH=306;>AT2G21170.1 | Symbols: TIM, PDTPI | triosephosphate isomerase | chr2:9071047-9073106 REVERSE LENGTH=315	TIM, PDTPI	plastid	(1) CS829061 This mutant has no visible phenotypic abnormalities. 20097871; (2) Salk-022963 This mutant has no visible phenotypic abnormalities. 20097871; (3) pdtpi This mutant is severely stunted in growth. The seeds germinate at a rate comparable to wild type seeds but they begin to show aberrant phenotypes 3 to 4 days post-germination. Their cotyledons are paler and their primary roots are sho…		32.306	14.5	14.4	39.2072	40.1301	1.21362	1.24219	Gaussian Peak	Gaussian Peak
Superdex	P1_AT2G21250.2;AT2G21250.1;AT2G21260.1	AT2G21250.2;AT2G21250.1;AT2G21260.1					>AT2G21250.2 | Symbols: | NAD(P)-linked oxidoreductase superfamily protein | chr2:9103703-9105116 REVERSE LENGTH=238;>AT2G21250.1 | Symbols: | NAD(P)-linked oxidoreductase superfamily protein | chr2:9103408-9105116 REVERSE LENGTH=309;>AT2G21260.1 | Symbo		cytosol			26.457	15.7	16.3	29.656	25.7921	1.12091	0.974869	Gaussian Peak	Gaussian Peak
Superdex	P1_AT2G21330.1;AT2G21330.3;AT2G21330.2	AT2G21330.1;AT2G21330.3;AT2G21330.2			True		>AT2G21330.1 | Symbols: FBA1 | fructose-bisphosphate aldolase 1 | chr2:9128416-9130152 REVERSE LENGTH=399;>AT2G21330.3 | Symbols: FBA1 | fructose-bisphosphate aldolase 1 | chr2:9128416-9130152 REVERSE LENGTH=389;>AT2G21330.2 | Symbols: FBA1 | fructose-bisp	FBA1	plastid			42.93	9.7	10.1	119.778	109.134	2.79007	2.54213	Gaussian Peak	Gaussian Peak
Superdex	P1_AT2G21530.1	AT2G21530.1					>AT2G21530.1 | Symbols: | SMAD/FHA domain-containing protein | chr2:9219372-9220464 FORWARD LENGTH=209		plastid			22.675	17.8	17.3	18.1937	20.4382	0.802369	0.901355	Gaussian Peak	Gaussian Peak
Superdex	P1_AT2G21620.1;AT2G21620.2	AT2G21620.1;AT2G21620.2			True	Dual	>AT2G21620.1 | Symbols: RD2 | Adenine nucleotide alpha hydrolases-like superfamily protein | chr2:9248749-9249986 FORWARD LENGTH=187;>AT2G21620.2 | Symbols: RD2 | Adenine nucleotide alpha hydrolases-like superfamily protein | chr2:9248749-9249986 FORWARD L	RD2	cytosol			20.587	14.4	14.3	40.1301	41.0747	1.94929	1.99518	Gaussian Peak	Gaussian Peak
Superdex	P1_AT2G21660.1;AT2G21660.2	AT2G21660.1;AT2G21660.2			True	Dual	>AT2G21660.1 | Symbols: ATGRP7, CCR2, GR-RBP7, GRP7 | cold, circadian rhythm, and rna binding 2 | chr2:9265477-9266316 REVERSE LENGTH=176;>AT2G21660.2 | Symbols: ATGRP7, CCR2 | cold, circadian rhythm, and rna binding 2 | chr2:9265477-9266316 REVERSE LENGTH	ATGRP7, CCR2, GR-RBP7, GRP7	cytosol,nucleus	(1) grp7-1 Increased susceptibility to P. syringae infection. Reduced callose deposition suggests defect in innate immune response. 17450127; (2) grp7-1 Late flowering in both long and short days. 18573194; (3) grp7-KD grp7-KD (knock-down) mutants are less-sensitive to osmotic stress based on germination assays, and more sensitive to cold stress based on freezing tolerance analyses, than their wi…		16.89	18.8	19	14.4171	13.7616	0.853587	0.814778	Gaussian Peak	Gaussian Peak
Superdex	P1_AT2G21870.1;AT2G21870.2	AT2G21870.1;AT2G21870.2			True		>AT2G21870.1 | Symbols: MGP1 | copper ion binding;cobalt ion binding;zinc ion binding | chr2:9320456-9322618 REVERSE LENGTH=240;>AT2G21870.2 | Symbols: MGP1 | copper ion binding;cobalt ion binding;zinc ion binding | chr2:9320612-9322618 REVERSE LENGTH=220	MGP1	mitochondrion			27.597	14.4	14.5	40.1301	39.2072	1.45415	1.4207	Gaussian Peak	Gaussian Peak
Superdex	P1_AT2G22170.1	AT2G22170.1			True		>AT2G22170.1 | Symbols: | Lipase/lipooxygenase, PLAT/LH2 family protein | chr2:9427010-9427742 REVERSE LENGTH=183		extracellular			20.129	17.1	16	21.4117	27.6567	1.06373	1.37397	Gaussian Peak	Global Max
Superdex	P1_AT2G22230.1	AT2G22230.1			True		>AT2G22230.1 | Symbols: | Thioesterase superfamily protein | chr2:9450042-9451427 FORWARD LENGTH=220		plastid			24.242	18.7	18.4	14.7564	15.8232	0.608714	0.652719	Gaussian Peak	Gaussian Peak
Superdex	P1_AT2G22360.1	AT2G22360.1			True		>AT2G22360.1 | Symbols: | DNAJ heat shock family protein | chr2:9498162-9500459 FORWARD LENGTH=442		plastid			47.761	13	13.1	55.5816	54.3034	1.16375	1.13698	Gaussian Peak	Gaussian Peak
Superdex	P1_AT2G22475.1;AT2G22475.2	AT2G22475.1;AT2G22475.2			True		>AT2G22475.1 | Symbols: GEM | GRAM domain family protein | chr2:9541523-9544778 FORWARD LENGTH=299;>AT2G22475.2 | Symbols: GEM | GRAM domain family protein | chr2:9541523-9544242 FORWARD LENGTH=248	GEM	cytosol			32.215	12.8	12.3	58.2291	65.4127	1.80751	2.0305	Gaussian Peak	Gaussian Peak
Superdex	P1_AT2G22990.6;AT2G22990.2;AT2G22990.4;AT2G22990.5;AT2G22990.1;AT2G22990.3	AT2G22990.6;AT2G22990.2;AT2G22990.4;AT2G22990.5;AT2G22990.1;AT2G22990.3					>AT2G22990.6 | Symbols: | sinapoylglucose 1 | chr2:9787071-9789925 FORWARD LENGTH=319;>AT2G22990.2 | Symbols: SNG1, SCPL8 | sinapoylglucose 1 | chr2:9787071-9789925 FORWARD LENGTH=319;>AT2G22990.4 | Symbols: SNG1, SCPL8 | sinapoylglucose 1 | chr2:9786393-		cytosol,peroxisome			36.756	10.4	11.6	101.776	76.9826	2.76896	2.09442	Gaussian Peak	Gaussian Peak
Superdex	P1_AT2G23120.1	AT2G23120.1					>AT2G23120.1 | Symbols: | Late embryogenesis abundant protein, group 6 | chr2:9842102-9842353 FORWARD LENGTH=83		nucleus			8.4821	16.4	16.2	25.199	26.3992	2.97084	3.11235	Gaussian Peak	Gaussian Peak
Superdex	P1_AT2G23350.1;AT1G22760.1;AT1G71770.2;AT1G71770.1	AT2G23350.1;AT1G22760.1;AT1G71770.2;AT1G71770.1					>AT2G23350.1 | Symbols: PAB4, PABP4 | poly(A) binding protein 4 | chr2:9943209-9946041 FORWARD LENGTH=662	PAB4, PABP4	cytosol			71.652	12.5	12.6	62.4386	61.0027	0.871415	0.851374	Gaussian Peak	Gaussian Peak
Superdex	P1_AT2G23600.1	AT2G23600.1					>AT2G23600.1 | Symbols: ACL, ATMES2, MES2, ATME8, ME8 | acetone-cyanohydrin lyase | chr2:10042325-10043641 REVERSE LENGTH=263	ACL, ATMES2, MES2, ATME8, ME8	cytosol			29.667	15.9	15.9	28.3077	28.3077	0.954181	0.954181	Gaussian Peak	Gaussian Peak
Superdex	P1_AT2G23610.1;AT2G23580.1	AT2G23610.1;AT2G23580.1					>AT2G23610.1 | Symbols: ATMES3, MES3 | methyl esterase 3 | chr2:10044410-10046403 REVERSE LENGTH=263;>AT2G23580.1 | Symbols: ATMES4, MES4, ABE4 | methyl esterase 4 | chr2:10033360-10034310 REVERSE LENGTH=263	ATMES3, MES3	cytosol			29.823	14.3	14.3	41.0747	41.0747	1.37728	1.37728	Gaussian Peak	Gaussian Peak
Superdex	P1_AT2G23670.1	AT2G23670.1			True		>AT2G23670.1 | Symbols: YCF37 | homolog of Synechocystis YCF37 | chr2:10063307-10063810 REVERSE LENGTH=167	YCF37	plastid			17.078	15.5	15.2	31.0686	33.3146	1.81922	1.95073	Gaussian Peak	Gaussian Peak
Superdex	P1_AT2G23930.2;AT3G11500.1;AT2G23930.1	AT2G23930.2;AT3G11500.1;AT2G23930.1	YES		True		>AT2G23930.2 | Symbols: SNRNP-G | probable small nuclear ribonucleoprotein G | chr2:10182496-10183026 FORWARD LENGTH=67;>AT3G11500.1 | Symbols: | Small nuclear ribonucleoprotein family protein | chr3:3621626-3622474 REVERSE LENGTH=79;>AT2G23930.1 | Symbol	SNRNP-G	cytosol			7.3504	8.7	8.1	151.154	173.798	20.564	23.6447	Gaussian Peak	Gaussian Peak
Superdex	P1_AT2G24020.2;AT2G24020.1;AT4G30620.1	AT2G24020.2;AT2G24020.1;AT4G30620.1			True		>AT2G24020.2 | Symbols: | Uncharacterised BCR, YbaB family COG0718 | chr2:10217869-10219269 REVERSE LENGTH=180;>AT2G24020.1 | Symbols: | Uncharacterised BCR, YbaB family COG0718 | chr2:10217869-10219269 REVERSE LENGTH=182		plastid			19.625	16.5	17.1	24.6194	21.4117	1.25449	1.09104	Gaussian Peak	Gaussian Peak
Superdex	P1_AT2G24060.1	AT2G24060.1			True		>AT2G24060.1 | Symbols: | Translation initiation factor 3 protein | chr2:10229453-10231390 FORWARD LENGTH=312		plastid			35.141	14.9	14.7	35.723	37.4246	1.01656	1.06498	Gaussian Peak	Gaussian Peak
Superdex	P1_AT2G24200.2;AT2G24200.1;AT2G24200.3	AT2G24200.2;AT2G24200.1;AT2G24200.3			True	Dual	>AT2G24200.2 | Symbols: | Cytosol aminopeptidase family protein | chr2:10287017-10289450 REVERSE LENGTH=520;>AT2G24200.1 | Symbols: | Cytosol aminopeptidase family protein | chr2:10287017-10289450 REVERSE LENGTH=520;>AT2G24200.3 | Symbols: | Cytosol ami		cytosol			54.509	8.1	7.66	173.798	192.533	3.18843	3.53213	Gaussian Peak	Gaussian Peak
Superdex	P1_AT2G24270.3;AT2G24270.2;AT2G24270.1;AT2G24270.4	AT2G24270.3;AT2G24270.2;AT2G24270.1;AT2G24270.4			True	Dual	>AT2G24270.3 | Symbols: ALDH11A3 | aldehyde dehydrogenase 11A3 | chr2:10327325-10329601 REVERSE LENGTH=496;>AT2G24270.2 | Symbols: ALDH11A3 | aldehyde dehydrogenase 11A3 | chr2:10327325-10329601 REVERSE LENGTH=496;>AT2G24270.1 | Symbols: ALDH11A3 | aldehyd	ALDH11A3	cytosol	(1) np-gapdh Abortion of the first 3-4 basal siliques. However, other non-aborting siliques are similar to those of wildtype. 16927206; (2) np-gapdh Delay in growth when grown under normal conditions. No significant morphological differences in leaves, roots, stems and flowers between mutant and wildtype. 16927206; (3) np-gapdh Higher levels of superoxide (reactive oxygen species) production were…		53.06	9.7	10.9	119.778	90.5989	2.2574	1.70748	Gaussian Peak	Gaussian Peak
Superdex	P1_AT2G24420.2;AT2G24420.1	AT2G24420.2;AT2G24420.1			True		>AT2G24420.2 | Symbols: | DNA repair ATPase-related | chr2:10380147-10382624 FORWARD LENGTH=440;>AT2G24420.1 | Symbols: | DNA repair ATPase-related | chr2:10380147-10382624 FORWARD LENGTH=440		extracellular,endoplasmic reticulum			50.351	3	1.82	569.336	749.204	11.3073	14.8796	Gaussian Peak	Gaussian Peak
Superdex	P1_AT2G24590.1	AT2G24590.1			True		>AT2G24590.1 | Symbols: RSZ22a, At-RSZ22a | RNA recognition motif and CCHC-type zinc finger domains containing protein | chr2:10449837-10450860 FORWARD LENGTH=196	RSZ22a, At-RSZ22a	nucleus			21.915	16.3	16.7	25.7921	23.5001	1.17692	1.07233	Gaussian Peak	Gaussian Peak
Superdex	P1_AT2G24940.1	AT2G24940.1			True	Dual	>AT2G24940.1 | Symbols: AtMAPR2, MAPR2 | membrane-associated progesterone binding protein 2 | chr2:10609447-10609749 FORWARD LENGTH=100	AtMAPR2, MAPR2	nucleus			11.031	19.6	19.4	11.9686	12.5387	1.08499	1.13668	Gaussian Peak	Gaussian Peak
Superdex	P1_AT2G25060.1	AT2G25060.1					>AT2G25060.1 | Symbols: ENODL14, AtENODL14 | early nodulin-like protein 14 | chr2:10662308-10662930 FORWARD LENGTH=182	ENODL14, AtENODL14	extracellular			19.482	6.89	7.41	230.308	204.064	11.8216	10.4745	Gaussian Peak	Gaussian Peak
Superdex	P1_AT2G25070.1;AT4G31860.2;AT4G31860.1	AT2G25070.1;AT4G31860.2;AT4G31860.1			True		>AT2G25070.1 | Symbols: | Protein phosphatase 2C family protein | chr2:10663517-10665366 REVERSE LENGTH=355		nucleus			39.354	14	15	44.0441	34.9015	1.11918	0.88686	Gaussian Peak	Gaussian Peak
Superdex	P1_AT2G25080.1;AT4G31870.1	AT2G25080.1;AT4G31870.1		YES	True		>AT2G25080.1 | Symbols: ATGPX1, GPX1 | glutathione peroxidase 1 | chr2:10668134-10669828 FORWARD LENGTH=236;>AT4G31870.1 | Symbols: ATGPX7, GPX7 | glutathione peroxidase 7 | chr4:15410205-15411617 FORWARD LENGTH=233	ATGPX1, GPX1	plastid			26.015	18.4	18.7	15.8232	14.7564	0.608235	0.567229	Gaussian Peak	Gaussian Peak
Superdex	P1_AT2G25110.1	AT2G25110.1			True		>AT2G25110.1 | Symbols: SDF2, ATSDL, AtSDF2 | stromal cell-derived factor 2-like protein precursor | chr2:10684428-10685838 FORWARD LENGTH=218	SDF2, ATSDL, AtSDF2	endoplasmic reticulum	(1) SALK_141321 enhanced disease susceptibility to bacteria and fungi 19763086		23.935	13.5	12.6	49.4777	61.0027	2.06717	2.54868	Gaussian Peak	Gaussian Peak
Superdex	P1_AT2G25450.1	AT2G25450.1			True	Dual	>AT2G25450.1 | Symbols: | 2-oxoglutarate (2OG) and Fe(II)-dependent oxygenase superfamily protein | chr2:10830286-10831563 REVERSE LENGTH=359		cytosol			40.351	1.35	2.78	835.778	599.237	20.7127	14.8506	Gaussian Peak	Gaussian Peak
Superdex	P1_AT2G25840.3;AT2G25840.1;AT2G25840.2	AT2G25840.3;AT2G25840.1;AT2G25840.2					>AT2G25840.3 | Symbols: OVA4 | Nucleotidylyl transferase superfamily protein | chr2:11021924-11025158 FORWARD LENGTH=396;>AT2G25840.1 | Symbols: OVA4 | Nucleotidylyl transferase superfamily protein | chr2:11021924-11025158 FORWARD LENGTH=408;>AT2G25840.2 |	OVA4	plastid			43.913	12.4	11	63.9083	88.5154	1.45534	2.0157	Gaussian Peak	Global Max
Superdex	P1_AT2G25970.1	AT2G25970.1					>AT2G25970.1 | Symbols: | KH domain-containing protein | chr2:11071844-11075604 REVERSE LENGTH=632		nucleus			64.606	9.3	10.5	131.46	99.4353	2.03479	1.5391	Gaussian Peak	Gaussian Peak
Superdex	P1_AT2G26080.1	AT2G26080.1			True		>AT2G26080.1 | Symbols: AtGLDP2, GLDP2 | glycine decarboxylase P-protein 2 | chr2:11109330-11113786 REVERSE LENGTH=1044	AtGLDP2, GLDP2	mitochondrion			113.77	9.7	10.1	119.778	109.134	1.0528	0.959247	Gaussian Peak	Gaussian Peak
Superdex	P1_AT2G26210.3;AT2G26210.2;AT2G26210.1	AT2G26210.3;AT2G26210.2;AT2G26210.1					>AT2G26210.3 | Symbols: | Ankyrin repeat family protein | chr2:11157723-11159016 FORWARD LENGTH=167;>AT2G26210.2 | Symbols: | Ankyrin repeat family protein | chr2:11157723-11159016 FORWARD LENGTH=167;>AT2G26210.1 | Symbols: | Ankyrin repeat family prote		cytosol			17.688	15.8	16.1	28.974	27.0206	1.63806	1.52763	Gaussian Peak	Gaussian Peak
Superdex	P1_AT2G26340.1;AT2G26340.2	AT2G26340.1;AT2G26340.2			True		>AT2G26340.1 | Symbols: | unknown protein; FUNCTIONS IN: molecular_function unknown; INVOLVED IN: biological_process unknown; LOCATED IN: chloroplast thylakoid membrane, chloroplast thylakoid lumen, chloroplast; EXPRESSED IN: 22 plant structures; EXPRESSE		plastid			27.824	16.3	16.4	25.7921	25.199	0.926973	0.905655	Gaussian Peak	Gaussian Peak
Superdex	P1_AT2G26540.1	AT2G26540.1			True		>AT2G26540.1 | Symbols: HEMD, UROS, ATUROS, ATDUF3, DUF3 | uroporphyrinogen-III synthase family protein | chr2:11287666-11290224 REVERSE LENGTH=321	HEMD, UROS, ATUROS, ATDUF3, DUF3	plastid			34.224	16	16	27.6567	27.6567	0.808108	0.808108	Global Max	Global Max
Superdex	P1_AT2G26570.1	AT2G26570.1			True		>AT2G26570.1 | Symbols: WEB1 | Plant protein of unknown function (DUF827) | chr2:11299565-11302076 FORWARD LENGTH=807	WEB1	nucleus			89.293	3.27	3.77	534.671	475.954	5.98783	5.33025	Gaussian Peak	Gaussian Peak
Superdex	P1_AT2G26730.1	AT2G26730.1		YES	True		>AT2G26730.1 | Symbols: | Leucine-rich repeat protein kinase family protein | chr2:11388621-11391286 FORWARD LENGTH=658		plasma membrane		Mapman; signalling.receptor kinases.leucine rich repeat III; Gene ontology molecular functionATP binding [GO:0005524]; protein kinase activity [GO:0004672]	71.751	13	12.9	55.5816	56.89	0.774646	0.79288	Gaussian Peak	Gaussian Peak
Superdex	P1_AT2G26740.1;AT4G15955.1;AT4G15955.2;AT2G26750.1	AT2G26740.1;AT4G15955.1;AT4G15955.2;AT2G26750.1			True	Dual	>AT2G26740.1 | Symbols: ATSEH, SEH | soluble epoxide hydrolase | chr2:11393148-11394257 REVERSE LENGTH=321	ATSEH, SEH	cytosol			36.423	13.8	13.8	46.142	46.142	1.26684	1.26684	Gaussian Peak	Gaussian Peak
Superdex	P1_AT2G27020.1	AT2G27020.1			True	Dual	>AT2G27020.1 | Symbols: PAG1 | 20S proteasome alpha subunit G1 | chr2:11528515-11530858 REVERSE LENGTH=249	PAG1	cytosol,nucleus	(1) pag1-1/+ Homozygous mutant progeny cannot be generated from a self-crossed heterozygous parent. There is a defect in male gametogenesis. 20516081		27.377	3.85	3.97	467.177	454.314	17.0646	16.5947	Gaussian Peak	Gaussian Peak
Superdex	P1_AT2G27130.1	AT2G27130.1			True		>AT2G27130.1 | Symbols: | Bifunctional inhibitor/lipid-transfer protein/seed storage 2S albumin superfamily protein | chr2:11595379-11596395 FORWARD LENGTH=176		extracellular			18.089	9.7	11.1	119.778	86.4797	6.62157	4.78079	Gaussian Peak	Gaussian Peak
Superdex	P1_AT2G27490.2;AT2G27490.1	AT2G27490.2;AT2G27490.1		YES	True		>AT2G27490.2 | Symbols: ATCOAE | dephospho-CoA kinase family | chr2:11748087-11749009 REVERSE LENGTH=232;>AT2G27490.1 | Symbols: ATCOAE | dephospho-CoA kinase family | chr2:11748087-11749009 REVERSE LENGTH=232	ATCOAE	cytosol		Mapman; Co-factor and vitamine metabolism.pantothenate.dephospho-CoA kinase (DPCK); Gene ontology molecular functionATP binding [GO:0005524]; dephospho-CoA kinase activity [GO:0004140]	25.747	17	17	21.9157	21.9157	0.851196	0.851196	Gaussian Peak	Gaussian Peak
Superdex	P1_AT2G27530.2;AT2G27530.1	AT2G27530.2;AT2G27530.1			True		>AT2G27530.2 | Symbols: PGY1 | Ribosomal protein L1p/L10e family | chr2:11763443-11764570 REVERSE LENGTH=216;>AT2G27530.1 | Symbols: PGY1 | Ribosomal protein L1p/L10e family | chr2:11763443-11764570 REVERSE LENGTH=216	PGY1	cytosol			24.425	15.4	15.7	31.7999	29.656	1.30194	1.21417	Gaussian Peak	Gaussian Peak
Superdex	P1_AT2G27710.3;AT2G27710.2;AT2G27710.1;AT2G27710.4	AT2G27710.3;AT2G27710.2;AT2G27710.1;AT2G27710.4	YES		True		>AT2G27710.3 | Symbols: | 60S acidic ribosomal protein family | chr2:11816929-11817670 FORWARD LENGTH=115;>AT2G27710.2 | Symbols: | 60S acidic ribosomal protein family | chr2:11816929-11817670 FORWARD LENGTH=115;>AT2G27710.1 | Symbols: | 60S acidic ribo		cytosol			11.444	7.5	7.57	199.835	196.607	17.462	17.1799	Gaussian Peak	Gaussian Peak
Superdex	P1_AT2G27720.1;AT2G27720.3;AT2G27720.2	AT2G27720.1;AT2G27720.3;AT2G27720.2	YES		True		>AT2G27720.1 | Symbols: | 60S acidic ribosomal protein family | chr2:11818696-11819370 FORWARD LENGTH=115;>AT2G27720.3 | Symbols: | 60S acidic ribosomal protein family | chr2:11818696-11819370 FORWARD LENGTH=127;>AT2G27720.2 | Symbols: | 60S acidic ribo		cytosol			11.452	7.71	7.51	190.306	199.371	16.6177	17.4093	Gaussian Peak	Gaussian Peak
Superdex	P1_AT2G27730.1	AT2G27730.1	YES		True		>AT2G27730.1 | Symbols: | copper ion binding | chr2:11820056-11820867 REVERSE LENGTH=113		mitochondrion			11.947	4.58	3.19	394.203	544.716	32.996	45.5944	Gaussian Peak	Gaussian Peak
Superdex	P1_AT2G27960.1	AT2G27960.1			True		>AT2G27960.1 | Symbols: CKS1, CKS1AT | cyclin-dependent kinase-subunit 1 | chr2:11910903-11911543 REVERSE LENGTH=87	CKS1, CKS1AT	cytosol		Mapman; ; Gene ontology molecular functioncyclin-dependent protein serine/threonine kinase activator activity [GO:0061575]; histone binding [GO:0042393]; protein kinase binding [GO:0019901]; ubiquitin binding [GO:0043130]	10.521	19.9	20.2	11.1617	10.4092	1.06089	0.989371	Gaussian Peak	Gaussian Peak
Superdex	P1_AT2G28000.1	AT2G28000.1	YES		True		>AT2G28000.1 | Symbols: CPN60A, CH-CPN60A, SLP | chaperonin-60alpha | chr2:11926603-11929184 FORWARD LENGTH=586	CPN60A, CH-CPN60A, SLP	plastid	(1) CS3719 Although most of the enzyme activities assayed can be detected in the mutant embryos, most of the staining patterns obtained are aberrant: glucokinase is detected in all the embryo but with a decreased intensity of staining; G6PDH and 6PGDH at 12 DAF, and PGI and ADH at 15 DAF are non-homogeneous; PGM at 15 DAF is detected in small areas of the apical region of the embryo. 16553903		62.071	3.6	3.57	495.157	498.625	7.97726	8.03314	Gaussian Peak	Gaussian Peak
Superdex	P1_AT2G29290.2;AT2G29350.2;AT2G29350.3;AT2G29290.1;AT2G29350.1;AT2G29150.1	AT2G29290.2;AT2G29350.2;AT2G29350.3;AT2G29290.1;AT2G29350.1;AT2G29150.1			True		>AT2G29290.2 | Symbols: | NAD(P)-binding Rossmann-fold superfamily protein | chr2:12586498-12587684 FORWARD LENGTH=262;>AT2G29350.2 | Symbols: SAG13 | senescence-associated gene 13 | chr2:12601036-12601992 FORWARD LENGTH=225;>AT2G29350.3 | Symbols: SAG13		cytosol			28.405	12.7	13	59.5997	55.5816	2.09821	1.95676	Gaussian Peak	Global Max
Superdex	P1_AT2G29340.2;AT2G29340.1;AT2G29340.3	AT2G29340.2;AT2G29340.1;AT2G29340.3			True		>AT2G29340.2 | Symbols: | NAD-dependent epimerase/dehydratase family protein | chr2:12597131-12598306 FORWARD LENGTH=262;>AT2G29340.1 | Symbols: | NAD-dependent epimerase/dehydratase family protein | chr2:12597131-12599009 FORWARD LENGTH=307;>AT2G29340.3		peroxisome			27.964	12.8	12.1	58.2291	68.5284	2.08229	2.45059	Gaussian Peak	Gaussian Peak
Superdex	P1_AT2G29450.1	AT2G29450.1			True	Dual	>AT2G29450.1 | Symbols: ATGSTU5, ATGSTU1, AT103-1A, GSTU5 | glutathione S-transferase tau 5 | chr2:12624774-12625566 REVERSE LENGTH=224	ATGSTU5, ATGSTU1, AT103-1A, GSTU5	cytosol			26	14.2	14.4	42.0416	40.1301	1.61698	1.54346	Gaussian Peak	Gaussian Peak
Superdex	P1_AT2G29530.2;AT2G29530.1;AT2G29530.3	AT2G29530.2;AT2G29530.1;AT2G29530.3			True		>AT2G29530.2 | Symbols: TIM10 | Tim10/DDP family zinc finger protein | chr2:12641026-12642243 REVERSE LENGTH=83;>AT2G29530.1 | Symbols: TIM10 | Tim10/DDP family zinc finger protein | chr2:12641026-12642243 REVERSE LENGTH=83;>AT2G29530.3 | Symbols: TIM10 |	TIM10	cytosol			9.3387	12.8	12.8	58.2291	58.2291	6.23525	6.23525	Gaussian Peak	Gaussian Peak
Superdex	P1_AT2G29560.1	AT2G29560.1					>AT2G29560.1 | Symbols: ENOC | cytosolic enolase | chr2:12646635-12649694 FORWARD LENGTH=475	ENOC	cytosol			51.599	12.3	13.7	65.4127	47.2281	1.26771	0.915291	Gaussian Peak	Gaussian Peak
Superdex	P1_AT2G29960.2;AT2G29960.1	AT2G29960.2;AT2G29960.1			True	Dual	>AT2G29960.2 | Symbols: CYP5, ATCYP5, CYP19-4 | cyclophilin 5 | chr2:12769183-12770528 REVERSE LENGTH=191;>AT2G29960.1 | Symbols: CYP5, ATCYP5, CYP19-4 | cyclophilin 5 | chr2:12769183-12770528 REVERSE LENGTH=201	CYP5, ATCYP5, CYP19-4	endoplasmic reticulum			20.587	19.3	19.4	12.8338	12.5387	0.623394	0.609057	Gaussian Peak	Gaussian Peak
Superdex	P1_AT2G30060.1	AT2G30060.1			True	Dual	>AT2G30060.1 | Symbols: | Pleckstrin homology (PH) domain superfamily protein | chr2:12827035-12828551 FORWARD LENGTH=217		nucleus			24.389	13.3	13.1	51.8344	54.3034	2.12532	2.22655	Gaussian Peak	Gaussian Peak
Superdex	P1_AT2G30110.1	AT2G30110.1		YES			>AT2G30110.1 | Symbols: ATUBA1, MOS5, UBA1 | ubiquitin-activating enzyme 1 | chr2:12852632-12857369 REVERSE LENGTH=1080	ATUBA1, MOS5, UBA1	nucleus			120.25	10.4	10.9	101.776	90.5989	0.846369	0.753422	Gaussian Peak	Gaussian Peak
Superdex	P1_AT2G30410.2;AT2G30410.1	AT2G30410.2;AT2G30410.1					>AT2G30410.2 | Symbols: KIS | tubulin folding cofactor A (KIESEL) | chr2:12959812-12960552 FORWARD LENGTH=113;>AT2G30410.1 | Symbols: KIS, TFCA | tubulin folding cofactor A (KIESEL) | chr2:12959812-12960552 FORWARD LENGTH=113	KIS	cytosol			12.824	17	17.4	21.9157	19.9682	1.70896	1.5571	Global Max	Gaussian Peak
Superdex	P1_AT2G30520.3;AT2G30520.2;AT2G30520.1	AT2G30520.3;AT2G30520.2;AT2G30520.1			True		>AT2G30520.3 | Symbols: RPT2 | Phototropic-responsive NPH3 family protein | chr2:13002920-13005153 REVERSE LENGTH=545;>AT2G30520.2 | Symbols: RPT2 | Phototropic-responsive NPH3 family protein | chr2:13002920-13005153 REVERSE LENGTH=545;>AT2G30520.1 | Symbo	RPT2	cytosol			60.6	19	18.2	13.7616	16.5769	0.227089	0.273546	Gaussian Peak	Gaussian Peak
Superdex	P1_AT2G30695.2;AT2G30695.1	AT2G30695.2;AT2G30695.1					>AT2G30695.2 | Symbols: | FUNCTIONS IN: molecular_function unknown; INVOLVED IN: protein folding, protein transport; LOCATED IN: chloroplast; EXPRESSED IN: 23 plant structures; EXPRESSED DURING: 13 growth stages; CONTAINS InterPro DOMAIN/s: Trigger factor		plastid			22.26	17.3	16.2	20.4382	26.3992	0.918159	1.18595	Gaussian Peak	Gaussian Peak
Superdex	P1_AT2G30740.1	AT2G30740.1			True		>AT2G30740.1 | Symbols: | Protein kinase superfamily protein | chr2:13096399-13098285 FORWARD LENGTH=366		cytosol		Mapman; protein.postranslational modification.kinase.receptor like cytoplasmatic kinase VIII; Gene ontology molecular functionATP binding [GO:0005524]; non-membrane spanning protein tyrosine kinase activity [GO:0004715]; protein kinase binding [GO:0019901]	40.5	1	1.27	906.685	851.48	22.3873	21.0242	Gaussian Peak	Gaussian Peak
Superdex	P1_AT2G30860.2;AT2G30860.1	AT2G30860.2;AT2G30860.1			True	Dual	>AT2G30860.2 | Symbols: ATGSTF9, GLUTTR, ATGSTF7, GSTF9 | glutathione S-transferase PHI 9 | chr2:13139132-13140079 FORWARD LENGTH=166;>AT2G30860.1 | Symbols: ATGSTF9, GLUTTR, ATGSTF7, GSTF9 | glutathione S-transferase PHI 9 | chr2:13139132-13140057 FORWARD	ATGSTF9, GLUTTR, ATGSTF7, GSTF9	cytosol			18.621	16.1	16.6	27.0206	24.0532	1.45108	1.29173	Gaussian Peak	Gaussian Peak
Superdex	P1_AT2G30870.1	AT2G30870.1					>AT2G30870.1 | Symbols: ATGSTF10, ERD13, ATGSTF4, GSTF10 | glutathione S-transferase PHI 10 | chr2:13141490-13142392 FORWARD LENGTH=215	ATGSTF10, ERD13, ATGSTF4, GSTF10	endoplasmic reticulum			24.23	15.6	15.9	30.3541	28.3077	1.25275	1.16829	Gaussian Peak	Gaussian Peak
Superdex	P1_AT2G30930.1	AT2G30930.1			True		>AT2G30930.1 | Symbols: | unknown protein; FUNCTIONS IN: molecular_function unknown; INVOLVED IN: biological_process unknown; LOCATED IN: chloroplast, plasma membrane, membrane; EXPRESSED IN: 24 plant structures; EXPRESSED DURING: 14 growth stages; BEST A		nucleus			16.936	1.6	1.32	788.551	841.632	46.5607	49.6949	Gaussian Peak	Gaussian Peak
Superdex	P1_AT2G31390.1;AT1G06030.1;AT1G06020.1	AT2G31390.1;AT1G06030.1;AT1G06020.1					>AT2G31390.1 | Symbols: | pfkB-like carbohydrate kinase family protein | chr2:13383635-13386116 REVERSE LENGTH=325;>AT1G06030.1 | Symbols: | pfkB-like carbohydrate kinase family protein | chr1:1826880-1828130 FORWARD LENGTH=329;>AT1G06020.1 | Symbols: |		cytosol			35.275	14.3	13.3	41.0747	51.8344	1.16441	1.46944	Gaussian Peak	Gaussian Peak
Superdex	P1_AT2G31570.1	AT2G31570.1			True		>AT2G31570.1 | Symbols: ATGPX2, GPX2 | glutathione peroxidase 2 | chr2:13438211-13439775 REVERSE LENGTH=169	ATGPX2, GPX2	cytosol			18.944	17	17.2	21.9157	20.9193	1.15687	1.10427	Gaussian Peak	Gaussian Peak
Superdex	P1_AT2G31670.1	AT2G31670.1					>AT2G31670.1 | Symbols: | Stress responsive alpha-beta barrel domain protein | chr2:13472699-13473490 REVERSE LENGTH=263		mitochondrion			28.865	16	16.7	27.6567	23.5001	0.958139	0.814138	Gaussian Peak	Gaussian Peak
Superdex	P1_AT2G31725.1	AT2G31725.1					>AT2G31725.1 | Symbols: | Eukaryotic protein of unknown function (DUF842) | chr2:13486447-13487391 REVERSE LENGTH=149		nucleus			17.488	14.9	14.8	35.723	36.5639	2.04272	2.0908	Gaussian Peak	Gaussian Peak
Superdex	P1_AT2G31750.1	AT2G31750.1					>AT2G31750.1 | Symbols: UGT74D1 | UDP-glucosyl transferase 74D1 | chr2:13497312-13499870 FORWARD LENGTH=456	UGT74D1	plastid			51.053	14.7	15	37.4246	34.9015	0.733053	0.683632	Gaussian Peak	Global Max
Superdex	P1_AT2G32060.3;AT2G32060.2;AT2G32060.1	AT2G32060.3;AT2G32060.2;AT2G32060.1			True		>AT2G32060.3 | Symbols: | Ribosomal protein L7Ae/L30e/S12e/Gadd45 family protein | chr2:13639228-13640104 REVERSE LENGTH=144;>AT2G32060.2 | Symbols: | Ribosomal protein L7Ae/L30e/S12e/Gadd45 family protein | chr2:13639228-13640104 REVERSE LENGTH=144;>AT2		cytosol			15.329	15.9	15.8	28.3077	28.974	1.84668	1.89014	Gaussian Peak	Gaussian Peak
Superdex	P1_AT2G32090.1;AT2G32090.2	AT2G32090.1;AT2G32090.2					>AT2G32090.1 | Symbols: | Lactoylglutathione lyase / glyoxalase I family protein | chr2:13644500-13645608 FORWARD LENGTH=135;>AT2G32090.2 | Symbols: | Lactoylglutathione lyase / glyoxalase I family protein | chr2:13644720-13645608 FORWARD LENGTH=113		cytosol			14.996	16.6	17.6	24.0532	19.0603	1.60398	1.27103	Gaussian Peak	Gaussian Peak
Superdex	P1_AT2G32290.1	AT2G32290.1			True		>AT2G32290.1 | Symbols: BMY5, BAM6 | beta-amylase 6 | chr2:13714643-13716906 REVERSE LENGTH=577	BMY5, BAM6	cytosol			66.567	3	3.02	569.336	566.693	8.55283	8.51312	Gaussian Peak	Gaussian Peak
Superdex	P1_AT2G32520.1	AT2G32520.1			True	Dual	>AT2G32520.1 | Symbols: | alpha/beta-Hydrolases superfamily protein | chr2:13805823-13807442 REVERSE LENGTH=239		cytosol			25.921	17.5	17.2	19.509	20.9193	0.752632	0.807041	Gaussian Peak	Gaussian Peak
Superdex	P1_AT2G32720.1	AT2G32720.1			True		>AT2G32720.1 | Symbols: B5 #4, ATCB5-B, CB5-B | cytochrome B5 isoform B | chr2:13877013-13878447 REVERSE LENGTH=134	B5 #4, ATCB5-B, CB5-B	cytosol			15.016	2.35	1.47	662.288	812.766	44.1055	54.1267	Gaussian Peak	Gaussian Peak
Superdex	P1_AT2G32730.1;AT1G04810.1	AT2G32730.1;AT1G04810.1			True		>AT2G32730.1 | Symbols: | 26S proteasome regulatory complex, non-ATPase subcomplex, Rpn2/Psmd1 subunit | chr2:13880189-13885464 FORWARD LENGTH=1004		cytosol,nucleus			108.98	9.5	9.4	125.483	128.437	1.15143	1.17853	Gaussian Peak	Gaussian Peak
Superdex	P1_AT2G33040.1	AT2G33040.1		YES	True		>AT2G33040.1 | Symbols: ATP3 | gamma subunit of Mt ATP synthase | chr2:14018978-14021047 REVERSE LENGTH=325	ATP3	mitochondrion			35.448	6.15	4.74	273.578	379.798	7.71772	10.7142	Gaussian Peak	Gaussian Peak
Superdex	P1_AT2G33150.1	AT2G33150.1		YES			>AT2G33150.1 | Symbols: PKT3, PED1, KAT2 | peroxisomal 3-ketoacyl-CoA thiolase 3 | chr2:14047814-14050983 REVERSE LENGTH=462	PKT3, PED1, KAT2	peroxisome			48.578	13.3	13.2	51.8344	53.0545	1.06703	1.09215	Gaussian Peak	Gaussian Peak
Superdex	P1_AT2G33210.2;AT2G33210.1	AT2G33210.2;AT2G33210.1	YES		True	Dual	>AT2G33210.2 | Symbols: HSP60-2 | heat shock protein 60-2 | chr2:14075093-14078568 REVERSE LENGTH=580;>AT2G33210.1 | Symbols: HSP60-2 | heat shock protein 60-2 | chr2:14075093-14078568 REVERSE LENGTH=585	HSP60-2	mitochondrion			61.477	4.03	4.46	448.016	405.364	7.28754	6.59375	Gaussian Peak	Gaussian Peak
Superdex	P1_AT2G33340.3;AT2G33340.2;AT2G33340.1	AT2G33340.3;AT2G33340.2;AT2G33340.1			True		>AT2G33340.3 | Symbols: MAC3B | MOS4-associated complex 3B | chr2:14126703-14131000 REVERSE LENGTH=485;>AT2G33340.2 | Symbols: MAC3B | MOS4-associated complex 3B | chr2:14126584-14131000 REVERSE LENGTH=525;>AT2G33340.1 | Symbols: MAC3B | MOS4-associated	MAC3B	cytosol	(1) mac3a mac3b defective in R protein-mediated defense response 19629177		52.55	10.9	11.4	90.5989	80.6494	1.72405	1.53472	Gaussian Peak	Gaussian Peak
Superdex	P1_AT2G33410.1	AT2G33410.1			True		>AT2G33410.1 | Symbols: | RNA-binding (RRM/RBD/RNP motifs) family protein | chr2:14156085-14157435 FORWARD LENGTH=404		nucleus			41.328	16.1	16.2	27.0206	26.3992	0.65381	0.638773	Gaussian Peak	Gaussian Peak
Superdex	P1_AT2G33530.1	AT2G33530.1			True		>AT2G33530.1 | Symbols: scpl46 | serine carboxypeptidase-like 46 | chr2:14197866-14200536 REVERSE LENGTH=465	scpl46	vacuole			51.883	5.5	5	318.243	357.504	6.13387	6.89059	Gaussian Peak	Gaussian Peak
Superdex	P1_AT2G33830.2;AT2G33830.1	AT2G33830.2;AT2G33830.1			True		>AT2G33830.2 | Symbols: | Dormancy/auxin associated family protein | chr2:14309768-14310286 REVERSE LENGTH=108;>AT2G33830.1 | Symbols: | Dormancy/auxin associated family protein | chr2:14309768-14310286 REVERSE LENGTH=106		nucleus			11.656	18.3	18.1	16.1957	16.9671	1.38947	1.45566	Gaussian Peak	Gaussian Peak
Superdex	P1_AT2G33845.1	AT2G33845.1			True		>AT2G33845.1 | Symbols: | Nucleic acid-binding, OB-fold-like protein | chr2:14317781-14318712 FORWARD LENGTH=182		nucleus			20.122	16	16	27.6567	27.6567	1.37445	1.37445	Gaussian Peak	Gaussian Peak
Superdex	P1_AT2G34160.1	AT2G34160.1			True		>AT2G34160.1 | Symbols: | Alba DNA/RNA-binding protein | chr2:14426283-14427220 FORWARD LENGTH=130		cytosol			14.617	16.5	17.2	24.6194	20.9193	1.6843	1.43116	Gaussian Peak	Gaussian Peak
Superdex	P1_AT2G34310.3;AT2G34310.2;AT2G34310.1	AT2G34310.3;AT2G34310.2;AT2G34310.1			True		>AT2G34310.3 | Symbols: | unknown protein; FUNCTIONS IN: molecular_function unknown; INVOLVED IN: biological_process unknown; LOCATED IN: cellular_component unknown; EXPRESSED IN: 24 plant structures; EXPRESSED DURING: 13 growth stages; BEST Arabidopsis t		nucleus			26.143	1.72	2.77	766.84	600.632	29.3325	22.9749	Gaussian Peak	Gaussian Peak
Superdex	P1_AT2G34460.1	AT2G34460.1			True		>AT2G34460.1 | Symbols: | NAD(P)-binding Rossmann-fold superfamily protein | chr2:14529635-14530732 FORWARD LENGTH=280		plastid			30.471	3.31	1.72	529.719	766.84	17.3844	25.1662	Gaussian Peak	Gaussian Peak
Superdex	P1_AT2G34480.1;AT1G29965.1;AT1G29970.2;AT3G14600.1	AT2G34480.1;AT1G29965.1;AT1G29970.2;AT3G14600.1		YES	True		>AT2G34480.1 | Symbols: | Ribosomal protein L18ae/LX family protein | chr2:14532916-14534161 REVERSE LENGTH=178;>AT1G29965.1 | Symbols: | Ribosomal protein L18ae/LX family protein | chr1:10498458-10499373 REVERSE LENGTH=178;>AT1G29970.2 | Symbols: RPL18A		cytosol			21.307	3	3.02	569.336	566.693	26.7206	26.5966	Gaussian Peak	Gaussian Peak
Superdex	P1_AT2G34510.1	AT2G34510.1			True		>AT2G34510.1 | Symbols: | Protein of unknown function, DUF642 | chr2:14544114-14546732 REVERSE LENGTH=401		extracellular			43.943	2.38	1.5	657.682	807.113	14.9667	18.3673	Gaussian Peak	Gaussian Peak
Superdex	P1_AT2G34585.1	AT2G34585.1			True		>AT2G34585.1 | Symbols: | unknown protein; FUNCTIONS IN: molecular_function unknown; INVOLVED IN: biological_process unknown; LOCATED IN: plasma membrane, vacuole; EXPRESSED IN: 24 plant structures; EXPRESSED DURING: 15 growth stages; Has 43 Blast hits to		extracellular			8.5705	3.31	3.2	529.719	543.451	61.8072	63.4094	Gaussian Peak	Gaussian Peak
Superdex	P1_AT2G34590.1;AT1G30120.1	AT2G34590.1;AT1G30120.1					>AT2G34590.1 | Symbols: | Transketolase family protein | chr2:14568956-14570844 REVERSE LENGTH=406;>AT1G30120.1 | Symbols: PDH-E1 BETA | pyruvate dehydrogenase E1 beta | chr1:10584350-10586477 REVERSE LENGTH=406		plastid			44.015	15.7	16.1	29.656	27.0206	0.673771	0.613896	Gaussian Peak	Gaussian Peak
Superdex	P1_AT2G34860.2;AT2G34860.1	AT2G34860.2;AT2G34860.1			True		>AT2G34860.2 | Symbols: EDA3 | DnaJ/Hsp40 cysteine-rich domain superfamily protein | chr2:14708380-14709804 FORWARD LENGTH=186;>AT2G34860.1 | Symbols: EDA3 | DnaJ/Hsp40 cysteine-rich domain superfamily protein | chr2:14708380-14709804 FORWARD LENGTH=186	EDA3	plastid			19.942	19	18.3	13.7616	16.1957	0.690081	0.81214	Gaussian Peak	Gaussian Peak
Superdex	P1_AT2G35010.2;AT2G35010.1	AT2G35010.2;AT2G35010.1					>AT2G35010.2 | Symbols: ATO1, TO1 | thioredoxin O1 | chr2:14754398-14755888 FORWARD LENGTH=194;>AT2G35010.1 | Symbols: ATO1, TO1 | thioredoxin O1 | chr2:14754398-14755888 FORWARD LENGTH=194	ATO1, TO1	mitochondrion			21.191	19.7	20	11.6933	10.905	0.551806	0.514604	Gaussian Peak	Gaussian Peak
Superdex	P1_AT2G35370.1	AT2G35370.1					>AT2G35370.1 | Symbols: GDCH | glycine decarboxylase complex H | chr2:14891239-14892050 FORWARD LENGTH=165	GDCH	mitochondrion			17.947	17.5	17.9	19.509	17.7753	1.08703	0.990433	Gaussian Peak	Gaussian Peak
Superdex	P1_AT2G35410.1	AT2G35410.1					>AT2G35410.1 | Symbols: | RNA-binding (RRM/RBD/RNP motifs) family protein | chr2:14898341-14899590 FORWARD LENGTH=308		plastid			33.785	14	15	44.0441	34.9015	1.30366	1.03305	Global Max	Gaussian Peak
Superdex	P1_AT2G35490.1	AT2G35490.1			True		>AT2G35490.1 | Symbols: | Plastid-lipid associated protein PAP / fibrillin family protein | chr2:14912309-14913797 REVERSE LENGTH=376		plastid			40.505	16.5	17.7	24.6194	18.622	0.607812	0.459745	Gaussian Peak	Gaussian Peak
Superdex	P1_AT2G35605.1	AT2G35605.1			True		>AT2G35605.1 | Symbols: | SWIB/MDM2 domain superfamily protein | chr2:14946161-14947027 FORWARD LENGTH=109		mitochondrion			11.951	21.8	22	7.17375	6.84759	0.600264	0.572972	Gaussian Peak	Global Max
Superdex	P1_AT2G35635.1;AT1G31340.1	AT2G35635.1;AT1G31340.1	YES				>AT2G35635.1 | Symbols: UBQ7, RUB2 | ubiquitin 7 | chr2:14981044-14981943 FORWARD LENGTH=154;>AT1G31340.1 | Symbols: RUB1, NEDD8, ATRUB1 | related to ubiquitin 1 | chr1:11218076-11219417 REVERSE LENGTH=156	UBQ7, RUB2	cytosol			17.15	1.83	2	747.463	718.476	43.5839	41.8937	Gaussian Peak	Gaussian Peak
Superdex	P1_AT2G35690.1	AT2G35690.1			True		>AT2G35690.1 | Symbols: ACX5 | acyl-CoA oxidase 5 | chr2:14999962-15002892 FORWARD LENGTH=664	ACX5	peroxisome	(1) acx1 acx5 severely impaired in jasmonate biosynthesis, produced fewer seed-containing siliques and fewer viable seeds. JA level did not increase significantly in response to wounding, more susceptible to the leaf-chewing insect Trichoplusia ni. 17172287		74.297	12.5	11	62.4386	88.5154	0.840392	1.19137	Gaussian Peak	Global Max
Superdex	P1_AT2G35780.1	AT2G35780.1	YES				>AT2G35780.1 | Symbols: scpl26 | serine carboxypeptidase-like 26 | chr2:15037733-15040104 REVERSE LENGTH=452	scpl26	vacuole			51.521	2.72	3.13	607.66	552.374	11.7944	10.7213	Gaussian Peak	Gaussian Peak
Superdex	P1_AT2G35830.1;AT2G35830.2	AT2G35830.1;AT2G35830.2					>AT2G35830.1 | Symbols: | unknown protein; BEST Arabidopsis thaliana protein match is: unknown protein (TAIR:AT2G35810.1); Has 155 Blast hits to 155 proteins in 54 species: Archae - 0; Bacteria - 66; Metazoa - 0; Fungi - 0; Plants - 82; Viruses - 0; Other		cytosol			20.231	15.8	15.6	28.974	30.3541	1.43216	1.50038	Gaussian Peak	Gaussian Peak
Superdex	P1_AT2G35880.1	AT2G35880.1			True		>AT2G35880.1 | Symbols: | TPX2 (targeting protein for Xklp2) protein family | chr2:15063204-15065259 REVERSE LENGTH=432		nucleus			46.696	8	8	177.889	177.889	3.80952	3.80952	Gaussian Peak	Global Max
Superdex	P1_AT2G36060.1;AT2G36060.3;AT2G36060.2;AT1G70660.2;AT1G70660.1;AT1G70650.2	AT2G36060.1;AT2G36060.3;AT2G36060.2;AT1G70660.2;AT1G70660.1;AT1G70650.2			True	Dual	>AT2G36060.1 | Symbols: MMZ3, UEV1C | MMS ZWEI homologue 3 | chr2:15143012-15143998 REVERSE LENGTH=145;>AT2G36060.3 | Symbols: MMZ3, UEV1C | MMS ZWEI homologue 3 | chr2:15143012-15143998 REVERSE LENGTH=144;>AT2G36060.2 | Symbols: MMZ3, UEV1C | MMS ZWEI hom	MMZ3, UEV1C	cytosol			16.481	18.7	18.7	14.7564	14.7564	0.895361	0.895361	Gaussian Peak	Gaussian Peak
Superdex	P1_AT2G36130.1	AT2G36130.1			True	Dual	>AT2G36130.1 | Symbols: | Cyclophilin-like peptidyl-prolyl cis-trans isomerase family protein | chr2:15166863-15168259 FORWARD LENGTH=164		cytosol			18.232	19.4	19.4	12.5387	12.5387	0.687728	0.687728	Gaussian Peak	Gaussian Peak
Superdex	P1_AT2G36145.1	AT2G36145.1					>AT2G36145.1 | Symbols: | unknown protein; FUNCTIONS IN: molecular_function unknown; INVOLVED IN: biological_process unknown; LOCATED IN: chloroplast thylakoid membrane, chloroplast stroma, chloroplast; EXPRESSED IN: 19 plant structures; EXPRESSED DURING:		plastid			19.908	16.8	17.5	22.9596	19.509	1.15329	0.979956	Gaussian Peak	Gaussian Peak
Superdex	P1_AT2G36160.1	AT2G36160.1			True		>AT2G36160.1 | Symbols: | Ribosomal protein S11 family protein | chr2:15169925-15171159 FORWARD LENGTH=150		cytosol			16.257	1.55	1.3	797.778	845.557	49.0729	52.0119	Gaussian Peak	Gaussian Peak
Superdex	P1_AT2G36410.1	AT2G36410.1			True		>AT2G36410.1 | Symbols: | Family of unknown function (DUF662) | chr2:15279041-15280270 FORWARD LENGTH=195		nucleus			22.347	13.4	12.7	50.6423	59.5997	2.26618	2.66701	Gaussian Peak	Gaussian Peak
Superdex	P1_AT2G36410.2;AT2G36410.3	AT2G36410.2;AT2G36410.3			True		>AT2G36410.2 | Symbols: | Family of unknown function (DUF662) | chr2:15279041-15280270 FORWARD LENGTH=192;>AT2G36410.3 | Symbols: | Family of unknown function (DUF662) | chr2:15279041-15280270 FORWARD LENGTH=192		nucleus			21.959	12	11.5	70.1415	78.7947	3.1942	3.58826	Global Max	Gaussian Peak
Superdex	P1_AT2G36460.1;AT2G36460.2	AT2G36460.1;AT2G36460.2			True	Dual	>AT2G36460.1 | Symbols: | Aldolase superfamily protein | chr2:15296929-15298387 REVERSE LENGTH=358;>AT2G36460.2 | Symbols: | Aldolase superfamily protein | chr2:15296929-15297732 REVERSE LENGTH=267		cytosol			38.386	9.5	10	125.483	111.702	3.26897	2.90998	Gaussian Peak	Gaussian Peak
Superdex	P1_AT2G36530.1	AT2G36530.1			True	Dual	>AT2G36530.1 | Symbols: LOS2, ENO2 | Enolase | chr2:15321081-15323786 REVERSE LENGTH=444	LOS2, ENO2	cytosol	(1) los2 Reduced expression of cold-responsive genes, increased freezing sensitivity 12032082		47.719	13.4	13.3	50.6423	51.8344	1.06126	1.08624	Gaussian Peak	Gaussian Peak
Superdex	P1_AT2G36580.1	AT2G36580.1		YES			>AT2G36580.1 | Symbols: | Pyruvate kinase family protein | chr2:15339253-15342781 FORWARD LENGTH=527		cytosol,plasma membrane			57.508	14.4	14.3	40.1301	41.0747	0.697817	0.714243	Gaussian Peak	Gaussian Peak
Superdex	P1_AT2G36800.1;AT2G36790.1	AT2G36800.1;AT2G36790.1			True		>AT2G36800.1 | Symbols: DOGT1, UGT73C5 | don-glucosyltransferase 1 | chr2:15423493-15424980 REVERSE LENGTH=495;>AT2G36790.1 | Symbols: UGT73C6 | UDP-glucosyl transferase 73C6 | chr2:15420339-15421826 REVERSE LENGTH=495	DOGT1, UGT73C5	plasma membrane			55.798	13.8	14.2	46.142	42.0416	0.826947	0.75346	Gaussian Peak	Gaussian Peak
Superdex	P1_AT2G37160.1;AT2G37160.2	AT2G37160.1;AT2G37160.2			True		>AT2G37160.1 | Symbols: | Transducin/WD40 repeat-like superfamily protein | chr2:15609047-15612529 FORWARD LENGTH=544;>AT2G37160.2 | Symbols: | Transducin/WD40 repeat-like superfamily protein | chr2:15609047-15612529 FORWARD LENGTH=573		plastid			57.948	13.5	13	49.4777	55.5816	0.853829	0.959164	Gaussian Peak	Global Max
Superdex	P1_AT2G37190.1	AT2G37190.1			True		>AT2G37190.1 | Symbols: | Ribosomal protein L11 family protein | chr2:15619559-15620059 REVERSE LENGTH=166		cytosol			17.942	9.1	8.9	137.722	144.281	7.67593	8.04155	Gaussian Peak	Gaussian Peak
Superdex	P1_AT2G37220.1	AT2G37220.1			True		>AT2G37220.1 | Symbols: | RNA-binding (RRM/RBD/RNP motifs) family protein | chr2:15634980-15636331 REVERSE LENGTH=289		plastid			30.718	15.5	15.8	31.0686	28.974	1.01141	0.943226	Gaussian Peak	Gaussian Peak
Superdex	P1_AT2G37400.1	AT2G37400.1					>AT2G37400.1 | Symbols: | Tetratricopeptide repeat (TPR)-like superfamily protein | chr2:15696365-15697366 REVERSE LENGTH=333		plastid			38.155	15.5	15.3	31.0686	32.5485	0.814274	0.853059	Gaussian Peak	Gaussian Peak
Superdex	P1_AT2G37540.1	AT2G37540.1			True		>AT2G37540.1 | Symbols: | NAD(P)-binding Rossmann-fold superfamily protein | chr2:15751695-15753820 REVERSE LENGTH=321		cytosol			34.884	1.12	1.1	881.721	885.833	25.2758	25.3937	Gaussian Peak	Gaussian Peak
Superdex	P1_AT2G37660.1	AT2G37660.1					>AT2G37660.1 | Symbols: | NAD(P)-binding Rossmann-fold superfamily protein | chr2:15795481-15796977 REVERSE LENGTH=325		plastid			34.879	16.4	16.6	25.199	24.0532	0.722468	0.68962	Gaussian Peak	Gaussian Peak
Superdex	P1_AT2G37710.1;AT4G02410.1;AT3G53810.1	AT2G37710.1;AT4G02410.1;AT3G53810.1			True		>AT2G37710.1 | Symbols: RLK | receptor lectin kinase | chr2:15814934-15816961 REVERSE LENGTH=675	RLK	plasma membrane		Mapman; signalling.receptor kinases.misc; Gene ontology molecular functionATP binding [GO:0005524]; carbohydrate binding [GO:0030246]; protein serine/threonine kinase activity [GO:0004674]	75.541	1.46	1	814.659	906.685	10.7843	12.0025	Gaussian Peak	Global Max
Superdex	P1_AT2G37760.4;AT2G37760.3;AT2G37760.5;AT2G37760.2;AT2G37760.1	AT2G37760.4;AT2G37760.3;AT2G37760.5;AT2G37760.2;AT2G37760.1					>AT2G37760.4 | Symbols: | NAD(P)-linked oxidoreductase superfamily protein | chr2:15831995-15833678 FORWARD LENGTH=290;>AT2G37760.3 | Symbols: | NAD(P)-linked oxidoreductase superfamily protein | chr2:15831995-15833678 FORWARD LENGTH=290;>AT2G37760.5 | S		cytosol			32.074	16.4	17	25.199	21.9157	0.78565	0.683287	Gaussian Peak	Gaussian Peak
Superdex	P1_AT2G37770.2;AT2G37770.1	AT2G37770.2;AT2G37770.1			True		>AT2G37770.2 | Symbols: | NAD(P)-linked oxidoreductase superfamily protein | chr2:15834888-15836659 FORWARD LENGTH=315;>AT2G37770.1 | Symbols: | NAD(P)-linked oxidoreductase superfamily protein | chr2:15834888-15836390 FORWARD LENGTH=283		cytosol			35.136	17.5	17.4	19.509	19.9682	0.555242	0.568311	Gaussian Peak	Gaussian Peak
Superdex	P1_AT2G37860.3;AT2G37860.2;AT2G37860.1;AT5G22790.1	AT2G37860.3;AT2G37860.2;AT2G37860.1;AT5G22790.1			True		>AT2G37860.3 | Symbols: LCD1 | Protein of unknown function (DUF3411) | chr2:15856952-15858793 FORWARD LENGTH=432;>AT2G37860.2 | Symbols: LCD1 | Protein of unknown function (DUF3411) | chr2:15856952-15858351 FORWARD LENGTH=347;>AT2G37860.1 | Symbols: LCD1 |	LCD1	plastid			46.629	2.27	3	674.731	569.336	14.4702	12.2099	Gaussian Peak	Gaussian Peak
Superdex	P1_AT2G37970.1	AT2G37970.1			True		>AT2G37970.1 | Symbols: SOUL-1 | SOUL heme-binding family protein | chr2:15891027-15891704 FORWARD LENGTH=225	SOUL-1	plasma membrane,endoplasmic reticulum	(1) soul1 Under FRc conditions, the length mutant hypocotyls is similar to that of wild-type plants. Under Rc conditions, the hypocotyl length is decreased and the cotyledon area is smaller. 16891401		24.925	3.01	2.87	568.013	586.819	22.7889	23.5434	Gaussian Peak	Gaussian Peak
Superdex	P1_AT2G38140.1	AT2G38140.1			True		>AT2G38140.1 | Symbols: PSRP4 | plastid-specific ribosomal protein 4 | chr2:15980948-15981459 FORWARD LENGTH=118	PSRP4	plastid			12.783	19.8	20.1	11.4244	10.6542	0.893719	0.833466	Gaussian Peak	Gaussian Peak
Superdex	P1_AT2G38230.1;AT2G38210.1	AT2G38230.1;AT2G38210.1			True	Dual	>AT2G38230.1 | Symbols: ATPDX1.1, PDX1.1 | pyridoxine biosynthesis 1.1 | chr2:16011475-16012404 FORWARD LENGTH=309	ATPDX1.1, PDX1.1	cytosol			32.862	5.74	5.94	300.96	287.277	9.1583	8.74191	Gaussian Peak	Gaussian Peak
Superdex	P1_AT2G38360.1	AT2G38360.1			True		>AT2G38360.1 | Symbols: PRA1.B4 | prenylated RAB acceptor 1.B4 | chr2:16069840-16070502 REVERSE LENGTH=220	PRA1.B4	plastid			23.67	2.26	2	676.303	718.476	28.5721	30.3539	Gaussian Peak	Gaussian Peak
Superdex	P1_AT2G38540.1	AT2G38540.1			True		>AT2G38540.1 | Symbols: LP1, LTP1, ATLTP1 | lipid transfer protein 1 | chr2:16130418-16130893 FORWARD LENGTH=118	LP1, LTP1, ATLTP1	extracellular			11.755	21.6	20.9	7.51545	8.84475	0.639341	0.752425	Gaussian Peak	Gaussian Peak
Superdex	P1_AT2G38550.1	AT2G38550.1			True		>AT2G38550.1 | Symbols: | Transmembrane proteins 14C | chr2:16132178-16134229 FORWARD LENGTH=335		plastid			36.701	1.12	1.27	881.721	851.48	24.0244	23.2005	Gaussian Peak	Gaussian Peak
Superdex	P1_AT2G38860.1;AT2G38860.2;AT2G38860.3	AT2G38860.1;AT2G38860.2;AT2G38860.3					>AT2G38860.1 | Symbols: YLS5 | Class I glutamine amidotransferase-like superfamily protein | chr2:16233629-16235207 REVERSE LENGTH=389;>AT2G38860.2 | Symbols: YLS5 | Class I glutamine amidotransferase-like superfamily protein | chr2:16233629-16235207 REVER	YLS5	plasma membrane			41.668	12	12.1	70.1415	68.5284	1.68334	1.64463	Global Max	Gaussian Peak
Superdex	P1_AT2G39050.1	AT2G39050.1			True		>AT2G39050.1 | Symbols: | hydroxyproline-rich glycoprotein family protein | chr2:16303427-16305336 FORWARD LENGTH=317		nucleus			35.647	13.6	13.9	48.3398	45.0808	1.35607	1.26465	Gaussian Peak	Gaussian Peak
Superdex	P1_AT2G39480.1;AT3G55320.1	AT2G39480.1;AT3G55320.1			True		>AT2G39480.1 | Symbols: PGP6 | P-glycoprotein 6 | chr2:16478249-16484827 REVERSE LENGTH=1407;>AT3G55320.1 | Symbols: PGP20 | P-glycoprotein 20 | chr3:20507391-20513393 REVERSE LENGTH=1408	PGP6	plasma membrane			155.87	13.8	13.9	46.142	45.0808	0.296029	0.289221	Gaussian Peak	Gaussian Peak
Superdex	P1_AT2G39660.1;AT2G28940.1;AT4G17660.1;AT5G02290.2;AT5G02290.1;AT3G55450.1;AT1G61860.1;AT5G47070.1;AT3G09830.2;AT3G09830.1;AT5G03320.1;AT3G55450.2;AT2G39110.1;AT2G28940.2	AT2G39660.1;AT2G28940.1;AT4G17660.1;AT5G02290.2;AT5G02290.1;AT3G55450.1;AT1G61860.1;AT5G47070.1;AT3G09830.2;AT3G09830.1;AT5G03320.1;AT3G55450.2;AT2G39110.1;AT2G28940.2			True		>AT2G39660.1 | Symbols: BIK1 | botrytis-induced kinase1 | chr2:16531943-16533601 FORWARD LENGTH=395;>AT2G28940.1 | Symbols: | Protein kinase superfamily protein | chr2:12426853-12428314 REVERSE LENGTH=343;>AT4G17660.1 | Symbols: | Protein kinase superfam	BIK1	plasma membrane	(1) bik1 After A. brassicicola infection, increased disease symptoms and pathogen growth are observed when compared to wild type. 16339855; (2) bik1 After spraying mutant plants with Botrytis spores, disease symptoms increase rapidly, showing chlorosis, necrosis, and complete plant decay compared with wild type plants. 16339855	Mapman; protein.postranslational modification.kinase.receptor like cytoplasmatic kinase VII; Gene ontology molecular functionATP binding [GO:0005524]; kinase activity [GO:0016301]; protein serine/threonine kinase activity [GO:0004674]	44.097	2.37	2.38	659.214	657.682	14.9492	14.9144	Gaussian Peak	Gaussian Peak
Superdex	P1_AT2G39730.1	AT2G39730.1		YES	True		>AT2G39730.1 | Symbols: RCA | rubisco activase | chr2:16570951-16573345 REVERSE LENGTH=474	RCA	plastid			51.981	14.3	15.1	41.0747	34.0988	0.790187	0.655986	Gaussian Peak	Gaussian Peak
Superdex	P1_AT2G39730.2;AT2G39730.3	AT2G39730.2;AT2G39730.3	YES		True		>AT2G39730.2 | Symbols: RCA | rubisco activase | chr2:16571046-16573345 REVERSE LENGTH=446;>AT2G39730.3 | Symbols: RCA | rubisco activase | chr2:16571174-16573345 REVERSE LENGTH=441	RCA	plastid			49.1	3.26	4.33	535.917	417.812	10.9148	8.5094	Gaussian Peak	Gaussian Peak
Superdex	P1_AT2G39795.1	AT2G39795.1			True		>AT2G39795.1 | Symbols: | Mitochondrial glycoprotein family protein | chr2:16597026-16598028 FORWARD LENGTH=250		mitochondrion			28.061	16.7	16.4	23.5001	25.199	0.837464	0.898006	Gaussian Peak	Gaussian Peak
Superdex	P1_AT2G40060.1	AT2G40060.1			True		>AT2G40060.1 | Symbols: | Clathrin light chain protein | chr2:16726564-16728001 FORWARD LENGTH=258		nucleus			28.837	11.5	11.6	78.7947	76.9826	2.73242	2.66958	Gaussian Peak	Gaussian Peak
Superdex	P1_AT2G40070.2;AT2G40070.1	AT2G40070.2;AT2G40070.1			True		>AT2G40070.2 | Symbols: | FUNCTIONS IN: molecular_function unknown; INVOLVED IN: biological_process unknown; LOCATED IN: cellular_component unknown; EXPRESSED IN: 17 plant structures; EXPRESSED DURING: 7 growth stages; BEST Arabidopsis thaliana protein ma		nucleus			59.418	16.1	17.4	27.0206	19.9682	0.454755	0.336063	Gaussian Peak	Gaussian Peak
Superdex	P1_AT2G40300.1	AT2G40300.1	YES		True		>AT2G40300.1 | Symbols: ATFER4, FER4 | ferritin 4 | chr2:16831501-16833214 REVERSE LENGTH=259	ATFER4, FER4	plastid	(1) atfer4-2 morphological alterations in flowers or in siliques was observed when plants were grown in excess Fe. Mutants had no altered sensitivity with respect to wt in response to salinity, osmotic stress, cold stress, nor oxidative stress. 19959254; (2) fer1-3-4 decreased leaf growth and CO2 fixation; impaired flower development and iron transport in the floral stalk. 18826427		29.029	4.73	4.36	380.683	414.906	13.1139	14.2928	Gaussian Peak	Gaussian Peak
Superdex	P1_AT2G40490.1	AT2G40490.1	YES				>AT2G40490.1 | Symbols: HEME2 | Uroporphyrinogen decarboxylase | chr2:16912961-16914988 FORWARD LENGTH=394	HEME2	plastid			43.579	1.51	1	805.237	906.685	18.4776	20.8055	Gaussian Peak	Gaussian Peak
Superdex	P1_AT2G40600.1	AT2G40600.1					>AT2G40600.1 | Symbols: | appr-1-p processing enzyme family protein | chr2:16947012-16948537 REVERSE LENGTH=257		plastid			27.478	18.2	18.2	16.5769	16.5769	0.60328	0.60328	Gaussian Peak	Gaussian Peak
Superdex	P1_AT2G40660.1	AT2G40660.1					>AT2G40660.1 | Symbols: | Nucleic acid-binding, OB-fold-like protein | chr2:16966011-16968866 FORWARD LENGTH=389		cytosol			42.088	11.1	11.8	86.4797	73.4825	2.05474	1.74592	Gaussian Peak	Gaussian Peak
Superdex	P1_AT2G40765.1	AT2G40765.1	YES		True		>AT2G40765.1 | Symbols: | unknown protein; FUNCTIONS IN: molecular_function unknown; INVOLVED IN: biological_process unknown; LOCATED IN: mitochondrion, mitochondrial respiratory chain complex III; EXPRESSED IN: 24 plant structures; EXPRESSED DURING: 15 g		extracellular			5.9759	2.28	2.98	673.163	571.992	112.646	95.7164	Gaussian Peak	Gaussian Peak
Superdex	P1_AT2G40840.1	AT2G40840.1		YES			>AT2G40840.1 | Symbols: DPE2 | disproportionating enzyme 2 | chr2:17045368-17050779 FORWARD LENGTH=955	DPE2	cytosol			109.78	11.4	11.6	80.6494	76.9826	0.734646	0.701244	Gaussian Peak	Gaussian Peak
Superdex	P1_AT2G40890.1	AT2G40890.1			True		>AT2G40890.1 | Symbols: CYP98A3 | cytochrome P450, family 98, subfamily A, polypeptide 3 | chr2:17058291-17060532 REVERSE LENGTH=508	CYP98A3	endoplasmic reticulum	(1) cyp98A3 background Wassilewskija hypocotyls with shortened length and increased diameter, roots had a swollen aspect with increased initiation from the crown and showed reduced growth and gravitropism in soil plant maintained the dwarfed phenotype with a rosette never exceeding 1 to 1.5 cm in diameter, developed a bushy miniature rosette of round leaves, growth of cyp98A3 plants was arrested …		57.926	2.18	1.24	689.009	857.444	11.8946	14.8024	Gaussian Peak	Gaussian Peak
Superdex	P1_AT2G40980.1	AT2G40980.1			True		>AT2G40980.1 | Symbols: | Protein kinase superfamily protein | chr2:17102090-17104443 FORWARD LENGTH=617		nucleus		Mapman; ; Gene ontology molecular functionkinase activity [GO:0016301]	69.105	6.4	8	258.119	177.889	3.73517	2.57419	Gaussian Peak	Global Max
Superdex	P1_AT2G41090.1	AT2G41090.1	YES		True		>AT2G41090.1 | Symbols: | Calcium-binding EF-hand family protein | chr2:17135823-17136618 FORWARD LENGTH=191		cytosol			21.727	2.28	1.95	673.163	726.883	30.9828	33.4553	Gaussian Peak	Gaussian Peak
Superdex	P1_AT2G41100.4;AT2G41100.1	AT2G41100.4;AT2G41100.1			True		>AT2G41100.4 | Symbols: TCH3 | Calcium-binding EF hand family protein | chr2:17138131-17139406 FORWARD LENGTH=324;>AT2G41100.1 | Symbols: TCH3, ATCAL4 | Calcium-binding EF hand family protein | chr2:17138131-17139406 FORWARD LENGTH=324	TCH3	cytosol			36.807	15.8	16	28.974	27.6567	0.787188	0.751397	Gaussian Peak	Gaussian Peak
Superdex	P1_AT2G41410.1	AT2G41410.1			True		>AT2G41410.1 | Symbols: | Calcium-binding EF-hand family protein | chr2:17262085-17262735 REVERSE LENGTH=216		mitochondrion			23.443	15.9	15.8	28.3077	28.974	1.20751	1.23593	Gaussian Peak	Gaussian Peak
Superdex	P1_AT2G41430.3;AT2G41430.5;AT2G41430.4;AT2G41430.2;AT2G41430.1	AT2G41430.3;AT2G41430.5;AT2G41430.4;AT2G41430.2;AT2G41430.1					>AT2G41430.3 | Symbols: ERD15, LSR1, CID1 | dehydration-induced protein (ERD15) | chr2:17269736-17270098 FORWARD LENGTH=120;>AT2G41430.5 | Symbols: ERD15 | dehydration-induced protein (ERD15) | chr2:17269736-17270314 FORWARD LENGTH=163;>AT2G41430.4 | Symbo	ERD15, LSR1, CID1	cytosol			13.63	12.3	12.8	65.4127	58.2291	4.79917	4.27213	Gaussian Peak	Gaussian Peak
Superdex	P1_AT2G41530.1	AT2G41530.1			True	Dual	>AT2G41530.1 | Symbols: ATSFGH, SFGH | S-formylglutathione hydrolase | chr2:17323656-17325430 REVERSE LENGTH=284	ATSFGH, SFGH	cytosol			31.655	14.5	14.3	39.2072	41.0747	1.23858	1.29757	Gaussian Peak	Gaussian Peak
Superdex	P1_AT2G41680.1	AT2G41680.1					>AT2G41680.1 | Symbols: NTRC | NADPH-dependent thioredoxin reductase C | chr2:17376349-17379028 REVERSE LENGTH=529	NTRC	plastid			57.949	10.6	11	97.1485	88.5154	1.67645	1.52747	Gaussian Peak	Global Max
Superdex	P1_AT2G41740.1	AT2G41740.1			True		>AT2G41740.1 | Symbols: VLN2, ATVLN2 | villin 2 | chr2:17410962-17416878 REVERSE LENGTH=976	VLN2, ATVLN2	cytosol			107.84	5.83	7.71	294.724	190.306	2.73297	1.76471	Gaussian Peak	Gaussian Peak
Superdex	P1_AT2G41790.1	AT2G41790.1		YES			>AT2G41790.1 | Symbols: | Insulinase (Peptidase family M16) family protein | chr2:17429453-17436110 REVERSE LENGTH=970		peroxisome			110.99	11.7	11.7	75.2122	75.2122	0.677648	0.677648	Gaussian Peak	Gaussian Peak
Superdex	P1_AT2G42210.4;AT2G42210.3;AT2G42210.1;AT2G42210.2	AT2G42210.4;AT2G42210.3;AT2G42210.1;AT2G42210.2			True		>AT2G42210.4 | Symbols: ATOEP16-3, OEP16-3 | Mitochondrial import inner membrane translocase subunit Tim17/Tim22/Tim23 family protein | chr2:17590642-17591591 FORWARD LENGTH=159;>AT2G42210.3 | Symbols: ATOEP16-3, OEP16-3 | Mitochondrial import inner membra	ATOEP16-3, OEP16-3	cytosol			16.999	1.22	2.22	861.443	682.626	50.6761	40.1568	Gaussian Peak	Gaussian Peak
Superdex	P1_AT2G42490.1	AT2G42490.1			True		>AT2G42490.1 | Symbols: | Copper amine oxidase family protein | chr2:17691600-17695526 REVERSE LENGTH=776		peroxisome			86.69	9	7.84	140.963	184.636	1.62606	2.12984	Gaussian Peak	Gaussian Peak
Superdex	P1_AT2G42530.1	AT2G42530.1					>AT2G42530.1 | Symbols: COR15B | cold regulated 15b | chr2:17709191-17709873 REVERSE LENGTH=141	COR15B	plastid			14.961	15.8	16.2	28.974	26.3992	1.93664	1.76454	Gaussian Peak	Gaussian Peak
Superdex	P1_AT2G42590.1;AT2G42590.3;AT2G42590.2	AT2G42590.1;AT2G42590.3;AT2G42590.2					>AT2G42590.1 | Symbols: GRF9, GF14 MU | general regulatory factor 9 | chr2:17732118-17733775 REVERSE LENGTH=263;>AT2G42590.3 | Symbols: GRF9, GF14 MU | general regulatory factor 9 | chr2:17732164-17733775 REVERSE LENGTH=276;>AT2G42590.2 | Symbols: GRF9, GF	GRF9, GF14 MU	cytosol			29.52	12.3	12.3	65.4127	65.4127	2.21588	2.21588	Gaussian Peak	Gaussian Peak
Superdex	P1_AT2G42690.1	AT2G42690.1					>AT2G42690.1 | Symbols: | alpha/beta-Hydrolases superfamily protein | chr2:17776356-17777682 REVERSE LENGTH=412		cytosol			46.056	12.5	11.9	62.4386	71.7925	1.35571	1.55881	Gaussian Peak	Gaussian Peak
Superdex	P1_AT2G42750.1	AT2G42750.1			True		>AT2G42750.1 | Symbols: | DNAJ heat shock N-terminal domain-containing protein | chr2:17793404-17795419 FORWARD LENGTH=344		plastid			38.822	14.7	15	37.4246	34.9015	0.964004	0.899013	Gaussian Peak	Global Max
Superdex	P1_AT2G42810.1;AT2G42810.2	AT2G42810.1;AT2G42810.2		YES			>AT2G42810.1 | Symbols: PAPP5, PP5 | protein phosphatase 5.2 | chr2:17812336-17815896 REVERSE LENGTH=484;>AT2G42810.2 | Symbols: PP5, PP5.2 | protein phosphatase 5.2 | chr2:17812336-17815896 REVERSE LENGTH=538	PAPP5, PP5	cytosol			54.702	14.2	14.5	42.0416	39.2072	0.768556	0.716741	Gaussian Peak	Gaussian Peak
Superdex	P1_AT2G42910.1	AT2G42910.1			True	Dual	>AT2G42910.1 | Symbols: | Phosphoribosyltransferase family protein | chr2:17856396-17858394 FORWARD LENGTH=337		cytosol		Mapman; ; Gene ontology molecular functionATP binding [GO:0005524]; kinase activity [GO:0016301]; metal ion binding [GO:0046872]; ribose phosphate diphosphokinase activity [GO:0004749]	37.56	5.2	6.28	341.25	265.427	9.08546	7.06675	Gaussian Peak	Gaussian Peak
Superdex	P1_AT2G43030.1	AT2G43030.1			True		>AT2G43030.1 | Symbols: | Ribosomal protein L3 family protein | chr2:17894898-17895713 FORWARD LENGTH=271		plastid			29.363	1.14	1.59	877.627	790.388	29.8889	26.9178	Gaussian Peak	Gaussian Peak
Superdex	P1_AT2G43160.3;AT2G43160.2;AT2G43160.1;AT2G43160.4	AT2G43160.3;AT2G43160.2;AT2G43160.1;AT2G43160.4			True		>AT2G43160.3 | Symbols: | ENTH/VHS family protein | chr2:17948884-17953267 FORWARD LENGTH=895;>AT2G43160.2 | Symbols: | ENTH/VHS family protein | chr2:17948884-17953267 FORWARD LENGTH=895;>AT2G43160.1 | Symbols: | ENTH/VHS family protein | chr2:17948884		nucleus			95.477	6.77	7.77	236.828	187.668	2.48048	1.96558	Gaussian Peak	Gaussian Peak
Superdex	P1_AT2G43350.2;AT2G43350.1	AT2G43350.2;AT2G43350.1			True		>AT2G43350.2 | Symbols: GPX3 | glutathione peroxidase 3 | chr2:18009195-18010533 REVERSE LENGTH=206;>AT2G43350.1 | Symbols: ATGPX3, GPX3 | glutathione peroxidase 3 | chr2:18009195-18010533 REVERSE LENGTH=206	GPX3	mitochondrion	(1) SALK_071176 mutant seed germination is hypersensitive to mannitol. Mutants are sensitive to and produce more H2O2. ABA impaired stomatal closure in atgpx3-1 mutant plants. 16998070		23.258	1.32	2	841.632	718.476	36.1868	30.8916	Gaussian Peak	Gaussian Peak
Superdex	P1_AT2G43400.1	AT2G43400.1			True		>AT2G43400.1 | Symbols: ETFQO | electron-transfer flavoprotein:ubiquinone oxidoreductase | chr2:18021304-18025041 FORWARD LENGTH=633	ETFQO	mitochondrion	(1) etfqo-1 Reduced female fertile. No phenotype when grown in short days. 16055629; (2) etfqo-2 Reduced female fertile. Normal phenotype when grown under short/long days. When grown in the dark after 10 days early senescence followed by death. 16055629; (3) etfqo-3 Reduced female fertile in short days. In dark ,plants show early sensecence and die before wild type sibs. 16055629		70.127	1.79	1.48	754.452	810.878	10.7584	11.563	Gaussian Peak	Gaussian Peak
Superdex	P1_AT2G43560.1	AT2G43560.1		YES			>AT2G43560.1 | Symbols: | FKBP-like peptidyl-prolyl cis-trans isomerase family protein | chr2:18073995-18075385 REVERSE LENGTH=223		plastid			23.564	18.1	18.4	16.9671	15.8232	0.720044	0.6715	Gaussian Peak	Gaussian Peak
Superdex	P1_AT2G43750.2;AT2G43750.1	AT2G43750.2;AT2G43750.1					>AT2G43750.2 | Symbols: OASB | O-acetylserine (thiol) lyase B | chr2:18129604-18132322 REVERSE LENGTH=392;>AT2G43750.1 | Symbols: OASB, ACS1, CPACS1, ATCS-B | O-acetylserine (thiol) lyase B | chr2:18129604-18132322 REVERSE LENGTH=392	OASB	plastid			41.656	13.6	13.6	48.3398	48.3398	1.16045	1.16045	Gaussian Peak	Gaussian Peak
Superdex	P1_AT2G43770.1	AT2G43770.1			True		>AT2G43770.1 | Symbols: | Transducin/WD40 repeat-like superfamily protein | chr2:18134272-18135303 REVERSE LENGTH=343		cytosol			37.885	16	16	27.6567	27.6567	0.730017	0.730017	Global Max	Global Max
Superdex	P1_AT2G43780.2;AT2G43780.1	AT2G43780.2;AT2G43780.1			True		>AT2G43780.2 | Symbols: | unknown protein; FUNCTIONS IN: molecular_function unknown; INVOLVED IN: biological_process unknown; LOCATED IN: mitochondrion; EXPRESSED IN: 23 plant structures; EXPRESSED DURING: 13 growth stages; Has 30 Blast hits to 30 protein		peroxisome			7.1381	8.2	8	169.801	177.889	23.788	24.9211	Gaussian Peak	Gaussian Peak
Superdex	P1_AT2G43790.1	AT2G43790.1			True		>AT2G43790.1 | Symbols: ATMPK6, MPK6, MAPK6, ATMAPK6 | MAP kinase 6 | chr2:18138477-18140693 FORWARD LENGTH=395	ATMPK6, MPK6, MAPK6, ATMAPK6	cytosol	(1) mpk6-1 Defects in root development. Short roots and sometimes even no roots.Ectopic cell divisions in the roots and disorganized cells and cell files. 19832943; (2) mpk6-2 Defects in root development. Short roots and sometimes even no roots.Ectopic cell divisions in the roots and disorganized cells and cell files. 19832943; (3) mpk6-3 Defects in root development. Short roots and sometimes eve…	Mapman; signalling.MAP kinases; Gene ontology molecular functionATP binding [GO:0005524]; MAP kinase activity [GO:0004707]; protein kinase activity [GO:0004672]	45.057	15.3	14.3	32.5485	41.0747	0.722384	0.911616	Gaussian Peak	Gaussian Peak
Superdex	P1_AT2G43910.1;AT2G43910.2;AT2G43910.3;AT2G43920.3;AT2G43920.2;AT2G43920.1	AT2G43910.1;AT2G43910.2;AT2G43910.3;AT2G43920.3;AT2G43920.2;AT2G43920.1			True	Dual	>AT2G43910.1 | Symbols: ATHOL1, HOL1 | HARMLESS TO OZONE LAYER 1 | chr2:18184658-18186951 REVERSE LENGTH=227;>AT2G43910.2 | Symbols: ATHOL1, HOL1 | HARMLESS TO OZONE LAYER 1 | chr2:18184596-18186951 REVERSE LENGTH=246	ATHOL1, HOL1	cytosol			25.288	15.5	15.5	31.0686	31.0686	1.22859	1.22859	Gaussian Peak	Gaussian Peak
Superdex	P1_AT2G43945.1	AT2G43945.1			True		>AT2G43945.1 | Symbols: | unknown protein; LOCATED IN: chloroplast; BEST Arabidopsis thaliana protein match is: unknown protein (TAIR:AT3G59870.1); Has 292 Blast hits to 292 proteins in 84 species: Archae - 0; Bacteria - 122; Metazoa - 0; Fungi - 0; Plant		plastid			32.167	13.7	14	47.2281	44.0441	1.46822	1.36923	Gaussian Peak	Gaussian Peak
Superdex	P1_AT2G43950.1;AT2G43950.3;AT2G43950.2	AT2G43950.1;AT2G43950.3;AT2G43950.2			True		>AT2G43950.1 | Symbols: OEP37, ATOEP37 | chloroplast outer envelope protein 37 | chr2:18200553-18202644 REVERSE LENGTH=343;>AT2G43950.3 | Symbols: OEP37 | chloroplast outer envelope protein 37 | chr2:18200677-18202644 REVERSE LENGTH=280;>AT2G43950.2 | Symb	OEP37, ATOEP37	plastid			38.835	1.22	1.38	861.443	829.965	22.1821	21.3716	Gaussian Peak	Gaussian Peak
Superdex	P1_AT2G44060.2;AT2G44060.1	AT2G44060.2;AT2G44060.1			True	Dual	>AT2G44060.2 | Symbols: | Late embryogenesis abundant protein, group 2 | chr2:18226922-18227988 FORWARD LENGTH=325;>AT2G44060.1 | Symbols: | Late embryogenesis abundant protein, group 2 | chr2:18226922-18227988 FORWARD LENGTH=325		cytosol			36.036	12.8	12.6	58.2291	61.0027	1.61586	1.69283	Gaussian Peak	Gaussian Peak
Superdex	P1_AT2G44100.2;AT2G44100.1	AT2G44100.2;AT2G44100.1			True	Dual	>AT2G44100.2 | Symbols: ATGDI1, AT-GDI1, GDI1 | guanosine nucleotide diphosphate dissociation inhibitor 1 | chr2:18241804-18244731 FORWARD LENGTH=431;>AT2G44100.1 | Symbols: ATGDI1, AT-GDI1, GDI1 | guanosine nucleotide diphosphate dissociation inhibitor 1	ATGDI1, AT-GDI1, GDI1	cytosol			48.438	14.7	14.7	37.4246	37.4246	0.772628	0.772628	Gaussian Peak	Gaussian Peak
Superdex	P1_AT2G44160.1	AT2G44160.1			True		>AT2G44160.1 | Symbols: MTHFR2 | methylenetetrahydrofolate reductase 2 | chr2:18262301-18265185 FORWARD LENGTH=594	MTHFR2	cytosol			66.801	3.05	2.25	562.751	677.878	8.4243	10.1477	Gaussian Peak	Gaussian Peak
Superdex	P1_AT2G44290.1;AT2G44300.1	AT2G44290.1;AT2G44300.1		YES	True		>AT2G44290.1 | Symbols: | Bifunctional inhibitor/lipid-transfer protein/seed storage 2S albumin superfamily protein | chr2:18305418-18306202 REVERSE LENGTH=205		plasma membrane			21.579	14.4	14.6	40.1301	38.3055	1.85968	1.77513	Gaussian Peak	Gaussian Peak
Superdex	P1_AT2G44310.1	AT2G44310.1			True	Dual	>AT2G44310.1 | Symbols: | Calcium-binding EF-hand family protein | chr2:18309285-18309713 FORWARD LENGTH=142		nucleus			15.821	17.2	17.2	20.9193	20.9193	1.32225	1.32225	Gaussian Peak	Gaussian Peak
Superdex	P1_AT2G44350.1;AT2G44350.2;AT3G60100.1	AT2G44350.1;AT2G44350.2;AT3G60100.1					>AT2G44350.1 | Symbols: ATCS, CSY4 | Citrate synthase family protein | chr2:18316673-18320524 FORWARD LENGTH=473;>AT2G44350.2 | Symbols: ATCS, CSY4 | Citrate synthase family protein | chr2:18316673-18320524 FORWARD LENGTH=474	ATCS, CSY4	mitochondrion			52.654	12.8	12.4	58.2291	63.9083	1.10588	1.21374	Gaussian Peak	Gaussian Peak
Superdex	P1_AT2G44525.1;AT3G60150.1	AT2G44525.1;AT3G60150.1			True		>AT2G44525.1 | Symbols: | Protein of unknown function (DUF498/DUF598) | chr2:18382130-18383320 FORWARD LENGTH=170		mitochondrion			19.057	18.1	18.8	16.9671	14.4171	0.890335	0.756524	Gaussian Peak	Gaussian Peak
Superdex	P1_AT2G44610.1;AT5G10260.1;AT2G22290.1;AT4G39890.1;AT5G64990.1	AT2G44610.1;AT5G10260.1;AT2G22290.1;AT4G39890.1;AT5G64990.1			True		>AT2G44610.1 | Symbols: RAB6, ATRABH1B, ATRAB6A, RAB6A | Ras-related small GTP-binding family protein | chr2:18411778-18413883 REVERSE LENGTH=208;>AT5G10260.1 | Symbols: AtRABH1e, RABH1e | RAB GTPase homolog H1E | chr5:3219991-3221301 FORWARD LENGTH=207;>A	RAB6, ATRABH1B, ATRAB6A, RAB6A	cytosol			23.13	2.31	2.4	668.481	654.629	28.901	28.3021	Gaussian Peak	Gaussian Peak
Superdex	P1_AT2G44620.1	AT2G44620.1			True		>AT2G44620.1 | Symbols: MTACP-1, MTACP1 | mitochondrial acyl carrier protein 1 | chr2:18414320-18415065 FORWARD LENGTH=122	MTACP-1, MTACP1	mitochondrion			13.717	17.9	17.2	17.7753	20.9193	1.29586	1.52507	Gaussian Peak	Gaussian Peak
Superdex	P1_AT2G44650.1;AT3G60210.1	AT2G44650.1;AT3G60210.1					>AT2G44650.1 | Symbols: CHL-CPN10, CPN10 | chloroplast chaperonin 10 | chr2:18419521-18420510 REVERSE LENGTH=139	CHL-CPN10, CPN10	plastid			15.049	18.4	18.2	15.8232	16.5769	1.05145	1.10153	Gaussian Peak	Gaussian Peak
Superdex	P1_AT2G44920.2;AT2G44920.1	AT2G44920.2;AT2G44920.1	YES				>AT2G44920.2 | Symbols: | Tetratricopeptide repeat (TPR)-like superfamily protein | chr2:18524419-18526502 FORWARD LENGTH=224;>AT2G44920.1 | Symbols: | Tetratricopeptide repeat (TPR)-like superfamily protein | chr2:18524419-18526236 FORWARD LENGTH=210		plastid			23.778	3.69	4	484.896	451.154	20.3926	18.9736	Gaussian Peak	Gaussian Peak
Superdex	P1_AT2G45000.1	AT2G45000.1			True		>AT2G45000.1 | Symbols: EMB2766 | structural constituent of nuclear pore | chr2:18564156-18567632 FORWARD LENGTH=739	EMB2766	plastid			73.481	4.45	4.2	406.308	430.642	5.52943	5.86059	Gaussian Peak	Gaussian Peak
Superdex	P1_AT2G45140.1	AT2G45140.1			True		>AT2G45140.1 | Symbols: PVA12 | plant VAP homolog 12 | chr2:18611029-18612971 FORWARD LENGTH=239	PVA12	endoplasmic reticulum			26.442	1.76	2.74	759.737	604.839	28.7322	22.8742	Gaussian Peak	Gaussian Peak
Superdex	P1_AT2G45470.1;AT3G60900.1	AT2G45470.1;AT3G60900.1		YES	True		>AT2G45470.1 | Symbols: FLA8, AGP8 | FASCICLIN-like arabinogalactan protein 8 | chr2:18742797-18744059 REVERSE LENGTH=420	FLA8, AGP8	extracellular,plasma membrane			43.074	5.46	6.57	321.219	248.109	7.45737	5.76006	Gaussian Peak	Gaussian Peak
Superdex	P1_AT2G45640.1;AT2G45640.2	AT2G45640.1;AT2G45640.2			True		>AT2G45640.1 | Symbols: SAP18, ATSAP18 | SIN3 associated polypeptide P18 | chr2:18799881-18801323 REVERSE LENGTH=152;>AT2G45640.2 | Symbols: SAP18 | SIN3 associated polypeptide P18 | chr2:18799881-18801323 REVERSE LENGTH=149	SAP18, ATSAP18	nucleus			17.164	17.8	18	18.1937	17.3665	1.05999	1.0118	Gaussian Peak	Gaussian Peak
Superdex	P1_AT2G46650.1	AT2G46650.1			True		>AT2G46650.1 | Symbols: B5 #1, ATCB5-C, CB5-C | cytochrome B5 isoform C | chr2:19151807-19152394 FORWARD LENGTH=132	B5 #1, ATCB5-C, CB5-C	cytosol			14.873	1.76	2	759.737	718.476	51.0816	48.3074	Gaussian Peak	Global Max
Superdex	P1_AT2G47000.1;AT3G62150.1;AT4G01830.1;AT4G18050.1;AT5G46540.1;AT1G02530.1;AT1G02520.1	AT2G47000.1;AT3G62150.1;AT4G01830.1;AT4G18050.1;AT5G46540.1;AT1G02530.1;AT1G02520.1			True		>AT2G47000.1 | Symbols: MDR4, PGP4, ABCB4, ATPGP4 | ATP binding cassette subfamily B4 | chr2:19310008-19314750 REVERSE LENGTH=1286;>AT3G62150.1 | Symbols: PGP21 | P-glycoprotein 21 | chr3:23008755-23013579 REVERSE LENGTH=1296	MDR4, PGP4, ABCB4, ATPGP4	plasma membrane	(1) mdr4-1 Although mutant seedlings display normal acropetal auxin transport in the root, basipetal auxin transport is reduced by about 50%. Root waving proceeds normally in the mutant seedlings, but gravitropic curvature is enhanced, occurring more quickly and to a greater degree than in wild type seedlings. 17557805; (2) mdr4-1 mdr4-1 mutants display normal root architecture and have wild type…		139.03	5.71	5.8	303.068	296.788	2.17988	2.1347	Gaussian Peak	Gaussian Peak
Superdex	P1_AT2G47390.1	AT2G47390.1					>AT2G47390.1 | Symbols: | Prolyl oligopeptidase family protein | chr2:19442278-19446253 REVERSE LENGTH=961		mitochondrion			106.26	9	8.2	140.963	169.801	1.32659	1.59798	Gaussian Peak	Gaussian Peak
Superdex	P1_AT2G47400.1	AT2G47400.1					>AT2G47400.1 | Symbols: CP12-1, CP12 | CP12 domain-containing protein 1 | chr2:19446889-19447263 FORWARD LENGTH=124	CP12-1, CP12	plastid			13.487	16.1	17	27.0206	21.9157	2.00346	1.62495	Gaussian Peak	Gaussian Peak
Superdex	P1_AT2G47450.1	AT2G47450.1			True		>AT2G47450.1 | Symbols: CAO, CPSRP43 | chloroplast signal recognition particle component (CAO) | chr2:19472781-19473902 FORWARD LENGTH=373	CAO, CPSRP43	plastid			41.279	12.8	12.6	58.2291	61.0027	1.41062	1.47781	Gaussian Peak	Gaussian Peak
Superdex	P1_AT2G47470.1;AT2G47470.4;AT2G47470.3;AT2G47470.2	AT2G47470.1;AT2G47470.4;AT2G47470.3;AT2G47470.2			True		>AT2G47470.1 | Symbols: ATPDIL2-1, UNE5, MEE30, PDI11, ATPDI11 | thioredoxin family protein | chr2:19481503-19483683 FORWARD LENGTH=361;>AT2G47470.4 | Symbols: ATPDIL2-1, UNE5, MEE30, PDI11, ATPDI11 | thioredoxin family protein | chr2:19481503-19483683 FOR	ATPDIL2-1, UNE5, MEE30, PDI11, ATPDI11	endoplasmic reticulum	(1) FLAG_427G04 Reduced seed set due to delayed development of embryo sacs and resulting defect in pollen tube guidance. 19050167; (2) SALK_046705 Reduced seed set. Delayed embryo sac development results in defects in pollen tube guidance. 19050167		39.496	14.8	14.5	36.5639	39.2072	0.925762	0.992687	Gaussian Peak	Gaussian Peak
Superdex	P1_AT2G47510.2;AT2G47510.1;AT5G50950.3	AT2G47510.2;AT2G47510.1;AT5G50950.3			True		>AT2G47510.2 | Symbols: FUM1 | fumarase 1 | chr2:19498614-19502020 FORWARD LENGTH=492;>AT2G47510.1 | Symbols: FUM1 | fumarase 1 | chr2:19498614-19502020 FORWARD LENGTH=492	FUM1	mitochondrion			52.999	9.6	10	122.597	111.702	2.3132	2.10763	Gaussian Peak	Gaussian Peak
Superdex	P1_AT2G47730.1	AT2G47730.1		YES	True		>AT2G47730.1 | Symbols: ATGSTF8, ATGSTF5, GST6, GSTF8 | glutathione S-transferase phi 8 | chr2:19558213-19559266 FORWARD LENGTH=263	ATGSTF8, ATGSTF5, GST6, GSTF8	plastid			29.231	16.1	17	27.0206	21.9157	0.924383	0.749743	Gaussian Peak	Gaussian Peak
Superdex	P1_AT2G47940.2;AT2G47940.1	AT2G47940.2;AT2G47940.1					>AT2G47940.2 | Symbols: DEGP2 | DEGP protease 2 | chr2:19618372-19622164 REVERSE LENGTH=606;>AT2G47940.1 | Symbols: DEGP2 | DEGP protease 2 | chr2:19618372-19622164 REVERSE LENGTH=607	DEGP2	plastid			66.673	8.4	7.39	162.081	205.015	2.43099	3.07494	Gaussian Peak	Gaussian Peak
Superdex	P1_AT2G47970.1;AT2G47970.2	AT2G47970.1;AT2G47970.2					>AT2G47970.1 | Symbols: | Nuclear pore localisation protein NPL4 | chr2:19629525-19630973 FORWARD LENGTH=413;>AT2G47970.2 | Symbols: | Nuclear pore localisation protein NPL4 | chr2:19629525-19630589 FORWARD LENGTH=354		cytosol			46.169	13.9	13.7	45.0808	47.2281	0.976431	1.02294	Gaussian Peak	Gaussian Peak
Superdex	P1_AT3G01390.2;AT3G01390.1	AT3G01390.2;AT3G01390.1		YES	True		>AT3G01390.2 | Symbols: VMA10, AVMA10 | vacuolar membrane ATPase 10 | chr3:150265-150922 REVERSE LENGTH=110;>AT3G01390.1 | Symbols: VMA10, AVMA10 | vacuolar membrane ATPase 10 | chr3:150265-150922 REVERSE LENGTH=110	VMA10, AVMA10	vacuole			12.397	4.67	4.33	386.034	417.812	31.1393	33.7026	Gaussian Peak	Gaussian Peak
Superdex	P1_AT3G01480.1;AT3G01480.2	AT3G01480.1;AT3G01480.2			True		>AT3G01480.1 | Symbols: CYP38, ATCYP38 | cyclophilin 38 | chr3:188569-190674 FORWARD LENGTH=437;>AT3G01480.2 | Symbols: CYP38, ATCYP38 | cyclophilin 38 | chr3:188569-190252 FORWARD LENGTH=355	CYP38, ATCYP38	plastid	(1) SALK_029448C decreased accumulation of PSII; drastically decreased level of the in vivo phosphorylation of PSII core proteins 18445132; (2) cyp38-1 reduced growth and pale green leaves compared with type when grown under low-light conditions (25-35umol/m2/s). 17909185		47.981	15.4	15.4	31.7999	31.7999	0.662761	0.662761	Gaussian Peak	Gaussian Peak
Superdex	P1_AT3G01500.1;AT3G01500.3;AT3G01500.2	AT3G01500.1;AT3G01500.3;AT3G01500.2		YES			>AT3G01500.1 | Symbols: CA1, ATBCA1, SABP3, ATSABP3 | carbonic anhydrase 1 | chr3:194853-196716 REVERSE LENGTH=270;>AT3G01500.3 | Symbols: CA1 | carbonic anhydrase 1 | chr3:195173-197873 REVERSE LENGTH=336;>AT3G01500.2 | Symbols: CA1 | carbonic anhydrase 1	CA1, ATBCA1, SABP3, ATSABP3	plastid			29.504	15.1	14.7	34.0988	37.4246	1.15574	1.26846	Gaussian Peak	Gaussian Peak
Superdex	P1_AT3G01520.1;AT5G14680.1	AT3G01520.1;AT5G14680.1	YES				>AT3G01520.1 | Symbols: | Adenine nucleotide alpha hydrolases-like superfamily protein | chr3:208506-209921 FORWARD LENGTH=175		cytosol,plasma membrane			19.568	10.8	10.5	92.7315	99.4353	4.73894	5.08153	Gaussian Peak	Gaussian Peak
Superdex	P1_AT3G01740.1	AT3G01740.1			True		>AT3G01740.1 | Symbols: | Mitochondrial ribosomal protein L37 | chr3:268118-268498 FORWARD LENGTH=126		mitochondrion			13.765	16.1	16.8	27.0206	22.9596	1.963	1.66797	Gaussian Peak	Gaussian Peak
Superdex	P1_AT3G01800.1	AT3G01800.1			True		>AT3G01800.1 | Symbols: | Ribosome recycling factor | chr3:286020-287543 FORWARD LENGTH=267		mitochondrion			29.172	15.6	17	30.3541	21.9157	1.04052	0.75126	Gaussian Peak	Global Max
Superdex	P1_AT3G01910.1;AT3G01910.2;AT3G01910.3	AT3G01910.1;AT3G01910.2;AT3G01910.3					>AT3G01910.1 | Symbols: SOX, AT-SO, AtSO | sulfite oxidase | chr3:314919-317274 REVERSE LENGTH=393;>AT3G01910.2 | Symbols: SOX, AT-SO, AtSO | sulfite oxidase | chr3:314919-316641 REVERSE LENGTH=298;>AT3G01910.3 | Symbols: SOX, AT-SO, AtSO | sulfite oxidase	SOX, AT-SO, AtSO	mitochondrion			43.329	14.7	14.8	37.4246	36.5639	0.86373	0.843867	Gaussian Peak	Gaussian Peak
Superdex	P1_AT3G02170.1	AT3G02170.1			True		>AT3G02170.1 | Symbols: LNG2 | longifolia2 | chr3:396208-399393 REVERSE LENGTH=905	LNG2	nucleus			101.63	18.8	17.9	14.4171	17.7753	0.141859	0.174902	Gaussian Peak	Gaussian Peak
Superdex	P1_AT3G02180.2;AT3G02180.1	AT3G02180.2;AT3G02180.1			True		>AT3G02180.2 | Symbols: SP1L3 | SPIRAL1-like3 | chr3:404989-405457 FORWARD LENGTH=122;>AT3G02180.1 | Symbols: SP1L3 | SPIRAL1-like3 | chr3:404989-405457 FORWARD LENGTH=122	SP1L3	cytosol			12.172	16.4	16.8	25.199	22.9596	2.07024	1.88627	Gaussian Peak	Gaussian Peak
Superdex	P1_AT3G02230.1	AT3G02230.1					>AT3G02230.1 | Symbols: RGP1, ATRGP1 | reversibly glycosylated polypeptide 1 | chr3:415463-417304 FORWARD LENGTH=357	RGP1, ATRGP1	cytosol			40.629	9.2	10.2	134.554	106.624	3.31178	2.62432	Gaussian Peak	Gaussian Peak
Superdex	P1_AT3G02510.2;AT3G02510.1;AT5G16040.1	AT3G02510.2;AT3G02510.1;AT5G16040.1			True		>AT3G02510.2 | Symbols: | Regulator of chromosome condensation (RCC1) family protein | chr3:522524-524536 REVERSE LENGTH=310;>AT3G02510.1 | Symbols: | Regulator of chromosome condensation (RCC1) family protein | chr3:522086-524536 REVERSE LENGTH=393;>AT5		cytosol			33.596	16	16	27.6567	27.6567	0.823213	0.823213	Gaussian Peak	Global Max
Superdex	P1_AT3G02520.1	AT3G02520.1					>AT3G02520.1 | Symbols: GRF7, GF14 NU | general regulatory factor 7 | chr3:526800-527915 REVERSE LENGTH=265	GRF7, GF14 NU	cytosol			29.824	12.5	12.1	62.4386	68.5284	2.09357	2.29776	Gaussian Peak	Gaussian Peak
Superdex	P1_AT3G02540.3;AT3G02540.1;AT3G02540.2;AT5G16090.1	AT3G02540.3;AT3G02540.1;AT3G02540.2;AT5G16090.1			True	Dual	>AT3G02540.3 | Symbols: RAD23C | Rad23 UV excision repair protein family | chr3:533095-536151 REVERSE LENGTH=418;>AT3G02540.1 | Symbols: RAD23-3, RAD23C | Rad23 UV excision repair protein family | chr3:533095-536151 REVERSE LENGTH=419;>AT3G02540.2 | Symbol	RAD23C	nucleus			44.159	10.3	10.3	104.172	104.172	2.35901	2.35901	Gaussian Peak	Gaussian Peak
Superdex	P1_AT3G02720.1	AT3G02720.1					>AT3G02720.1 | Symbols: | Class I glutamine amidotransferase-like superfamily protein | chr3:586336-588088 FORWARD LENGTH=388		plasma membrane			41.645	10.3	11.7	104.172	75.2122	2.50142	1.80603	Gaussian Peak	Gaussian Peak
Superdex	P1_AT3G02730.1	AT3G02730.1			True		>AT3G02730.1 | Symbols: TRXF1, ATF1 | thioredoxin F-type 1 | chr3:588570-589591 REVERSE LENGTH=178	TRXF1, ATF1	plastid			19.325	19.3	19	12.8338	13.7616	0.664104	0.712114	Gaussian Peak	Gaussian Peak
Superdex	P1_AT3G02740.1	AT3G02740.1		YES	True		>AT3G02740.1 | Symbols: | Eukaryotic aspartyl protease family protein | chr3:590561-593089 FORWARD LENGTH=488		plasma membrane			52.808	13	12.7	55.5816	59.5997	1.05252	1.12861	Gaussian Peak	Gaussian Peak
Superdex	P1_AT3G02770.1	AT3G02770.1					>AT3G02770.1 | Symbols: | Ribonuclease E inhibitor RraA/Dimethylmenaquinone methyltransferase | chr3:601017-601884 REVERSE LENGTH=166		cytosol			17.836	12.6	12.8	61.0027	58.2291	3.4202	3.26469	Gaussian Peak	Gaussian Peak
Superdex	P1_AT3G02870.1;AT3G02870.3;AT3G02870.2	AT3G02870.1;AT3G02870.3;AT3G02870.2					>AT3G02870.1 | Symbols: VTC4 | Inositol monophosphatase family protein | chr3:627742-629682 REVERSE LENGTH=271;>AT3G02870.3 | Symbols: VTC4 | Inositol monophosphatase family protein | chr3:627742-629682 REVERSE LENGTH=268;>AT3G02870.2 | Symbols: VTC4 | Ino	VTC4	cytosol			29.121	14.4	14.7	40.1301	37.4246	1.37805	1.28514	Gaussian Peak	Gaussian Peak
Superdex	P1_AT3G02900.2;AT3G02900.1	AT3G02900.2;AT3G02900.1			True		>AT3G02900.2 | Symbols: | unknown protein; FUNCTIONS IN: molecular_function unknown; INVOLVED IN: biological_process unknown; EXPRESSED IN: 22 plant structures; EXPRESSED DURING: 13 growth stages; BEST Arabidopsis thaliana protein match is: unknown protei		plastid			17.492	2.32	1.93	666.927	730.274	38.1276	41.749	Gaussian Peak	Gaussian Peak
Superdex	P1_AT3G03270.2;AT3G03270.1	AT3G03270.2;AT3G03270.1			True		>AT3G03270.2 | Symbols: | Adenine nucleotide alpha hydrolases-like superfamily protein | chr3:762136-763075 REVERSE LENGTH=159;>AT3G03270.1 | Symbols: | Adenine nucleotide alpha hydrolases-like superfamily protein | chr3:761383-763075 REVERSE LENGTH=201		cytosol			17.439	19	19	13.7616	13.7616	0.789127	0.789127	Global Max	Global Max
Superdex	P1_AT3G03560.1	AT3G03560.1			True		>AT3G03560.1 | Symbols: | unknown protein; LOCATED IN: plasma membrane; EXPRESSED IN: 22 plant structures; EXPRESSED DURING: 13 growth stages; BEST Arabidopsis thaliana protein match is: unknown protein (TAIR:AT5G23490.1); Has 157 Blast hits to 146 protei		nucleus			59.122	10.2	10.7	106.624	94.9143	1.80345	1.6054	Gaussian Peak	Gaussian Peak
Superdex	P1_AT3G03710.1	AT3G03710.1			True		>AT3G03710.1 | Symbols: RIF10, PNP | polyribonucleotide nucleotidyltransferase, putative | chr3:919542-924906 FORWARD LENGTH=922	RIF10, PNP	plastid	(1) rif10-1 Adult mutant plants display a virescent phenotype: young leaves and recently expanded tissues are pale whereas mature tissues are as green as wildtype. 16531478; (2) rif10-1 Mutant is unaffected by fosmidomycin treatment. 16531478; (3) rif10-1 On fosmidomycin-free medium, the mutant seedlings require more time than wildtype for both greening and development of true leaves. 16531478; (…		99.565	4.96	6.91	360.847	229.239	3.62423	2.3024	Gaussian Peak	Gaussian Peak
Superdex	P1_AT3G03780.3;AT3G03780.2;AT3G03780.1	AT3G03780.3;AT3G03780.2;AT3G03780.1			True	Dual	>AT3G03780.3 | Symbols: ATMS2, MS2 | methionine synthase 2 | chr3:957602-960740 FORWARD LENGTH=765;>AT3G03780.2 | Symbols: ATMS2, MS2 | methionine synthase 2 | chr3:957602-960740 FORWARD LENGTH=765;>AT3G03780.1 | Symbols: ATMS2, MS2 | methionine synthase 2	ATMS2, MS2	cytosol			84.583	17	18	21.9157	17.3665	0.259103	0.205319	Gaussian Peak	Gaussian Peak
Superdex	P1_AT3G04520.2;AT3G04520.1	AT3G04520.2;AT3G04520.1					>AT3G04520.2 | Symbols: THA2 | threonine aldolase 2 | chr3:1217397-1219571 REVERSE LENGTH=354;>AT3G04520.1 | Symbols: THA2 | threonine aldolase 2 | chr3:1217397-1219571 REVERSE LENGTH=355	THA2	cytosol			38.123	10	11	111.702	88.5154	2.93005	2.32184	Global Max	Global Max
Superdex	P1_AT3G04550.1	AT3G04550.1					>AT3G04550.1 | Symbols: | unknown protein; INVOLVED IN: biological_process unknown; LOCATED IN: chloroplast stroma, chloroplast; EXPRESSED IN: 22 plant structures; EXPRESSED DURING: 13 growth stages; BEST Arabidopsis thaliana protein match is: unknown pro		plastid			50.199	9.4	10	128.437	111.702	2.55855	2.22519	Gaussian Peak	Gaussian Peak
Superdex	P1_AT3G04880.1	AT3G04880.1			True	Dual	>AT3G04880.1 | Symbols: DRT102 | DNA-damage-repair/toleration protein (DRT102) | chr3:1346431-1347363 REVERSE LENGTH=310	DRT102	cytosol			33.233	12.2	12.1	66.9524	68.5284	2.01464	2.06206	Gaussian Peak	Gaussian Peak
Superdex	P1_AT3G05070.1	AT3G05070.1			True		>AT3G05070.1 | Symbols: | CONTAINS InterPro DOMAIN/s: mRNA splicing factor, Cwf18 (InterPro:IPR013169); Has 292 Blast hits to 292 proteins in 153 species: Archae - 0; Bacteria - 0; Metazoa - 118; Fungi - 83; Plants - 38; Viruses - 11; Other Eukaryotes - 4		nucleus			16.396	13.5	12.7	49.4777	59.5997	3.01767	3.63502	Gaussian Peak	Gaussian Peak
Superdex	P1_AT3G05090.2;AT3G05090.1	AT3G05090.2;AT3G05090.1	YES		True		>AT3G05090.2 | Symbols: LRS1 | Transducin/WD40 repeat-like superfamily protein | chr3:1418573-1422723 REVERSE LENGTH=753;>AT3G05090.1 | Symbols: LRS1 | Transducin/WD40 repeat-like superfamily protein | chr3:1418573-1422723 REVERSE LENGTH=753	LRS1	nucleus			82.196	5.5	5.67	318.243	305.902	3.87176	3.72161	Gaussian Peak	Gaussian Peak
Superdex	P1_AT3G05280.1	AT3G05280.1			True		>AT3G05280.1 | Symbols: | Integral membrane Yip1 family protein | chr3:1503992-1505554 REVERSE LENGTH=281		plasma membrane			30.746	1.75	2	761.506	718.476	24.7677	23.3681	Gaussian Peak	Global Max
Superdex	P1_AT3G05560.3;AT3G05560.2;AT3G05560.1	AT3G05560.3;AT3G05560.2;AT3G05560.1			True		>AT3G05560.3 | Symbols: | Ribosomal L22e protein family | chr3:1614641-1615204 FORWARD LENGTH=124;>AT3G05560.2 | Symbols: | Ribosomal L22e protein family | chr3:1614641-1615204 FORWARD LENGTH=124;>AT3G05560.1 | Symbols: | Ribosomal L22e protein family |		cytosol			14.018	22	22	6.84759	6.84759	0.488485	0.488485	Gaussian Peak	Gaussian Peak
Superdex	P1_AT3G05900.1	AT3G05900.1			True	Dual	>AT3G05900.1 | Symbols: | neurofilament protein-related | chr3:1761408-1763854 REVERSE LENGTH=673		nucleus			73.453	3.11	3.48	554.95	509.176	7.55517	6.93199	Gaussian Peak	Gaussian Peak
Superdex	P1_AT3G05970.1	AT3G05970.1		YES	True		>AT3G05970.1 | Symbols: LACS6, ATLACS6 | long-chain acyl-CoA synthetase 6 | chr3:1786510-1791746 REVERSE LENGTH=701	LACS6, ATLACS6	peroxisome			76.603	20.7	20.9	9.26604	8.84475	0.120962	0.115462	Gaussian Peak	Gaussian Peak
Superdex	P1_AT3G06035.1	AT3G06035.1			True		>AT3G06035.1 | Symbols: | Glycoprotein membrane precursor GPI-anchored | chr3:1823172-1824110 REVERSE LENGTH=200		extracellular			22.053	15.3	15.3	32.5485	32.5485	1.47592	1.47592	Gaussian Peak	Gaussian Peak
Superdex	P1_AT3G06050.1	AT3G06050.1					>AT3G06050.1 | Symbols: PRXIIF, ATPRXIIF | peroxiredoxin IIF | chr3:1826311-1827809 REVERSE LENGTH=201	PRXIIF, ATPRXIIF	mitochondrion			21.445	17.4	18.4	19.9682	15.8232	0.931135	0.737851	Gaussian Peak	Gaussian Peak
Superdex	P1_AT3G06610.1	AT3G06610.1					>AT3G06610.1 | Symbols: | DNA-binding enhancer protein-related | chr3:2060837-2061845 FORWARD LENGTH=115		nucleus			12.795	16.1	15.9	27.0206	28.3077	2.11181	2.2124	Gaussian Peak	Gaussian Peak
Superdex	P1_AT3G06650.1	AT3G06650.1		YES	True	Dual	>AT3G06650.1 | Symbols: ACLB-1 | ATP-citrate lyase B-1 | chr3:2079247-2082633 REVERSE LENGTH=608	ACLB-1	mitochondrion			65.813	7.18	5.59	215.281	311.649	3.2711	4.73537	Gaussian Peak	Gaussian Peak
Superdex	P1_AT3G06860.1	AT3G06860.1			True		>AT3G06860.1 | Symbols: MFP2, ATMFP2 | multifunctional protein 2 | chr3:2161926-2166009 FORWARD LENGTH=725	MFP2, ATMFP2	peroxisome	(1) MFP2-1 Has a sucrose-dependent seedling growth phenotype. Growth arrested 3-4 days after germination in the light, on medium without sucrose. In the dark, hypocotyl growth is significantly less than the wild type. Has less than 2% of L-3-hydroxyacyl-CoA dehydrogenase activity, and reduced 2-trans-enoyl-CoA hydratase activity towards long chain enoyl-CoAs. Accumulated 2.5-fold more long chain …		78.839	15.9	15.5	28.3077	31.0686	0.359057	0.394077	Gaussian Peak	Gaussian Peak
Superdex	P1_AT3G07020.2;AT3G07020.1	AT3G07020.2;AT3G07020.1			True		>AT3G07020.2 | Symbols: | UDP-Glycosyltransferase superfamily protein | chr3:2218120-2221590 REVERSE LENGTH=637;>AT3G07020.1 | Symbols: | UDP-Glycosyltransferase superfamily protein | chr3:2217841-2221590 REVERSE LENGTH=637		plastid			69.276	1.44	1.82	818.459	749.204	11.8145	10.8148	Gaussian Peak	Gaussian Peak
Superdex	P1_AT3G07230.1	AT3G07230.1			True		>AT3G07230.1 | Symbols: | wound-responsive protein-related | chr3:2299920-2300183 FORWARD LENGTH=46		nucleus			5.3049	13.6	13.5	48.3398	49.4777	9.1123	9.32679	Gaussian Peak	Gaussian Peak
Superdex	P1_AT3G07390.1	AT3G07390.1	YES		True		>AT3G07390.1 | Symbols: AIR12 | auxin-responsive family protein | chr3:2365452-2366273 FORWARD LENGTH=273	AIR12	plasma membrane			27.926	1.2	1.46	865.461	814.659	30.9912	29.1721	Gaussian Peak	Gaussian Peak
Superdex	P1_AT3G07480.1	AT3G07480.1		YES	True		>AT3G07480.1 | Symbols: | 2Fe-2S ferredoxin-like superfamily protein | chr3:2389026-2389505 FORWARD LENGTH=159		mitochondrion			17.602	16.9	17	22.4316	21.9157	1.27438	1.24507	Gaussian Peak	Gaussian Peak
Superdex	P1_AT3G07660.1	AT3G07660.1					>AT3G07660.1 | Symbols: | Kinase-related protein of unknown function (DUF1296) | chr3:2445275-2450372 REVERSE LENGTH=841		nucleus			90.075	6	8	283.294	177.889	3.14509	1.9749	Global Max	Global Max
Superdex	P1_AT3G07720.1	AT3G07720.1			True	Dual	>AT3G07720.1 | Symbols: | Galactose oxidase/kelch repeat superfamily protein | chr3:2465439-2467033 FORWARD LENGTH=329		cytosol			35.685	16	15.9	27.6567	28.3077	0.775022	0.793266	Gaussian Peak	Gaussian Peak
Superdex	P1_AT3G08590.2;AT3G08590.1	AT3G08590.2;AT3G08590.1					>AT3G08590.2 | Symbols: | Phosphoglycerate mutase, 2,3-bisphosphoglycerate-independent | chr3:2608683-2611237 REVERSE LENGTH=560;>AT3G08590.1 | Symbols: | Phosphoglycerate mutase, 2,3-bisphosphoglycerate-independent | chr3:2608683-2611237 REVERSE LENGTH=		cytosol			60.763	14.1	14.2	43.0312	42.0416	0.70818	0.691894	Gaussian Peak	Gaussian Peak
Superdex	P1_AT3G08710.2;AT3G08710.1	AT3G08710.2;AT3G08710.1	YES		True		>AT3G08710.2 | Symbols: ATH9, TRX H9, TH9 | thioredoxin H-type 9 | chr3:2645590-2646304 FORWARD LENGTH=140;>AT3G08710.1 | Symbols: ATH9, TRX H9, TH9 | thioredoxin H-type 9 | chr3:2645590-2646304 FORWARD LENGTH=140	ATH9, TRX H9, TH9	cytosol	(1) trx h9 Roots and leaves of the homozygous mutants were significantly shorter and smaller than wild-type. Root tips of 7-day-old mutant seedlings grown on MS medium with 1% sucrose had a shortened apical meristem and, cells were more compact, in keeping with noticeably shorter roots. When grown in soil, mutant plants were dwarf with small yellowish leaves.		15.334	3.33	3.41	527.259	517.536	34.385	33.7509	Gaussian Peak	Gaussian Peak
Superdex	P1_AT3G09200.1;AT3G09200.2;AT3G11250.1;AT2G40010.1	AT3G09200.1;AT3G09200.2;AT3G11250.1;AT2G40010.1			True		>AT3G09200.1 | Symbols: | Ribosomal protein L10 family protein | chr3:2823364-2825020 REVERSE LENGTH=320;>AT3G09200.2 | Symbols: | Ribosomal protein L10 family protein | chr3:2823364-2825020 REVERSE LENGTH=287;>AT3G11250.1 | Symbols: | Ribosomal protein		cytosol			34.133	9.1	7.7	137.722	190.749	4.03485	5.58842	Gaussian Peak	Gaussian Peak
Superdex	P1_AT3G09260.1;AT1G66270.2;AT1G66280.1;AT1G66270.1;AT3G21370.1;AT5G28510.1	AT3G09260.1;AT1G66270.2;AT1G66280.1;AT1G66270.1;AT3G21370.1;AT5G28510.1	YES		True		>AT3G09260.1 | Symbols: PYK10, PSR3.1, BGLU23, LEB | Glycosyl hydrolase superfamily protein | chr3:2840657-2843730 REVERSE LENGTH=524;>AT1G66270.2 | Symbols: BGLU21 | Glycosyl hydrolase superfamily protein | chr1:24700110-24702995 REVERSE LENGTH=522;>AT1G6	PYK10, PSR3.1, BGLU23, LEB	endoplasmic reticulum	(1) leb-1 Fewer ER bodies than WT. ER body area is larger than WT. 19906837; (2) pyk10-1 Has 35% of the beta-glucosidase activity of the wild type (Col-0). 18467340		59.72	5.04	6.64	354.193	244.101	5.93089	4.08742	Gaussian Peak	Gaussian Peak
Superdex	P1_AT3G09350.3;AT3G09350.2;AT3G09350.1	AT3G09350.3;AT3G09350.2;AT3G09350.1					>AT3G09350.3 | Symbols: Fes1A | Fes1A | chr3:2871710-2873109 FORWARD LENGTH=327;>AT3G09350.2 | Symbols: Fes1A | Fes1A | chr3:2871710-2873109 FORWARD LENGTH=327;>AT3G09350.1 | Symbols: Fes1A | Fes1A | chr3:2871216-2873109 FORWARD LENGTH=363	Fes1A	cytosol			36.184	14.3	14	41.0747	44.0441	1.13516	1.21723	Gaussian Peak	Global Max
Superdex	P1_AT3G09740.1	AT3G09740.1	YES		True		>AT3G09740.1 | Symbols: SYP71, ATSYP71 | syntaxin of plants 71 | chr3:2989615-2991354 FORWARD LENGTH=266	SYP71, ATSYP71	nucleus			29.983	1.87	1.74	740.539	763.28	24.6986	25.4571	Gaussian Peak	Gaussian Peak
Superdex	P1_AT3G09810.1	AT3G09810.1					>AT3G09810.1 | Symbols: IDH-VI | isocitrate dehydrogenase VI | chr3:3008753-3011070 FORWARD LENGTH=374	IDH-VI	mitochondrion			40.575	16	16.3	27.6567	25.7921	0.681619	0.635665	Gaussian Peak	Gaussian Peak
Superdex	P1_AT3G09820.1;AT3G09820.2	AT3G09820.1;AT3G09820.2			True	Dual	>AT3G09820.1 | Symbols: ADK1, ATADK1 | adenosine kinase 1 | chr3:3012122-3014624 FORWARD LENGTH=344;>AT3G09820.2 | Symbols: ADK1 | adenosine kinase 1 | chr3:3012645-3014624 FORWARD LENGTH=302	ADK1, ATADK1	cytosol		Mapman; nucleotide metabolism.salvage.nucleoside kinases.adenosine kinase; Gene ontology molecular functionadenosine kinase activity [GO:0004001]; ATP binding [GO:0005524]; copper ion binding [GO:0005507]	37.836	13	12.6	55.5816	61.0027	1.46901	1.61229	Gaussian Peak	Gaussian Peak
Superdex	P1_AT3G09840.1;AT5G03340.1;AT3G53230.1	AT3G09840.1;AT5G03340.1;AT3G53230.1		YES	True	Dual	>AT3G09840.1 | Symbols: CDC48, ATCDC48, CDC48A | cell division cycle 48 | chr3:3019494-3022832 FORWARD LENGTH=809;>AT5G03340.1 | Symbols: | ATPase, AAA-type, CDC48 protein | chr5:810091-813133 REVERSE LENGTH=810;>AT3G53230.1 | Symbols: | ATPase, AAA-type	CDC48, ATCDC48, CDC48A	cytosol	(1) cdc48-1 Heterozygotes have reduced transmission due to defects in pollen tube germination and elongation. 18660433; (2) cdc48-1 Seedling lethal.Mutants have disorganized roots. 18660433		89.392	9.6	10.5	122.597	99.4353	1.37145	1.11235	Gaussian Peak	Gaussian Peak
Superdex	P1_AT3G09940.2;AT3G09940.1	AT3G09940.2;AT3G09940.1					>AT3G09940.2 | Symbols: MDHAR, ATMDAR3, MDAR3, MDAR2 | monodehydroascorbate reductase | chr3:3056501-3059103 REVERSE LENGTH=433;>AT3G09940.1 | Symbols: MDHAR, ATMDAR3, MDAR3, MDAR2 | monodehydroascorbate reductase | chr3:3056501-3059103 REVERSE LENGTH=441	MDHAR, ATMDAR3, MDAR3, MDAR2	cytosol			47.593	16	15	27.6567	34.9015	0.581108	0.733332	Global Max	Global Max
Superdex	P1_AT3G09980.1	AT3G09980.1			True		>AT3G09980.1 | Symbols: | Family of unknown function (DUF662) | chr3:3069358-3071145 FORWARD LENGTH=178		nucleus			20.588	10.9	11.9	90.5989	71.7925	4.40057	3.48711	Gaussian Peak	Gaussian Peak
Superdex	P1_AT3G10020.1;AT3G10020.2	AT3G10020.1;AT3G10020.2					>AT3G10020.1 | Symbols: | unknown protein; FUNCTIONS IN: molecular_function unknown; INVOLVED IN: response to oxidative stress, anaerobic respiration; LOCATED IN: cellular_component unknown; EXPRESSED IN: 23 plant structures; EXPRESSED DURING: 13 growth s		nucleus			16.737	15	13.9	34.9015	45.0808	2.08529	2.69348	Gaussian Peak	Gaussian Peak
Superdex	P1_AT3G10060.1	AT3G10060.1			True		>AT3G10060.1 | Symbols: | FKBP-like peptidyl-prolyl cis-trans isomerase family protein | chr3:3102291-3103801 FORWARD LENGTH=230		plastid			24.504	18.2	18.1	16.5769	16.9671	0.676498	0.692422	Gaussian Peak	Gaussian Peak
Superdex	P1_AT3G10520.1	AT3G10520.1					>AT3G10520.1 | Symbols: AHB2, GLB2, ARATH GLB2, NSHB2, ATGLB2, HB2 | haemoglobin 2 | chr3:3276516-3277765 REVERSE LENGTH=158	AHB2, GLB2, ARATH GLB2, NSHB2, ATGLB2, HB2	cytosol			17.871	17.1	17.4	21.4117	19.9682	1.19813	1.11735	Gaussian Peak	Gaussian Peak
Superdex	P1_AT3G10610.1;AT2G05220.2;AT2G05220.1;AT5G04800.4;AT5G04800.3;AT5G04800.2;AT5G04800.1;AT2G04390.1	AT3G10610.1;AT2G05220.2;AT2G05220.1;AT5G04800.4;AT5G04800.3;AT5G04800.2;AT5G04800.1;AT2G04390.1		YES	True		>AT3G10610.1 | Symbols: | Ribosomal S17 family protein | chr3:3319459-3319881 FORWARD LENGTH=140;>AT2G05220.2 | Symbols: | Ribosomal S17 family protein | chr2:1894757-1895179 REVERSE LENGTH=140;>AT2G05220.1 | Symbols: | Ribosomal S17 family protein | ch		cytosol			16.036	22	22	6.84759	6.84759	0.427013	0.427013	Gaussian Peak	Gaussian Peak
Superdex	P1_AT3G10850.1	AT3G10850.1					>AT3G10850.1 | Symbols: GLX2-2, GLY2 | Metallo-hydrolase/oxidoreductase superfamily protein | chr3:3397756-3399522 REVERSE LENGTH=258	GLX2-2, GLY2	cytosol			28.791	18.1	17.8	16.9671	18.1937	0.58932	0.631923	Gaussian Peak	Gaussian Peak
Superdex	P1_AT3G10920.2;AT3G10920.1	AT3G10920.2;AT3G10920.1		YES			>AT3G10920.2 | Symbols: MSD1 | manganese superoxide dismutase 1 | chr3:3418015-3419581 FORWARD LENGTH=230;>AT3G10920.1 | Symbols: MSD1, MEE33, ATMSD1 | manganese superoxide dismutase 1 | chr3:3418015-3419581 FORWARD LENGTH=231	MSD1	mitochondrion			25.344	15.6	15.2	30.3541	33.3146	1.19768	1.3145	Gaussian Peak	Gaussian Peak
Superdex	P1_AT3G11170.1;AT5G05580.2;AT5G05580.1	AT3G11170.1;AT5G05580.2;AT5G05580.1			True		>AT3G11170.1 | Symbols: FAD7, FADD | fatty acid desaturase 7 | chr3:3499959-3502126 FORWARD LENGTH=446	FAD7, FADD	plastid			51.174	1.27	1.2	851.48	865.461	16.6389	16.9121	Gaussian Peak	Gaussian Peak
Superdex	P1_AT3G11330.1	AT3G11330.1			True		>AT3G11330.1 | Symbols: PIRL9 | plant intracellular ras group-related LRR 9 | chr3:3552330-3554695 REVERSE LENGTH=499	PIRL9	plastid	(1) pirl1-2 pirl9-2 microspore lethal 20697737		55.502	10	10.9	111.702	90.5989	2.01258	1.63235	Gaussian Peak	Gaussian Peak
Superdex	P1_AT3G11400.1;AT3G11400.2;AT5G06000.1	AT3G11400.1;AT3G11400.2;AT5G06000.1			True		>AT3G11400.1 | Symbols: EIF3G1, ATEIF3G1 | eukaryotic translation initiation factor 3G1 | chr3:3578536-3580366 FORWARD LENGTH=294;>AT3G11400.2 | Symbols: EIF3G1, ATEIF3G1 | eukaryotic translation initiation factor 3G1 | chr3:3578536-3580366 FORWARD LENGTH=	EIF3G1, ATEIF3G1	cytosol			32.714	13.4	13.4	50.6423	50.6423	1.54803	1.54803	Gaussian Peak	Gaussian Peak
Superdex	P1_AT3G11630.1	AT3G11630.1	YES		True		>AT3G11630.1 | Symbols: | Thioredoxin superfamily protein | chr3:3672189-3673937 FORWARD LENGTH=266		plastid			29.092	8.3	7.59	165.896	195.694	5.70247	6.72674	Gaussian Peak	Gaussian Peak
Superdex	P1_AT3G11820.1;AT3G11820.2	AT3G11820.1;AT3G11820.2			True		>AT3G11820.1 | Symbols: SYP121, AT-SYR1, ATSYP121, SYR1, ATSYR1, PEN1 | syntaxin of plants 121 | chr3:3729540-3730868 REVERSE LENGTH=346;>AT3G11820.2 | Symbols: SYP121, AT-SYR1, ATSYP121, SYR1, ATSYR1, PEN1 | syntaxin of plants 121 | chr3:3729540-3730775 R	SYP121, AT-SYR1, ATSYP121, SYR1, ATSYR1, PEN1	plasma membrane	(1) pen1-1 pen1-1 mutant plants allowed a sevenfold higher incidence of B. g. hordei penetration compared with wildtype plants, as well as a concomitant increase in the incidence of hypersensitive-response-like cell death induced by B. g. hordei. 14586469; (2) syp121-1syp122-1 leaf necrosis, dwarfism caused by salicylic acid accumulation 17241452		37.956	2.42	2.72	651.59	607.66	17.167	16.0096	Gaussian Peak	Gaussian Peak
Superdex	P1_AT3G11945.1;AT3G11945.2	AT3G11945.1;AT3G11945.2			True		>AT3G11945.1 | Symbols: PDS2, ATHST, HST | homogentisate prenyltransferase | chr3:3780041-3782880 REVERSE LENGTH=386;>AT3G11945.2 | Symbols: PDS2, ATHST, HST | homogentisate prenyltransferase | chr3:3780041-3782880 REVERSE LENGTH=393	PDS2, ATHST, HST	plastid			42.84	1.38	2	829.965	718.476	19.3736	16.7712	Gaussian Peak	Global Max
Superdex	P1_AT3G12260.1	AT3G12260.1			True		>AT3G12260.1 | Symbols: | LYR family of Fe/S cluster biogenesis protein | chr3:3909252-3910337 REVERSE LENGTH=133		mitochondrion			15.082	16.9	17.1	22.4316	21.4117	1.48731	1.41969	Gaussian Peak	Gaussian Peak
Superdex	P1_AT3G12290.1	AT3G12290.1		YES	True		>AT3G12290.1 | Symbols: | Amino acid dehydrogenase family protein | chr3:3919591-3921326 FORWARD LENGTH=299		cytosol			31.589	16	15.2	27.6567	33.3146	0.875516	1.05463	Gaussian Peak	Gaussian Peak
Superdex	P1_AT3G12390.1	AT3G12390.1					>AT3G12390.1 | Symbols: | Nascent polypeptide-associated complex (NAC), alpha subunit family protein | chr3:3942344-3943595 FORWARD LENGTH=203		nucleus			21.982	11.5	11.6	78.7947	76.9826	3.58451	3.50207	Gaussian Peak	Gaussian Peak
Superdex	P1_AT3G12490.1;AT3G12490.2	AT3G12490.1;AT3G12490.2					>AT3G12490.1 | Symbols: ATCYSB, ATCYS6, CYSB | cystatin B | chr3:3960523-3961777 REVERSE LENGTH=201;>AT3G12490.2 | Symbols: ATCYSB, ATCYS6, CYSB | cystatin B | chr3:3960523-3961876 REVERSE LENGTH=234	ATCYSB, ATCYS6, CYSB	extracellular			22.477	16.1	16.5	27.0206	24.6194	1.20215	1.09532	Gaussian Peak	Gaussian Peak
Superdex	P1_AT3G13120.2;AT3G13120.1	AT3G13120.2;AT3G13120.1	YES		True		>AT3G13120.2 | Symbols: | Ribosomal protein S10p/S20e family protein | chr3:4220310-4221526 REVERSE LENGTH=191;>AT3G13120.1 | Symbols: | Ribosomal protein S10p/S20e family protein | chr3:4220310-4221526 REVERSE LENGTH=191		plastid			20.837	1.38	3.26	829.965	535.917	39.8313	25.7195	Gaussian Peak	Gaussian Peak
Superdex	P1_AT3G13235.3;AT3G13235.2;AT3G13235.1	AT3G13235.3;AT3G13235.2;AT3G13235.1					>AT3G13235.3 | Symbols: | ubiquitin family protein | chr3:4271492-4274348 REVERSE LENGTH=413;>AT3G13235.2 | Symbols: | ubiquitin family protein | chr3:4271492-4274348 REVERSE LENGTH=414;>AT3G13235.1 | Symbols: | ubiquitin family protein | chr3:4271492-4		cytosol			45.272	9.3	8.7	131.46	151.154	2.90378	3.33879	Gaussian Peak	Gaussian Peak
Superdex	P1_AT3G13560.3;AT3G13560.2;AT3G13560.1	AT3G13560.3;AT3G13560.2;AT3G13560.1		YES	True		>AT3G13560.3 | Symbols: | O-Glycosyl hydrolases family 17 protein | chr3:4425484-4427284 REVERSE LENGTH=505;>AT3G13560.2 | Symbols: | O-Glycosyl hydrolases family 17 protein | chr3:4425484-4427284 REVERSE LENGTH=505;>AT3G13560.1 | Symbols: | O-Glycosyl		extracellular			54.415	10.6	11.9	97.1485	71.7925	1.78533	1.31935	Gaussian Peak	Gaussian Peak
Superdex	P1_AT3G13750.1;AT4G26140.2;AT5G56870.1;AT3G52840.1;AT4G26140.1;AT1G45130.1;AT4G36360.2;AT4G36360.1	AT3G13750.1;AT4G26140.2;AT5G56870.1;AT3G52840.1;AT4G26140.1;AT1G45130.1;AT4G36360.2;AT4G36360.1		YES	True		>AT3G13750.1 | Symbols: BGAL1 | beta galactosidase 1 | chr3:4511192-4515756 FORWARD LENGTH=847	BGAL1	extracellular			93.658	14.5	14.1	39.2072	43.0312	0.418621	0.45945	Gaussian Peak	Gaussian Peak
Superdex	P1_AT3G13860.1	AT3G13860.1	YES		True		>AT3G13860.1 | Symbols: HSP60-3A | heat shock protein 60-3A | chr3:4561704-4565133 REVERSE LENGTH=572	HSP60-3A	mitochondrion			60.466	1.14	2.94	877.627	577.34	14.5144	9.54817	Gaussian Peak	Gaussian Peak
Superdex	P1_AT3G13930.1	AT3G13930.1			True		>AT3G13930.1 | Symbols: | Dihydrolipoamide acetyltransferase, long form protein | chr3:4596240-4600143 FORWARD LENGTH=539		mitochondrion			58.467	5.56	5.71	313.832	303.068	5.36767	5.18357	Gaussian Peak	Gaussian Peak
Superdex	P1_AT3G14067.1	AT3G14067.1					>AT3G14067.1 | Symbols: | Subtilase family protein | chr3:4658421-4660754 REVERSE LENGTH=777		extracellular			81.816	13.1	12.9	54.3034	56.89	0.663726	0.69534	Gaussian Peak	Gaussian Peak
Superdex	P1_AT3G14080.2;AT3G14080.1	AT3G14080.2;AT3G14080.1			True		>AT3G14080.2 | Symbols: | Small nuclear ribonucleoprotein family protein | chr3:4667717-4668989 FORWARD LENGTH=128;>AT3G14080.1 | Symbols: | Small nuclear ribonucleoprotein family protein | chr3:4667717-4668989 FORWARD LENGTH=128		cytosol			14.693	13.2	11.8	53.0545	73.4825	3.61087	5.00119	Gaussian Peak	Gaussian Peak
Superdex	P1_AT3G14110.2;AT3G14110.1;AT3G14110.3	AT3G14110.2;AT3G14110.1;AT3G14110.3			True		>AT3G14110.2 | Symbols: FLU | Tetratricopeptide repeat (TPR)-like superfamily protein | chr3:4676222-4677010 REVERSE LENGTH=232;>AT3G14110.1 | Symbols: FLU | Tetratricopeptide repeat (TPR)-like superfamily protein | chr3:4676222-4677602 REVERSE LENGTH=316;	FLU	extracellular,endoplasmic reticulum	(1) ex1 ex2 flu1-1 Once they were transferred to the long day conditions (after being grown in constant light until they reached the rosette leaf stage and were ready to bolt), the mutant plants continued to grow similarly to wild type except that their growth was slightly reduced and their final height was ~80% of that of wild type. 17540731; (2) ex1 ex2 flu1-1 Under continuous light the mutant …		25.718	1.17	1.31	871.523	843.592	33.8877	32.8016	Gaussian Peak	Gaussian Peak
Superdex	P1_AT3G14390.1;AT5G11880.1	AT3G14390.1;AT5G11880.1					>AT3G14390.1 | Symbols: | Pyridoxal-dependent decarboxylase family protein | chr3:4806771-4808954 FORWARD LENGTH=484;>AT5G11880.1 | Symbols: | Pyridoxal-dependent decarboxylase family protein | chr5:3827806-3829942 REVERSE LENGTH=489		plastid			53.557	13	13	55.5816	55.5816	1.0378	1.0378	Global Max	Global Max
Superdex	P1_AT3G14840.2	AT3G14840.2			True		>AT3G14840.2 | Symbols: | Leucine-rich repeat transmembrane protein kinase | chr3:4988271-4993891 FORWARD LENGTH=1020		extracellular		Mapman; signalling.receptor kinases.leucine rich repeat VIII.VIII-2; Gene ontology molecular functionATP binding [GO:0005524]; protein serine/threonine kinase activity [GO:0004674]	112.28	7.02	8.1	223.446	173.798	1.99008	1.5479	Gaussian Peak	Gaussian Peak
Superdex	P1_AT3G14990.3;AT3G14990.2;AT3G14990.1	AT3G14990.3;AT3G14990.2;AT3G14990.1	YES		True	Dual	>AT3G14990.3 | Symbols: | Class I glutamine amidotransferase-like superfamily protein | chr3:5047683-5049621 FORWARD LENGTH=369;>AT3G14990.2 | Symbols: | Class I glutamine amidotransferase-like superfamily protein | chr3:5047683-5049621 FORWARD LENGTH=36		cytosol			39.478	16	15	27.6567	34.9015	0.700559	0.884074	Gaussian Peak	Gaussian Peak
Superdex	P1_AT3G15000.1;AT1G53260.2;AT1G53260.1	AT3G15000.1;AT1G53260.2;AT1G53260.1			True		>AT3G15000.1 | Symbols: | cobalt ion binding | chr3:5050321-5052121 FORWARD LENGTH=395		plastid			42.869	13.1	13.6	54.3034	48.3398	1.26673	1.12762	Gaussian Peak	Gaussian Peak
Superdex	P1_AT3G15020.1;AT3G15020.2	AT3G15020.1;AT3G15020.2			True		>AT3G15020.1 | Symbols: mMDH2 | Lactate/malate dehydrogenase family protein | chr3:5056139-5057941 FORWARD LENGTH=341;>AT3G15020.2 | Symbols: mMDH2 | Lactate/malate dehydrogenase family protein | chr3:5056139-5057865 FORWARD LENGTH=316	mMDH2	mitochondrion	(1) mmdh1-2 mmdh2-1 mmdh1-2 mmdh2-1 double mutants have no detectable mitochondrial malate dehydrogenase (MDH) activity and over a 40% reduction in total leaf MDH activity. They also have growth defects under long and short days. 20876337		35.875	15.1	14.1	34.0988	43.0312	0.95049	1.19948	Gaussian Peak	Gaussian Peak
Superdex	P1_AT3G15090.1	AT3G15090.1			True		>AT3G15090.1 | Symbols: | GroES-like zinc-binding alcohol dehydrogenase family protein | chr3:5076847-5078870 FORWARD LENGTH=366		mitochondrion			39.394	20.2	20.4	10.4092	9.93591	0.264232	0.252219	Gaussian Peak	Gaussian Peak
Superdex	P1_AT3G15190.1	AT3G15190.1			True		>AT3G15190.1 | Symbols: | chloroplast 30S ribosomal protein S20, putative | chr3:5116216-5117412 FORWARD LENGTH=202		plastid			21.826	22	22	6.84759	6.84759	0.313735	0.313735	Gaussian Peak	Gaussian Peak
Superdex	P1_AT3G15356.1;AT1G53080.1	AT3G15356.1;AT1G53080.1			True		>AT3G15356.1 | Symbols: | Legume lectin family protein | chr3:5174603-5175418 REVERSE LENGTH=271		extracellular			29.749	16.7	17.1	23.5001	21.4117	0.789945	0.719746	Gaussian Peak	Gaussian Peak
Superdex	P1_AT3G15360.1	AT3G15360.1					>AT3G15360.1 | Symbols: ATHM4, TRX-M4, ATM4 | thioredoxin M-type 4 | chr3:5188448-5189457 FORWARD LENGTH=193	ATHM4, TRX-M4, ATM4	plastid			21.172	19.5	19.8	12.2503	11.4244	0.578609	0.5396	Gaussian Peak	Gaussian Peak
Superdex	P1_AT3G15610.1;AT1G15470.1;AT1G52730.2;AT1G52730.1	AT3G15610.1;AT1G15470.1;AT1G52730.2;AT1G52730.1			True		>AT3G15610.1 | Symbols: | Transducin/WD40 repeat-like superfamily protein | chr3:5291076-5292796 REVERSE LENGTH=341;>AT1G15470.1 | Symbols: | Transducin/WD40 repeat-like superfamily protein | chr1:5315838-5317696 FORWARD LENGTH=333;>AT1G52730.2 | Symbols		cytosol			37.355	15.3	14.8	32.5485	36.5639	0.871328	0.978822	Gaussian Peak	Gaussian Peak
Superdex	P1_AT3G15640.2;AT3G15640.1	AT3G15640.2;AT3G15640.1			True		>AT3G15640.2 | Symbols: | Rubredoxin-like superfamily protein | chr3:5299273-5301371 FORWARD LENGTH=175;>AT3G15640.1 | Symbols: | Rubredoxin-like superfamily protein | chr3:5299273-5301371 FORWARD LENGTH=176		mitochondrion			19.316	16	15.7	27.6567	29.656	1.4318	1.53531	Gaussian Peak	Gaussian Peak
Superdex	P1_AT3G15660.2;AT3G15660.1	AT3G15660.2;AT3G15660.1					>AT3G15660.2 | Symbols: ATGRX4, GRX4 | glutaredoxin 4 | chr3:5308134-5309383 REVERSE LENGTH=169;>AT3G15660.1 | Symbols: ATGRX4, GRX4 | glutaredoxin 4 | chr3:5308134-5309383 REVERSE LENGTH=169	ATGRX4, GRX4	mitochondrion			18.734	16.7	16.7	23.5001	23.5001	1.25441	1.25441	Gaussian Peak	Gaussian Peak
Superdex	P1_AT3G15730.1;AT1G52570.1	AT3G15730.1;AT1G52570.1			True	Dual	>AT3G15730.1 | Symbols: PLDALPHA1, PLD | phospholipase D alpha 1 | chr3:5330835-5333474 FORWARD LENGTH=810	PLDALPHA1, PLD	cytosol			91.847	9.1	8.1	137.722	173.798	1.49947	1.89226	Gaussian Peak	Gaussian Peak
Superdex	P1_AT3G15810.1	AT3G15810.1			True		>AT3G15810.1 | Symbols: | Protein of unknown function (DUF567) | chr3:5348054-5349178 REVERSE LENGTH=220		cytosol			24.817	15.8	16.2	28.974	26.3992	1.16751	1.06376	Gaussian Peak	Gaussian Peak
Superdex	P1_AT3G15840.4;AT3G15840.5;AT3G15840.3;AT3G15840.1;AT3G15840.2	AT3G15840.4;AT3G15840.5;AT3G15840.3;AT3G15840.1;AT3G15840.2			True		>AT3G15840.4 | Symbols: PIFI | post-illumination chlorophyll fluorescence increase | chr3:5356782-5358070 REVERSE LENGTH=214;>AT3G15840.5 | Symbols: PIFI | post-illumination chlorophyll fluorescence increase | chr3:5356782-5358265 REVERSE LENGTH=248;>AT3G1	PIFI	plastid			23.99	15.6	15.7	30.3541	29.656	1.26528	1.23618	Gaussian Peak	Gaussian Peak
Superdex	P1_AT3G16110.1;AT1G52260.1	AT3G16110.1;AT1G52260.1			True		>AT3G16110.1 | Symbols: ATPDIL1-6, ATPDI4, PDI4, PDIL1-6 | PDI-like 1-6 | chr3:5460955-5463666 REVERSE LENGTH=534	ATPDIL1-6, ATPDI4, PDI4, PDIL1-6	endoplasmic reticulum			59.57	10.3	11.2	104.172	84.4909	1.74873	1.41835	Gaussian Peak	Gaussian Peak
Superdex	P1_AT3G16190.1	AT3G16190.1					>AT3G16190.1 | Symbols: | Isochorismatase family protein | chr3:5489883-5491195 REVERSE LENGTH=196		peroxisome			21.858	12.5	13.3	62.4386	51.8344	2.85656	2.37142	Gaussian Peak	Gaussian Peak
Superdex	P1_AT3G16400.2;AT3G16400.1;AT3G16410.1;AT3G16390.1;AT2G33070.2;AT2G33070.1;AT2G33070.3	AT3G16400.2;AT3G16400.1;AT3G16410.1;AT3G16390.1;AT2G33070.2;AT2G33070.1;AT2G33070.3			True	Dual	>AT3G16400.2 | Symbols: ATMLP-470 | nitrile specifier protein 1 | chr3:5566516-5568330 FORWARD LENGTH=470;>AT3G16400.1 | Symbols: ATMLP-470, NSP1, ATNSP1 | nitrile specifier protein 1 | chr3:5566516-5568330 FORWARD LENGTH=470;>AT3G16410.1 | Symbols: NSP4 |	ATMLP-470	cytosol			51.669	14.8	14.5	36.5639	39.2072	0.707656	0.758814	Gaussian Peak	Gaussian Peak
Superdex	P1_AT3G16420.3;AT3G16420.2;AT3G16420.1;AT3G16430.2;AT3G16430.1	AT3G16420.3;AT3G16420.2;AT3G16420.1;AT3G16430.2;AT3G16430.1	YES		True		>AT3G16420.3 | Symbols: PBP1 | PYK10-binding protein 1 | chr3:5579560-5580674 FORWARD LENGTH=298;>AT3G16420.2 | Symbols: PBP1 | PYK10-binding protein 1 | chr3:5579560-5580674 FORWARD LENGTH=298;>AT3G16420.1 | Symbols: PBP1, JAL30 | PYK10-binding protein 1	PBP1	cytosol			32.158	11	10.7	88.5154	94.9143	2.75252	2.9515	Gaussian Peak	Gaussian Peak
Superdex	P1_AT3G16460.2;AT3G16460.1	AT3G16460.2;AT3G16460.1			True		>AT3G16460.2 | Symbols: | Mannose-binding lectin superfamily protein | chr3:5593029-5595522 FORWARD LENGTH=705;>AT3G16460.1 | Symbols: | Mannose-binding lectin superfamily protein | chr3:5593029-5595522 FORWARD LENGTH=705		cytosol			72.473	9.4	11	128.437	88.5154	1.7722	1.22136	Gaussian Peak	Global Max
Superdex	P1_AT3G16470.2;AT3G16470.1;AT3G16470.3	AT3G16470.2;AT3G16470.1;AT3G16470.3			True		>AT3G16470.2 | Symbols: JR1 | Mannose-binding lectin superfamily protein | chr3:5596096-5597709 REVERSE LENGTH=451;>AT3G16470.1 | Symbols: JR1 | Mannose-binding lectin superfamily protein | chr3:5596096-5597709 REVERSE LENGTH=451;>AT3G16470.3 | Symbols: JR	JR1	cytosol			48.496	7.01	7.03	223.967	222.927	4.61825	4.59681	Gaussian Peak	Gaussian Peak
Superdex	P1_AT3G16480.1	AT3G16480.1		YES	True		>AT3G16480.1 | Symbols: MPPalpha | mitochondrial processing peptidase alpha subunit | chr3:5599906-5602716 FORWARD LENGTH=499	MPPalpha	mitochondrion			54.053	15.5	14.6	31.0686	38.3055	0.574781	0.708666	Gaussian Peak	Gaussian Peak
Superdex	P1_AT3G16520.2;AT3G16520.1;AT3G16520.3	AT3G16520.2;AT3G16520.1;AT3G16520.3			True	Dual	>AT3G16520.2 | Symbols: UGT88A1 | UDP-glucosyl transferase 88A1 | chr3:5618847-5620833 REVERSE LENGTH=446;>AT3G16520.1 | Symbols: UGT88A1 | UDP-glucosyl transferase 88A1 | chr3:5618807-5620833 REVERSE LENGTH=451;>AT3G16520.3 | Symbols: UGT88A1 | UDP-glucos	UGT88A1	cytosol			49.538	15	14.3	34.9015	41.0747	0.704539	0.829155	Gaussian Peak	Gaussian Peak
Superdex	P1_AT3G16530.1	AT3G16530.1			True		>AT3G16530.1 | Symbols: | Legume lectin family protein | chr3:5624586-5625416 REVERSE LENGTH=276		extracellular			30.509	16.6	17	24.0532	21.9157	0.788398	0.718337	Gaussian Peak	Gaussian Peak
Superdex	P1_AT3G16640.1	AT3G16640.1					>AT3G16640.1 | Symbols: TCTP | translationally controlled tumor protein | chr3:5669709-5670729 REVERSE LENGTH=168	TCTP	cytosol			18.91	16.5	16.7	24.6194	23.5001	1.30193	1.24273	Gaussian Peak	Gaussian Peak
Superdex	P1_AT3G16910.1	AT3G16910.1			True		>AT3G16910.1 | Symbols: AAE7, ACN1 | acyl-activating enzyme 7 | chr3:5773231-5775411 REVERSE LENGTH=569	AAE7, ACN1	peroxisome	(1) acn1-1 Exhibited the highest level of resistance to fluoroacetate (FAc). Its germination and growth was unaffected by the toxin in the presence of exogenous sucrose. In the presence of FAc with no sucrose, post-germinative growth may have been slightly affected. When germinated and grown on sodium acetate, the mutant exhibited bleaching at concentrations which had little effect on the wild ty…		62.956	10.8	10.8	92.7315	92.7315	1.47296	1.47296	Gaussian Peak	Gaussian Peak
Superdex	P1_AT3G17210.1	AT3G17210.1					>AT3G17210.1 | Symbols: ATHS1, HS1 | heat stable protein 1 | chr3:5882318-5882896 FORWARD LENGTH=109	ATHS1, HS1	cytosol			12.184	16.3	17.2	25.7921	20.9193	2.11688	1.71695	Gaussian Peak	Gaussian Peak
Superdex	P1_AT3G17240.3;AT3G17240.1	AT3G17240.3;AT3G17240.1					>AT3G17240.3 | Symbols: mtLPD2 | lipoamide dehydrogenase 2 | chr3:5890278-5892166 REVERSE LENGTH=507;>AT3G17240.1 | Symbols: mtLPD2 | lipoamide dehydrogenase 2 | chr3:5890278-5892166 REVERSE LENGTH=507	mtLPD2	mitochondrion			53.985	11.3	11.5	82.5478	78.7947	1.52909	1.45957	Gaussian Peak	Gaussian Peak
Superdex	P1_AT3G17440.2;AT3G17440.1;AT2G35190.1	AT3G17440.2;AT3G17440.1;AT2G35190.1	YES		True		>AT3G17440.2 | Symbols: NPSN13, ATNPSN13 | novel plant snare 13 | chr3:5970153-5972290 REVERSE LENGTH=216;>AT3G17440.1 | Symbols: NPSN13, ATNPSN13 | novel plant snare 13 | chr3:5969909-5972290 REVERSE LENGTH=269	NPSN13, ATNPSN13	cytosol			24.537	2.11	3.15	700.322	549.809	28.5415	22.4074	Gaussian Peak	Gaussian Peak
Superdex	P1_AT3G17940.1	AT3G17940.1					>AT3G17940.1 | Symbols: | Galactose mutarotase-like superfamily protein | chr3:6143707-6145244 REVERSE LENGTH=341		cytosol			37.196	16	16	27.6567	27.6567	0.743539	0.743539	Global Max	Global Max
Superdex	P1_AT3G18060.1	AT3G18060.1					>AT3G18060.1 | Symbols: | transducin family protein / WD-40 repeat family protein | chr3:6183880-6186788 FORWARD LENGTH=609		cytosol			66.041	14.3	14.2	41.0747	42.0416	0.621958	0.636598	Gaussian Peak	Gaussian Peak
Superdex	P1_AT3G18420.1	AT3G18420.1			True		>AT3G18420.1 | Symbols: | Protein prenylyltransferase superfamily protein | chr3:6324771-6325721 REVERSE LENGTH=316		plastid			35.63	14.9	14.9	35.723	35.723	1.00261	1.00261	Gaussian Peak	Gaussian Peak
Superdex	P1_AT3G18740.1;AT1G36240.1	AT3G18740.1;AT1G36240.1		YES	True		>AT3G18740.1 | Symbols: | Ribosomal protein L7Ae/L30e/S12e/Gadd45 family protein | chr3:6453437-6453870 FORWARD LENGTH=112;>AT1G36240.1 | Symbols: | Ribosomal protein L7Ae/L30e/S12e/Gadd45 family protein | chr1:13614890-13616233 FORWARD LENGTH=112		cytosol			12.279	10.3	11.9	104.172	71.7925	8.48372	5.84677	Gaussian Peak	Gaussian Peak
Superdex	P1_AT3G18820.1	AT3G18820.1			True		>AT3G18820.1 | Symbols: ATRABG3F, ATRAB7B, RAB71, RABG3F, RAB7B | RAB GTPase homolog G3F | chr3:6484266-6486005 FORWARD LENGTH=206	ATRABG3F, ATRAB7B, RAB71, RABG3F, RAB7B	mitochondrion			23.102	2.22	2.14	682.626	695.451	29.5484	30.1035	Gaussian Peak	Gaussian Peak
Superdex	P1_AT3G19340.1	AT3G19340.1		YES	True		>AT3G19340.1 | Symbols: | Protein of unknown function (DUF3754) | chr3:6701387-6704071 REVERSE LENGTH=487		cytosol			56.787	17	17	21.9157	21.9157	0.385929	0.385929	Gaussian Peak	Gaussian Peak
Superdex	P1_AT3G19450.1	AT3G19450.1					>AT3G19450.1 | Symbols: CAD4, ATCAD4, CAD, CAD-C | GroES-like zinc-binding alcohol dehydrogenase family protein | chr3:6744859-6747005 FORWARD LENGTH=365	CAD4, ATCAD4, CAD, CAD-C	cytosol			39.098	12.3	12.1	65.4127	68.5284	1.67304	1.75273	Gaussian Peak	Gaussian Peak
Superdex	P1_AT3G20390.1	AT3G20390.1			True		>AT3G20390.1 | Symbols: | endoribonuclease L-PSP family protein | chr3:7110227-7111695 REVERSE LENGTH=187		plastid			19.816	15.7	15.6	29.656	30.3541	1.49657	1.5318	Gaussian Peak	Gaussian Peak
Superdex	P1_AT3G20475.1	AT3G20475.1			True		>AT3G20475.1 | Symbols: ATMSH5, MSH5 | MUTS-homologue 5 | chr3:7143546-7150811 FORWARD LENGTH=807	ATMSH5, MSH5	nucleus	(1) SALK_026553 Reduced fertility. Reduced silique length. Reduced chiasma frequency. 18318687; (2) SALK_110240 Reduced fertility. Reduced silique length. Reduced chiasma frequency. 18318687; (3) shoc1-1/Atmsh5 Reduced number of chiasmata. 18812090		91.122	17	16.4	21.9157	25.199	0.24051	0.276541	Gaussian Peak	Gaussian Peak
Superdex	P1_AT3G20820.1	AT3G20820.1		YES	True		>AT3G20820.1 | Symbols: | Leucine-rich repeat (LRR) family protein | chr3:7280930-7282027 FORWARD LENGTH=365		extracellular			39.862	16.8	16.8	22.9596	22.9596	0.575978	0.575978	Gaussian Peak	Gaussian Peak
Superdex	P1_AT3G20970.1;AT3G20970.2	AT3G20970.1;AT3G20970.2					>AT3G20970.1 | Symbols: NFU4, ATNFU2 | NFU domain protein 4 | chr3:7348277-7350069 FORWARD LENGTH=283	NFU4, ATNFU2	mitochondrion			30.504	15.9	15.9	28.3077	28.3077	0.927999	0.927999	Gaussian Peak	Gaussian Peak
Superdex	P1_AT3G21055.1	AT3G21055.1			True		>AT3G21055.1 | Symbols: PSBTN | photosystem II subunit T | chr3:7376761-7377072 REVERSE LENGTH=103	PSBTN	plastid			11.028	22	22	6.84759	6.84759	0.620927	0.620927	Gaussian Peak	Gaussian Peak
Superdex	P1_AT3G21360.1	AT3G21360.1					>AT3G21360.1 | Symbols: | 2-oxoglutarate (2OG) and Fe(II)-dependent oxygenase superfamily protein | chr3:7522865-7524036 FORWARD LENGTH=330		cytosol			37.211	16	16	27.6567	27.6567	0.743239	0.743239	Gaussian Peak	Global Max
Superdex	P1_AT3G21400.1	AT3G21400.1			True		>AT3G21400.1 | Symbols: | unknown protein; FUNCTIONS IN: molecular_function unknown; INVOLVED IN: N-terminal protein myristoylation; EXPRESSED IN: 22 plant structures; EXPRESSED DURING: 13 growth stages; Has 29 Blast hits to 29 proteins in 12 species: Arc		nucleus			21.07	3.42	3.53	516.334	503.287	24.5056	23.8864	Gaussian Peak	Gaussian Peak
Superdex	P1_AT3G21790.1	AT3G21790.1					>AT3G21790.1 | Symbols: | UDP-Glycosyltransferase superfamily protein | chr3:7676927-7678414 REVERSE LENGTH=495		plasma membrane			55.627	15.5	15.5	31.0686	31.0686	0.558517	0.558517	Gaussian Peak	Gaussian Peak
Superdex	P1_AT3G22060.1	AT3G22060.1			True		>AT3G22060.1 | Symbols: | Receptor-like protein kinase-related family protein | chr3:7771065-7772137 FORWARD LENGTH=252		extracellular		Mapman; signalling.receptor kinases.misc; Gene ontology molecular function	27.863	21.9	21.9	7.00877	7.00877	0.251544	0.251544	Gaussian Peak	Gaussian Peak
Superdex	P1_AT3G22110.1;AT4G15165.1	AT3G22110.1;AT4G15165.1			True	Dual	>AT3G22110.1 | Symbols: PAC1 | 20S proteasome alpha subunit C1 | chr3:7792819-7793571 REVERSE LENGTH=250	PAC1	cytosol,nucleus			27.475	3.43	3.68	515.134	486.025	18.7492	17.6897	Gaussian Peak	Gaussian Peak
Superdex	P1_AT3G22200.1;AT3G22200.2	AT3G22200.1;AT3G22200.2					>AT3G22200.1 | Symbols: POP2, GABA-T, HER1 | Pyridoxal phosphate (PLP)-dependent transferases superfamily protein | chr3:7835286-7838863 FORWARD LENGTH=504;>AT3G22200.2 | Symbols: POP2 | Pyridoxal phosphate (PLP)-dependent transferases superfamily protein	POP2, GABA-T, HER1	mitochondrion			55.187	12.4	12	63.9083	70.1415	1.15803	1.27098	Gaussian Peak	Gaussian Peak
Superdex	P1_AT3G22230.1;AT2G32220.1	AT3G22230.1;AT2G32220.1			True		>AT3G22230.1 | Symbols: | Ribosomal L27e protein family | chr3:7844136-7844543 REVERSE LENGTH=135;>AT2G32220.1 | Symbols: | Ribosomal L27e protein family | chr2:13678945-13679352 FORWARD LENGTH=135		cytosol			15.614	10.6	11	97.1485	88.5154	6.22189	5.66898	Gaussian Peak	Global Max
Superdex	P1_AT3G22600.1	AT3G22600.1			True		>AT3G22600.1 | Symbols: | Bifunctional inhibitor/lipid-transfer protein/seed storage 2S albumin superfamily protein | chr3:8006711-8007397 REVERSE LENGTH=170		extracellular			17.305	10	11.4	111.702	80.6494	6.45492	4.66047	Global Max	Gaussian Peak
Superdex	P1_AT3G23400.1	AT3G23400.1	YES		True		>AT3G23400.1 | Symbols: FIB4 | Plastid-lipid associated protein PAP / fibrillin family protein | chr3:8376636-8378225 REVERSE LENGTH=284	FIB4	plastid			30.454	3.49	5.45	507.993	321.967	16.6806	10.5722	Gaussian Peak	Gaussian Peak
Superdex	P1_AT3G23490.1	AT3G23490.1					>AT3G23490.1 | Symbols: CYN | cyanase | chr3:8423238-8424415 REVERSE LENGTH=168	CYN	mitochondrion			18.592	9.4	9.6	128.437	122.597	6.90816	6.59408	Gaussian Peak	Gaussian Peak
Superdex	P1_AT3G23600.2;AT3G23600.1	AT3G23600.2;AT3G23600.1					>AT3G23600.2 | Symbols: | alpha/beta-Hydrolases superfamily protein | chr3:8473833-8475655 FORWARD LENGTH=236;>AT3G23600.1 | Symbols: | alpha/beta-Hydrolases superfamily protein | chr3:8473833-8475655 FORWARD LENGTH=239		cytosol			25.563	16.5	16.6	24.6194	24.0532	0.963089	0.94094	Gaussian Peak	Gaussian Peak
Superdex	P1_AT3G23710.1	AT3G23710.1			True		>AT3G23710.1 | Symbols: | Tic22-like family protein | chr3:8534061-8536148 FORWARD LENGTH=313		plastid			34.575	15.4	15.2	31.7999	33.3146	0.919738	0.963547	Gaussian Peak	Gaussian Peak
Superdex	P1_AT3G23990.1	AT3G23990.1	YES	YES	True		>AT3G23990.1 | Symbols: HSP60, HSP60-3B | heat shock protein 60 | chr3:8669013-8672278 FORWARD LENGTH=577	HSP60, HSP60-3B	mitochondrion			61.28	5.35	4.18	329.546	432.65	5.37771	7.06022	Gaussian Peak	Gaussian Peak
Superdex	P1_AT3G24170.3;AT3G24170.2;AT3G24170.1	AT3G24170.3;AT3G24170.2;AT3G24170.1			True	Dual	>AT3G24170.3 | Symbols: ATGR1, GR1 | glutathione-disulfide reductase | chr3:8729762-8734115 REVERSE LENGTH=499;>AT3G24170.2 | Symbols: ATGR1, GR1 | glutathione-disulfide reductase | chr3:8729762-8734115 REVERSE LENGTH=499;>AT3G24170.1 | Symbols: ATGR1, GR1	ATGR1, GR1	cytosol			53.87	10.1	11.3	109.134	82.5478	2.02587	1.53235	Gaussian Peak	Gaussian Peak
Superdex	P1_AT3G25220.1	AT3G25220.1			True		>AT3G25220.1 | Symbols: FKBP15-1 | FK506-binding protein 15 kD-1 | chr3:9182691-9184463 FORWARD LENGTH=153	FKBP15-1	endoplasmic reticulum			16.355	18.3	18.7	16.1957	14.7564	0.990259	0.902259	Gaussian Peak	Gaussian Peak
Superdex	P1_AT3G25230.1;AT3G25230.2;AT5G48570.1	AT3G25230.1;AT3G25230.2;AT5G48570.1					>AT3G25230.1 | Symbols: ROF1, ATFKBP62, FKBP62 | rotamase FKBP 1 | chr3:9188257-9191137 FORWARD LENGTH=551;>AT3G25230.2 | Symbols: ROF1, ATFKBP62, FKBP62 | rotamase FKBP 1 | chr3:9188257-9191175 FORWARD LENGTH=562	ROF1, ATFKBP62, FKBP62	cytosol			61.452	12.5	12	62.4386	70.1415	1.01605	1.1414	Gaussian Peak	Gaussian Peak
Superdex	P1_AT3G25530.2;AT3G25530.1	AT3G25530.2;AT3G25530.1		YES	True	Dual	>AT3G25530.2 | Symbols: GHBDH, ATGHBDH, GLYR1, GR1 | glyoxylate reductase 1 | chr3:9271949-9273514 REVERSE LENGTH=278;>AT3G25530.1 | Symbols: GHBDH, ATGHBDH, GLYR1, GR1 | glyoxylate reductase 1 | chr3:9271949-9273514 REVERSE LENGTH=289	GHBDH, ATGHBDH, GLYR1, GR1	cytosol,extracellular			29.519	15.6	15.7	30.3541	29.656	1.02829	1.00464	Gaussian Peak	Gaussian Peak
Superdex	P1_AT3G25690.2;AT3G25690.1;AT3G25690.3	AT3G25690.2;AT3G25690.1;AT3G25690.3		YES	True		>AT3G25690.2 | Symbols: CHUP1 | Hydroxyproline-rich glycoprotein family protein | chr3:9354061-9357757 FORWARD LENGTH=1004;>AT3G25690.1 | Symbols: CHUP1 | Hydroxyproline-rich glycoprotein family protein | chr3:9354061-9357757 FORWARD LENGTH=1004;>AT3G25690	CHUP1	plastid			111.91	14.1	14.3	43.0312	41.0747	0.384516	0.367033	Gaussian Peak	Gaussian Peak
Superdex	P1_AT3G25770.1	AT3G25770.1	YES		True		>AT3G25770.1 | Symbols: AOC2 | allene oxide cyclase 2 | chr3:9406975-9407839 FORWARD LENGTH=253	AOC2	plastid			27.635	1.56	1.69	795.924	772.211	28.8013	27.9432	Gaussian Peak	Gaussian Peak
Superdex	P1_AT3G26060.1;AT3G26060.2	AT3G26060.1;AT3G26060.2					>AT3G26060.1 | Symbols: ATPRX Q | Thioredoxin superfamily protein | chr3:9524807-9526123 FORWARD LENGTH=216;>AT3G26060.2 | Symbols: ATPRX Q | Thioredoxin superfamily protein | chr3:9524807-9526123 FORWARD LENGTH=217	ATPRX Q	plastid			23.678	19.9	19.8	11.1617	11.4244	0.471394	0.48249	Gaussian Peak	Gaussian Peak
Superdex	P1_AT3G26400.1	AT3G26400.1	YES		True		>AT3G26400.1 | Symbols: EIF4B1 | eukaryotic translation initiation factor 4B1 | chr3:9666616-9669081 FORWARD LENGTH=532	EIF4B1	cytosol			57.719	4.09	3.57	441.805	498.625	7.65442	8.63883	Gaussian Peak	Gaussian Peak
Superdex	P1_AT3G26420.1	AT3G26420.1			True		>AT3G26420.1 | Symbols: ATRZ-1A | RNA-binding (RRM/RBD/RNP motifs) family protein with retrovirus zinc finger-like domain | chr3:9671953-9673055 FORWARD LENGTH=245	ATRZ-1A	nucleus	(1) SALK_036865 reduced expression of atRZ-1a 15941401; (2) SALK_109798 no expression of atRZ-1a 15941401		26.923	17	17.9	21.9157	17.7753	0.814016	0.660227	Gaussian Peak	Gaussian Peak
Superdex	P1_AT3G26450.1	AT3G26450.1			True	Dual	>AT3G26450.1 | Symbols: | Polyketide cyclase/dehydrase and lipid transport superfamily protein | chr3:9681593-9683299 REVERSE LENGTH=152		cytosol			17.791	16.6	16.7	24.0532	23.5001	1.35199	1.3209	Gaussian Peak	Gaussian Peak
Superdex	P1_AT3G26650.1	AT3G26650.1		YES	True		>AT3G26650.1 | Symbols: GAPA, GAPA-1 | glyceraldehyde 3-phosphate dehydrogenase A subunit | chr3:9795226-9796848 FORWARD LENGTH=396	GAPA, GAPA-1	plastid			42.489	13.1	12.9	54.3034	56.89	1.27806	1.33893	Gaussian Peak	Gaussian Peak
Superdex	P1_AT3G26740.1	AT3G26740.1					>AT3G26740.1 | Symbols: CCL | CCR-like | chr3:9827868-9828461 FORWARD LENGTH=141	CCL	plastid			15.314	15.7	14.9	29.656	35.723	1.93653	2.3327	Gaussian Peak	Gaussian Peak
Superdex	P1_AT3G26900.3;AT3G26900.2;AT3G26900.1	AT3G26900.3;AT3G26900.2;AT3G26900.1			True		>AT3G26900.3 | Symbols: SKL1, ATSKL1 | shikimate kinase like 1 | chr3:9912314-9914424 REVERSE LENGTH=280;>AT3G26900.2 | Symbols: SKL1, ATSKL1 | shikimate kinase like 1 | chr3:9912314-9914424 REVERSE LENGTH=280;>AT3G26900.1 | Symbols: SKL1, ATSKL1 | shikima	SKL1, ATSKL1	plastid		Mapman; amino acid metabolism.synthesis.aromatic aa.chorismate.shikimate kinase; Gene ontology molecular function	30.473	16.1	15.7	27.0206	29.656	0.886708	0.973191	Gaussian Peak	Gaussian Peak
Superdex	P1_AT3G27050.1	AT3G27050.1			True		>AT3G27050.1 | Symbols: | unknown protein; Has 43 Blast hits to 43 proteins in 17 species: Archae - 0; Bacteria - 0; Metazoa - 0; Fungi - 0; Plants - 40; Viruses - 0; Other Eukaryotes - 3 (source: NCBI BLink). | chr3:9978286-9979636 REVERSE LENGTH=182		nucleus			20.611	15.9	16.2	28.3077	26.3992	1.37343	1.28083	Gaussian Peak	Gaussian Peak
Superdex	P1_AT3G27080.1	AT3G27080.1			True		>AT3G27080.1 | Symbols: TOM20-3 | translocase of outer membrane 20 kDa subunit 3 | chr3:9985212-9986560 REVERSE LENGTH=202	TOM20-3	mitochondrion			22.565	2.18	1	689.009	906.685	30.5344	40.181	Gaussian Peak	Global Max
Superdex	P1_AT3G27160.1	AT3G27160.1			True		>AT3G27160.1 | Symbols: GHS1 | Ribosomal protein S21 family protein | chr3:10017531-10018854 FORWARD LENGTH=183	GHS1	plastid			20.911	20.9	22	8.84475	6.84759	0.422971	0.327463	Gaussian Peak	Gaussian Peak
Superdex	P1_AT3G27240.1	AT3G27240.1			True		>AT3G27240.1 | Symbols: | Cytochrome C1 family | chr3:10056144-10058370 REVERSE LENGTH=307		mitochondrion			33.65	1.55	2.44	797.778	648.565	23.7081	19.2738	Gaussian Peak	Gaussian Peak
Superdex	P1_AT3G27380.2;AT3G27380.1	AT3G27380.2;AT3G27380.1			True		>AT3G27380.2 | Symbols: SDH2-1 | succinate dehydrogenase 2-1 | chr3:10131209-10132673 REVERSE LENGTH=279;>AT3G27380.1 | Symbols: SDH2-1 | succinate dehydrogenase 2-1 | chr3:10131209-10132673 REVERSE LENGTH=279	SDH2-1	mitochondrion			31.171	15	15.2	34.9015	33.3146	1.11968	1.06877	Gaussian Peak	Gaussian Peak
Superdex	P1_AT3G27430.3;AT5G40580.3;AT3G27430.2;AT5G40580.2;AT5G40580.1;AT3G27430.1	AT3G27430.3;AT5G40580.3;AT3G27430.2;AT5G40580.2;AT5G40580.1;AT3G27430.1			True	Dual	>AT3G27430.3 | Symbols: PBB1 | N-terminal nucleophile aminohydrolases (Ntn hydrolases) superfamily protein | chr3:10152910-10155052 FORWARD LENGTH=267;>AT5G40580.3 | Symbols: PBB2 | 20S proteasome beta subunit PBB2 | chr5:16248511-16250451 REVERSE LENGTH=2	PBB1	cytosol			28.897	3.8	3.05	472.644	562.751	16.3561	19.4744	Gaussian Peak	Gaussian Peak
Superdex	P1_AT3G27830.1	AT3G27830.1			True		>AT3G27830.1 | Symbols: RPL12-A, RPL12 | ribosomal protein L12-A | chr3:10318576-10319151 FORWARD LENGTH=191	RPL12-A, RPL12	plastid			20.075	14.8	14.6	36.5639	38.3055	1.82136	1.90812	Gaussian Peak	Gaussian Peak
Superdex	P1_AT3G27890.1	AT3G27890.1			True		>AT3G27890.1 | Symbols: NQR | NADPH:quinone oxidoreductase | chr3:10350807-10351938 REVERSE LENGTH=196	NQR	mitochondrion			21.556	13.1	12	54.3034	70.1415	2.51918	3.25392	Gaussian Peak	Gaussian Peak
Superdex	P1_AT3G27925.1	AT3G27925.1		YES	True		>AT3G27925.1 | Symbols: DEGP1, Deg1 | DegP protease 1 | chr3:10366659-10368864 REVERSE LENGTH=439	DEGP1, Deg1	plastid			46.673	15.6	15.6	30.3541	30.3541	0.650357	0.650357	Gaussian Peak	Gaussian Peak
Superdex	P1_AT3G28270.2;AT3G28270.1	AT3G28270.2;AT3G28270.1			True		>AT3G28270.2 | Symbols: | Protein of unknown function (DUF677) | chr3:10538725-10539849 FORWARD LENGTH=374;>AT3G28270.1 | Symbols: | Protein of unknown function (DUF677) | chr3:10538725-10539849 FORWARD LENGTH=374		nucleus			41.612	17.6	18.2	19.0603	16.5769	0.458048	0.398369	Gaussian Peak	Gaussian Peak
Superdex	P1_AT3G28300.1;AT3G28290.1	AT3G28300.1;AT3G28290.1					>AT3G28300.1 | Symbols: AT14A | Protein of unknown function (DUF677) | chr3:10566106-10567263 FORWARD LENGTH=385;>AT3G28290.1 | Symbols: AT14A | Protein of unknown function (DUF677) | chr3:10547873-10549030 FORWARD LENGTH=385	AT14A	plasma membrane			42.954	2.68	3.69	613.342	484.896	14.279	11.2887	Gaussian Peak	Gaussian Peak
Superdex	P1_AT3G28930.1	AT3G28930.1			True	Dual	>AT3G28930.1 | Symbols: AIG2 | AIG2-like (avirulence induced gene) family protein | chr3:10959890-10960728 REVERSE LENGTH=170	AIG2	cytosol			19.445	17.3	17	20.4382	21.9157	1.05108	1.12706	Gaussian Peak	Global Max
Superdex	P1_AT3G28940.1	AT3G28940.1			True	Dual	>AT3G28940.1 | Symbols: | AIG2-like (avirulence induced gene) family protein | chr3:10968324-10969311 REVERSE LENGTH=169		cytosol			19.465	16.7	16.9	23.5001	22.4316	1.2073	1.15241	Gaussian Peak	Gaussian Peak
Superdex	P1_AT3G29320.1	AT3G29320.1					>AT3G29320.1 | Symbols: | Glycosyl transferase, family 35 | chr3:11252871-11257587 FORWARD LENGTH=962		plastid			108.58	8	7.78	177.889	187.232	1.63833	1.72437	Gaussian Peak	Gaussian Peak
Superdex	P1_AT3G43520.1	AT3G43520.1			True		>AT3G43520.1 | Symbols: | Transmembrane proteins 14C | chr3:15406088-15407699 FORWARD LENGTH=240		plastid			24.767	2.54	2.04	633.649	711.821	25.5844	28.7407	Gaussian Peak	Gaussian Peak
Superdex	P1_AT3G44100.1	AT3G44100.1					>AT3G44100.1 | Symbols: | MD-2-related lipid recognition domain-containing protein | chr3:15866162-15867273 REVERSE LENGTH=152		extracellular			16.07	19.4	19.6	12.5387	11.9686	0.780253	0.744778	Gaussian Peak	Gaussian Peak
Superdex	P1_AT3G44300.1	AT3G44300.1			True	Dual	>AT3G44300.1 | Symbols: NIT2, AtNIT2 | nitrilase 2 | chr3:15983351-15985172 FORWARD LENGTH=339	NIT2, AtNIT2	peroxisome			37.153	3.37	4.69	522.375	384.242	14.0601	10.3422	Gaussian Peak	Gaussian Peak
Superdex	P1_AT3G44310.3;AT3G44310.1;AT3G44310.2	AT3G44310.3;AT3G44310.1;AT3G44310.2			True	Dual	>AT3G44310.3 | Symbols: NIT1, ATNIT1, NITI | nitrilase 1 | chr3:15986901-15988841 FORWARD LENGTH=346;>AT3G44310.1 | Symbols: NIT1, ATNIT1, NITI | nitrilase 1 | chr3:15986901-15988841 FORWARD LENGTH=346	NIT1, ATNIT1, NITI	extracellular,plasma membrane			38.152	5.51	7.29	317.504	209.841	8.32208	5.50014	Gaussian Peak	Gaussian Peak
Superdex	P1_AT3G44320.1	AT3G44320.1			True	Dual	>AT3G44320.1 | Symbols: NIT3, AtNIT3 | nitrilase 3 | chr3:15993419-15995493 FORWARD LENGTH=346	NIT3, AtNIT3	cytosol			38.022	9.2	7.35	134.554	206.932	3.53885	5.44244	Gaussian Peak	Gaussian Peak
Superdex	P1_AT3G44590.2;AT3G44590.1	AT3G44590.2;AT3G44590.1			True		>AT3G44590.2 | Symbols: | 60S acidic ribosomal protein family | chr3:16163983-16164658 FORWARD LENGTH=111;>AT3G44590.1 | Symbols: | 60S acidic ribosomal protein family | chr3:16163983-16164658 FORWARD LENGTH=111		extracellular			11.015	15.6	15.6	30.3541	30.3541	2.75571	2.75571	Gaussian Peak	Gaussian Peak
Superdex	P1_AT3G44890.1	AT3G44890.1		YES	True		>AT3G44890.1 | Symbols: RPL9 | ribosomal protein L9 | chr3:16386505-16387963 FORWARD LENGTH=197	RPL9	plastid			22.134	16.2	16.4	26.3992	25.199	1.1927	1.13847	Gaussian Peak	Gaussian Peak
Superdex	P1_AT3G45300.1	AT3G45300.1			True		>AT3G45300.1 | Symbols: IVD, ATIVD, IVDH | isovaleryl-CoA-dehydrogenase | chr3:16621659-16624848 REVERSE LENGTH=409	IVD, ATIVD, IVDH	mitochondrion			44.773	10	11.1	111.702	86.4797	2.49486	1.93152	Gaussian Peak	Gaussian Peak
Superdex	P1_AT3G45770.1;AT3G45770.2	AT3G45770.1;AT3G45770.2			True		>AT3G45770.1 | Symbols: | Polyketide synthase, enoylreductase family protein | chr3:16805753-16807774 REVERSE LENGTH=375;>AT3G45770.2 | Symbols: | Polyketide synthase, enoylreductase family protein | chr3:16805753-16807460 REVERSE LENGTH=297		cytosol			40.823	13.2	13	53.0545	55.5816	1.29962	1.36153	Gaussian Peak	Gaussian Peak
Superdex	P1_AT3G46060.3;AT3G46060.2;AT3G46060.1	AT3G46060.3;AT3G46060.2;AT3G46060.1			True		>AT3G46060.3 | Symbols: ARA3 | RAB GTPase homolog 8A | chr3:16917908-16919740 FORWARD LENGTH=216;>AT3G46060.2 | Symbols: ARA3 | RAB GTPase homolog 8A | chr3:16917908-16919740 FORWARD LENGTH=216;>AT3G46060.1 | Symbols: ARA3, ARA-3, ATRABE1C, ATRAB8A, RAB8A	ARA3	cytosol			23.835	1.54	1.75	799.637	761.506	33.5488	31.9491	Gaussian Peak	Gaussian Peak
Superdex	P1_AT3G46560.1	AT3G46560.1			True	Dual	>AT3G46560.1 | Symbols: TIM9, emb2474 | Tim10/DDP family zinc finger protein | chr3:17138632-17139301 FORWARD LENGTH=93	TIM9, emb2474	mitochondrion			10.715	13.6	12.9	48.3398	56.89	4.51142	5.30938	Gaussian Peak	Gaussian Peak
Superdex	P1_AT3G46970.1	AT3G46970.1			True	Dual	>AT3G46970.1 | Symbols: ATPHS2, PHS2 | alpha-glucan phosphorylase 2 | chr3:17301625-17306111 REVERSE LENGTH=841	ATPHS2, PHS2	cytosol	(1) CS169185 Apart from a slight increase in rosette leaf size, no visible phenotype was observed. 16980562		95.158	9.6	11	122.597	88.5154	1.28835	0.930194	Gaussian Peak	Gaussian Peak
Superdex	P1_AT3G47070.1	AT3G47070.1			True	Dual	>AT3G47070.1 | Symbols: | LOCATED IN: thylakoid, chloroplast thylakoid membrane, chloroplast, chloroplast envelope; EXPRESSED IN: 22 plant structures; EXPRESSED DURING: 13 growth stages; CONTAINS InterPro DOMAIN/s: Thylakoid soluble phosphoprotein TSP9 (I		extracellular			10.53	17.2	17.7	20.9193	18.622	1.98664	1.76847	Gaussian Peak	Gaussian Peak
Superdex	P1_AT3G47370.3;AT3G47370.2;AT3G47370.1	AT3G47370.3;AT3G47370.2;AT3G47370.1			True		>AT3G47370.3 | Symbols: | Ribosomal protein S10p/S20e family protein | chr3:17453671-17454437 REVERSE LENGTH=122;>AT3G47370.2 | Symbols: | Ribosomal protein S10p/S20e family protein | chr3:17453671-17454437 REVERSE LENGTH=122;>AT3G47370.1 | Symbols: | R		cytosol			13.693	21.3	19.4	8.05876	12.5387	0.588531	0.915699	Gaussian Peak	Gaussian Peak
Superdex	P1_AT3G47490.2;AT3G47490.3;AT3G47490.1	AT3G47490.2;AT3G47490.3;AT3G47490.1			True		>AT3G47490.2 | Symbols: | HNH endonuclease | chr3:17498337-17498867 FORWARD LENGTH=176;>AT3G47490.3 | Symbols: | HNH endonuclease | chr3:17498454-17500731 FORWARD LENGTH=215;>AT3G47490.1 | Symbols: | HNH endonuclease | chr3:17498337-17500731 FORWARD LEN		nucleus			19.99	20.5	20.2	9.7074	10.4092	0.485613	0.520719	Gaussian Peak	Gaussian Peak
Superdex	P1_AT3G47520.1	AT3G47520.1		YES	True		>AT3G47520.1 | Symbols: MDH | malate dehydrogenase | chr3:17513657-17514868 FORWARD LENGTH=403	MDH	plastid			42.405	14.5	14.8	39.2072	36.5639	0.924589	0.862254	Gaussian Peak	Gaussian Peak
Superdex	P1_AT3G47650.1	AT3G47650.1			True		>AT3G47650.1 | Symbols: | DnaJ/Hsp40 cysteine-rich domain superfamily protein | chr3:17569576-17570262 FORWARD LENGTH=136		plastid			14.546	20	19.7	10.905	11.6933	0.749689	0.803886	Global Max	Gaussian Peak
Superdex	P1_AT3G47810.3;AT3G47810.2;AT3G47810.1	AT3G47810.3;AT3G47810.2;AT3G47810.1					>AT3G47810.3 | Symbols: MAG1 | Calcineurin-like metallo-phosphoesterase superfamily protein | chr3:17637256-17639017 REVERSE LENGTH=190;>AT3G47810.2 | Symbols: MAG1 | Calcineurin-like metallo-phosphoesterase superfamily protein | chr3:17637256-17639017 REV	MAG1	cytosol			20.968	18.3	18	16.1957	17.3665	0.7724	0.828239	Gaussian Peak	Global Max
Superdex	P1_AT3G47833.1	AT3G47833.1			True		>AT3G47833.1 | Symbols: | unknown protein; BEST Arabidopsis thaliana protein match is: unknown protein (TAIR:AT5G62575.2); Has 42 Blast hits to 42 proteins in 12 species: Archae - 0; Bacteria - 0; Metazoa - 0; Fungi - 0; Plants - 42; Viruses - 0; Other Eu		plastid			10.298	1.03	2.04	900.378	711.821	87.4323	69.1222	Gaussian Peak	Gaussian Peak
Superdex	P1_AT3G47860.1	AT3G47860.1			True		>AT3G47860.1 | Symbols: CHL | chloroplastic lipocalin | chr3:17656778-17658269 REVERSE LENGTH=353	CHL	plastid	(1) SALK_133049 Mutant plants show increased lipid peroxidation and more damage upon photooxidative stress induced by drought, high light or paraquat. 19674405		39.116	16.7	16.5	23.5001	24.6194	0.600779	0.629396	Gaussian Peak	Gaussian Peak
Superdex	P1_AT3G47960.1	AT3G47960.1		YES	True		>AT3G47960.1 | Symbols: | Major facilitator superfamily protein | chr3:17698126-17700771 REVERSE LENGTH=636		vacuole			71.039	3.1	3.33	556.243	527.259	7.8301	7.42211	Gaussian Peak	Gaussian Peak
Superdex	P1_AT3G48000.1;AT1G23800.1	AT3G48000.1;AT1G23800.1					>AT3G48000.1 | Symbols: ALDH2B4, ALDH2, ALDH2A | aldehyde dehydrogenase 2B4 | chr3:17717082-17719843 REVERSE LENGTH=538	ALDH2B4, ALDH2, ALDH2A	mitochondrion			58.588	9.1	9	137.722	140.963	2.35068	2.40601	Gaussian Peak	Gaussian Peak
Superdex	P1_AT3G48410.1	AT3G48410.1			True		>AT3G48410.1 | Symbols: | alpha/beta-Hydrolases superfamily protein | chr3:17925786-17928100 REVERSE LENGTH=385		plasma membrane			43.447	1.94	2	728.576	718.476	16.7693	16.5368	Gaussian Peak	Gaussian Peak
Superdex	P1_AT3G48420.1	AT3G48420.1			True		>AT3G48420.1 | Symbols: | Haloacid dehalogenase-like hydrolase (HAD) superfamily protein | chr3:17929743-17931551 FORWARD LENGTH=319		plastid			34.245	16.2	16.4	26.3992	25.199	0.770893	0.735843	Gaussian Peak	Gaussian Peak
Superdex	P1_AT3G48690.1;AT3G48700.1	AT3G48690.1;AT3G48700.1			True	Dual	>AT3G48690.1 | Symbols: ATCXE12, CXE12 | alpha/beta-Hydrolases superfamily protein | chr3:18037186-18038160 REVERSE LENGTH=324	ATCXE12, CXE12	cytosol	(1) atcxe12 Four-fold reduction in esterase activity toward 2,4-D-methyl and pNA in mutant compared to wild type. 17519238		35.567	15.7	15.9	29.656	28.3077	0.833808	0.795897	Gaussian Peak	Gaussian Peak
Superdex	P1_AT3G48720.1;AT5G63560.1	AT3G48720.1;AT5G63560.1					>AT3G48720.1 | Symbols: | HXXXD-type acyl-transferase family protein | chr3:18046527-18049295 FORWARD LENGTH=430		cytosol			48.004	15.2	15.2	33.3146	33.3146	0.693997	0.693997	Gaussian Peak	Gaussian Peak
Superdex	P1_AT3G48730.1	AT3G48730.1					>AT3G48730.1 | Symbols: GSA2 | glutamate-1-semialdehyde 2,1-aminomutase 2 | chr3:18049697-18051550 FORWARD LENGTH=472	GSA2	plastid			50.141	12.2	12.6	66.9524	61.0027	1.33528	1.21662	Gaussian Peak	Gaussian Peak
Superdex	P1_AT3G48890.1	AT3G48890.1			True		>AT3G48890.1 | Symbols: ATMP2, ATMAPR3, MSBP2, MAPR3 | membrane-associated progesterone binding protein 3 | chr3:18129669-18131353 FORWARD LENGTH=233	ATMP2, ATMAPR3, MSBP2, MAPR3	extracellular,endoplasmic reticulum			25.382	1.71	1.81	768.626	750.95	30.2823	29.5859	Gaussian Peak	Gaussian Peak
Superdex	P1_AT3G48990.1	AT3G48990.1					>AT3G48990.1 | Symbols: | AMP-dependent synthetase and ligase family protein | chr3:18159031-18161294 REVERSE LENGTH=514		peroxisome			55.544	13.9	13.4	45.0808	50.6423	0.811624	0.911752	Gaussian Peak	Gaussian Peak
Superdex	P1_AT3G49100.1	AT3G49100.1			True		>AT3G49100.1 | Symbols: | Signal recognition particle, SRP9/SRP14 subunit | chr3:18196944-18198298 FORWARD LENGTH=103		cytosol			12.023	12.9	13	56.89	55.5816	4.73176	4.62294	Gaussian Peak	Gaussian Peak
Superdex	P1_AT3G49120.1;AT3G49110.1	AT3G49120.1;AT3G49110.1					>AT3G49120.1 | Symbols: ATPERX34, PERX34, PRXCB, ATPCB, PRX34 | peroxidase CB | chr3:18207819-18210041 FORWARD LENGTH=353;>AT3G49110.1 | Symbols: PRX33, PRXCA, ATPRX33, ATPCA | peroxidase CA | chr3:18200713-18202891 FORWARD LENGTH=354	ATPERX34, PERX34, PRXCB, ATPCB, PRX34	extracellular			38.832	16	16	27.6567	27.6567	0.712214	0.712214	Global Max	Global Max
Superdex	P1_AT3G49470.1	AT3G49470.1					>AT3G49470.1 | Symbols: NACA2 | nascent polypeptide-associated complex subunit alpha-like protein 2 | chr3:18341072-18342273 FORWARD LENGTH=217	NACA2	nucleus			23.712	11	11.4	88.5154	80.6494	3.73294	3.40121	Gaussian Peak	Gaussian Peak
Superdex	P1_AT3G50360.1	AT3G50360.1			True		>AT3G50360.1 | Symbols: ATCEN2, CEN1, CEN2 | centrin2 | chr3:18674421-18675502 FORWARD LENGTH=169	ATCEN2, CEN1, CEN2	cytosol,nucleus			19.409	16.8	16.9	22.9596	22.4316	1.18294	1.15573	Gaussian Peak	Gaussian Peak
Superdex	P1_AT3G50790.1	AT3G50790.1			True		>AT3G50790.1 | Symbols: | esterase/lipase/thioesterase family protein | chr3:18880074-18881940 REVERSE LENGTH=408		plastid			45.17	1.7	1.24	770.417	857.444	17.0559	18.9826	Gaussian Peak	Gaussian Peak
Superdex	P1_AT3G50820.1	AT3G50820.1			True		>AT3G50820.1 | Symbols: PSBO2, PSBO-2, OEC33 | photosystem II subunit O-2 | chr3:18891008-18892311 REVERSE LENGTH=331	PSBO2, PSBO-2, OEC33	plastid	(1) psbo2 Overall increase of PSII proteins (CP43, D1, D2, Lhcb2, PsbP) in the mutant to about 138% in the compared to wild-type levels.; (2) psbo2 The mutant grew faster than psbo1 but more slowly than WT. Leaves are dark green, more elongated and with bent edges. 17217465		35.019	15.4	15.1	31.7999	34.0988	0.908077	0.973723	Gaussian Peak	Gaussian Peak
Superdex	P1_AT3G51160.1;AT5G66280.1	AT3G51160.1;AT5G66280.1					>AT3G51160.1 | Symbols: MUR1, MUR_1, GMD2 | NAD(P)-binding Rossmann-fold superfamily protein | chr3:19007232-19008353 REVERSE LENGTH=373	MUR1, MUR_1, GMD2	cytosol			41.961	9.2	8.8	134.554	147.678	3.20665	3.5194	Gaussian Peak	Gaussian Peak
Superdex	P1_AT3G51430.2;AT3G51430.1	AT3G51430.2;AT3G51430.1			True		>AT3G51430.2 | Symbols: YLS2 | Calcium-dependent phosphotriesterase superfamily protein | chr3:19086548-19087909 FORWARD LENGTH=369;>AT3G51430.1 | Symbols: YLS2, SSL5 | Calcium-dependent phosphotriesterase superfamily protein | chr3:19086548-19087909 FORWA	YLS2	vacuole			41.455	3.55	3.7	500.95	483.769	12.0842	11.6697	Gaussian Peak	Gaussian Peak
Superdex	P1_AT3G51460.1	AT3G51460.1			true		>AT3G51460.1 | Symbols: RHD4 | Phosphoinositide phosphatase family protein | chr3:19093007-19097142 FORWARD LENGTH=597	RHD4	cytosol			68.237	1	1.1	906.685	885.833	13.2873	12.9817	Global Max	Gaussian Peak
Superdex	P1_AT3G51730.1	AT3G51730.1			True		>AT3G51730.1 | Symbols: | saposin B domain-containing protein | chr3:19186970-19188436 FORWARD LENGTH=213		extracellular			24.098	21.9	22	7.00877	6.84759	0.290845	0.284156	Gaussian Peak	Gaussian Peak
Superdex	P1_AT3G51780.1	AT3G51780.1					>AT3G51780.1 | Symbols: ATBAG4, BAG4 | BCL-2-associated athanogene 4 | chr3:19207029-19208178 REVERSE LENGTH=269	ATBAG4, BAG4	cytosol			29.21	13.3	13.1	51.8344	54.3034	1.77454	1.85907	Gaussian Peak	Gaussian Peak
Superdex	P1_AT3G51800.3;AT3G51800.1;AT3G51800.2	AT3G51800.3;AT3G51800.1;AT3G51800.2			True		>AT3G51800.3 | Symbols: ATG2 | metallopeptidase M24 family protein | chr3:19211261-19213568 REVERSE LENGTH=385;>AT3G51800.1 | Symbols: ATG2, EBP1, ATEBP1 | metallopeptidase M24 family protein | chr3:19211261-19213568 REVERSE LENGTH=392;>AT3G51800.2 | Symbo	ATG2	cytosol			42.295	13.5	13.4	49.4777	50.6423	1.16982	1.19736	Gaussian Peak	Gaussian Peak
Superdex	P1_AT3G51840.1	AT3G51840.1			True		>AT3G51840.1 | Symbols: ACX4, ATSCX, ATG6 | acyl-CoA oxidase 4 | chr3:19225653-19229008 REVERSE LENGTH=436	ACX4, ATSCX, ATG6	peroxisome			47.556	10.1	10.7	109.134	94.9143	2.29484	1.99584	Gaussian Peak	Gaussian Peak
Superdex	P1_AT3G51890.1	AT3G51890.1			True		>AT3G51890.1 | Symbols: | Clathrin light chain protein | chr3:19249686-19250890 REVERSE LENGTH=258		nucleus			29.183	12.6	12	61.0027	70.1415	2.09035	2.40351	Gaussian Peak	Gaussian Peak
Superdex	P1_AT3G52150.2;AT3G52150.1	AT3G52150.2;AT3G52150.1					>AT3G52150.2 | Symbols: | RNA-binding (RRM/RBD/RNP motifs) family protein | chr3:19342074-19343090 FORWARD LENGTH=253;>AT3G52150.1 | Symbols: | RNA-binding (RRM/RBD/RNP motifs) family protein | chr3:19342074-19343090 FORWARD LENGTH=253		plastid			27.748	15.9	15.9	28.3077	28.3077	1.02017	1.02017	Gaussian Peak	Gaussian Peak
Superdex	P1_AT3G52200.2;AT3G52200.1	AT3G52200.2;AT3G52200.1			True		>AT3G52200.2 | Symbols: LTA3 | Dihydrolipoamide acetyltransferase, long form protein | chr3:19360317-19366091 FORWARD LENGTH=713;>AT3G52200.1 | Symbols: LTA3 | Dihydrolipoamide acetyltransferase, long form protein | chr3:19360317-19366091 FORWARD LENGTH=63	LTA3	mitochondrion			77.893	5.58	5.85	312.375	293.355	4.01031	3.76613	Gaussian Peak	Gaussian Peak
Superdex	P1_AT3G52230.1	AT3G52230.1			True		>AT3G52230.1 | Symbols: | unknown protein; FUNCTIONS IN: molecular_function unknown; INVOLVED IN: biological_process unknown; LOCATED IN: chloroplast outer membrane, chloroplast thylakoid membrane, chloroplast, chloroplast envelope; EXPRESSED IN: 24 plant		plastid			16.124	2.17	2.61	690.613	623.413	42.8314	38.6637	Gaussian Peak	Gaussian Peak
Superdex	P1_AT3G52300.1;AT3G52300.2	AT3G52300.1;AT3G52300.2			True		>AT3G52300.1 | Symbols: ATPQ | ATP synthase D chain, mitochondrial | chr3:19396689-19398119 FORWARD LENGTH=168;>AT3G52300.2 | Symbols: ATPQ | ATP synthase D chain, mitochondrial | chr3:19396689-19397866 FORWARD LENGTH=122	ATPQ	cytosol			19.586	15.9	16	28.3077	27.6567	1.4453	1.41206	Gaussian Peak	Gaussian Peak
Superdex	P1_AT3G52380.1	AT3G52380.1					>AT3G52380.1 | Symbols: CP33, PDE322 | chloroplast RNA-binding protein 33 | chr3:19421619-19422855 FORWARD LENGTH=329	CP33, PDE322	plastid			35.744	12.6	12.2	61.0027	66.9524	1.70665	1.87311	Gaussian Peak	Gaussian Peak
Superdex	P1_AT3G52560.1;AT3G52560.2;AT3G52560.4;AT3G52560.3	AT3G52560.1;AT3G52560.2;AT3G52560.4;AT3G52560.3					>AT3G52560.1 | Symbols: UEV1D-4, MMZ4, UEV1D | ubiquitin E2 variant 1D-4 | chr3:19494678-19495954 REVERSE LENGTH=146;>AT3G52560.2 | Symbols: UEV1D-4 | ubiquitin E2 variant 1D-4 | chr3:19494678-19495954 REVERSE LENGTH=147;>AT3G52560.4 | Symbols: UEV1D-4 | u	UEV1D-4, MMZ4, UEV1D	cytosol			16.533	18.6	18.5	15.1038	15.4593	0.913555	0.935059	Gaussian Peak	Gaussian Peak
Superdex	P1_AT3G52580.1	AT3G52580.1			True		>AT3G52580.1 | Symbols: | Ribosomal protein S11 family protein | chr3:19503324-19504701 FORWARD LENGTH=150		cytosol			16.238	3	3.02	569.336	566.693	35.062	34.8992	Global Max	Gaussian Peak
Superdex	P1_AT3G52850.1	AT3G52850.1			True		>AT3G52850.1 | Symbols: VSR1, BP-80, ATELP, BP80, BP80B, ATELP1, ATVSR1, GFS1, VSR1;1, BP80-1;1 | vacuolar sorting receptor homolog 1 | chr3:19587999-19591690 FORWARD LENGTH=623	VSR1, BP-80, ATELP, BP80, BP80B, ATELP1, ATVSR1, GFS1, VSR1;1, BP80-1;1	golgi	(1) vsr1-3 green fluorescent seeds 17293568; (2) vsr1-4 green fluorescent seeds 17293568; (3) vsr1-5 green fluorescent seeds 17293568; (4) vsr1-6 green fluorescent seeds 17293568		68.991	2	1.6	718.476	788.551	10.4141	11.4298	Global Max	Gaussian Peak
Superdex	P1_AT3G52880.1;AT3G52880.2	AT3G52880.1;AT3G52880.2			True	Dual	>AT3G52880.1 | Symbols: ATMDAR1, MDAR1 | monodehydroascorbate reductase 1 | chr3:19601477-19604366 REVERSE LENGTH=434;>AT3G52880.2 | Symbols: ATMDAR1, MDAR1 | monodehydroascorbate reductase 1 | chr3:19601477-19604366 REVERSE LENGTH=466	ATMDAR1, MDAR1	plasma membrane			46.487	15.7	15.4	29.656	31.7999	0.637943	0.684061	Gaussian Peak	Gaussian Peak
Superdex	P1_AT3G52920.2;AT3G52920.1	AT3G52920.2;AT3G52920.1			True		>AT3G52920.2 | Symbols: | Family of unknown function (DUF662) | chr3:19624601-19625981 FORWARD LENGTH=177;>AT3G52920.1 | Symbols: | Family of unknown function (DUF662) | chr3:19624601-19625981 FORWARD LENGTH=180		nucleus			20.667	12.7	12.4	59.5997	63.9083	2.88381	3.09229	Gaussian Peak	Gaussian Peak
Superdex	P1_AT3G52930.1	AT3G52930.1			True		>AT3G52930.1 | Symbols: | Aldolase superfamily protein | chr3:19627383-19628874 REVERSE LENGTH=358		cytosol			38.539	9.7	10.1	119.778	109.134	3.10796	2.83177	Gaussian Peak	Gaussian Peak
Superdex	P1_AT3G52960.1	AT3G52960.1			True		>AT3G52960.1 | Symbols: | Thioredoxin superfamily protein | chr3:19639699-19640403 FORWARD LENGTH=234		plastid			24.684	18.2	18.2	16.5769	16.5769	0.671565	0.671565	Gaussian Peak	Gaussian Peak
Superdex	P1_AT3G53110.1	AT3G53110.1		YES	True		>AT3G53110.1 | Symbols: LOS4 | P-loop containing nucleoside triphosphate hydrolases superfamily protein | chr3:19687968-19690423 FORWARD LENGTH=496	LOS4	cytosol,nucleus			55.383	10.9	11.7	90.5989	75.2122	1.63586	1.35804	Gaussian Peak	Gaussian Peak
Superdex	P1_AT3G53180.1	AT3G53180.1					>AT3G53180.1 | Symbols: | glutamate-ammonia ligases;catalytics;glutamate-ammonia ligases | chr3:19707068-19711188 FORWARD LENGTH=852		cytosol			94.384	4.9	4.22	365.92	428.643	3.87692	4.54148	Gaussian Peak	Gaussian Peak
Superdex	P1_AT3G53430.1	AT3G53430.1			True		>AT3G53430.1 | Symbols: | Ribosomal protein L11 family protein | chr3:19809895-19810395 REVERSE LENGTH=166		cytosol			17.97	8.7	9.3	151.154	131.46	8.41146	7.31552	Gaussian Peak	Gaussian Peak
Superdex	P1_AT3G53460.4;AT3G53460.3;AT3G53460.2;AT3G53460.1	AT3G53460.4;AT3G53460.3;AT3G53460.2;AT3G53460.1			True		>AT3G53460.4 | Symbols: CP29 | chloroplast RNA-binding protein 29 | chr3:19819738-19821423 REVERSE LENGTH=363;>AT3G53460.3 | Symbols: CP29 | chloroplast RNA-binding protein 29 | chr3:19819738-19821423 REVERSE LENGTH=342;>AT3G53460.2 | Symbols: CP29 | chlor	CP29	plastid			38.403	9.6	7.85	122.597	184.207	3.19238	4.79669	Gaussian Peak	Gaussian Peak
Superdex	P1_AT3G53560.1	AT3G53560.1			True	Dual	>AT3G53560.1 | Symbols: | Tetratricopeptide repeat (TPR)-like superfamily protein | chr3:19859954-19860976 REVERSE LENGTH=340		plastid			38.664	15.3	15	32.5485	34.9015	0.841829	0.902687	Gaussian Peak	Gaussian Peak
Superdex	P1_AT3G53750.1;AT2G37620.2;AT2G37620.1	AT3G53750.1;AT2G37620.2;AT2G37620.1		YES	True		>AT3G53750.1 | Symbols: ACT3 | actin 3 | chr3:19915924-19917371 FORWARD LENGTH=377;>AT2G37620.2 | Symbols: ACT1, AAc1 | actin 1 | chr2:15779761-15781241 FORWARD LENGTH=377;>AT2G37620.1 | Symbols: ACT1, AAc1 | actin 1 | chr2:15779761-15781241 FORWARD LENGTH	ACT3	cytosol			41.797	3.35	3.44	524.812	513.937	12.5562	12.296	Gaussian Peak	Gaussian Peak
Superdex	P1_AT3G53890.2;AT3G53890.1	AT3G53890.2;AT3G53890.1		YES	True		>AT3G53890.2 | Symbols: | Ribosomal protein S21e | chr3:19955582-19956049 REVERSE LENGTH=82;>AT3G53890.1 | Symbols: | Ribosomal protein S21e | chr3:19955582-19956049 REVERSE LENGTH=82		cytosol			9.0741	18.5	18.2	15.4593	16.5769	1.70368	1.82684	Gaussian Peak	Gaussian Peak
Superdex	P1_AT3G53970.1;AT3G53970.2	AT3G53970.1;AT3G53970.2			True		>AT3G53970.1 | Symbols: | proteasome inhibitor-related | chr3:19985208-19987132 FORWARD LENGTH=302;>AT3G53970.2 | Symbols: | proteasome inhibitor-related | chr3:19985208-19986762 FORWARD LENGTH=252		mitochondrion			32.116	13.9	12.9	45.0808	56.89	1.40369	1.77139	Gaussian Peak	Gaussian Peak
Superdex	P1_AT3G53990.1;AT3G53990.2	AT3G53990.1;AT3G53990.2					>AT3G53990.1 | Symbols: | Adenine nucleotide alpha hydrolases-like superfamily protein | chr3:19989658-19991019 REVERSE LENGTH=160;>AT3G53990.2 | Symbols: | Adenine nucleotide alpha hydrolases-like superfamily protein | chr3:19990558-19991019 REVERSE LEN		cytosol			17.793	17.2	17.7	20.9193	18.622	1.1757	1.04659	Gaussian Peak	Gaussian Peak
Superdex	P1_AT3G54050.2;AT3G54050.1	AT3G54050.2;AT3G54050.1	YES		True		>AT3G54050.2 | Symbols: HCEF1 | high cyclic electron flow 1 | chr3:20016951-20018527 FORWARD LENGTH=417;>AT3G54050.1 | Symbols: HCEF1 | high cyclic electron flow 1 | chr3:20016951-20018527 FORWARD LENGTH=417	HCEF1	plastid			45.161	9.8	10.6	117.023	97.1485	2.59124	2.15116	Gaussian Peak	Gaussian Peak
Superdex	P1_AT3G54200.1	AT3G54200.1			True		>AT3G54200.1 | Symbols: | Late embryogenesis abundant (LEA) hydroxyproline-rich glycoprotein family | chr3:20065731-20066438 FORWARD LENGTH=235		peroxisome			25.784	2.44	1.74	648.565	763.28	25.1538	29.6029	Gaussian Peak	Gaussian Peak
Superdex	P1_AT3G54210.1	AT3G54210.1		YES	True		>AT3G54210.1 | Symbols: | Ribosomal protein L17 family protein | chr3:20067672-20068385 REVERSE LENGTH=211		plastid			23.481	15	14.7	34.9015	37.4246	1.48637	1.59382	Gaussian Peak	Gaussian Peak
Superdex	P1_AT3G54400.1	AT3G54400.1			True		>AT3G54400.1 | Symbols: | Eukaryotic aspartyl protease family protein | chr3:20140291-20142599 REVERSE LENGTH=425		extracellular			45.475	1.3	1.07	845.557	892.038	18.5939	19.616	Gaussian Peak	Gaussian Peak
Superdex	P1_AT3G54440.1;AT3G54440.2;AT3G54440.3	AT3G54440.1;AT3G54440.2;AT3G54440.3		YES			>AT3G54440.1 | Symbols: | glycoside hydrolase family 2 protein | chr3:20148494-20157019 REVERSE LENGTH=1107;>AT3G54440.2 | Symbols: | glycoside hydrolase family 2 protein | chr3:20148494-20157019 REVERSE LENGTH=1108;>AT3G54440.3 | Symbols: | glycoside h		cytosol			125.41	9.2	8.1	134.554	173.798	1.07292	1.38584	Gaussian Peak	Gaussian Peak
Superdex	P1_AT3G54540.1	AT3G54540.1			True		>AT3G54540.1 | Symbols: ATGCN4, GCN4 | general control non-repressible 4 | chr3:20190393-20192564 FORWARD LENGTH=723	ATGCN4, GCN4	cytosol			80.48	15	16	34.9015	27.6567	0.433666	0.343647	Global Max	Global Max
Superdex	P1_AT3G54600.1	AT3G54600.1			True		>AT3G54600.1 | Symbols: | Class I glutamine amidotransferase-like superfamily protein | chr3:20211048-20212876 FORWARD LENGTH=399		extracellular			43.142	11.7	12.1	75.2122	68.5284	1.74336	1.58844	Gaussian Peak	Gaussian Peak
Superdex	P1_AT3G54660.1	AT3G54660.1			True		>AT3G54660.1 | Symbols: GR, EMB2360, ATGR2 | glutathione reductase | chr3:20230356-20233100 REVERSE LENGTH=565	GR, EMB2360, ATGR2	plastid			60.852	11.6	11.2	76.9826	84.4909	1.26508	1.38847	Gaussian Peak	Gaussian Peak
Superdex	P1_AT3G54840.1;AT3G54840.2	AT3G54840.1;AT3G54840.2			True		>AT3G54840.1 | Symbols: ARA6, ATRABF1, ARA-6, ATRAB5C | Ras-related small GTP-binding family protein | chr3:20318597-20320782 FORWARD LENGTH=202	ARA6, ATRABF1, ARA-6, ATRAB5C	plastid			21.889	3.41	2.35	517.536	662.288	23.6437	30.2567	Gaussian Peak	Gaussian Peak
Superdex	P1_AT3G54960.1;AT3G54960.2	AT3G54960.1;AT3G54960.2			True		>AT3G54960.1 | Symbols: ATPDIL1-3, PDI1, ATPDI1, PDIL1-3 | PDI-like 1-3 | chr3:20363514-20366822 REVERSE LENGTH=579;>AT3G54960.2 | Symbols: ATPDIL1-3, PDIL1-3 | PDI-like 1-3 | chr3:20363895-20366822 REVERSE LENGTH=518	ATPDIL1-3, PDI1, ATPDI1, PDIL1-3	endoplasmic reticulum			64.211	9.7	9.1	119.778	137.722	1.86538	2.14483	Gaussian Peak	Gaussian Peak
Superdex	P1_AT3G55000.1	AT3G55000.1			True		>AT3G55000.1 | Symbols: TON1A, TON1 | tonneau family protein | chr3:20381612-20383577 FORWARD LENGTH=260	TON1A, TON1	nucleus			29.334	22	20.5	6.84759	9.7074	0.233435	0.330927	Global Max	Gaussian Peak
Superdex	P1_AT3G55040.1	AT3G55040.1					>AT3G55040.1 | Symbols: GSTL2 | glutathione transferase lambda 2 | chr3:20398718-20400305 REVERSE LENGTH=292	GSTL2	plastid			33.057	16.1	16.6	27.0206	24.0532	0.817395	0.72763	Gaussian Peak	Gaussian Peak
Superdex	P1_AT3G55120.1	AT3G55120.1					>AT3G55120.1 | Symbols: TT5, A11, CFI | Chalcone-flavanone isomerase family protein | chr3:20430248-20431415 REVERSE LENGTH=246	TT5, A11, CFI	plastid			26.595	15.6	16	30.3541	27.6567	1.14135	1.03992	Gaussian Peak	Global Max
Superdex	P1_AT3G55220.1;AT3G55200.1	AT3G55220.1;AT3G55200.1					>AT3G55220.1 | Symbols: | Cleavage and polyadenylation specificity factor (CPSF) A subunit protein | chr3:20467116-20470944 REVERSE LENGTH=1214;>AT3G55200.1 | Symbols: | Cleavage and polyadenylation specificity factor (CPSF) A subunit protein | chr3:2046		nucleus			134.97	10.1	11.2	109.134	84.4909	0.808576	0.625998	Gaussian Peak	Gaussian Peak
Superdex	P1_AT3G55280.3;AT3G55280.2;AT3G55280.1;AT2G39460.2;AT2G39460.1	AT3G55280.3;AT3G55280.2;AT3G55280.1;AT2G39460.2;AT2G39460.1	YES		True		>AT3G55280.3 | Symbols: RPL23AB | ribosomal protein L23AB | chr3:20500667-20501519 FORWARD LENGTH=148;>AT3G55280.2 | Symbols: RPL23AB | ribosomal protein L23AB | chr3:20500667-20501519 FORWARD LENGTH=154;>AT3G55280.1 | Symbols: RPL23AB | ribosomal protein	RPL23AB	cytosol	(1) SAIL_597_B08 In homozygotes, no RPL23aB transcript is detected by RT-PCR. Presumed knockout. Homozygotes have WT phenotype wrt rate of development, morphology, flowering or fecundity. Venation patterns in laves also same as WT. 18566829		16.744	10.4	8.7	101.776	151.154	6.07835	9.02735	Gaussian Peak	Gaussian Peak
Superdex	P1_AT3G55330.1	AT3G55330.1					>AT3G55330.1 | Symbols: PPL1 | PsbP-like protein 1 | chr3:20514031-20515275 REVERSE LENGTH=230	PPL1	plastid			25.623	20	19.5	10.905	12.2503	0.425594	0.478098	Gaussian Peak	Gaussian Peak
Superdex	P1_AT3G55410.1	AT3G55410.1		YES	True		>AT3G55410.1 | Symbols: | 2-oxoglutarate dehydrogenase, E1 component | chr3:20541897-20545728 FORWARD LENGTH=1017		mitochondrion			115.16	9.2	8.6	134.554	154.712	1.16841	1.34345	Gaussian Peak	Gaussian Peak
Superdex	P1_AT3G55440.1	AT3G55440.1					>AT3G55440.1 | Symbols: ATCTIMC, TPI, CYTOTPI | triosephosphate isomerase | chr3:20553794-20556078 FORWARD LENGTH=254	ATCTIMC, TPI, CYTOTPI	cytosol			27.169	15.1	15.5	34.0988	31.0686	1.25506	1.14353	Gaussian Peak	Gaussian Peak
Superdex	P1_AT3G55520.1	AT3G55520.1			True		>AT3G55520.1 | Symbols: | FKBP-like peptidyl-prolyl cis-trans isomerase family protein | chr3:20594177-20595128 FORWARD LENGTH=190		nucleus			20.348	15	15.4	34.9015	31.7999	1.71523	1.5628	Global Max	Gaussian Peak
Superdex	P1_AT3G55620.1	AT3G55620.1					>AT3G55620.1 | Symbols: emb1624 | Translation initiation factor IF6 | chr3:20634581-20636312 FORWARD LENGTH=245	emb1624	cytosol			26.482	16.6	16.6	24.0532	24.0532	0.908287	0.908287	Gaussian Peak	Gaussian Peak
Superdex	P1_AT3G55800.1	AT3G55800.1			True		>AT3G55800.1 | Symbols: SBPASE | sedoheptulose-bisphosphatase | chr3:20709640-20711421 FORWARD LENGTH=393	SBPASE	plastid			42.414	13.8	13.7	46.142	47.2281	1.0879	1.1135	Gaussian Peak	Gaussian Peak
Superdex	P1_AT3G56070.2;AT3G56070.1	AT3G56070.2;AT3G56070.1					>AT3G56070.2 | Symbols: ROC2 | rotamase cyclophilin 2 | chr3:20806987-20807517 REVERSE LENGTH=176;>AT3G56070.1 | Symbols: ROC2 | rotamase cyclophilin 2 | chr3:20806987-20807517 REVERSE LENGTH=176	ROC2	plasma membrane,endoplasmic reticulum			18.92	19.5	19.1	12.2503	13.4451	0.647479	0.71063	Gaussian Peak	Gaussian Peak
Superdex	P1_AT3G56090.1	AT3G56090.1			True		>AT3G56090.1 | Symbols: ATFER3, FER3 | ferritin 3 | chr3:20814350-20815984 REVERSE LENGTH=259	ATFER3, FER3	plastid	(1) fer1-3-4 decreased leaf growth and CO2 fixation; impaired flower development and iron transport in the floral stalk. 18826427		28.836	4.84	4.75	371.064	378.915	12.8681	13.1404	Gaussian Peak	Gaussian Peak
Superdex	P1_AT3G56110.2;AT3G56110.1	AT3G56110.2;AT3G56110.1			True		>AT3G56110.2 | Symbols: PRA1.B1 | prenylated RAB acceptor 1.B1 | chr3:20822228-20822857 REVERSE LENGTH=209;>AT3G56110.1 | Symbols: PRA1.B1 | prenylated RAB acceptor 1.B1 | chr3:20822228-20822857 REVERSE LENGTH=209	PRA1.B1	plastid			22.618	1.28	2.21	849.501	684.216	37.5586	30.251	Gaussian Peak	Gaussian Peak
Superdex	P1_AT3G56190.1;AT3G56190.2;AT3G56450.1	AT3G56190.1;AT3G56190.2;AT3G56450.1			True	Dual	>AT3G56190.1 | Symbols: ALPHA-SNAP2, ASNAP | alpha-soluble NSF attachment protein 2 | chr3:20846119-20848356 REVERSE LENGTH=289;>AT3G56190.2 | Symbols: ALPHA-SNAP2, ASNAP | alpha-soluble NSF attachment protein 2 | chr3:20846119-20848213 REVERSE LENGTH=240	ALPHA-SNAP2, ASNAP	cytosol			32.755	15.6	15.6	30.3541	30.3541	0.926702	0.926702	Gaussian Peak	Gaussian Peak
Superdex	P1_AT3G56240.1	AT3G56240.1			True	Dual	>AT3G56240.1 | Symbols: CCH | copper chaperone | chr3:20863460-20864402 REVERSE LENGTH=121	CCH	cytosol			12.971	15.5	15.4	31.0686	31.7999	2.39524	2.45162	Gaussian Peak	Gaussian Peak
Superdex	P1_AT3G56490.1	AT3G56490.1					>AT3G56490.1 | Symbols: HIT3, HINT1 | HIS triad family protein 3 | chr3:20941532-20943129 FORWARD LENGTH=147	HIT3, HINT1	cytosol			16	17.2	17.6	20.9193	19.0603	1.30746	1.19127	Gaussian Peak	Gaussian Peak
Superdex	P1_AT3G56650.1	AT3G56650.1	YES		True		>AT3G56650.1 | Symbols: | Mog1/PsbP/DUF1795-like photosystem II reaction center PsbP family protein | chr3:20984807-20985913 FORWARD LENGTH=262		plastid			28.63	1	2	906.685	718.476	31.669	25.0952	Gaussian Peak	Gaussian Peak
Superdex	P1_AT3G57030.1	AT3G57030.1	YES		True		>AT3G57030.1 | Symbols: | Calcium-dependent phosphotriesterase superfamily protein | chr3:21101653-21103204 REVERSE LENGTH=374		vacuole,plasma membrane			41.001	1.2	1.85	865.461	743.993	21.1083	18.1457	Gaussian Peak	Gaussian Peak
Superdex	P1_AT3G57260.1	AT3G57260.1		YES			>AT3G57260.1 | Symbols: BGL2, PR2, BG2, PR-2 | beta-1,3-glucanase 2 | chr3:21188709-21189822 REVERSE LENGTH=339	BGL2, PR2, BG2, PR-2	extracellular			37.338	18.3	17.1	16.1957	21.4117	0.433759	0.573457	Gaussian Peak	Gaussian Peak
Superdex	P1_AT3G57280.1	AT3G57280.1			True		>AT3G57280.1 | Symbols: | Transmembrane proteins 14C | chr3:21193960-21195547 FORWARD LENGTH=226		plastid			24.347	2.12	1.16	698.694	873.553	28.6973	35.8793	Gaussian Peak	Gaussian Peak
Superdex	P1_AT3G57290.1	AT3G57290.1			True		>AT3G57290.1 | Symbols: EIF3E, TIF3E1, ATEIF3E-1, INT-6, ATINT6, INT6 | eukaryotic translation initiation factor 3E | chr3:21196786-21199073 REVERSE LENGTH=441	EIF3E, TIF3E1, ATEIF3E-1, INT-6, ATINT6, INT6	cytosol			51.749	1.29	1.43	847.527	820.366	16.3777	15.8528	Gaussian Peak	Gaussian Peak
Superdex	P1_AT3G57410.1	AT3G57410.1					>AT3G57410.1 | Symbols: VLN3, ATVLN3 | villin 3 | chr3:21243615-21249809 REVERSE LENGTH=965	VLN3, ATVLN3	cytosol			106.35	15.1	15.3	34.0988	32.5485	0.320628	0.306051	Gaussian Peak	Gaussian Peak
Superdex	P1_AT3G57560.1	AT3G57560.1			True		>AT3G57560.1 | Symbols: NAGK | N-acetyl-l-glutamate kinase | chr3:21311164-21312207 REVERSE LENGTH=347	NAGK	plastid		Mapman; ; Gene ontology molecular functionacetylglutamate kinase activity [GO:0003991]; arginine binding [GO:0034618]; ATP binding [GO:0005524]	36.595	15.7	17	29.656	21.9157	0.810385	0.598873	Gaussian Peak	Global Max
Superdex	P1_AT3G58010.1	AT3G58010.1			True		>AT3G58010.1 | Symbols: PGL34 | plastoglobulin 34kD | chr3:21475949-21477463 REVERSE LENGTH=308	PGL34	plastid			34.091	22	20	6.84759	10.905	0.200862	0.319879	Gaussian Peak	Gaussian Peak
Superdex	P1_AT3G58170.1	AT3G58170.1			True		>AT3G58170.1 | Symbols: ATBS14A, ATBET11, BET11, BS14A | BET1P/SFT1P-like protein 14A | chr3:21542632-21543775 REVERSE LENGTH=122	ATBS14A, ATBET11, BET11, BS14A	golgi			13.973	1	2.93	906.685	578.684	64.8883	41.4145	Global Max	Gaussian Peak
Superdex	P1_AT3G58460.1;AT3G58460.2	AT3G58460.1;AT3G58460.2			True		>AT3G58460.1 | Symbols: ATRBL15, RBL15 | RHOMBOID-like protein 15 | chr3:21623374-21626348 REVERSE LENGTH=403;>AT3G58460.2 | Symbols: RBL15 | RHOMBOID-like protein 15 | chr3:21623374-21626642 REVERSE LENGTH=426	ATRBL15, RBL15	plasma membrane			44.144	1.41	3	824.192	569.336	18.6705	12.8972	Gaussian Peak	Gaussian Peak
Superdex	P1_AT3G58620.1	AT3G58620.1			True		>AT3G58620.1 | Symbols: TTL4 | tetratricopetide-repeat thioredoxin-like 4 | chr3:21680397-21682959 FORWARD LENGTH=682	TTL4	cytosol			74.386	8	6.01	177.889	282.636	2.39144	3.79958	Gaussian Peak	Gaussian Peak
Superdex	P1_AT3G58680.1	AT3G58680.1			True		>AT3G58680.1 | Symbols: MBF1B, ATMBF1B | multiprotein bridging factor 1B | chr3:21707367-21708625 FORWARD LENGTH=142	MBF1B, ATMBF1B	nucleus			15.582	16.2	16.1	26.3992	27.0206	1.69421	1.73409	Gaussian Peak	Gaussian Peak
Superdex	P1_AT3G58730.1	AT3G58730.1			True		>AT3G58730.1 | Symbols: | vacuolar ATP synthase subunit D (VATD) / V-ATPase D subunit / vacuolar proton pump D subunit (VATPD) | chr3:21718495-21719280 REVERSE LENGTH=261		vacuole,golgi			29.058	2.33	1.22	665.377	861.443	22.8983	29.6456	Gaussian Peak	Gaussian Peak
Superdex	P1_AT3G58840.2;AT3G58840.1	AT3G58840.2;AT3G58840.1			True		>AT3G58840.2 | Symbols: | Tropomyosin-related | chr3:21757499-21758455 REVERSE LENGTH=318;>AT3G58840.1 | Symbols: | Tropomyosin-related | chr3:21757499-21758455 REVERSE LENGTH=318		cytosol			36.595	2.53	1	635.125	906.685	17.3555	24.7762	Gaussian Peak	Global Max
Superdex	P1_AT3G59110.1;AT2G42960.1	AT3G59110.1;AT2G42960.1	YES		True		>AT3G59110.1 | Symbols: | Protein kinase superfamily protein | chr3:21855673-21857847 FORWARD LENGTH=512;>AT2G42960.1 | Symbols: | Protein kinase superfamily protein | chr2:17868597-17870630 REVERSE LENGTH=494		plasma membrane		Mapman; protein.postranslational modification.kinase.receptor like cytoplasmatic kinase V; Gene ontology molecular functionATP binding [GO:0005524]; protein serine/threonine kinase activity [GO:0004674]	57.117	2.87	2.64	586.819	619.077	10.274	10.8387	Gaussian Peak	Gaussian Peak
Superdex	P1_AT3G59760.3;AT3G59760.1;AT3G59760.2	AT3G59760.3;AT3G59760.1;AT3G59760.2					>AT3G59760.3 | Symbols: OASC, ATCS-C | O-acetylserine (thiol) lyase isoform C | chr3:22072668-22075345 REVERSE LENGTH=430;>AT3G59760.1 | Symbols: OASC, ATCS-C | O-acetylserine (thiol) lyase isoform C | chr3:22072119-22075345 REVERSE LENGTH=433;>AT3G59760.2	OASC, ATCS-C	plastid			45.814	13.4	13.4	50.6423	50.6423	1.10539	1.10539	Gaussian Peak	Gaussian Peak
Superdex	P1_AT3G59840.1	AT3G59840.1			True		>AT3G59840.1 | Symbols: | unknown protein; FUNCTIONS IN: molecular_function unknown; INVOLVED IN: biological_process unknown; LOCATED IN: chloroplast, chloroplast envelope; EXPRESSED IN: 23 plant structures; EXPRESSED DURING: 13 growth stages; Has 72 Blas		cytosol			10.5	16.2	16.9	26.3992	22.4316	2.51421	2.13634	Gaussian Peak	Gaussian Peak
Superdex	P1_AT3G59920.1	AT3G59920.1			True	Dual	>AT3G59920.1 | Symbols: ATGDI2, GDI2 | RAB GDP dissociation inhibitor 2 | chr3:22135157-22138221 FORWARD LENGTH=444	ATGDI2, GDI2	cytosol,extracellular			49.538	2.92	2.48	580.032	642.557	11.7088	12.971	Gaussian Peak	Gaussian Peak
Superdex	P1_AT3G59980.1	AT3G59980.1					>AT3G59980.1 | Symbols: | Nucleic acid-binding, OB-fold-like protein | chr3:22154528-22155570 REVERSE LENGTH=273		plastid			29.745	15.7	16.1	29.656	27.0206	0.997009	0.908409	Gaussian Peak	Gaussian Peak
Superdex	P1_AT3G60500.3;AT3G60500.2;AT3G60500.1	AT3G60500.3;AT3G60500.2;AT3G60500.1			True		>AT3G60500.3 | Symbols: CER7 | 3-5-exoribonuclease family protein | chr3:22354245-22356440 FORWARD LENGTH=438;>AT3G60500.2 | Symbols: CER7, G3 | 3-5-exoribonuclease family protein | chr3:22354245-22356440 FORWARD LENGTH=438;>AT3G60500.1 | Symbols: CER7	CER7	cytosol	(1) cer7-3 Atrrp45a The double mutant is gametophytic lethal for both female and male gametophytes. 17351114		48.295	11.5	11	78.7947	88.5154	1.63153	1.83281	Gaussian Peak	Gaussian Peak
Superdex	P1_AT3G60600.1;AT3G60600.2;AT3G60600.3	AT3G60600.1;AT3G60600.2;AT3G60600.3			True		>AT3G60600.1 | Symbols: VAP27-1, VAP, (AT)VAP, VAP27 | vesicle associated protein | chr3:22400537-22402408 FORWARD LENGTH=256;>AT3G60600.2 | Symbols: VAP27-1 | vesicle associated protein | chr3:22400537-22401650 FORWARD LENGTH=217;>AT3G60600.3 | Symbols: V	VAP27-1, VAP, (AT)VAP, VAP27	plasma membrane,endoplasmic reticulum			28.472	1.55	2.85	797.778	589.556	28.0197	20.7065	Gaussian Peak	Gaussian Peak
Superdex	P1_AT3G60750.2;AT3G60750.1;AT2G45290.1	AT3G60750.2;AT3G60750.1;AT2G45290.1			True		>AT3G60750.2 | Symbols: | Transketolase | chr3:22454004-22456824 FORWARD LENGTH=740;>AT3G60750.1 | Symbols: | Transketolase | chr3:22454004-22456824 FORWARD LENGTH=741		plastid			79.838	10.4	11	101.776	88.5154	1.27478	1.10869	Gaussian Peak	Gaussian Peak
Superdex	P1_AT3G60770.1	AT3G60770.1	YES		True		>AT3G60770.1 | Symbols: | Ribosomal protein S13/S15 | chr3:22460525-22461656 REVERSE LENGTH=151		cytosol			17.095	2.34	3.64	663.831	490.57	38.8319	28.6967	Gaussian Peak	Gaussian Peak
Superdex	P1_AT3G60820.3;AT3G60820.2;AT3G60820.1	AT3G60820.3;AT3G60820.2;AT3G60820.1			True	Dual	>AT3G60820.3 | Symbols: PBF1 | N-terminal nucleophile aminohydrolases (Ntn hydrolases) superfamily protein | chr3:22472038-22473809 REVERSE LENGTH=223;>AT3G60820.2 | Symbols: PBF1 | N-terminal nucleophile aminohydrolases (Ntn hydrolases) superfamily protei	PBF1	cytosol			24.644	3.75	3.58	478.174	497.466	19.4033	20.1861	Gaussian Peak	Gaussian Peak
Superdex	P1_AT3G60830.1	AT3G60830.1			True		>AT3G60830.1 | Symbols: ATARP7, ARP7 | actin-related protein 7 | chr3:22474298-22476000 FORWARD LENGTH=363	ATARP7, ARP7	cytosol	(1) arp7-1 All the heterozygous mutant plants were morphologically similar to wildtype plants under normal growth conditions. Mutant siliques revealed abortion of a significant number of seeds (25%). Seeds were small, white, or brown and shriveled. Those abnormal seeds contained small, rudimentary embryos that were arrested early during development at torpedo and bent-cotyledon stages. The 25% ab…		39.904	15	15.9	34.9015	28.3077	0.874636	0.709395	Gaussian Peak	Gaussian Peak
Superdex	P1_AT3G61220.1;AT3G61220.2	AT3G61220.1;AT3G61220.2					>AT3G61220.1 | Symbols: | NAD(P)-binding Rossmann-fold superfamily protein | chr3:22663025-22664316 FORWARD LENGTH=296;>AT3G61220.2 | Symbols: | NAD(P)-binding Rossmann-fold superfamily protein | chr3:22663025-22664316 FORWARD LENGTH=303		cytosol			32.803	16	16.3	27.6567	25.7921	0.843114	0.786273	Gaussian Peak	Gaussian Peak
Superdex	P1_AT3G61260.1	AT3G61260.1			True		>AT3G61260.1 | Symbols: | Remorin family protein | chr3:22675403-22676701 REVERSE LENGTH=212		plasma membrane			23.144	1.77	1.26	757.971	853.463	32.7502	36.8762	Gaussian Peak	Gaussian Peak
Superdex	P1_AT3G61540.1	AT3G61540.1					>AT3G61540.1 | Symbols: | alpha/beta-Hydrolases superfamily protein | chr3:22773399-22775699 FORWARD LENGTH=515		plastid			57.585	7.04	7.84	222.409	184.636	3.86227	3.20633	Gaussian Peak	Gaussian Peak
Superdex	P1_AT3G61820.1	AT3G61820.1			True		>AT3G61820.1 | Symbols: | Eukaryotic aspartyl protease family protein | chr3:22880074-22881525 REVERSE LENGTH=483		extracellular			51.461	1.24	1.89	857.444	737.102	16.662	14.3235	Gaussian Peak	Gaussian Peak
Superdex	P1_AT3G62030.3;AT3G62030.1;AT3G62030.2	AT3G62030.3;AT3G62030.1;AT3G62030.2					>AT3G62030.3 | Symbols: ROC4 | rotamase CYP 4 | chr3:22973708-22975139 FORWARD LENGTH=259;>AT3G62030.1 | Symbols: ROC4 | rotamase CYP 4 | chr3:22973708-22975139 FORWARD LENGTH=260;>AT3G62030.2 | Symbols: ROC4 | rotamase CYP 4 | chr3:22973004-22975139 FORWA	ROC4	mitochondrion			28.079	19.3	19	12.8338	13.7616	0.457061	0.490103	Gaussian Peak	Gaussian Peak
Superdex	P1_AT3G62250.1;AT2G47110.2;AT2G47110.1;AT1G23410.1;AT3G52590.1;AT2G36170.1;AT4G05050.4;AT4G05050.3;AT4G05050.2;AT4G05050.1;AT4G02890.2;AT4G02890.1;AT1G55060.1;AT4G05320.5;AT4G02890.4;AT4G02890.3;AT5G03240.3;AT5G03240.2;AT5G03240.1;AT1G65350.1;AT5G37640.1;AT4	AT3G62250.1;AT2G47110.2;AT2G47110.1;AT1G23410.1;AT3G52590.1;AT2G36170.1;AT4G05050.4;AT4G05050.3;AT4G05050.2;AT4G05050.1;AT4G02890.2;AT4G02890.1;AT1G55060.1;AT4G05320.5;AT4G02890.4;AT4G02890.3;AT5G03240.3;AT5G03240.2;AT5G03240.1;AT1G65350.1;AT5G37640.1;AT4		YES	True		>AT3G62250.1 | Symbols: UBQ5 | ubiquitin 5 | chr3:23037138-23037611 FORWARD LENGTH=157;>AT2G47110.2 | Symbols: UBQ6 | ubiquitin 6 | chr2:19344701-19345174 FORWARD LENGTH=157;>AT2G47110.1 | Symbols: UBQ6 | ubiquitin 6 | chr2:19344701-19345174 FORWARD LENGTH		nucleus			17.797	13.5	13.1	49.4777	54.3034	2.78011	3.05127	Gaussian Peak	Gaussian Peak
Superdex	P1_AT3G62290.3;AT3G62290.2;AT3G62290.1;AT2G47170.1;AT1G70490.3;AT1G70490.2;AT1G70490.1;AT1G23490.1;AT1G10630.1;AT5G14670.1	AT3G62290.3;AT3G62290.2;AT3G62290.1;AT2G47170.1;AT1G70490.3;AT1G70490.2;AT1G70490.1;AT1G23490.1;AT1G10630.1;AT5G14670.1		YES	True	Dual	>AT3G62290.3 | Symbols: ARFA1E | ADP-ribosylation factor A1E | chr3:23052287-23053545 FORWARD LENGTH=181;>AT3G62290.2 | Symbols: ARFA1E | ADP-ribosylation factor A1E | chr3:23052287-23053545 FORWARD LENGTH=181;>AT3G62290.1 | Symbols: ATARFA1E, ARFA1E | ADP	ARFA1E	cytosol			20.607	18.5	18.2	15.4593	16.5769	0.750198	0.804431	Gaussian Peak	Gaussian Peak
Superdex	P1_AT3G62410.1	AT3G62410.1			True		>AT3G62410.1 | Symbols: CP12-2, CP12 | CP12 domain-containing protein 2 | chr3:23091006-23091401 FORWARD LENGTH=131	CP12-2, CP12	plastid			14.167	16.3	17	25.7921	21.9157	1.82058	1.54696	Gaussian Peak	Gaussian Peak
Superdex	P1_AT3G62530.1	AT3G62530.1			True	Dual	>AT3G62530.1 | Symbols: | ARM repeat superfamily protein | chr3:23132219-23133121 FORWARD LENGTH=221		mitochondrion			24.503	16.2	15.9	26.3992	28.3077	1.07739	1.15527	Gaussian Peak	Gaussian Peak
Superdex	P1_AT3G62600.1	AT3G62600.1		YES	True		>AT3G62600.1 | Symbols: ATERDJ3B, ERDJ3B | DNAJ heat shock family protein | chr3:23151038-23153346 REVERSE LENGTH=346	ATERDJ3B, ERDJ3B	endoplasmic reticulum	(1) SALK_055599C same as smb-3 single mutant 18718935; (2) SALK_113364 Homozygotes have WT phenotype 18718935; (3) aterdj3a-1; aterdj3b-1 same as smb-3 single mutant 18718935; (4) aterdj3a-2; aterdj3b-2 same as smb-3 single mutant 18718935; (5) atp58ipk-1;aterdj3b-1 Double homozygotes not obtained because of male gametophytic defect. 18718935		39.199	13	13.5	55.5816	49.4777	1.41793	1.26222	Gaussian Peak	Gaussian Peak
Superdex	P1_AT3G62700.1	AT3G62700.1		YES	True		>AT3G62700.1 | Symbols: ATMRP10, MRP10, ABCC14 | multidrug resistance-associated protein 10 | chr3:23190428-23195727 REVERSE LENGTH=1539	ATMRP10, MRP10, ABCC14	plasma membrane			172.14	3	4.21	569.336	429.641	3.3074	2.49588	Gaussian Peak	Gaussian Peak
Superdex	P1_AT3G62810.1	AT3G62810.1			True		>AT3G62810.1 | Symbols: | complex 1 family protein / LVR family protein | chr3:23227763-23228180 FORWARD LENGTH=106		mitochondrion	(1) drb4-1 Downward-curled leaf margins. 16682354; (2) drb4-1 In leaves, TAS3 ta-siRNAs were below detectable levels, whereas TAS1 and TAS2 ta-siRNAs were detectable. By contrast, in flowers, levels of TAS3 ta-siRNA remained unchanged, whereas levels of TAS1 and TAS2 ta-siRNAs were reduced. 16682354		11.822	16.2	17.2	26.3992	20.9193	2.23306	1.76952	Gaussian Peak	Gaussian Peak
Superdex	P1_AT3G63080.1;AT2G48150.1	AT3G63080.1;AT2G48150.1			True		>AT3G63080.1 | Symbols: ATGPX5, MEE42, GPX5 | glutathione peroxidase 5 | chr3:23310161-23311200 FORWARD LENGTH=173	ATGPX5, MEE42, GPX5	plasma membrane			19.327	2.27	1.3	674.731	845.557	34.9113	43.7501	Gaussian Peak	Gaussian Peak
Superdex	P1_AT3G63140.1	AT3G63140.1			True		>AT3G63140.1 | Symbols: CSP41A | chloroplast stem-loop binding protein of 41 kDa | chr3:23327006-23328620 REVERSE LENGTH=406	CSP41A	plastid	(1) csp41b-1/csp41a-1* Pale green seedlings, short shoots, short siliques and reduced seed set. Mutants do not accumulate CSP41b protein and CSP41a protein levels are reduced. 18398686		43.929	13.7	13.5	47.2281	49.4777	1.0751	1.12631	Gaussian Peak	Gaussian Peak
Superdex	P1_AT3G63160.1	AT3G63160.1	YES		True		>AT3G63160.1 | Symbols: | FUNCTIONS IN: molecular_function unknown; INVOLVED IN: biological_process unknown; LOCATED IN: chloroplast outer membrane, thylakoid, chloroplast thylakoid membrane, chloroplast, chloroplast envelope; EXPRESSED IN: 21 plant struc		plasma membrane			7.2563	2.82	3.12	593.686	553.66	81.8166	76.3007	Gaussian Peak	Gaussian Peak
Superdex	P1_AT3G63170.1	AT3G63170.1			True		>AT3G63170.1 | Symbols: | Chalcone-flavanone isomerase family protein | chr3:23334675-23335993 FORWARD LENGTH=279		plastid			30.394	17.7	17.4	18.622	19.9682	0.612686	0.656978	Gaussian Peak	Gaussian Peak
Superdex	P1_AT3G63190.1	AT3G63190.1			True		>AT3G63190.1 | Symbols: RRF, HFP108, cpRRF, AtcpRRF | ribosome recycling factor, chloroplast precursor | chr3:23342861-23344640 REVERSE LENGTH=275	RRF, HFP108, cpRRF, AtcpRRF	plastid			30.422	17	17.3	21.9157	20.4382	0.720391	0.671824	Gaussian Peak	Gaussian Peak
Superdex	P1_AT3G63460.3;AT3G63460.2;AT3G63460.1	AT3G63460.3;AT3G63460.2;AT3G63460.1		YES	True		>AT3G63460.3 | Symbols: | transducin family protein / WD-40 repeat family protein | chr3:23431009-23437241 REVERSE LENGTH=1094;>AT3G63460.2 | Symbols: | transducin family protein / WD-40 repeat family protein | chr3:23431009-23437241 REVERSE LENGTH=1102;		nucleus			118.72	5.47	7.01	320.472	223.967	2.6994	1.88651	Gaussian Peak	Gaussian Peak
Superdex	P1_AT3G63520.1	AT3G63520.1			True		>AT3G63520.1 | Symbols: CCD1, ATCCD1, ATNCED1, NCED1 | carotenoid cleavage dioxygenase 1 | chr3:23452940-23455896 FORWARD LENGTH=538	CCD1, ATCCD1, ATNCED1, NCED1	cytosol	(1) ccd1-1 Mutant seeds have a 37% increase in total carotenoids relative to wild type, owing mainly to a greater than twofold and fourfold increase in violaxanthin and neoxanthin, respectively. The lutein levels in the mutant are increased to the greatest extent in absolute terms compared with other carotenoids. 16507088; (2) ccd1-1 No visible phenotype. 16507088; (3) ccd1-1 bsp1-2 Double mutant…		60.907	1.65	1.54	779.431	799.637	12.7971	13.1288	Gaussian Peak	Gaussian Peak
Superdex	P1_AT4G00100.1	AT4G00100.1			True		>AT4G00100.1 | Symbols: ATRPS13A, RPS13, PFL2, RPS13A | ribosomal protein S13A | chr4:37172-38123 FORWARD LENGTH=151	ATRPS13A, RPS13, PFL2, RPS13A	cytosol			17.085	1.2	1.58	865.461	792.229	50.6562	46.3699	Gaussian Peak	Gaussian Peak
Superdex	P1_AT4G00630.1;AT4G00630.2	AT4G00630.1;AT4G00630.2		YES	True		>AT4G00630.1 | Symbols: KEA2, ATKEA2 | K+ efflux antiporter 2 | chr4:261655-267789 REVERSE LENGTH=1174;>AT4G00630.2 | Symbols: KEA2 | K+ efflux antiporter 2 | chr4:261655-267789 REVERSE LENGTH=1185	KEA2, ATKEA2	plasma membrane,peroxisome			126.16	18.9	18	14.0855	17.3665	0.111648	0.137655	Gaussian Peak	Gaussian Peak
Superdex	P1_AT4G00660.2;AT4G00660.1	AT4G00660.2;AT4G00660.1			True		>AT4G00660.2 | Symbols: RH8, ATRH8 | RNAhelicase-like 8 | chr4:274638-277438 FORWARD LENGTH=505;>AT4G00660.1 | Symbols: RH8, ATRH8 | RNAhelicase-like 8 | chr4:274638-277438 FORWARD LENGTH=505	RH8, ATRH8	nucleus			57.686	1.08	2.3	889.965	670.038	15.4277	11.6153	Gaussian Peak	Gaussian Peak
Superdex	P1_AT4G00810.2;AT4G00810.1	AT4G00810.2;AT4G00810.1	YES		True		>AT4G00810.2 | Symbols: | 60S acidic ribosomal protein family | chr4:346179-346957 REVERSE LENGTH=113;>AT4G00810.1 | Symbols: | 60S acidic ribosomal protein family | chr4:346179-346957 REVERSE LENGTH=113		cytosol			11.307	9.1	7.5	137.722	199.835	12.1802	17.6736	Gaussian Peak	Gaussian Peak
Superdex	P1_AT4G00860.1	AT4G00860.1	YES		True		>AT4G00860.1 | Symbols: ATOZI1, AT0ZI1 | Protein of unknown function (DUF1138) | chr4:359548-359868 REVERSE LENGTH=80	ATOZI1, AT0ZI1	extracellular			8.6058	1.8	1.36	752.699	833.836	87.4641	96.8923	Gaussian Peak	Gaussian Peak
Superdex	P1_AT4G01130.1	AT4G01130.1			True		>AT4G01130.1 | Symbols: | GDSL-like Lipase/Acylhydrolase superfamily protein | chr4:485868-488007 FORWARD LENGTH=382		extracellular			42.013	12.3	12.2	65.4127	66.9524	1.55696	1.59361	Gaussian Peak	Gaussian Peak
Superdex	P1_AT4G01150.1;AT4G01150.2	AT4G01150.1;AT4G01150.2			True		>AT4G01150.1 | Symbols: | unknown protein; FUNCTIONS IN: molecular_function unknown; INVOLVED IN: biological_process unknown; LOCATED IN: thylakoid, chloroplast thylakoid membrane, chloroplast, plastoglobule, chloroplast envelope; EXPRESSED IN: 23 plant s		plastid			17.697	1.88	1.04	738.818	898.286	41.7482	50.7592	Gaussian Peak	Gaussian Peak
Superdex	P1_AT4G01400.2;AT4G01400.1	AT4G01400.2;AT4G01400.1			True		>AT4G01400.2 | Symbols: | FUNCTIONS IN: molecular_function unknown; INVOLVED IN: biological_process unknown; LOCATED IN: cellular_component unknown; EXPRESSED IN: 23 plant structures; EXPRESSED DURING: 15 growth stages; CONTAINS InterPro DOMAIN/s: COG4 tr		cytosol			82.977	9	8	140.963	177.889	1.69882	2.14384	Global Max	Global Max
Superdex	P1_AT4G01870.1	AT4G01870.1			True	Dual	>AT4G01870.1 | Symbols: | tolB protein-related | chr4:808473-810431 REVERSE LENGTH=652		cytosol			72.814	13.8	14	46.142	44.0441	0.633697	0.604885	Gaussian Peak	Gaussian Peak
Superdex	P1_AT4G01897.1	AT4G01897.1					>AT4G01897.1 | Symbols: | unknown protein; CONTAINS InterPro DOMAIN/s: Protein of unknown function DUF952 (InterPro:IPR009297); Has 763 Blast hits to 763 proteins in 180 species: Archae - 0; Bacteria - 351; Metazoa - 0; Fungi - 0; Plants - 29; Viruses - 0		cytosol			14.158	19	18.3	13.7616	16.1957	0.972001	1.14392	Gaussian Peak	Gaussian Peak
Superdex	P1_AT4G01900.1	AT4G01900.1			True		>AT4G01900.1 | Symbols: PII, GLB1 | GLNB1 homolog | chr4:821736-823294 FORWARD LENGTH=196	PII, GLB1	plastid		Mapman; ; Gene ontology molecular functionacetylglutamate kinase regulator activity [GO:0010307]; ATP binding [GO:0005524]; magnesium ion binding [GO:0000287]	21.275	15.3	15.5	32.5485	31.0686	1.52989	1.46033	Gaussian Peak	Gaussian Peak
Superdex	P1_AT4G02450.2;AT4G02450.1	AT4G02450.2;AT4G02450.1					>AT4G02450.2 | Symbols: | HSP20-like chaperones superfamily protein | chr4:1073987-1075765 REVERSE LENGTH=240;>AT4G02450.1 | Symbols: | HSP20-like chaperones superfamily protein | chr4:1073987-1075765 REVERSE LENGTH=241		cytosol			25.341	13.5	13.2	49.4777	53.0545	1.95248	2.09362	Gaussian Peak	Gaussian Peak
Superdex	P1_AT4G02510.1	AT4G02510.1		YES	True	Dual	>AT4G02510.1 | Symbols: TOC159, TOC86, PPI2, TOC160, ATTOC159 | translocon at the outer envelope membrane of chloroplasts 159 | chr4:1104766-1109360 FORWARD LENGTH=1503	TOC159, TOC86, PPI2, TOC160, ATTOC159	plastid	(1) ppi2 Albino mutant defective in proteins involved in photosynthesis. In light-grown seedlings no chorophyll could be detected. After transferring seedlings to the dark and adding ALA, the level of Pchlide reached 30% of that found in wildtype. Mutans lack atTOC159, leading to peturbance of plastis protein import in mesophyll cells but not in guard cells. Mutansts do not survive beyond seedlin…		160.82	3.17	3	547.257	569.336	3.40292	3.54021	Gaussian Peak	Gaussian Peak
Superdex	P1_AT4G02520.1;AT2G02930.1	AT4G02520.1;AT2G02930.1		YES	True		>AT4G02520.1 | Symbols: ATGSTF2, ATPM24.1, ATPM24, GST2, GSTF2 | glutathione S-transferase PHI 2 | chr4:1110673-1111531 REVERSE LENGTH=212;>AT2G02930.1 | Symbols: ATGSTF3, GST16, GSTF3 | glutathione S-transferase F3 | chr2:851348-852106 REVERSE LENGTH=212	ATGSTF2, ATPM24.1, ATPM24, GST2, GSTF2	cytosol			24.128	16.8	17.2	22.9596	20.9193	0.951576	0.867014	Gaussian Peak	Gaussian Peak
Superdex	P1_AT4G02530.1	AT4G02530.1			True		>AT4G02530.1 | Symbols: | chloroplast thylakoid lumen protein | chr4:1112335-1114005 REVERSE LENGTH=216		plastid			23.663	16.9	17.1	22.4316	21.4117	0.947962	0.904861	Gaussian Peak	Gaussian Peak
Superdex	P1_AT4G02620.1	AT4G02620.1					>AT4G02620.1 | Symbols: | vacuolar ATPase subunit F family protein | chr4:1149419-1151132 REVERSE LENGTH=128		vacuole			14.259	18.7	18.6	14.7564	15.1038	1.03489	1.05925	Gaussian Peak	Gaussian Peak
Superdex	P1_AT4G02680.1	AT4G02680.1			True		>AT4G02680.1 | Symbols: EOL1 | ETO1-like 1 | chr4:1181202-1184328 REVERSE LENGTH=888	EOL1	nucleus			101.04	20	22	10.905	6.84759	0.107927	0.067771	Global Max	Global Max
Superdex	P1_AT4G02770.1;AT1G03130.1	AT4G02770.1;AT1G03130.1		YES	True		>AT4G02770.1 | Symbols: PSAD-1 | photosystem I subunit D-1 | chr4:1229247-1229873 REVERSE LENGTH=208;>AT1G03130.1 | Symbols: PSAD-2 | photosystem I subunit D-2 | chr1:753528-754142 REVERSE LENGTH=204	PSAD-1	plastid			22.598	16	15.9	27.6567	28.3077	1.22386	1.25266	Gaussian Peak	Gaussian Peak
Superdex	P1_AT4G02930.1	AT4G02930.1		YES			>AT4G02930.1 | Symbols: | GTP binding Elongation factor Tu family protein | chr4:1295751-1298354 REVERSE LENGTH=454		mitochondrion			49.409	13.5	13.6	49.4777	48.3398	1.00139	0.978361	Gaussian Peak	Gaussian Peak
Superdex	P1_AT4G03110.2;AT4G03110.1	AT4G03110.2;AT4G03110.1			True		>AT4G03110.2 | Symbols: AtRBP-DR1, RBP-DR1 | RNA-binding protein-defense related 1 | chr4:1376710-1379275 REVERSE LENGTH=439;>AT4G03110.1 | Symbols: AtRBP-DR1, RBP-DR1 | RNA-binding protein-defense related 1 | chr4:1376612-1379275 REVERSE LENGTH=441	AtRBP-DR1, RBP-DR1	cytosol	(1) Atrbp-dr1-1 Allowed significantly more growth of Pto DC3000 than wild-type plants. 20636102; (2) Atrbp-dr1-2 Allowed significantly more growth of Pto DC3000 than wild-type plants. 20636102		48.46	12.6	10.6	61.0027	97.1485	1.25882	2.00472	Gaussian Peak	Gaussian Peak
Superdex	P1_AT4G03280.2;AT4G03280.1	AT4G03280.2;AT4G03280.1			True		>AT4G03280.2 | Symbols: PETC, PGR1 | photosynthetic electron transfer C | chr4:1440462-1441717 FORWARD LENGTH=210;>AT4G03280.1 | Symbols: PETC, PGR1 | photosynthetic electron transfer C | chr4:1440314-1441717 FORWARD LENGTH=229	PETC, PGR1	plastid			22.533	17.3	17.7	20.4382	18.622	0.907035	0.826431	Gaussian Peak	Gaussian Peak
Superdex	P1_AT4G03520.2;AT4G03520.1	AT4G03520.2;AT4G03520.1			True		>AT4G03520.2 | Symbols: ATHM2 | Thioredoxin superfamily protein | chr4:1562585-1562803 REVERSE LENGTH=72;>AT4G03520.1 | Symbols: ATHM2 | Thioredoxin superfamily protein | chr4:1562585-1564055 REVERSE LENGTH=186	ATHM2	cytosol			7.9261	20.2	20.5	10.4092	9.7074	1.31328	1.22474	Gaussian Peak	Gaussian Peak
Superdex	P1_AT4G04020.1	AT4G04020.1			True		>AT4G04020.1 | Symbols: FIB | fibrillin | chr4:1932161-1933546 FORWARD LENGTH=318	FIB	plastid			34.948	15.6	16	30.3541	27.6567	0.868551	0.791367	Gaussian Peak	Gaussian Peak
Superdex	P1_AT4G04200.1	AT4G04200.1			True		>AT4G04200.1 | Symbols: | Microsomal signal peptidase 25 kDa subunit (SPC25) | chr4:2027165-2028866 FORWARD LENGTH=190		endoplasmic reticulum			21.228	1.85	2.67	743.993	614.771	35.0477	28.9604	Gaussian Peak	Gaussian Peak
Superdex	P1_AT4G04210.1	AT4G04210.1					>AT4G04210.1 | Symbols: PUX4 | plant UBX domain containing protein 4 | chr4:2030391-2031670 FORWARD LENGTH=303	PUX4	nucleus			32.896	12.3	12.5	65.4127	62.4386	1.98847	1.89806	Gaussian Peak	Gaussian Peak
Superdex	P1_AT4G04320.2;AT4G04320.1	AT4G04320.2;AT4G04320.1			True		>AT4G04320.2 | Symbols: | malonyl-CoA decarboxylase family protein | chr4:2113565-2116525 FORWARD LENGTH=517;>AT4G04320.1 | Symbols: | malonyl-CoA decarboxylase family protein | chr4:2113565-2116525 FORWARD LENGTH=518		mitochondrion			58.323	7.11	7	218.816	224.488	3.75179	3.84905	Gaussian Peak	Global Max
Superdex	P1_AT4G04950.1;AT4G32580.1	AT4G04950.1;AT4G32580.1			True		>AT4G04950.1 | Symbols: | thioredoxin family protein | chr4:2517882-2519924 REVERSE LENGTH=488;>AT4G32580.1 | Symbols: | Thioredoxin superfamily protein | chr4:15719878-15720535 REVERSE LENGTH=160		cytosol			53.115	10.1	11.6	109.134	76.9826	2.05466	1.44936	Gaussian Peak	Gaussian Peak
Superdex	P1_AT4G05150.1	AT4G05150.1					>AT4G05150.1 | Symbols: | Octicosapeptide/Phox/Bem1p family protein | chr4:2660339-2662675 FORWARD LENGTH=477		nucleus			53.062	12.3	11	65.4127	88.5154	1.23276	1.66815	Gaussian Peak	Global Max
Superdex	P1_AT4G05180.1	AT4G05180.1			True		>AT4G05180.1 | Symbols: PSBQ, PSBQ-2, PSII-Q | photosystem II subunit Q-2 | chr4:2672093-2673170 REVERSE LENGTH=230	PSBQ, PSBQ-2, PSII-Q	plastid			24.643	17.7	17.8	18.622	18.1937	0.75567	0.738291	Gaussian Peak	Gaussian Peak
Superdex	P1_AT4G05400.2;AT4G05400.1	AT4G05400.2;AT4G05400.1			True		>AT4G05400.2 | Symbols: | copper ion binding | chr4:2741256-2742008 FORWARD LENGTH=250;>AT4G05400.1 | Symbols: | copper ion binding | chr4:2741256-2742008 FORWARD LENGTH=250		mitochondrion			27.627	11.1	10.9	86.4797	90.5989	3.13026	3.27936	Gaussian Peak	Gaussian Peak
Superdex	P1_AT4G05420.1;AT4G05420.2;AT4G21100.1	AT4G05420.1;AT4G05420.2;AT4G21100.1			True		>AT4G05420.1 | Symbols: DDB1A | damaged DNA binding protein 1A | chr4:2746288-2752663 FORWARD LENGTH=1088;>AT4G05420.2 | Symbols: DDB1A | damaged DNA binding protein 1A | chr4:2746288-2752663 FORWARD LENGTH=1067;>AT4G21100.1 | Symbols: DDB1B | damaged DNA	DDB1A	nucleus			121.3	9.7	11.5	119.778	78.7947	0.987449	0.649585	Gaussian Peak	Gaussian Peak
Superdex	P1_AT4G05450.1	AT4G05450.1			True		>AT4G05450.1 | Symbols: ATMFDX1, MFDX1 | mitochondrial ferredoxin 1 | chr4:2759048-2760634 FORWARD LENGTH=197	ATMFDX1, MFDX1	mitochondrion			21.83	16.4	16.4	25.199	25.199	1.15433	1.15433	Gaussian Peak	Gaussian Peak
Superdex	P1_AT4G05530.1	AT4G05530.1			True		>AT4G05530.1 | Symbols: IBR1, SDRA | indole-3-butyric acid response 1 | chr4:2816462-2818074 FORWARD LENGTH=254	IBR1, SDRA	peroxisome	(1) ibr1-1 The ibr1 mutants are resistant to the inhibitory effects of indole-3-butyric acid on root elongation, but their roots show the normal response to indole-3-acetic acid. 18725356; (2) ibr1-2 The ibr1-2 mutants are resistant to the inhibitory effects of intermediate levels of indole-3-butyric acid on root elongation, but their roots show the normal response to indole-3-acetic acid, NAA, a…		26.765	13.5	13.9	49.4777	45.0808	1.8486	1.68432	Gaussian Peak	Gaussian Peak
Superdex	P1_AT4G08390.4;AT4G08390.3;AT4G08390.2;AT4G08390.1	AT4G08390.4;AT4G08390.3;AT4G08390.2;AT4G08390.1					>AT4G08390.4 | Symbols: SAPX | stromal ascorbate peroxidase | chr4:5314999-5317071 FORWARD LENGTH=346;>AT4G08390.3 | Symbols: SAPX | stromal ascorbate peroxidase | chr4:5314999-5317071 FORWARD LENGTH=371;>AT4G08390.2 | Symbols: SAPX | stromal ascorbate per	SAPX	plastid			37.416	15.7	16	29.656	27.6567	0.792603	0.739167	Gaussian Peak	Global Max
Superdex	P1_AT4G08520.1;AT1G60970.1	AT4G08520.1;AT1G60970.1		YES	True		>AT4G08520.1 | Symbols: | SNARE-like superfamily protein | chr4:5417887-5420295 FORWARD LENGTH=181;>AT1G60970.1 | Symbols: | SNARE-like superfamily protein | chr1:22448008-22449387 REVERSE LENGTH=177		cytosol			19.876	16.5	17	24.6194	21.9157	1.23865	1.10262	Gaussian Peak	Gaussian Peak
Superdex	P1_AT4G08870.1;AT4G08870.2	AT4G08870.1;AT4G08870.2					>AT4G08870.1 | Symbols: | Arginase/deacetylase superfamily protein | chr4:5646654-5648693 REVERSE LENGTH=344;>AT4G08870.2 | Symbols: | Arginase/deacetylase superfamily protein | chr4:5647417-5648693 REVERSE LENGTH=263		mitochondrion			37.98	10.1	10.6	109.134	97.1485	2.87345	2.55789	Gaussian Peak	Gaussian Peak
Superdex	P1_AT4G08900.1	AT4G08900.1			True		>AT4G08900.1 | Symbols: | arginase | chr4:5703499-5705180 FORWARD LENGTH=342		mitochondrion			37.344	10.1	11.2	109.134	84.4909	2.92238	2.2625	Gaussian Peak	Gaussian Peak
Superdex	P1_AT4G08920.1	AT4G08920.1			True		>AT4G08920.1 | Symbols: CRY1, BLU1, HY4, OOP2, ATCRY1 | cryptochrome 1 | chr4:5724260-5726905 FORWARD LENGTH=681	CRY1, BLU1, HY4, OOP2, ATCRY1	cytosol,nucleus	(1) cry1 cry2 In contrast to wild type, blue light does not inhibit hypocotyl elongation in the double mutant. 17217468; (2) cry1 cry2 Unlike wild type, mutant seedlings in higher light conditions (12 &mu;mol.m-2.sec-1) respond to increasing concerntrations of benzylaminopurine (BAP). At lower light intensities or in darkness, cytokinins caused identical growth inhibition in both wild-type and do…	Mapman; ; Gene ontology molecular functionATP binding [GO:0005524]; blue light photoreceptor activity [GO:0009882]; FAD binding [GO:0071949]; identical protein binding [GO:0042802]; kinase activity [GO:0016301]; metal ion binding [GO:0046872]; protein kinase activity [GO:0004672]	76.694	10.2	11	106.624	88.5154	1.39025	1.15414	Gaussian Peak	Gaussian Peak
Superdex	P1_AT4G09000.1;AT4G09000.2	AT4G09000.1;AT4G09000.2			True	Dual	>AT4G09000.1 | Symbols: GRF1, GF14 CHI | general regulatory factor 1 | chr4:5775387-5777157 FORWARD LENGTH=267;>AT4G09000.2 | Symbols: GRF1, GF14 CHI | general regulatory factor 1 | chr4:5775387-5777157 FORWARD LENGTH=318	GRF1, GF14 CHI	cytosol			29.931	12.6	12.2	61.0027	66.9524	2.03811	2.23689	Gaussian Peak	Gaussian Peak
Superdex	P1_AT4G09010.1	AT4G09010.1			True		>AT4G09010.1 | Symbols: APX4, TL29 | ascorbate peroxidase 4 | chr4:5777502-5779338 REVERSE LENGTH=349	APX4, TL29	plastid			37.934	16.6	16.7	24.0532	23.5001	0.634082	0.619499	Gaussian Peak	Gaussian Peak
Superdex	P1_AT4G09320.1	AT4G09320.1			True		>AT4G09320.1 | Symbols: NDPK1 | Nucleoside diphosphate kinase family protein | chr4:5923424-5924366 FORWARD LENGTH=169	NDPK1	cytosol,plasma membrane		Mapman; nucleotide metabolism.phosphotransfer and pyrophosphatases.nucleoside diphosphate kinase; Gene ontology molecular functionATP binding [GO:0005524]; metal ion binding [GO:0046872]; nucleoside diphosphate kinase activity [GO:0004550]	18.814	13.6	13.6	48.3398	48.3398	2.56935	2.56935	Gaussian Peak	Gaussian Peak
Superdex	P1_AT4G09650.1	AT4G09650.1			True		>AT4G09650.1 | Symbols: ATPD | ATP synthase delta-subunit gene | chr4:6100799-6101503 FORWARD LENGTH=234	ATPD	plastid			25.668	16.1	16.2	27.0206	26.3992	1.0527	1.02849	Gaussian Peak	Gaussian Peak
Superdex	P1_AT4G09670.1	AT4G09670.1					>AT4G09670.1 | Symbols: | Oxidoreductase family protein | chr4:6107382-6109049 REVERSE LENGTH=362		cytosol			39.562	12.9	13.3	56.89	51.8344	1.438	1.31021	Gaussian Peak	Gaussian Peak
Superdex	P1_AT4G09720.1;AT4G09720.4;AT4G09720.3;AT4G09720.2;AT2G21880.2;AT2G21880.1	AT4G09720.1;AT4G09720.4;AT4G09720.3;AT4G09720.2;AT2G21880.2;AT2G21880.1			True		>AT4G09720.1 | Symbols: ATRABG3A, RABG3A | RAB GTPase homolog G3A | chr4:6133101-6134959 FORWARD LENGTH=206;>AT4G09720.4 | Symbols: RABG3A | RAB GTPase homolog G3A | chr4:6133101-6134959 FORWARD LENGTH=211;>AT4G09720.3 | Symbols: ATRABG3A, RABG3A | RAB GTP	ATRABG3A, RABG3A	cytosol			22.75	2.34	2.54	663.831	633.649	29.1794	27.8527	Gaussian Peak	Gaussian Peak
Superdex	P1_AT4G10120.2;AT4G10120.1	AT4G10120.2;AT4G10120.1			True		>AT4G10120.2 | Symbols: ATSPS4F | Sucrose-phosphate synthase family protein | chr4:6315033-6319785 FORWARD LENGTH=1050;>AT4G10120.1 | Symbols: ATSPS4F | Sucrose-phosphate synthase family protein | chr4:6315033-6319785 FORWARD LENGTH=1050	ATSPS4F	cytosol			118.88	4.76	4.59	378.035	393.287	3.17997	3.30827	Gaussian Peak	Gaussian Peak
Superdex	P1_AT4G10300.1	AT4G10300.1					>AT4G10300.1 | Symbols: | RmlC-like cupins superfamily protein | chr4:6384564-6385946 FORWARD LENGTH=134		plastid			14.937	22	20.9	6.84759	8.84475	0.458431	0.592137	Gaussian Peak	Gaussian Peak
Superdex	P1_AT4G10480.2;AT4G10480.1	AT4G10480.2;AT4G10480.1					>AT4G10480.2 | Symbols: | Nascent polypeptide-associated complex (NAC), alpha subunit family protein | chr4:6478089-6479079 REVERSE LENGTH=211;>AT4G10480.1 | Symbols: | Nascent polypeptide-associated complex (NAC), alpha subunit family protein | chr4:647		nucleus			23.114	11.5	11.6	78.7947	76.9826	3.40896	3.33056	Gaussian Peak	Gaussian Peak
Superdex	P1_AT4G10750.1	AT4G10750.1			True		>AT4G10750.1 | Symbols: | Phosphoenolpyruvate carboxylase family protein | chr4:6618724-6619800 FORWARD LENGTH=358		plastid			38.404	9.1	7.31	137.722	208.867	3.58612	5.43868	Gaussian Peak	Gaussian Peak
Superdex	P1_AT4G10840.2;AT4G10840.1	AT4G10840.2;AT4G10840.1		YES	True		>AT4G10840.2 | Symbols: | Tetratricopeptide repeat (TPR)-like superfamily protein | chr4:6656614-6658702 FORWARD LENGTH=531;>AT4G10840.1 | Symbols: | Tetratricopeptide repeat (TPR)-like superfamily protein | chr4:6656614-6659033 FORWARD LENGTH=609		plastid			57.332	10.9	11	90.5989	88.5154	1.58025	1.54391	Gaussian Peak	Gaussian Peak
Superdex	P1_AT4G11010.1	AT4G11010.1			True		>AT4G11010.1 | Symbols: NDPK3 | nucleoside diphosphate kinase 3 | chr4:6732780-6734298 REVERSE LENGTH=238	NDPK3	mitochondrion		Mapman; nucleotide metabolism.phosphotransfer and pyrophosphatases.nucleoside diphosphate kinase; Gene ontology molecular functionATP binding [GO:0005524]; cobalt ion binding [GO:0050897]; nucleoside diphosphate kinase activity [GO:0004550]; zinc ion binding [GO:0008270]	25.734	14.5	14.8	39.2072	36.5639	1.52356	1.42084	Gaussian Peak	Gaussian Peak
Superdex	P1_AT4G11150.1;AT3G08560.1	AT4G11150.1;AT3G08560.1	YES	YES	True	Dual	>AT4G11150.1 | Symbols: TUF, emb2448, TUFF, VHA-E1 | vacuolar ATP synthase subunit E1 | chr4:6800091-6801696 FORWARD LENGTH=230	TUF, emb2448, TUFF, VHA-E1	vacuole,golgi	(1) SALK_087937 embryo lethality, mutant cells were variably enlarged, multinucleate and contained large vacuoles that accumulated inclusions staining pink with the pH-sensitive dye toluidine blue. Cell wall deposition was also affected: think cell walls, local thickening and cell wall stubs. In addition, Golgi stacks organization was impaired, the stacks were horseshoe-shaped, with large membran…		26.06	4.65	4.05	387.835	445.936	14.8824	17.1119	Gaussian Peak	Gaussian Peak
Superdex	P1_AT4G11175.1	AT4G11175.1			True		>AT4G11175.1 | Symbols: | Nucleic acid-binding, OB-fold-like protein | chr4:6818162-6818806 FORWARD LENGTH=141		plastid			15.733	20	20	10.905	10.905	0.693128	0.693128	Global Max	Gaussian Peak
Superdex	P1_AT4G11600.1	AT4G11600.1			True		>AT4G11600.1 | Symbols: ATGPX6, PHGPX, LSC803, GPX6 | glutathione peroxidase 6 | chr4:7010021-7011330 REVERSE LENGTH=232	ATGPX6, PHGPX, LSC803, GPX6	mitochondrion			25.584	18.2	18.2	16.5769	16.5769	0.647941	0.647941	Gaussian Peak	Gaussian Peak
Superdex	P1_AT4G11740.1	AT4G11740.1			True		>AT4G11740.1 | Symbols: SAY1 | Ubiquitin-like superfamily protein | chr4:7071955-7075256 FORWARD LENGTH=564	SAY1	nucleus			62.349	6.81	7.37	234.635	205.972	3.76325	3.30353	Gaussian Peak	Gaussian Peak
Superdex	P1_AT4G11860.1	AT4G11860.1	YES		True		>AT4G11860.1 | Symbols: | Protein of unknown function (DUF544) | chr4:7134237-7138361 REVERSE LENGTH=682		nucleus			74.427	2	2.88	718.476	585.456	9.65344	7.86617	Gaussian Peak	Gaussian Peak
Superdex	P1_AT4G12060.1	AT4G12060.1			True		>AT4G12060.1 | Symbols: | Double Clp-N motif protein | chr4:7228269-7229898 REVERSE LENGTH=241		plastid		Mapman; ; Gene ontology molecular functionprotein histidine kinase binding [GO:0043424]	26.56	19	18.3	13.7616	16.1957	0.518132	0.609777	Gaussian Peak	Gaussian Peak
Superdex	P1_AT4G12130.1	AT4G12130.1					>AT4G12130.1 | Symbols: | Glycine cleavage T-protein family | chr4:7263640-7265425 FORWARD LENGTH=393		mitochondrion			43.527	15.3	15	32.5485	34.9015	0.747777	0.801835	Gaussian Peak	Global Max
Superdex	P1_AT4G12300.1	AT4G12300.1			True		>AT4G12300.1 | Symbols: CYP706A4 | cytochrome P450, family 706, subfamily A, polypeptide 4 | chr4:7308016-7309692 REVERSE LENGTH=516	CYP706A4	endoplasmic reticulum			58.658	15	15.6	34.9015	30.3541	0.594999	0.517476	Gaussian Peak	Gaussian Peak
Superdex	P1_AT4G12340.1	AT4G12340.1			True		>AT4G12340.1 | Symbols: | copper ion binding | chr4:7321492-7322004 REVERSE LENGTH=170		nucleus			19.438	13.7	13.5	47.2281	49.4777	2.42968	2.54541	Gaussian Peak	Gaussian Peak
Superdex	P1_AT4G12420.2;AT4G12420.1	AT4G12420.2;AT4G12420.1		YES			>AT4G12420.2 | Symbols: SKU5 | Cupredoxin superfamily protein | chr4:7349941-7352868 REVERSE LENGTH=587;>AT4G12420.1 | Symbols: SKU5 | Cupredoxin superfamily protein | chr4:7349941-7352868 REVERSE LENGTH=587	SKU5	plasma membrane			65.637	12.9	13.9	56.89	45.0808	0.866736	0.68682	Gaussian Peak	Gaussian Peak
Superdex	P1_AT4G12720.3;AT4G12720.2;AT4G12720.1;AT4G12720.4	AT4G12720.3;AT4G12720.2;AT4G12720.1;AT4G12720.4			True		>AT4G12720.3 | Symbols: AtNUDT7, GFG1, ATNUDX7 | MutT/nudix family protein | chr4:7487716-7489557 FORWARD LENGTH=282;>AT4G12720.2 | Symbols: AtNUDT7, GFG1, ATNUDX7 | MutT/nudix family protein | chr4:7487716-7489557 FORWARD LENGTH=282;>AT4G12720.1 | Symbols	AtNUDT7, GFG1, ATNUDX7	peroxisome			31.884	14	13.4	44.0441	50.6423	1.38138	1.58833	Gaussian Peak	Gaussian Peak
Superdex	P1_AT4G12730.1	AT4G12730.1		YES	True		>AT4G12730.1 | Symbols: FLA2 | FASCICLIN-like arabinogalactan 2 | chr4:7491598-7492809 REVERSE LENGTH=403	FLA2	plasma membrane			43.448	11.7	11.7	75.2122	75.2122	1.73108	1.73108	Gaussian Peak	Gaussian Peak
Superdex	P1_AT4G12770.2;AT4G12770.1	AT4G12770.2;AT4G12770.1			True		>AT4G12770.2 | Symbols: | Chaperone DnaJ-domain superfamily protein | chr4:7506736-7511408 REVERSE LENGTH=889;>AT4G12770.1 | Symbols: | Chaperone DnaJ-domain superfamily protein | chr4:7506736-7511408 REVERSE LENGTH=891		nucleus			98.158	4.63	5.61	389.644	310.202	3.96955	3.16023	Gaussian Peak	Gaussian Peak
Superdex	P1_AT4G12800.1	AT4G12800.1			True		>AT4G12800.1 | Symbols: PSAL | photosystem I subunit l | chr4:7521469-7522493 FORWARD LENGTH=219	PSAL	plastid			23.051	1.39	3	828.036	569.336	35.9219	24.699	Gaussian Peak	Gaussian Peak
Superdex	P1_AT4G13010.1	AT4G13010.1			True		>AT4G13010.1 | Symbols: | Oxidoreductase, zinc-binding dehydrogenase family protein | chr4:7600682-7602567 FORWARD LENGTH=329		cytosol			34.436	3.04	2.02	564.062	715.141	16.38	20.7672	Gaussian Peak	Gaussian Peak
Superdex	P1_AT4G13200.1	AT4G13200.1			True		>AT4G13200.1 | Symbols: | unknown protein; FUNCTIONS IN: molecular_function unknown; INVOLVED IN: biological_process unknown; LOCATED IN: thylakoid, chloroplast thylakoid membrane, chloroplast, plastoglobule; EXPRESSED IN: 22 plant structures; EXPRESSED D		plastid			20.429	13.6	13.2	48.3398	53.0545	2.36624	2.59702	Gaussian Peak	Gaussian Peak
Superdex	P1_AT4G13360.1;AT3G24360.1	AT4G13360.1;AT3G24360.1					>AT4G13360.1 | Symbols: | ATP-dependent caseinolytic (Clp) protease/crotonase family protein | chr4:7775133-7777701 FORWARD LENGTH=421		mitochondrion			46.25	15.3	15.2	32.5485	33.3146	0.703751	0.720316	Gaussian Peak	Gaussian Peak
Superdex	P1_AT4G13670.1	AT4G13670.1			True		>AT4G13670.1 | Symbols: PTAC5 | plastid transcriptionally active 5 | chr4:7948644-7950779 FORWARD LENGTH=387	PTAC5	plastid			44.019	2.81	4.17	595.069	433.658	13.5184	9.85161	Gaussian Peak	Gaussian Peak
Superdex	P1_AT4G13840.1	AT4G13840.1			True		>AT4G13840.1 | Symbols: | HXXXD-type acyl-transferase family protein | chr4:8014088-8016326 REVERSE LENGTH=428		cytosol			47.455	1.95	3.88	726.883	463.928	15.3173	9.77616	Gaussian Peak	Gaussian Peak
Superdex	P1_AT4G13850.3;AT4G13850.2;AT4G13850.1;AT4G13850.4	AT4G13850.3;AT4G13850.2;AT4G13850.1;AT4G13850.4					>AT4G13850.3 | Symbols: ATGRP2 | glycine-rich RNA-binding protein 2 | chr4:8021314-8022065 FORWARD LENGTH=144;>AT4G13850.2 | Symbols: ATGRP2 | glycine-rich RNA-binding protein 2 | chr4:8021314-8022065 FORWARD LENGTH=153;>AT4G13850.1 | Symbols: ATGRP2, GR-R	ATGRP2	mitochondrion			14.691	19.4	19.5	12.5387	12.2503	0.853493	0.833865	Gaussian Peak	Gaussian Peak
Superdex	P1_AT4G13930.1;AT4G13890.1	AT4G13930.1;AT4G13890.1			True	Dual	>AT4G13930.1 | Symbols: SHM4 | serine hydroxymethyltransferase 4 | chr4:8048013-8050021 REVERSE LENGTH=471	SHM4	cytosol			51.717	9.7	10.3	119.778	104.172	2.31602	2.01426	Gaussian Peak	Gaussian Peak
Superdex	P1_AT4G13940.1;AT4G13940.3;AT4G13940.4;AT4G13940.2	AT4G13940.1;AT4G13940.3;AT4G13940.4;AT4G13940.2			True	Dual	>AT4G13940.1 | Symbols: HOG1, EMB1395, SAHH1, MEE58, ATSAHH1 | S-adenosyl-L-homocysteine hydrolase | chr4:8054931-8056676 FORWARD LENGTH=485;>AT4G13940.3 | Symbols: HOG1, SAHH1 | S-adenosyl-L-homocysteine hydrolase | chr4:8054931-8056676 FORWARD LENGTH=440	HOG1, EMB1395, SAHH1, MEE58, ATSAHH1	cytosol			53.378	9.4	9.2	128.437	134.554	2.40617	2.52078	Gaussian Peak	Gaussian Peak
Superdex	P1_AT4G14030.2;AT4G14030.1	AT4G14030.2;AT4G14030.1					>AT4G14030.2 | Symbols: SBP1 | selenium-binding protein 1 | chr4:8098121-8100165 REVERSE LENGTH=490;>AT4G14030.1 | Symbols: SBP1 | selenium-binding protein 1 | chr4:8098121-8100165 REVERSE LENGTH=490	SBP1	cytosol			54.056	14.5	14.5	39.2072	39.2072	0.725307	0.725307	Gaussian Peak	Gaussian Peak
Superdex	P1_AT4G14040.1	AT4G14040.1					>AT4G14040.1 | Symbols: EDA38, SBP2 | selenium-binding protein 2 | chr4:8100691-8102828 REVERSE LENGTH=487	EDA38, SBP2	plastid			53.937	15	14	34.9015	44.0441	0.647078	0.816584	Global Max	Global Max
Superdex	P1_AT4G14160.2;AT4G14160.1;AT4G14160.3;AT1G05520.1	AT4G14160.2;AT4G14160.1;AT4G14160.3;AT1G05520.1			True		>AT4G14160.2 | Symbols: | Sec23/Sec24 protein transport family protein | chr4:8167574-8173026 FORWARD LENGTH=772;>AT4G14160.1 | Symbols: | Sec23/Sec24 protein transport family protein | chr4:8167574-8173026 FORWARD LENGTH=773;>AT4G14160.3 | Symbols: | S		cytosol			85.277	13.2	12.6	53.0545	61.0027	0.622144	0.715347	Gaussian Peak	Gaussian Peak
Superdex	P1_AT4G14210.2;AT4G14210.1	AT4G14210.2;AT4G14210.1			True		>AT4G14210.2 | Symbols: PDS3, PDS, PDE226 | phytoene desaturase 3 | chr4:8190426-8194769 REVERSE LENGTH=566;>AT4G14210.1 | Symbols: PDS3, PDS, PDE226 | phytoene desaturase 3 | chr4:8190426-8194769 REVERSE LENGTH=566	PDS3, PDS, PDE226	plastid			62.991	1.55	1.23	797.778	859.441	12.665	13.6439	Gaussian Peak	Gaussian Peak
Superdex	P1_AT4G14570.1	AT4G14570.1					>AT4G14570.1 | Symbols: | acylaminoacyl-peptidase-related | chr4:8362586-8366525 FORWARD LENGTH=764		nucleus			83.937	7.39	7.39	205.015	205.015	2.44249	2.44249	Gaussian Peak	Gaussian Peak
Superdex	P1_AT4G14800.1;AT4G14800.2	AT4G14800.1;AT4G14800.2			True	Dual	>AT4G14800.1 | Symbols: PBD2 | 20S proteasome beta subunit D2 | chr4:8500398-8502058 FORWARD LENGTH=199;>AT4G14800.2 | Symbols: PBD2 | 20S proteasome beta subunit D2 | chr4:8500398-8502058 FORWARD LENGTH=215	PBD2	cytosol,vacuole	(1) pdd17 Defective pollen development. 19237690		21.984	3.62	3.62	492.858	492.858	22.4189	22.4189	Gaussian Peak	Gaussian Peak
Superdex	P1_AT4G14880.4;AT4G14880.3;AT4G14880.2;AT4G14880.1;AT3G22460.1	AT4G14880.4;AT4G14880.3;AT4G14880.2;AT4G14880.1;AT3G22460.1			True	Dual	>AT4G14880.4 | Symbols: OASA1 | O-acetylserine (thiol) lyase (OAS-TL) isoform A1 | chr4:8518209-8520050 REVERSE LENGTH=322;>AT4G14880.3 | Symbols: OASA1 | O-acetylserine (thiol) lyase (OAS-TL) isoform A1 | chr4:8518209-8520050 REVERSE LENGTH=322;>AT4G14880	OASA1	cytosol			33.805	13.8	14	46.142	44.0441	1.36495	1.30289	Gaussian Peak	Gaussian Peak
Superdex	P1_AT4G14930.1	AT4G14930.1					>AT4G14930.1 | Symbols: | Survival protein SurE-like phosphatase/nucleotidase | chr4:8538831-8541205 FORWARD LENGTH=315		cytosol			34.121	13	11.9	55.5816	71.7925	1.62896	2.10406	Gaussian Peak	Gaussian Peak
Superdex	P1_AT4G15000.2;AT4G15000.1	AT4G15000.2;AT4G15000.1		YES	True		>AT4G15000.2 | Symbols: | Ribosomal L27e protein family | chr4:8571896-8572387 FORWARD LENGTH=131;>AT4G15000.1 | Symbols: | Ribosomal L27e protein family | chr4:8571896-8572303 FORWARD LENGTH=135		cytosol			15.035	13.7	12.6	47.2281	61.0027	3.14121	4.05738	Gaussian Peak	Gaussian Peak
Superdex	P1_AT4G15410.1	AT4G15410.1					>AT4G15410.1 | Symbols: PUX5 | serine/threonine protein phosphatase 2A 55 kDa regulatory subunit B prime gamma | chr4:8814868-8816596 FORWARD LENGTH=421	PUX5	nucleus			44.996	9.8	11	117.023	88.5154	2.60074	1.96718	Gaussian Peak	Global Max
Superdex	P1_AT4G15545.1	AT4G15545.1			True		>AT4G15545.1 | Symbols: | unknown protein; BEST Arabidopsis thaliana protein match is: unknown protein (TAIR:AT1G16520.1); Has 30201 Blast hits to 17322 proteins in 780 species: Archae - 12; Bacteria - 1396; Metazoa - 17338; Fungi - 3422; Plants - 5037; V		nucleus			37.206	3.9	5.64	461.774	308.044	12.4113	8.27943	Gaussian Peak	Gaussian Peak
Superdex	P1_AT4G15790.1	AT4G15790.1			True		>AT4G15790.1 | Symbols: | unknown protein; INVOLVED IN: biological_process unknown; LOCATED IN: chloroplast; EXPRESSED IN: 21 plant structures; EXPRESSED DURING: 13 growth stages; Has 411 Blast hits to 380 proteins in 121 species: Archae - 4; Bacteria - 1		nucleus			16.53	11.9	12	71.7925	70.1415	4.34317	4.24328	Gaussian Peak	Global Max
Superdex	P1_AT4G15802.1	AT4G15802.1			True	Dual	>AT4G15802.1 | Symbols: HSBP, AtHSBP | heat shock factor binding protein | chr4:8986864-8988339 REVERSE LENGTH=86	HSBP, AtHSBP	nucleus	(1) Athspb-2 Early flowering, reduced fertility, aborted seeds. 20388662		9.3472	16	16.8	27.6567	22.9596	2.95882	2.45631	Gaussian Peak	Gaussian Peak
Superdex	P1_AT4G15930.1	AT4G15930.1			True		>AT4G15930.1 | Symbols: | Dynein light chain type 1 family protein | chr4:9036344-9037825 FORWARD LENGTH=123		cytosol			13.792	2	2	718.476	718.476	52.0937	52.0937	Gaussian Peak	Global Max
Superdex	P1_AT4G16143.2;AT4G16143.1	AT4G16143.2;AT4G16143.1		YES	True		>AT4G16143.2 | Symbols: IMPA-2 | importin alpha isoform 2 | chr4:9134450-9137134 REVERSE LENGTH=535;>AT4G16143.1 | Symbols: IMPA-2 | importin alpha isoform 2 | chr4:9134450-9137134 REVERSE LENGTH=535	IMPA-2	nucleus			58.906	12.6	12.1	61.0027	68.5284	1.03559	1.16335	Gaussian Peak	Gaussian Peak
Superdex	P1_AT4G16155.1;AT3G16950.1;AT3G16950.2	AT4G16155.1;AT3G16950.1;AT3G16950.2		YES	True		>AT4G16155.1 | Symbols: | dihydrolipoyl dehydrogenases | chr4:9153570-9157322 REVERSE LENGTH=630		cytosol			67.089	10.8	11.6	92.7315	76.9826	1.38222	1.14747	Gaussian Peak	Gaussian Peak
Superdex	P1_AT4G16180.2;AT4G16180.1	AT4G16180.2;AT4G16180.1		YES	True		>AT4G16180.2 | Symbols: | unknown protein; FUNCTIONS IN: molecular_function unknown; INVOLVED IN: biological_process unknown; LOCATED IN: plasma membrane; BEST Arabidopsis thaliana protein match is: unknown protein (TAIR:AT3G28720.1); Has 5 Blast hits to		plasma membrane			92.368	20.6	20.5	9.48416	9.7074	0.102678	0.105095	Gaussian Peak	Gaussian Peak
Superdex	P1_AT4G16500.1	AT4G16500.1	YES		True		>AT4G16500.1 | Symbols: | Cystatin/monellin superfamily protein | chr4:9301530-9301883 REVERSE LENGTH=117		extracellular			12.556	5.25	7	337.303	224.488	26.8639	17.879	Gaussian Peak	Gaussian Peak
Superdex	P1_AT4G16566.1	AT4G16566.1			True		>AT4G16566.1 | Symbols: HINT4 | histidine triad nucleotide-binding 4 | chr4:9334873-9335884 REVERSE LENGTH=146	HINT4	peroxisome			16.797	19.6	20	11.9686	10.905	0.712543	0.649222	Gaussian Peak	Gaussian Peak
Superdex	P1_AT4G16760.1;AT4G16760.2	AT4G16760.1;AT4G16760.2					>AT4G16760.1 | Symbols: ACX1, ATACX1 | acyl-CoA oxidase 1 | chr4:9424930-9428689 REVERSE LENGTH=664;>AT4G16760.2 | Symbols: ACX1 | acyl-CoA oxidase 1 | chr4:9424930-9428689 REVERSE LENGTH=651	ACX1, ATACX1	peroxisome			74.301	12.7	11.4	59.5997	80.6494	0.802139	1.08544	Gaussian Peak	Gaussian Peak
Superdex	P1_AT4G16800.1	AT4G16800.1			True		>AT4G16800.1 | Symbols: | ATP-dependent caseinolytic (Clp) protease/crotonase family protein | chr4:9454931-9457000 REVERSE LENGTH=301		mitochondrion			32.788	12.8	11.8	58.2291	73.4825	1.77593	2.24114	Gaussian Peak	Gaussian Peak
Superdex	P1_AT4G16830.1;AT4G16830.3;AT4G16830.2	AT4G16830.1;AT4G16830.3;AT4G16830.2					>AT4G16830.1 | Symbols: | Hyaluronan / mRNA binding family | chr4:9470621-9472308 FORWARD LENGTH=355;>AT4G16830.3 | Symbols: | Hyaluronan / mRNA binding family | chr4:9470652-9472308 FORWARD LENGTH=345;>AT4G16830.2 | Symbols: | Hyaluronan / mRNA binding		plasma membrane			37.467	9.7	11.1	119.778	86.4797	3.19688	2.30816	Gaussian Peak	Gaussian Peak
Superdex	P1_AT4G17140.3;AT4G17140.1;AT4G17140.2	AT4G17140.3;AT4G17140.1;AT4G17140.2			True		>AT4G17140.3 | Symbols: | pleckstrin homology (PH) domain-containing protein | chr4:9613617-9636618 REVERSE LENGTH=4219;>AT4G17140.1 | Symbols: | pleckstrin homology (PH) domain-containing protein | chr4:9613617-9636618 REVERSE LENGTH=4216;>AT4G17140.2 |		cytosol			471.22	3.72	2.25	481.523	677.878	1.02187	1.43856	Gaussian Peak	Gaussian Peak
Superdex	P1_AT4G17260.1	AT4G17260.1			True		>AT4G17260.1 | Symbols: | Lactate/malate dehydrogenase family protein | chr4:9674057-9675309 FORWARD LENGTH=353		plastid			37.95	10	11.5	111.702	78.7947	2.94341	2.07628	Global Max	Gaussian Peak
Superdex	P1_AT4G17520.1	AT4G17520.1					>AT4G17520.1 | Symbols: | Hyaluronan / mRNA binding family | chr4:9771496-9773313 FORWARD LENGTH=360		nucleus			38.905	9.8	11.2	117.023	84.4909	3.00792	2.17172	Gaussian Peak	Gaussian Peak
Superdex	P1_AT4G17530.1	AT4G17530.1			True		>AT4G17530.1 | Symbols: RAB1C, ATRAB1C, ATRABD2C | RAB GTPase homolog 1C | chr4:9773721-9775424 REVERSE LENGTH=202	RAB1C, ATRAB1C, ATRABD2C	cytosol			22.318	1.03	1.32	900.378	841.632	40.3431	37.7109	Gaussian Peak	Gaussian Peak
Superdex	P1_AT4G17600.1;AT5G47110.1	AT4G17600.1;AT5G47110.1			True		>AT4G17600.1 | Symbols: LIL3:1 | Chlorophyll A-B binding family protein | chr4:9803759-9804714 FORWARD LENGTH=262	LIL3	plastid			29.403	3.13	2.59	552.374	626.321	18.7863	21.3012	Gaussian Peak	Gaussian Peak
Superdex	P1_AT4G17720.1;AT5G46870.1	AT4G17720.1;AT5G46870.1			True		>AT4G17720.1 | Symbols: | RNA-binding (RRM/RBD/RNP motifs) family protein | chr4:9862660-9864498 REVERSE LENGTH=313		cytosol			33.547	10.5	11.4	99.4353	80.6494	2.96406	2.40407	Gaussian Peak	Gaussian Peak
Superdex	P1_AT4G17830.1;AT4G17830.2	AT4G17830.1;AT4G17830.2					>AT4G17830.1 | Symbols: | Peptidase M20/M25/M40 family protein | chr4:9915916-9918049 FORWARD LENGTH=440;>AT4G17830.2 | Symbols: | Peptidase M20/M25/M40 family protein | chr4:9915916-9918049 FORWARD LENGTH=445		cytosol			48.217	12.4	11.3	63.9083	82.5478	1.32543	1.71201	Gaussian Peak	Gaussian Peak
Superdex	P1_AT4G18040.1	AT4G18040.1			True		>AT4G18040.1 | Symbols: EIF4E, CUM1, AT.EIF4E1, eIF4E1 | eukaryotic translation initiation factor 4E | chr4:10016724-10018151 REVERSE LENGTH=235	EIF4E, CUM1, AT.EIF4E1, eIF4E1	cytosol			26.519	16	14.7	27.6567	37.4246	1.0429	1.41124	Global Max	Gaussian Peak
Superdex	P1_AT4G18060.1	AT4G18060.1			True		>AT4G18060.1 | Symbols: | SH3 domain-containing protein | chr4:10027668-10029662 REVERSE LENGTH=351		mitochondrion			39.533	14.8	15.8	36.5639	28.974	0.924896	0.732907	Gaussian Peak	Gaussian Peak
Superdex	P1_AT4G18370.1	AT4G18370.1			True		>AT4G18370.1 | Symbols: DEG5, DEGP5, HHOA | DEGP protease 5 | chr4:10149235-10151051 FORWARD LENGTH=323	DEG5, DEGP5, HHOA	plastid			34.923	12	11	70.1415	88.5154	2.00846	2.53459	Global Max	Global Max
Superdex	P1_AT4G18430.1	AT4G18430.1			True		>AT4G18430.1 | Symbols: AtRABA1e, RABA1e | RAB GTPase homolog A1E | chr4:10183903-10185223 REVERSE LENGTH=217	AtRABA1e, RABA1e	cytosol			24.33	1.94	1.28	728.576	849.501	29.9456	34.9158	Gaussian Peak	Gaussian Peak
Superdex	P1_AT4G18480.1;AT5G45930.1	AT4G18480.1;AT5G45930.1		YES	True		>AT4G18480.1 | Symbols: CHLI1, CH42, CH-42, CHL11, CHLI-1 | P-loop containing nucleoside triphosphate hydrolases superfamily protein | chr4:10201897-10203361 REVERSE LENGTH=424	CHLI1, CH42, CH-42, CHL11, CHLI-1	plastid	(1) aci5-3 Does not accumulate protoporphyrin IX in the presence of acifluorfen whilst wildtype accumulates up to three times more than in the absence of the herbicide. 15815918; (2) aci5-3 More than 80% of the mutants could grow in the presence of 500nM of the PPOX inhibitor, acifluorfen, while 50% and 100% of wildtype seedlings failed to grown on plates containing 50 and 100nM, respectively. 15…		46.269	13.7	13.5	47.2281	49.4777	1.02073	1.06935	Gaussian Peak	Gaussian Peak
Superdex	P1_AT4G18810.1;AT4G18810.2	AT4G18810.1;AT4G18810.2			True		>AT4G18810.1 | Symbols: | NAD(P)-binding Rossmann-fold superfamily protein | chr4:10322622-10325735 REVERSE LENGTH=596;>AT4G18810.2 | Symbols: | NAD(P)-binding Rossmann-fold superfamily protein | chr4:10322263-10325735 REVERSE LENGTH=627		plastid			65.467	14.8	15	36.5639	34.9015	0.558509	0.533116	Gaussian Peak	Gaussian Peak
Superdex	P1_AT4G19006.1	AT4G19006.1			True		>AT4G19006.1 | Symbols: | Proteasome component (PCI) domain protein | chr4:10409349-10411347 REVERSE LENGTH=386		cytosol,nucleus			44.02	1.13	1.45	879.672	816.557	19.9835	18.5497	Gaussian Peak	Gaussian Peak
Superdex	P1_AT4G19880.3;AT4G19880.1;AT4G19880.2	AT4G19880.3;AT4G19880.1;AT4G19880.2			True		>AT4G19880.3 | Symbols: | Glutathione S-transferase family protein | chr4:10784824-10786376 REVERSE LENGTH=313;>AT4G19880.1 | Symbols: | Glutathione S-transferase family protein | chr4:10784691-10786376 REVERSE LENGTH=356;>AT4G19880.2 | Symbols: | Gluta		plastid			35.569	13.8	12.4	46.142	63.9083	1.29725	1.79674	Gaussian Peak	Gaussian Peak
Superdex	P1_AT4G20260.3;AT4G20260.2;AT4G20260.1;AT4G20260.4;AT4G20260.6;AT4G20260.5	AT4G20260.3;AT4G20260.2;AT4G20260.1;AT4G20260.4;AT4G20260.6;AT4G20260.5			True	Dual	>AT4G20260.3 | Symbols: ATPCAP1, PCAP1 | plasma-membrane associated cation-binding protein 1 | chr4:10941593-10943227 FORWARD LENGTH=225;>AT4G20260.2 | Symbols: ATPCAP1, PCAP1 | plasma-membrane associated cation-binding protein 1 | chr4:10941593-10943227 F	ATPCAP1, PCAP1	cytosol			24.584	6.67	7.55	242.403	197.524	9.8602	8.03465	Gaussian Peak	Gaussian Peak
Superdex	P1_AT4G20410.1	AT4G20410.1	YES		True		>AT4G20410.1 | Symbols: GSNAP, GAMMA-SNAP | gamma-soluble NSF attachment protein | chr4:11014099-11016454 REVERSE LENGTH=291	GSNAP, GAMMA-SNAP	plasma membrane			32.36	2.7	1.53	610.495	801.499	18.8657	24.7682	Gaussian Peak	Gaussian Peak
Superdex	P1_AT4G20830.2;AT4G20830.1;AT4G20840.1	AT4G20830.2;AT4G20830.1;AT4G20840.1			True		>AT4G20830.2 | Symbols: | FAD-binding Berberine family protein | chr4:11155486-11157108 FORWARD LENGTH=540;>AT4G20830.1 | Symbols: | FAD-binding Berberine family protein | chr4:11155486-11157577 FORWARD LENGTH=570		plasma membrane			60.286	15.5	14	31.0686	44.0441	0.515354	0.730585	Gaussian Peak	Global Max
Superdex	P1_AT4G20850.1	AT4G20850.1			True		>AT4G20850.1 | Symbols: TPP2 | tripeptidyl peptidase ii | chr4:11160935-11169889 REVERSE LENGTH=1380	TPP2	plastid			152.37	3.43	3.57	515.134	498.625	3.38081	3.27246	Gaussian Peak	Gaussian Peak
Superdex	P1_AT4G20890.1	AT4G20890.1			True	Dual	>AT4G20890.1 | Symbols: TUB9 | tubulin beta-9 chain | chr4:11182218-11183840 FORWARD LENGTH=444	TUB9	cytosol			49.657	1.47	1.11	812.766	883.774	16.3676	17.7976	Gaussian Peak	Gaussian Peak
Superdex	P1_AT4G20980.4;AT4G20980.3;AT4G20980.2;AT4G20980.1	AT4G20980.4;AT4G20980.3;AT4G20980.2;AT4G20980.1			True		>AT4G20980.4 | Symbols: | Eukaryotic translation initiation factor 3 subunit 7 (eIF-3) | chr4:11216997-11218772 FORWARD LENGTH=591;>AT4G20980.3 | Symbols: | Eukaryotic translation initiation factor 3 subunit 7 (eIF-3) | chr4:11216997-11218772 FORWARD LEN		cytosol			66.724	12	11.4	70.1415	80.6494	1.05122	1.2087	Gaussian Peak	Gaussian Peak
Superdex	P1_AT4G21090.3;AT4G21090.2;AT4G21090.1	AT4G21090.3;AT4G21090.2;AT4G21090.1					>AT4G21090.3 | Symbols: ATMFDX2, MFDX2 | MITOCHONDRIAL FERREDOXIN 2 | chr4:11256663-11258269 REVERSE LENGTH=197;>AT4G21090.2 | Symbols: ATMFDX2, MFDX2 | MITOCHONDRIAL FERREDOXIN 2 | chr4:11256663-11258269 REVERSE LENGTH=197;>AT4G21090.1 | Symbols: ATMFDX	ATMFDX2, MFDX2	mitochondrion			22.121	17.5	17	19.509	21.9157	0.881921	0.990721	Gaussian Peak	Global Max
Superdex	P1_AT4G21280.1;AT4G21280.2	AT4G21280.1;AT4G21280.2			True		>AT4G21280.1 | Symbols: PSBQ, PSBQA, PSBQ-1 | photosystem II subunit QA | chr4:11334446-11335587 FORWARD LENGTH=223;>AT4G21280.2 | Symbols: PSBQ, PSBQA, PSBQ-1 | photosystem II subunit QA | chr4:11334446-11335587 FORWARD LENGTH=224	PSBQ, PSBQA, PSBQ-1	plastid			23.795	17.4	17.7	19.9682	18.622	0.839176	0.7826	Gaussian Peak	Gaussian Peak
Superdex	P1_AT4G21445.1	AT4G21445.1			True		>AT4G21445.1 | Symbols: | unknown protein; FUNCTIONS IN: molecular_function unknown; INVOLVED IN: biological_process unknown; LOCATED IN: chloroplast, chloroplast stroma; Has 30201 Blast hits to 17322 proteins in 780 species: Archae - 12; Bacteria - 1396;		nucleus			17.618	1.05	1.39	896.198	828.036	50.8683	46.9994	Gaussian Peak	Gaussian Peak
Superdex	P1_AT4G21450.1;AT4G21450.3;AT4G21450.2	AT4G21450.1;AT4G21450.3;AT4G21450.2			True		>AT4G21450.1 | Symbols: | PapD-like superfamily protein | chr4:11426136-11428125 FORWARD LENGTH=295;>AT4G21450.3 | Symbols: | PapD-like superfamily protein | chr4:11426136-11428125 FORWARD LENGTH=314		nucleus			32.964	15	15	34.9015	34.9015	1.05878	1.05878	Gaussian Peak	Gaussian Peak
Superdex	P1_AT4G21560.3;AT4G21560.2;AT4G21560.1;AT4G05000.2;AT4G05000.1	AT4G21560.3;AT4G21560.2;AT4G21560.1;AT4G05000.2;AT4G05000.1			True		>AT4G21560.3 | Symbols: VPS28-1 | vacuolar protein sorting-associated protein 28 homolog 1 | chr4:11469037-11469666 REVERSE LENGTH=209;>AT4G21560.2 | Symbols: VPS28-1 | vacuolar protein sorting-associated protein 28 homolog 1 | chr4:11469037-11469666 REVER	VPS28-1	nucleus			23.494	15.7	17	29.656	21.9157	1.26228	0.932823	Gaussian Peak	Global Max
Superdex	P1_AT4G21580.3;AT4G21580.1	AT4G21580.3;AT4G21580.1			True		>AT4G21580.3 | Symbols: | oxidoreductase, zinc-binding dehydrogenase family protein | chr4:11475822-11477514 FORWARD LENGTH=319;>AT4G21580.1 | Symbols: | oxidoreductase, zinc-binding dehydrogenase family protein | chr4:11475822-11477514 FORWARD LENGTH=32		cytosol			33.835	13.8	14.1	46.142	43.0312	1.36374	1.27179	Gaussian Peak	Gaussian Peak
Superdex	P1_AT4G21650.1;AT4G21640.1;AT4G10540.1;AT4G10550.2;AT4G21630.1;AT4G10550.1;AT4G10550.3	AT4G21650.1;AT4G21640.1;AT4G10540.1;AT4G10550.2;AT4G21630.1;AT4G10550.1;AT4G10550.3	YES		True		>AT4G21650.1 | Symbols: | Subtilase family protein | chr4:11501314-11504656 REVERSE LENGTH=766		extracellular			81.479	5.99	5.3	283.954	333.402	3.485	4.09188	Gaussian Peak	Gaussian Peak
Superdex	P1_AT4G21860.2;AT4G21860.3;AT4G21860.1;AT4G21850.2;AT4G21850.1;AT4G04800.1	AT4G21860.2;AT4G21860.3;AT4G21860.1;AT4G21850.2;AT4G21850.1;AT4G04800.1					>AT4G21860.2 | Symbols: MSRB2 | methionine sulfoxide reductase B 2 | chr4:11600282-11601507 REVERSE LENGTH=184;>AT4G21860.3 | Symbols: MSRB2 | methionine sulfoxide reductase B 2 | chr4:11600238-11601507 REVERSE LENGTH=202;>AT4G21860.1 | Symbols: MSRB2 | me	MSRB2	plastid			20.164	19.2	18.9	13.1359	14.0855	0.651453	0.698548	Gaussian Peak	Gaussian Peak
Superdex	P1_AT4G22150.1	AT4G22150.1			True		>AT4G22150.1 | Symbols: PUX3 | plant UBX domain-containing protein 3 | chr4:11731272-11732800 REVERSE LENGTH=367	PUX3	nucleus			40.454	13	11	55.5816	88.5154	1.37395	2.18805	Global Max	Global Max
Superdex	P1_AT4G22220.1;AT3G01020.1;AT4G04080.1	AT4G22220.1;AT3G01020.1;AT4G04080.1			True		>AT4G22220.1 | Symbols: ISU1, ATISU1 | SufE/NifU family protein | chr4:11759444-11760881 REVERSE LENGTH=167;>AT3G01020.1 | Symbols: ISU2, ATISU2 | ISCU-like 2 | chr3:5139-5893 FORWARD LENGTH=163;>AT4G04080.1 | Symbols: ISU3, ATISU3 | ISCU-like 3 | chr4:196	ISU1, ATISU1	mitochondrion			17.914	19	17.6	13.7616	19.0603	0.768203	1.06399	Global Max	Gaussian Peak
Superdex	P1_AT4G22240.1	AT4G22240.1			True		>AT4G22240.1 | Symbols: | Plastid-lipid associated protein PAP / fibrillin family protein | chr4:11766090-11767227 REVERSE LENGTH=310		plastid			33.655	15.9	16.1	28.3077	27.0206	0.841114	0.802871	Gaussian Peak	Gaussian Peak
Superdex	P1_AT4G22670.1	AT4G22670.1			True	Dual	>AT4G22670.1 | Symbols: AtHip1, HIP1, TPR11 | HSP70-interacting protein 1 | chr4:11918236-11920671 FORWARD LENGTH=441	AtHip1, HIP1, TPR11	nucleus			46.621	9.6	9	122.597	140.963	2.62965	3.0236	Gaussian Peak	Gaussian Peak
Superdex	P1_AT4G23330.2;AT4G23330.1	AT4G23330.2;AT4G23330.1			True		>AT4G23330.2 | Symbols: | unknown protein; FUNCTIONS IN: molecular_function unknown; INVOLVED IN: biological_process unknown; LOCATED IN: cellular_component unknown; EXPRESSED IN: 17 plant structures; EXPRESSED DURING: 9 growth stages; CONTAINS InterPro D		cytosol			15.818	5	6.54	357.504	249.847	22.6011	15.7951	Global Max	Gaussian Peak
Superdex	P1_AT4G23430.3;AT4G23430.1;AT4G23430.2;AT4G23420.2;AT4G23420.1;AT4G23420.3	AT4G23430.3;AT4G23430.1;AT4G23430.2;AT4G23420.2;AT4G23420.1;AT4G23420.3			True		>AT4G23430.3 | Symbols: | NAD(P)-binding Rossmann-fold superfamily protein | chr4:12229171-12231493 FORWARD LENGTH=310;>AT4G23430.1 | Symbols: | NAD(P)-binding Rossmann-fold superfamily protein | chr4:12229171-12231493 FORWARD LENGTH=320;>AT4G23430.2 | S		peroxisome			33.353	1.43	1.43	820.366	820.366	24.5965	24.5965	Gaussian Peak	Gaussian Peak
Superdex	P1_AT4G23570.2;AT4G23570.1;AT4G23570.3	AT4G23570.2;AT4G23570.1;AT4G23570.3			True		>AT4G23570.2 | Symbols: SGT1A | phosphatase-related | chr4:12300015-12302493 FORWARD LENGTH=350;>AT4G23570.1 | Symbols: SGT1A | phosphatase-related | chr4:12300015-12302493 FORWARD LENGTH=350;>AT4G23570.3 | Symbols: SGT1A | phosphatase-related | chr4:12300	SGT1A	cytosol	(1) sgt1a-1 Mutant plants inoculated with Pseudomonas syringae pv. tomato are not different than inoculated wildtype; (2) sgt1a-1 sgt1b-1 homozygous are embryo lethal, arrested at the globular stage and do not undergo transition to heart stage 16619029		39.224	11.9	12.4	71.7925	63.9083	1.83032	1.62932	Gaussian Peak	Gaussian Peak
Superdex	P1_AT4G23600.1;AT4G23600.3;AT4G23600.2	AT4G23600.1;AT4G23600.3;AT4G23600.2					>AT4G23600.1 | Symbols: CORI3, JR2 | Tyrosine transaminase family protein | chr4:12310657-12312885 FORWARD LENGTH=422;>AT4G23600.3 | Symbols: CORI3, JR2 | Tyrosine transaminase family protein | chr4:12310657-12312733 FORWARD LENGTH=380;>AT4G23600.2 | Symbo	CORI3, JR2	cytosol			47.038	12.7	12.2	59.5997	66.9524	1.26706	1.42337	Gaussian Peak	Gaussian Peak
Superdex	P1_AT4G23670.1;AT2G01520.1;AT2G01530.1;AT4G14060.1;AT4G23680.1;AT1G14950.1	AT4G23670.1;AT2G01520.1;AT2G01530.1;AT4G14060.1;AT4G23680.1;AT1G14950.1			True	Dual	>AT4G23670.1 | Symbols: | Polyketide cyclase/dehydrase and lipid transport superfamily protein | chr4:12332846-12333656 REVERSE LENGTH=151		cytosol			17.518	16.4	16.6	25.199	24.0532	1.43846	1.37306	Gaussian Peak	Gaussian Peak
Superdex	P1_AT4G23710.1	AT4G23710.1	YES		True		>AT4G23710.1 | Symbols: VHA-G2, VAG2, VATG2 | vacuolar ATP synthase subunit G2 | chr4:12350577-12351354 FORWARD LENGTH=106	VHA-G2, VAG2, VATG2	vacuole,golgi			11.742	2.51	3.78	638.087	474.848	54.3423	40.4401	Gaussian Peak	Gaussian Peak
Superdex	P1_AT4G23760.1	AT4G23760.1			True		>AT4G23760.1 | Symbols: | Cox19-like CHCH family protein | chr4:12381845-12382850 FORWARD LENGTH=116		golgi			12.937	17.1	18	21.4117	17.3665	1.65508	1.34239	Gaussian Peak	Gaussian Peak
Superdex	P1_AT4G23890.1	AT4G23890.1			True		>AT4G23890.1 | Symbols: | unknown protein; FUNCTIONS IN: molecular_function unknown; INVOLVED IN: biological_process unknown; LOCATED IN: chloroplast thylakoid membrane, chloroplast; EXPRESSED IN: 22 plant structures; EXPRESSED DURING: 13 growth stages; C		plastid			27.726	13.9	14	45.0808	44.0441	1.62594	1.58855	Gaussian Peak	Gaussian Peak
Superdex	P1_AT4G23900.1;AT4G23895.3	AT4G23900.1;AT4G23895.3			True		>AT4G23900.1 | Symbols: | Nucleoside diphosphate kinase family protein | chr4:12424505-12426318 FORWARD LENGTH=237;>AT4G23895.3 | Symbols: | Pleckstrin homology (PH) domain-containing protein | chr4:12422883-12426318 FORWARD LENGTH=467		mitochondrion		Mapman; nucleotide metabolism.phosphotransfer and pyrophosphatases.nucleoside diphosphate kinase; Gene ontology molecular functionATP binding [GO:0005524]; nucleoside diphosphate kinase activity [GO:0004550]; zinc ion binding [GO:0008270]	25.773	14.8	15.1	36.5639	34.0988	1.41869	1.32304	Gaussian Peak	Gaussian Peak
Superdex	P1_AT4G24220.2;AT4G24220.1	AT4G24220.2;AT4G24220.1			True	Dual	>AT4G24220.2 | Symbols: VEP1, AWI31 | NAD(P)-binding Rossmann-fold superfamily protein | chr4:12565219-12566474 FORWARD LENGTH=387;>AT4G24220.1 | Symbols: VEP1, AWI31 | NAD(P)-binding Rossmann-fold superfamily protein | chr4:12565219-12566474 FORWARD LENGT	VEP1, AWI31	cytosol			44.102	12.9	12.5	56.89	62.4386	1.28996	1.41578	Gaussian Peak	Gaussian Peak
Superdex	P1_AT4G24280.1	AT4G24280.1			True		>AT4G24280.1 | Symbols: cpHsc70-1 | chloroplast heat shock protein 70-1 | chr4:12590094-12593437 FORWARD LENGTH=718	cpHsc70-1	plastid			76.507	9.7	10.8	119.778	92.7315	1.56558	1.21207	Gaussian Peak	Gaussian Peak
Superdex	P1_AT4G24350.1;AT4G24350.2;AT4G24340.1	AT4G24350.1;AT4G24350.2;AT4G24340.1			True		>AT4G24350.1 | Symbols: | Phosphorylase superfamily protein | chr4:12609637-12611328 FORWARD LENGTH=336;>AT4G24350.2 | Symbols: | Phosphorylase superfamily protein | chr4:12610060-12611328 FORWARD LENGTH=242		extracellular			36.696	14.4	14.5	40.1301	39.2072	1.09358	1.06843	Gaussian Peak	Gaussian Peak
Superdex	P1_AT4G24520.2;AT4G24520.1	AT4G24520.2;AT4G24520.1			True		>AT4G24520.2 | Symbols: ATR1 | P450 reductase 1 | chr4:12663065-12667066 REVERSE LENGTH=688;>AT4G24520.1 | Symbols: ATR1, AR1 | P450 reductase 1 | chr4:12663065-12667066 REVERSE LENGTH=692	ATR1	endoplasmic reticulum			76.324	1.84	1.9	745.726	735.389	9.77054	9.63509	Gaussian Peak	Gaussian Peak
Superdex	P1_AT4G24620.1;AT4G24620.2	AT4G24620.1;AT4G24620.2					>AT4G24620.1 | Symbols: PGI1, PGI | phosphoglucose isomerase 1 | chr4:12708972-12712610 REVERSE LENGTH=613;>AT4G24620.2 | Symbols: PGI1, PGI | phosphoglucose isomerase 1 | chr4:12709097-12712610 REVERSE LENGTH=570	PGI1, PGI	plastid			67.048	10.9	11.8	90.5989	73.4825	1.35125	1.09597	Gaussian Peak	Gaussian Peak
Superdex	P1_AT4G24680.1	AT4G24680.1			True		>AT4G24680.1 | Symbols: MOS1 | modifier of snc1 | chr4:12733425-12739737 FORWARD LENGTH=1427	MOS1	nucleus			155.37	16	16.7	27.6567	23.5001	0.178005	0.151252	Global Max	Gaussian Peak
Superdex	P1_AT4G24770.1	AT4G24770.1			True		>AT4G24770.1 | Symbols: RBP31, ATRBP31, CP31, ATRBP33 | 31-kDa RNA binding protein | chr4:12766223-12767952 REVERSE LENGTH=329	RBP31, ATRBP31, CP31, ATRBP33	plastid	(1) SALK_109613 defective in RNA editing; defective in postillumination reduction of the plastoquinone pool; 19297624		35.787	13	12.7	55.5816	59.5997	1.55312	1.6654	Gaussian Peak	Gaussian Peak
Superdex	P1_AT4G24780.2;AT4G24780.1;AT1G67750.1;AT3G27400.1	AT4G24780.2;AT4G24780.1;AT1G67750.1;AT3G27400.1			True		>AT4G24780.2 | Symbols: | Pectin lyase-like superfamily protein | chr4:12770631-12772227 REVERSE LENGTH=408;>AT4G24780.1 | Symbols: | Pectin lyase-like superfamily protein | chr4:12770631-12772227 REVERSE LENGTH=408		extracellular			45.013	17.3	16.8	20.4382	22.9596	0.454052	0.510067	Gaussian Peak	Gaussian Peak
Superdex	P1_AT4G25050.1;AT4G25050.2	AT4G25050.1;AT4G25050.2					>AT4G25050.1 | Symbols: ACP4 | acyl carrier protein 4 | chr4:12870178-12871024 FORWARD LENGTH=137;>AT4G25050.2 | Symbols: ACP4 | acyl carrier protein 4 | chr4:12870178-12871024 FORWARD LENGTH=149	ACP4	plastid			14.544	20	19	10.905	13.7616	0.749793	0.946204	Global Max	Global Max
Superdex	P1_AT4G25080.4;AT4G25080.5;AT4G25080.3;AT4G25080.2;AT4G25080.1	AT4G25080.4;AT4G25080.5;AT4G25080.3;AT4G25080.2;AT4G25080.1			True		>AT4G25080.4 | Symbols: CHLM | magnesium-protoporphyrin IX methyltransferase | chr4:12877216-12878128 FORWARD LENGTH=245;>AT4G25080.5 | Symbols: CHLM | magnesium-protoporphyrin IX methyltransferase | chr4:12877015-12878128 FORWARD LENGTH=312;>AT4G25080.3 |	CHLM	plastid	(1) chlm During silique maturation of heterozygous plants, some white seeds were visible, suggesting the absence of chlorophyll in the cotyledons of the homozygous seeds. However, after desiccation, the seed color heterogeneity was no longer visible. 17135235; (2) chlm The homozygous progeny has an albino phenotype and does not produce seeds. 17135235; (3) chlm When germinated on MS-agar containi…		27.148	17.4	18.5	19.9682	15.4593	0.735531	0.569446	Gaussian Peak	Gaussian Peak
Superdex	P1_AT4G25100.4;AT4G25100.5;AT4G25100.3;AT4G25100.2;AT4G25100.1	AT4G25100.4;AT4G25100.5;AT4G25100.3;AT4G25100.2;AT4G25100.1			True	Dual	>AT4G25100.4 | Symbols: FSD1 | Fe superoxide dismutase 1 | chr4:12884649-12885660 REVERSE LENGTH=186;>AT4G25100.5 | Symbols: FSD1 | Fe superoxide dismutase 1 | chr4:12884649-12886501 REVERSE LENGTH=212;>AT4G25100.3 | Symbols: FSD1 | Fe superoxide dismutase	FSD1	cytosol			21.098	14.6	16	38.3055	27.6567	1.8156	1.31087	Gaussian Peak	Global Max
Superdex	P1_AT4G25130.1	AT4G25130.1			True		>AT4G25130.1 | Symbols: PMSR4 | peptide met sulfoxide reductase 4 | chr4:12898802-12899998 REVERSE LENGTH=258	PMSR4	plastid			28.644	18.3	18.2	16.1957	16.5769	0.565413	0.578722	Gaussian Peak	Gaussian Peak
Superdex	P1_AT4G25240.1	AT4G25240.1			True		>AT4G25240.1 | Symbols: SKS1 | SKU5 similar 1 | chr4:12930539-12933563 FORWARD LENGTH=589	SKS1	plasma membrane			65.876	3	1	569.336	906.685	8.64254	13.7635	Global Max	Gaussian Peak
Superdex	P1_AT4G25370.1	AT4G25370.1			True		>AT4G25370.1 | Symbols: | Double Clp-N motif protein | chr4:12972747-12974580 FORWARD LENGTH=238		plastid			26.05	17.8	17.9	18.1937	17.7753	0.698415	0.682353	Gaussian Peak	Gaussian Peak
Superdex	P1_AT4G25890.1	AT4G25890.1			True		>AT4G25890.1 | Symbols: | 60S acidic ribosomal protein family | chr4:13159627-13160393 REVERSE LENGTH=119		cytosol			11.849	16	16.3	27.6567	25.7921	2.33409	2.17673	Gaussian Peak	Gaussian Peak
Superdex	P1_AT4G25900.1	AT4G25900.1			True		>AT4G25900.1 | Symbols: | Galactose mutarotase-like superfamily protein | chr4:13161487-13163397 FORWARD LENGTH=318		extracellular			36.251	15.8	15.9	28.974	28.3077	0.799261	0.78088	Gaussian Peak	Gaussian Peak
Superdex	P1_AT4G26110.2;AT4G26110.1	AT4G26110.2;AT4G26110.1		YES	True	Dual	>AT4G26110.2 | Symbols: NAP1;1 | nucleosome assembly protein1;1 | chr4:13232712-13235060 FORWARD LENGTH=359;>AT4G26110.1 | Symbols: NAP1;1, ATNAP1;1 | nucleosome assembly protein1;1 | chr4:13232712-13235502 FORWARD LENGTH=372	NAP1;1	nucleus	(1) Atnap1;1-1/Atnap1;2-1/Atnap1;3-1 Increased sensitivity to UV-C radiation. 19228338		41.607	10.2	11.6	106.624	76.9826	2.56264	1.85023	Gaussian Peak	Gaussian Peak
Superdex	P1_AT4G26390.1;AT3G25960.1;AT5G56350.1;AT5G63680.1;AT5G08570.1;AT3G04050.1	AT4G26390.1;AT3G25960.1;AT5G56350.1;AT5G63680.1;AT5G08570.1;AT3G04050.1			True		>AT4G26390.1 | Symbols: | Pyruvate kinase family protein | chr4:13342207-13344418 FORWARD LENGTH=497;>AT3G25960.1 | Symbols: | Pyruvate kinase family protein | chr3:9498439-9499932 FORWARD LENGTH=497;>AT5G56350.1 | Symbols: | Pyruvate kinase family prot		mitochondrion		Mapman; glycolysis.cytosolic branch.pyruvate kinase (PK); Gene ontology molecular functionATP binding [GO:0005524]; kinase activity [GO:0016301]; magnesium ion binding [GO:0000287]; potassium ion binding [GO:0030955]; pyruvate kinase activity [GO:0004743]	54.319	2	2	718.476	718.476	13.227	13.227	Global Max	Global Max
Superdex	P1_AT4G26530.2;AT4G26530.1	AT4G26530.2;AT4G26530.1			True	Dual	>AT4G26530.2 | Symbols: | Aldolase superfamily protein | chr4:13391566-13392937 FORWARD LENGTH=358;>AT4G26530.1 | Symbols: | Aldolase superfamily protein | chr4:13391566-13392937 FORWARD LENGTH=358		cytosol			38.293	9.6	10.1	122.597	109.134	3.20155	2.84996	Gaussian Peak	Gaussian Peak
Superdex	P1_AT4G26690.1	AT4G26690.1		YES	True	Dual	>AT4G26690.1 | Symbols: SHV3, MRH5, GPDL2 | PLC-like phosphodiesterase family protein | chr4:13456793-13459890 REVERSE LENGTH=759	SHV3, MRH5, GPDL2	extracellular	(1) RIKEN 15-1096-1 Homozygotes: Tip growth in almost all root hair cells was blocked due to rupture of the tip. 18718934; (2) SALK_024208 Homozygotes: Tip growth in almost all root hair cells was blocked due to rupture of the tip. 18718934; (3) SALK_056562 Short, wide burst hairs 16367956; (4) shv3-1 Homozygotes: Tip growth in almost all root hair cells was blocked due to rupture of the tip. 187…		82.561	9	8.3	140.963	165.896	1.70738	2.00938	Gaussian Peak	Gaussian Peak
Superdex	P1_AT4G26780.1	AT4G26780.1					>AT4G26780.1 | Symbols: AR192 | Co-chaperone GrpE family protein | chr4:13485066-13486560 REVERSE LENGTH=327	AR192	mitochondrion			36.116	10.5	11.1	99.4353	86.4797	2.75322	2.3945	Gaussian Peak	Gaussian Peak
Superdex	P1_AT4G26840.1	AT4G26840.1					>AT4G26840.1 | Symbols: SUM1, SUMO 1, SUMO1, ATSUMO1 | small ubiquitin-like modifier 1 | chr4:13497466-13498458 FORWARD LENGTH=100	SUM1, SUMO 1, SUMO1, ATSUMO1	nucleus			10.976	20.3	19	10.1698	13.7616	0.926548	1.25379	Gaussian Peak	Gaussian Peak
Superdex	P1_AT4G26970.1	AT4G26970.1					>AT4G26970.1 | Symbols: ACO2 | aconitase 2 | chr4:13543077-13548427 FORWARD LENGTH=995	ACO2	mitochondrion			108.48	12.8	12.6	58.2291	61.0027	0.536773	0.56234	Gaussian Peak	Gaussian Peak
Superdex	P1_AT4G27000.1	AT4G27000.1			True		>AT4G27000.1 | Symbols: ATRBP45C | RNA-binding (RRM/RBD/RNP motifs) family protein | chr4:13554983-13557763 REVERSE LENGTH=415	ATRBP45C	nucleus			44.972	14.4	15	40.1301	34.9015	0.892335	0.776071	Gaussian Peak	Gaussian Peak
Superdex	P1_AT4G27120.2;AT4G27120.1	AT4G27120.2;AT4G27120.1			True		>AT4G27120.2 | Symbols: | CONTAINS InterPro DOMAIN/s: DDRGK domain (InterPro:IPR019153); Has 14775 Blast hits to 8764 proteins in 778 species: Archae - 29; Bacteria - 1878; Metazoa - 5164; Fungi - 1447; Plants - 582; Viruses - 164; Other Eukaryotes - 5511		endoplasmic reticulum			34.018	3	3	569.336	569.336	16.7363	16.7363	Global Max	Global Max
Superdex	P1_AT4G27130.1;AT1G54290.1	AT4G27130.1;AT1G54290.1			True		>AT4G27130.1 | Symbols: | Translation initiation factor SUI1 family protein | chr4:13604814-13605525 REVERSE LENGTH=113;>AT1G54290.1 | Symbols: | Translation initiation factor SUI1 family protein | chr1:20268710-20269390 REVERSE LENGTH=113		cytosol			12.592	16.7	18.5	23.5001	15.4593	1.86627	1.22771	Gaussian Peak	Gaussian Peak
Superdex	P1_AT4G27320.1	AT4G27320.1					>AT4G27320.1 | Symbols: ATPHOS34, PHOS34 | Adenine nucleotide alpha hydrolases-like superfamily protein | chr4:13678860-13680717 REVERSE LENGTH=260	ATPHOS34, PHOS34	nucleus			28.106	14.4	14.3	40.1301	41.0747	1.42781	1.46142	Gaussian Peak	Gaussian Peak
Superdex	P1_AT4G27440.2;AT4G27440.1	AT4G27440.2;AT4G27440.1			True		>AT4G27440.2 | Symbols: PORB | protochlorophyllide oxidoreductase B | chr4:13725648-13727107 FORWARD LENGTH=401;>AT4G27440.1 | Symbols: PORB | protochlorophyllide oxidoreductase B | chr4:13725648-13727107 FORWARD LENGTH=401	PORB	plastid			43.359	2.49	2.39	641.064	656.153	14.785	15.133	Gaussian Peak	Gaussian Peak
Superdex	P1_AT4G27520.1	AT4G27520.1		YES	True		>AT4G27520.1 | Symbols: ENODL2, AtENODL2 | early nodulin-like protein 2 | chr4:13750668-13751819 REVERSE LENGTH=349	ENODL2, AtENODL2	extracellular	(1) SAIL_437_B03 (homo) Under both FRc and Rc conditions, the length of mutant hypocotyls and cotyledon area are similar to that of wild type. 16891401		35.064	5.41	5.14	324.978	346.047	9.26812	9.86901	Gaussian Peak	Gaussian Peak
Superdex	P1_AT4G28080.1	AT4G28080.1			True		>AT4G28080.1 | Symbols: | Tetratricopeptide repeat (TPR)-like superfamily protein | chr4:13948993-13957840 REVERSE LENGTH=1819		nucleus			199.11	4.95	5.78	361.687	298.172	1.81652	1.49752	Gaussian Peak	Gaussian Peak
Superdex	P1_AT4G28100.1	AT4G28100.1			True		>AT4G28100.1 | Symbols: | unknown protein; FUNCTIONS IN: molecular_function unknown; INVOLVED IN: biological_process unknown; LOCATED IN: anchored to plasma membrane, anchored to membrane; EXPRESSED IN: 23 plant structures; EXPRESSED DURING: 14 growth sta		plasma membrane			33.099	3.51	2	505.634	718.476	15.2764	21.7069	Gaussian Peak	Gaussian Peak
Superdex	P1_AT4G28300.2;AT4G28300.1	AT4G28300.2;AT4G28300.1			True	Dual	>AT4G28300.2 | Symbols: | Protein of unknown function (DUF1421) | chr4:14015414-14016823 FORWARD LENGTH=438;>AT4G28300.1 | Symbols: | Protein of unknown function (DUF1421) | chr4:14014860-14016823 FORWARD LENGTH=496		nucleus			47.993	3.68	4.32	486.025	418.785	10.127	8.72596	Gaussian Peak	Gaussian Peak
Superdex	P1_AT4G28400.1;AT3G15260.2;AT3G15260.1	AT4G28400.1;AT3G15260.2;AT3G15260.1	YES		True		>AT4G28400.1 | Symbols: | Protein phosphatase 2C family protein | chr4:14048499-14050118 FORWARD LENGTH=283		cytosol			31.018	1.05	2.66	896.198	616.203	28.8928	19.866	Gaussian Peak	Gaussian Peak
Superdex	P1_AT4G28660.1;AT4G28660.2	AT4G28660.1;AT4G28660.2			True		>AT4G28660.1 | Symbols: PSB28 | photosystem II reaction center PSB28 protein | chr4:14150008-14150933 FORWARD LENGTH=183;>AT4G28660.2 | Symbols: PSB28 | photosystem II reaction center PSB28 protein | chr4:14150008-14150933 FORWARD LENGTH=198	PSB28	plastid			20.192	19.1	19.2	13.4451	13.1359	0.665863	0.65055	Gaussian Peak	Gaussian Peak
Superdex	P1_AT4G28740.1	AT4G28740.1			True		>AT4G28740.1 | Symbols: | FUNCTIONS IN: molecular_function unknown; INVOLVED IN: biological_process unknown; LOCATED IN: chloroplast; EXPRESSED IN: 21 plant structures; EXPRESSED DURING: 13 growth stages; CONTAINS InterPro DOMAIN/s: Protein of unknown fun		cytosol			38.887	1.26	1.24	853.463	857.444	21.9473	22.0496	Gaussian Peak	Gaussian Peak
Superdex	P1_AT4G29010.1	AT4G29010.1			True		>AT4G29010.1 | Symbols: AIM1 | Enoyl-CoA hydratase/isomerase family | chr4:14297312-14302016 REVERSE LENGTH=721	AIM1	peroxisome			77.857	15.2	15.1	33.3146	34.0988	0.427895	0.437967	Gaussian Peak	Gaussian Peak
Superdex	P1_AT4G29060.1;AT4G29060.2	AT4G29060.1;AT4G29060.2					>AT4G29060.1 | Symbols: emb2726 | elongation factor Ts family protein | chr4:14317744-14321315 FORWARD LENGTH=953;>AT4G29060.2 | Symbols: emb2726 | elongation factor Ts family protein | chr4:14317744-14321315 FORWARD LENGTH=709	emb2726	plastid			103.78	5.93	6.24	287.946	267.909	2.77458	2.58151	Gaussian Peak	Gaussian Peak
Superdex	P1_AT4G29160.2;AT4G29160.3;AT4G29160.1	AT4G29160.2;AT4G29160.3;AT4G29160.1			True		>AT4G29160.2 | Symbols: SNF7.1 | SNF7 family protein | chr4:14381350-14382342 FORWARD LENGTH=192;>AT4G29160.3 | Symbols: SNF7.1 | SNF7 family protein | chr4:14381019-14382342 FORWARD LENGTH=219;>AT4G29160.1 | Symbols: SNF7.1 | SNF7 family protein | chr4:14	SNF7.1	nucleus			21.217	14.3	14	41.0747	44.0441	1.93593	2.07589	Gaussian Peak	Gaussian Peak
Superdex	P1_AT4G29350.1	AT4G29350.1					>AT4G29350.1 | Symbols: PFN2, PRO2, PRF2 | profilin 2 | chr4:14450135-14451119 FORWARD LENGTH=131	PFN2, PRO2, PRF2	cytosol			13.998	19.4	19.3	12.5387	12.8338	0.895747	0.916832	Gaussian Peak	Gaussian Peak
Superdex	P1_AT4G29480.1	AT4G29480.1			True		>AT4G29480.1 | Symbols: | Mitochondrial ATP synthase subunit G protein | chr4:14486265-14487257 REVERSE LENGTH=122		mitochondrion			13.94	2.64	3.87	619.077	465.008	44.4101	33.3578	Gaussian Peak	Gaussian Peak
Superdex	P1_AT4G29520.1	AT4G29520.1			True		>AT4G29520.1 | Symbols: | LOCATED IN: endoplasmic reticulum, plasma membrane; EXPRESSED IN: 23 plant structures; EXPRESSED DURING: 14 growth stages; CONTAINS InterPro DOMAIN/s: Saposin B (InterPro:IPR008139); Has 137 Blast hits to 137 proteins in 50 speci		extracellular,endoplasmic reticulum			34.363	1.38	1	829.965	906.685	24.1529	26.3855	Gaussian Peak	Global Max
Superdex	P1_AT4G29830.1	AT4G29830.1		YES	True	Dual	>AT4G29830.1 | Symbols: VIP3 | Transducin/WD40 repeat-like superfamily protein | chr4:14597728-14599157 FORWARD LENGTH=321	VIP3	cytosol	(1) vip3-1 Early flowering. 12750345; (2) vip3-1 H3K4me3 and K3K36me2 modifications are redistributed within genes but the overall abundance of these modifications within chromatin is not changed. 18725930		34.259	16.9	17.3	22.4316	20.4382	0.654766	0.59658	Gaussian Peak	Gaussian Peak
Superdex	P1_AT4G29840.1	AT4G29840.1					>AT4G29840.1 | Symbols: MTO2, TS | Pyridoxal-5-phosphate-dependent enzyme family protein | chr4:14599434-14601014 REVERSE LENGTH=526	MTO2, TS	plastid			57.776	12.4	11.9	63.9083	71.7925	1.10614	1.2426	Gaussian Peak	Gaussian Peak
Superdex	P1_AT4G30140.1	AT4G30140.1			True		>AT4G30140.1 | Symbols: CDEF1 | GDSL-like Lipase/Acylhydrolase superfamily protein | chr4:14738603-14740548 REVERSE LENGTH=348	CDEF1	extracellular			37.47	19.6	18.2	11.9686	16.5769	0.319418	0.442405	Gaussian Peak	Gaussian Peak
Superdex	P1_AT4G30210.2;AT4G30210.1	AT4G30210.2;AT4G30210.1			True		>AT4G30210.2 | Symbols: ATR2, AR2 | P450 reductase 2 | chr4:14796900-14800578 FORWARD LENGTH=711;>AT4G30210.1 | Symbols: ATR2, AR2 | P450 reductase 2 | chr4:14796900-14800578 FORWARD LENGTH=712	ATR2, AR2	endoplasmic reticulum			78.926	2.08	3.02	705.227	566.693	8.9353	7.18006	Gaussian Peak	Gaussian Peak
Superdex	P1_AT4G30310.2;AT4G30310.1;AT4G30310.3	AT4G30310.2;AT4G30310.1;AT4G30310.3					>AT4G30310.2 | Symbols: | FGGY family of carbohydrate kinase | chr4:14831913-14835092 FORWARD LENGTH=579;>AT4G30310.1 | Symbols: | FGGY family of carbohydrate kinase | chr4:14831913-14834798 FORWARD LENGTH=499;>AT4G30310.3 | Symbols: | FGGY family of ca		peroxisome			62.551	10.7	11.3	94.9143	82.5478	1.51739	1.31969	Gaussian Peak	Gaussian Peak
Superdex	P1_AT4G30400.1	AT4G30400.1	YES		True		>AT4G30400.1 | Symbols: | RING/U-box superfamily protein | chr4:14867068-14868486 FORWARD LENGTH=472		nucleus			52.338	1.52	1.96	803.366	725.194	15.3496	13.856	Gaussian Peak	Gaussian Peak
Superdex	P1_AT4G30530.1	AT4G30530.1					>AT4G30530.1 | Symbols: | Class I glutamine amidotransferase-like superfamily protein | chr4:14920605-14922286 FORWARD LENGTH=250		cytosol			28.385	17	17.4	21.9157	19.9682	0.772089	0.703477	Global Max	Gaussian Peak
Superdex	P1_AT4G30580.1	AT4G30580.1			True		>AT4G30580.1 | Symbols: ATS2, EMB1995, LPAT1 | Phospholipid/glycerol acyltransferase family protein | chr4:14932515-14934489 REVERSE LENGTH=356	ATS2, EMB1995, LPAT1	plastid			39.395	1	1.18	906.685	869.498	23.0152	22.0713	Gaussian Peak	Gaussian Peak
Superdex	P1_AT4G30690.1;AT4G30690.2	AT4G30690.1;AT4G30690.2			True		>AT4G30690.1 | Symbols: | Translation initiation factor 3 protein | chr4:14960742-14962328 FORWARD LENGTH=281;>AT4G30690.2 | Symbols: | Translation initiation factor 3 protein | chr4:14960742-14962328 FORWARD LENGTH=253		plastid			31.823	15.7	15.8	29.656	28.974	0.931906	0.910474	Gaussian Peak	Gaussian Peak
Superdex	P1_AT4G30920.1;AT4G30910.1	AT4G30920.1;AT4G30910.1	YES				>AT4G30920.1 | Symbols: | Cytosol aminopeptidase family protein | chr4:15046589-15049304 REVERSE LENGTH=583		plastid			61.306	8.1	7.43	173.798	203.116	2.83493	3.31316	Gaussian Peak	Gaussian Peak
[truncated: 2,329 more rows]

## Sheet: Superdex raw protein profiles
Raw Superdex protein intensity profiles generated from Maxquant
[truncated: 2,621 more rows]
[truncated: 4 more columns]

[truncated: 3 more sheets: Superose raw protein profiles, Superdex raw peptides, Supersose raw peptides]
