# Supplementary material for: Global Analysis of Membrane-associated Protein Oligomerization Using Protein Correlation Profiling
Source: Mol Cell Proteomics. 2017 Sep 8;16(11):1972–89. doi: 10.1074/mcp.RA117.000276 (PMC5672003; doi:10.1074/mcp.RA117.000276)
Supplement: Supplemental Data [file supp_RA117.000276_4895_0_supp_4979_11s10d.xlsx]

## Sheet: ID in SEC profiling
Supplemental Table 2. Conserved mammalian protein complexes that contain proteins that were homologous to those detected in our SEC profiling experiments. The second sheet, labeled Arabidopsis orthologs contains the Arabidopsis proteins that were matched to the mammalian protein complex subunit using the InParanoid or Metaphors algorithms.
Complex name	Organism	Mapp Metazoan	ATG Arabidopsis	Arabidopsis protein name	True Membrane	Only ID in void	Superdex average Mapp Peak 1	Superdex average Mapp Peak 2	Superose average Mapp Peak 1	Superose average Mapp Peak 2
60S ribosomal subunit, cytoplasmic	Human	804.073	AT2G27710	60S acidic ribosomal protein family	Yes		198.216	44.5613	489.636
Nop56p-associated pre-rRNA complex	Human	3637.32	AT2G27710	60S acidic ribosomal protein family	Yes		198.216	44.5613	489.636
Ribosome, cytoplasmic	Human	1351.26	AT2G27710	60S acidic ribosomal protein family	Yes		198.216	44.5613	489.636
60S ribosomal subunit, cytoplasmic	Human	804.073	AT3G53430	Ribosomal protein L11 family protein	Yes		141.305		489.636
Nop56p-associated pre-rRNA complex	Human	3637.32	AT3G53430	Ribosomal protein L11 family protein	Yes		141.305		489.636
Ribosome, cytoplasmic	Human	1351.26	AT3G53430	Ribosomal protein L11 family protein	Yes		141.305		489.636
60S ribosomal subunit, cytoplasmic	Human	804.073	AT3G09200	Ribosomal protein L10 family protein	Yes		164.234		489.636
Nop56p-associated pre-rRNA complex	Human	3637.32	AT3G09200	Ribosomal protein L10 family protein	Yes		164.234		489.636
Parvulin-associated pre-rRNP complex	Mouse	3368.99	AT3G09200	Ribosomal protein L10 family protein	Yes		164.234		489.636
Ribosome, cytoplasmic	Human	1351.26	AT3G09200	Ribosomal protein L10 family protein	Yes		164.234		489.636
Pyruvate dehydrogenase complex	Bovine	173.831	AT3G52200	Dihydrolipoamide acetyltransferase, long form proteindihydrolipoamide S-acetyltransferase (LTA3) mRNA, nuclear	Yes		267.75		489.636
60S ribosomal subunit, cytoplasmic	Human	804.073	AT1G69620	ribosomal protein L34putative 60S ribosomal protein L34	Yes				489.636
Ribosome, cytoplasmic	Human	1351.26	AT1G69620	ribosomal protein L34putative 60S ribosomal protein L34	Yes				489.636
28S ribosomal subunit, mitochondrial	Human	608.449	AtCg01240	ribosomal protein S730S chloroplast ribosomal protein S7	Yes		690.212		489.636
55S ribosome, mitochondrial	Human	1394.95	AtCg01240	ribosomal protein S730S chloroplast ribosomal protein S7	Yes		690.212		489.636
Pyruvate dehydrogenase complex	Bovine	173.831	AT5G50850	Transketolase family protein	Yes		99.4123		489.636
39S ribosomal subunit, mitochondrial	Human	786.506	AT1G35680	Ribosomal protein L21	Yes		57.5602	6.84767	489.636
55S ribosome, mitochondrial	Human	1394.95	AT1G35680	Ribosomal protein L21	Yes		57.5602	6.84767	489.636
60S ribosomal subunit, cytoplasmic	Human	804.073	AT1G77940	Ribosomal protein L7Ae/L30e/S12e/Gadd45 family protein	Yes				489.636
Nop56p-associated pre-rRNA complex	Human	3637.32	AT1G77940	Ribosomal protein L7Ae/L30e/S12e/Gadd45 family protein	Yes				489.636
Ribosome, cytoplasmic	Human	1351.26	AT1G77940	Ribosomal protein L7Ae/L30e/S12e/Gadd45 family protein	Yes				489.636
TNF-alpha/NF-kappa B signaling complex	Human	770	AT1G77940	Ribosomal protein L7Ae/L30e/S12e/Gadd45 family protein	Yes				489.636
Frataxin complex	Mammalia	324.27	AT5G09590	mitochondrial HSO70 2heat shock protein 70 (Hsc70-5) nuclear			142.837		495.777
ASF1-histone containing complex	Human	309.521	AT4G22670	HSP70-interacting protein 1	Yes		131.78		495.777
ER-localized multiprotein complex	Mouse	650	AT5G60640	PDI-like 1-4Encodes a protein disulfide isomerase-like (PDIL) protein, a member of a multigene family within the thioredoxin (TRX) superfamily. Unlike several other PDI family members, transcript levels for this gene are not up-regulated in response to three different chemical inducers of ER stress (dithiothreitol, beta-mercaptoethanol, and tunicamycin). However, the level of transcripts for this…	Yes		143.396		495.777
20S proteasome	Human	358.058	AT3G60820	N-terminal nucleophile aminohydrolases (Ntn hydrolases) superfamily proteinEncodes 20S proteasome beta subunit PBF1 (PBF1).	Yes		487.816		502.072
26S proteasome	Human	725.534	AT3G60820	N-terminal nucleophile aminohydrolases (Ntn hydrolases) superfamily proteinEncodes 20S proteasome beta subunit PBF1 (PBF1).	Yes		487.816		502.072
60S ribosomal subunit, cytoplasmic	Human	804.073	AT3G55280	ribosomal protein L23AB60S ribosomal protein L23A (RPL23aB). Paralog of RPL23aA	Yes		131.386	47.7717	489.636
Nop56p-associated pre-rRNA complex	Human	3637.32	AT3G55280	ribosomal protein L23AB60S ribosomal protein L23A (RPL23aB). Paralog of RPL23aA	Yes		131.386	47.7717	489.636
20S proteasome	Human	358.058	AT1G79210	N-terminal nucleophile aminohydrolases (Ntn hydrolases) superfamily protein	Yes		466.639		508.524
26S proteasome	Human	725.534	AT1G79210	N-terminal nucleophile aminohydrolases (Ntn hydrolases) superfamily protein	Yes		466.639		508.524
Ubiquilin-proteasome complex	Human	311.363	AT1G79210	N-terminal nucleophile aminohydrolases (Ntn hydrolases) superfamily protein	Yes		466.639		508.524
20S proteasome	Human	358.058	AT5G66140	proteasome alpha subunit D2Encodes alpha5 subunit of 20S proteosome complex involved in protein degradation.	Yes		509.525		515.138
26S proteasome	Human	725.534	AT5G66140	proteasome alpha subunit D2Encodes alpha5 subunit of 20S proteosome complex involved in protein degradation.	Yes		509.525		515.138
20S proteasome	Human	358.058	AT3G22110	20S proteasome alpha subunit C1Encodes the alpha-3 subunit of 20s proteasome.	Yes		500.58		528.867
26S proteasome	Human	725.534	AT3G22110	20S proteasome alpha subunit C1Encodes the alpha-3 subunit of 20s proteasome.	Yes		500.58		528.867
20S proteasome	Human	358.058	AT4G14800	20S proteasome beta subunit D2Encodes 20S proteasome beta subunit PBD2 (PBD2).	Yes		492.853		543.292
26S proteasome	Human	725.534	AT4G14800	20S proteasome beta subunit D2Encodes 20S proteasome beta subunit PBD2 (PBD2).	Yes		492.853		543.292
ESCRT-III complex	Human	241.886	AT5G63880	SNF7 family protein	Yes		503.966		550.777
ATP synthasome	Rat	362.323	AT5G13450	delta subunit of Mt ATP synthase	Yes		807.918	16.0183	556.918
F0F1 ATP synthase, mitochondrial	Human	305	AT5G13450	delta subunit of Mt ATP synthase	Yes		807.918	16.0183	556.918
Vacuolar ATPase	Bovine	708.011	AT3G01390	vacuolar membrane ATPase 10Subunit G of the vacuolar membrane ATPAse complex	Yes		401.916		566.312
B-Ksr1-MEK-MAPK-14-3-3 complex	Mouse	394.837	AT5G16050	general regulatory factor 5Encodes GF14 upsilon chain, a 14-3-3 gene family member.	Yes		69.3713		578.748
Ksr1 complex	Mouse	400	AT5G16050	general regulatory factor 5Encodes GF14 upsilon chain, a 14-3-3 gene family member.	Yes		69.3713		578.748
20S proteasome	Human	358.058	AT1G56450	20S proteasome beta subunit G120S proteasome beta subunit PBG1 (PBG1) mRNA, complete cds	Yes		473.933		608.685
26S proteasome	Human	725.534	AT1G56450	20S proteasome beta subunit G120S proteasome beta subunit PBG1 (PBG1) mRNA, complete cds	Yes		473.933		608.685
F0F1 ATP synthase, mitochondrial	Human	305	AT5G08690	ATP synthase alpha/beta family proteinEncodes the mitochondrial ATP synthase beta-subunit. This subunit is encoded by a multigene family of three members (At5g08670, At5g08680, At5g08690) that shared 98% sequence identity at the amino acid level.	Yes		51.2388		608.685
20S proteasome	Human	358.058	AT3G22630	20S proteasome beta subunit D1Encodes 20S proteasome beta subunit PBD1 (PBD1).					612.104
26S proteasome	Human	725.534	AT3G22630	20S proteasome beta subunit D1Encodes 20S proteasome beta subunit PBD1 (PBD1).					612.104
20S proteasome	Human	358.058	AT2G27020	20S proteasome alpha subunit G1Encodes 20S proteasome alpha 7 subunit PAG1.	Yes		460.747		614.917
26S proteasome	Human	725.534	AT2G27020	20S proteasome alpha subunit G1Encodes 20S proteasome alpha 7 subunit PAG1.	Yes		460.747		614.917
DNAJB2-HSPA8-PSMA3 complex	Human	134.518	AT2G27020	20S proteasome alpha subunit G1Encodes 20S proteasome alpha 7 subunit PAG1.	Yes		460.747		614.917
20S proteasome	Mouse	331.74	AT5G42790	proteasome alpha subunit F1encodes a protein with extensive homology to the largest subunit of the multicatalytic proteinase complex (proteasome). Negatively regulates thiol biosynthesis and arsenic tolerance.	Yes		453.798		619.968
Ubiquilin-proteasome complex	Human	311.363	AT5G42790	proteasome alpha subunit F1encodes a protein with extensive homology to the largest subunit of the multicatalytic proteinase complex (proteasome). Negatively regulates thiol biosynthesis and arsenic tolerance.	Yes		453.798		619.968
20S proteasome	Human	358.058	AT1G53850	20S proteasome alpha subunit E1Encodes alpha5 subunit of 20s proteosome involved in protein degradation.	Yes		472.798		635.513
26S proteasome	Human	725.534	AT1G53850	20S proteasome alpha subunit E1Encodes alpha5 subunit of 20s proteosome involved in protein degradation.	Yes		472.798		635.513
Vacuolar ATPase	Bovine	708.011	AT1G78900	vacuolar ATP synthase subunit AEncodes catalytic subunit A of the vacuolar ATP synthase. Mutants are devoid of vacuolar ATPase activity as subunit A is encoded only by this gene and show strong defects in male gametophyte development and in Golgi stack morphology.			711.28		636.739
ATP synthasome	Rat	362.323	AT2G07698	ATPase, F1 complex, alpha subunit protein	Yes		249.605		646.562
F0F1 ATP synthase, mitochondrial	Bovine	305	AT2G07698	ATPase, F1 complex, alpha subunit protein	Yes		249.605		646.562
SDH-mABC1-PIC-ANT-ATPase complex	Rat	325.993	AT2G07698	ATPase, F1 complex, alpha subunit protein	Yes		249.605		646.562
20S proteasome	Human	358.058	AT3G27430	N-terminal nucleophile aminohydrolases (Ntn hydrolases) superfamily proteinEncodes 20S proteasome beta subunit PBB1 (PBB1).	Yes		516.168		676.462
26S proteasome	Human	725.534	AT3G27430	N-terminal nucleophile aminohydrolases (Ntn hydrolases) superfamily proteinEncodes 20S proteasome beta subunit PBB1 (PBB1).	Yes		516.168		676.462
Alpha-GDI-Rab3a complex, cytosolic	Rat	75.5065	AT5G03520	RAB GTPase homolog 8C	Yes				765.383
Rab27A-Melanophilin-MyosinVa complex	Mouse	305.345	AT5G03520	RAB GTPase homolog 8C	Yes				765.383
Slp5-Rab27A complex	Mouse	108.975	AT5G03520	RAB GTPase homolog 8C	Yes				765.383
ERdj3-BiP complex	Mouse	108.643	AT3G62600	DNAJ heat shock family proteinJ domain protein localized in ER lumen. Can partially compensate for the growth defect in jem1 scj1 mutant yeast. Forms a complex SDF2-ERdj3B-BiP that is required for the proper accumulation of the surface-exposed leucine-rich repeat receptor kinases EFR. EFR is involved in PAMP (pathogen associated molecular patterns) triggered immunity.	Yes		52.5302		774.258
ER-localized multiprotein complex	Mouse	650	AT3G62600	DNAJ heat shock family proteinJ domain protein localized in ER lumen. Can partially compensate for the growth defect in jem1 scj1 mutant yeast. Forms a complex SDF2-ERdj3B-BiP that is required for the proper accumulation of the surface-exposed leucine-rich repeat receptor kinases EFR. EFR is involved in PAMP (pathogen associated molecular patterns) triggered immunity.	Yes		52.5302		774.258
IRAK1-IRAK2 complex	Human	145.97	AT2G26730	Leucine-rich repeat protein kinase family protein	Yes		56.2356		919.45
IRAK1-IRAK3 complex	Human	144.303	AT2G26730	Leucine-rich repeat protein kinase family protein	Yes		56.2356		919.45
Cytochrome bc1-complex (EC 1.10.2.2), mitochondrial	Bovine	219.525	AT4G32470	Cytochrome bd ubiquinol oxidase, 14kDa subunit	Yes		767.18	6.84749	939.502
Respiratory chain complex I	Bovine	970	AT4G32470	Cytochrome bd ubiquinol oxidase, 14kDa subunit	Yes		767.18	6.84749	939.502
B-Ksr1-MEK-MAPK-14-3-3 complex	Mouse	394.837	AT5G65430	general regulatory factor 8member of 14-3-3 proteins. This protein is reported to interact with the BZR1 transcription factor involved in brassinosteroid signaling and may affect the nucleocytoplasmic shuttling of BZR1	Yes		50.5514		959.941
Ksr1 complex	Mouse	400	AT5G65430	general regulatory factor 8member of 14-3-3 proteins. This protein is reported to interact with the BZR1 transcription factor involved in brassinosteroid signaling and may affect the nucleocytoplasmic shuttling of BZR1	Yes		50.5514		959.941
Respiratory chain complex I	Bovine	970	AT4G34700	LYR family of Fe/S cluster biogenesis protein	Yes		23.7899		979.486
ALL-1 supercomplex	Human	2499.22	AT5G59380	methyl-CPG-binding domain 6Protein containing methyl-CpG-binding domain.Has sequence similarity to human MBD proteins.	Yes				980.628
JAK2-PAFR-TYK2 complex	Mammalia	303.527	AT1G56145	Leucine-rich repeat transmembrane protein kinase	Yes				1012.93
MNK1-eIF4F complex	Human	400.184	AT4G38230	calcium-dependent protein kinase 26member of Calcium Dependent Protein Kinase	Yes				1428.94
MNK1-eIF4G1	Human	226.833	AT4G38230	calcium-dependent protein kinase 26member of Calcium Dependent Protein Kinase	Yes				1428.94
SNARE complex (Stx1a, Napa, Snap25, Vamp2, Nsf)	Rat	148.913	AT3G11820	syntaxin of plants 121Encodes a syntaxin localized at the plasma membrane (SYR1, Syntaxin Related Protein 1, also known as SYP121, PENETRATION1/PEN1). SYR1/PEN1 is a member of the SNARE superfamily proteins. SNARE proteins are involved in cell signaling, vesicle traffic, growth and development. SYR1/PEN1 functions in positioning anchoring of the KAT1 K+ channel protein at the plasma membrane. Tra…	Yes		574.917		1115.09
Rab1-GTP-p115 complex	Rat	129.709	AT4G17530	RAB GTPase homolog 1C	Yes		871.005		1041.3
60S ribosomal subunit, cytoplasmic	Human	804.073	AT5G27770	Ribosomal L22e protein family	Yes		7.74446		1052.4
Nop56p-associated pre-rRNA complex	Human	3637.32	AT5G27770	Ribosomal L22e protein family	Yes		7.74446		1052.4
Ribosome, cytoplasmic	Human	1351.26	AT5G27770	Ribosomal L22e protein family	Yes		7.74446		1052.4
Respiratory chain complex I	Human	970	AT5G47890	NADH-ubiquinone oxidoreductase B8 subunit, putative	Yes		680.859		1052.51
Respiratory chain complex I	Human	970	AT5G52840	NADH-ubiquinone oxidoreductase-related	Yes		31.4339		1078.32
MAD1L1-MAD2L1 complex	Human	106.446	AT3G09740	syntaxin of plants 71syntaxin of plants 71 (SYP71)	Yes		751.9	28.315	1091.35
Cytochrome bc1-complex (EC 1.10.2.2), mitochondrial	Mouse	220.143	AT5G13430	Ubiquinol-cytochrome C reductase iron-sulfur subunit	Yes		169.987		1105.86
ER-localized multiprotein complex	Mouse	650	AT2G25110	stromal cell-derived factor 2-like protein precursorEncodes an endoplasmic reticulum protein SDF2 (stromal-derived factor-2). Forms a complex SDF2-ERdj3B-BiP that is required for the proper accumulation of the surface-exposed leucine-rich repeat receptor kinases EFR. EFR is involved in PAMP (pathogen associated molecular patterns) triggered immunity.	Yes		55.2395		1130.98
Respiratory chain complex I	Human	970	AT5G08530	51 kDa subunit of complex I	Yes		56.9054		1138.22
Caveolar macromolecular signaling complex, using anti-Cav-3	Mouse	682.377	AT1G25490	ARM repeat superfamily proteinOne of three genes encoding phosphoprotein phosphatase 2A regulatory subunit A Recessive ethylene-response mutant EER1 displays increased ethylene sensitivity in the hypocotyl and stem					1222.88
Ksr1 complex	Mouse	400	AT1G25490	ARM repeat superfamily proteinOne of three genes encoding phosphoprotein phosphatase 2A regulatory subunit A Recessive ethylene-response mutant EER1 displays increased ethylene sensitivity in the hypocotyl and stem					1222.88
PPP2CA-PPP2R1A complex	Human	100.772	AT1G25490	ARM repeat superfamily proteinOne of three genes encoding phosphoprotein phosphatase 2A regulatory subunit A Recessive ethylene-response mutant EER1 displays increased ethylene sensitivity in the hypocotyl and stem					1222.88
PPP2CA-PPP2R1A-PPP2R3A complex	Human	231.049	AT1G25490	ARM repeat superfamily proteinOne of three genes encoding phosphoprotein phosphatase 2A regulatory subunit A Recessive ethylene-response mutant EER1 displays increased ethylene sensitivity in the hypocotyl and stem					1222.88
Raf1-PP2A core enzyme complex (Ppp2r1a, Ppp2ca), untreated	Mouse	173.717	AT1G25490	ARM repeat superfamily proteinOne of three genes encoding phosphoprotein phosphatase 2A regulatory subunit A Recessive ethylene-response mutant EER1 displays increased ethylene sensitivity in the hypocotyl and stem					1222.88
RAF1-PPP2-PIN1 complex	Human	243.608	AT1G25490	ARM repeat superfamily proteinOne of three genes encoding phosphoprotein phosphatase 2A regulatory subunit A Recessive ethylene-response mutant EER1 displays increased ethylene sensitivity in the hypocotyl and stem					1222.88
RFC2-RIalpha complex	Human	144.016	AT1G25490	ARM repeat superfamily proteinOne of three genes encoding phosphoprotein phosphatase 2A regulatory subunit A Recessive ethylene-response mutant EER1 displays increased ethylene sensitivity in the hypocotyl and stem					1222.88
PA700 complex	Human	996.384	AT5G09900	26S proteasome regulatory subunit, putative (RPN5)Encodes one of two isoforms for the 26S proteasome regulatory protein (RN) subunit RPN5. For many functions it acts redundantly with the paralogous gene RPN5b but also appears to exert independent effects.	Yes				1264.83
40S ribosomal subunit, cytoplasmic	Human	547.19	AT4G00100	ribosomal protein S13AEncodes a cytoplasmic ribosomal protein S13 homologue involved in early leaf development	Yes		828.84		1277.14
Nop56p-associated pre-rRNA complex	Human	3637.32	AT4G00100	ribosomal protein S13AEncodes a cytoplasmic ribosomal protein S13 homologue involved in early leaf development	Yes		828.84		1277.14
Ribosome, cytoplasmic	Human	1351.26	AT4G00100	ribosomal protein S13AEncodes a cytoplasmic ribosomal protein S13 homologue involved in early leaf development	Yes		828.84		1277.14
TNF-alpha/NF-kappa B signaling complex	Human	770	AT4G00100	ribosomal protein S13AEncodes a cytoplasmic ribosomal protein S13 homologue involved in early leaf development	Yes		828.84		1277.14
Retromer complex (SNX1, SNX2, VPS35, VPS29, VPS26A)	Human	267.923	AT5G06140	sorting nexin 1Homolog of yeast retromer subunit VPS5. Part of a retromer-like protein complex involved in endosome to lysosome protein transport. In roots it co-localizes with the PIN2 auxin efflux carrier. Involved in endocytic sorting of membrane proteins including PIN2, BOR1 and BRI1.	Yes		593.539	69.4471	1292.06
SNX complex (SNX1,1a,2,4, PDGF receptor)	Human	289.777	AT5G06140	sorting nexin 1Homolog of yeast retromer subunit VPS5. Part of a retromer-like protein complex involved in endosome to lysosome protein transport. In roots it co-localizes with the PIN2 auxin efflux carrier. Involved in endocytic sorting of membrane proteins including PIN2, BOR1 and BRI1.	Yes		593.539	69.4471	1292.06
Respiratory chain complex I	Human	970	AT5G67590	NADH-ubiquinone oxidoreductase-relatedMutant leaves have a reduced capacity for cold acclimation, appear water-soaked, leak electrolytes, and accumulate reactive oxygen species constitutively. Encode a protein with high similarity to the 18-kD Fe-S subunit of complex I (NADH dehydrogenase, EC 1.6.5.3) in the mitochondrial electron transfer chain.	Yes		18.014		1303.48
40S ribosomal subunit, cytoplasmic	Human	547.19	AT2G36160	Ribosomal protein S11 family protein	Yes		821.653		1314.93
Nop56p-associated pre-rRNA complex	Human	3637.32	AT2G36160	Ribosomal protein S11 family protein	Yes		821.653		1314.93
Ribosome, cytoplasmic	Human	1351.26	AT2G36160	Ribosomal protein S11 family protein	Yes		821.653		1314.93
Arf1-beta/delta-coat protein subcomplex	Rabbit	184.599	AT3G62290	ADP-ribosylation factor A1EA member of ARF GTPase family. A thaliana has 21 members of this family, known to be essential for vesicle coating and uncoating and functions in GTP-binding. The gene is shown to play a role in cell division, cell expansion and cellulose production using antisense construct.	Yes		16.0185		1333.18
Coatomer complex	Rabbit	556.93	AT3G62290	ADP-ribosylation factor A1EA member of ARF GTPase family. A thaliana has 21 members of this family, known to be essential for vesicle coating and uncoating and functions in GTP-binding. The gene is shown to play a role in cell division, cell expansion and cellulose production using antisense construct.	Yes		16.0185		1333.18
Multiprotein complex (mRNA turnover)	Human	320.855	AT5G57870	MIF4G domain-containing protein / MA3 domain-containing proteinEncodes a putative eukaryotic translation initiation factor.	Yes				1342.01
Caveolar macromolecular signaling complex, using anti-Cav-3	Mouse	682.377	AT3G25800	protein phosphatase 2A subunit A2one of three genes encoding the protein phosphatase 2A regulatory subunit	Yes				1346.28
Ksr1 complex	Mouse	400	AT3G25800	protein phosphatase 2A subunit A2one of three genes encoding the protein phosphatase 2A regulatory subunit	Yes				1346.28
PPP2CA-PPP2R1A complex	Human	100.772	AT3G25800	protein phosphatase 2A subunit A2one of three genes encoding the protein phosphatase 2A regulatory subunit	Yes				1346.28
PPP2CA-PPP2R1A-PPP2R3A complex	Human	231.049	AT3G25800	protein phosphatase 2A subunit A2one of three genes encoding the protein phosphatase 2A regulatory subunit	Yes				1346.28
Raf1-PP2A core enzyme complex (Ppp2r1a, Ppp2ca), untreated	Mouse	173.717	AT3G25800	protein phosphatase 2A subunit A2one of three genes encoding the protein phosphatase 2A regulatory subunit	Yes				1346.28
RAF1-PPP2-PIN1 complex	Human	243.608	AT3G25800	protein phosphatase 2A subunit A2one of three genes encoding the protein phosphatase 2A regulatory subunit	Yes				1346.28
RFC2-RIalpha complex	Human	144.016	AT3G25800	protein phosphatase 2A subunit A2one of three genes encoding the protein phosphatase 2A regulatory subunit	Yes				1346.28
TGF-beta receptor	Mouse	117.805	AT1G25390	Protein kinase superfamily protein	Yes				1358.44
EIF3 complex	Human	375	AT5G27640	translation initiation factor 3B1encodes a member of eukaryotic translation initiation factor 3B family.	Yes				1361.87
LATS1-HTRA2-BIRC4 complex	Human	218.535	AT4G04720	calcium-dependent protein kinase 21member of Calcium Dependent Protein Kinase	Yes				1377.13
MNK1-eIF4F complex	Human	400.184	AT4G04720	calcium-dependent protein kinase 21member of Calcium Dependent Protein Kinase	Yes				1377.13
MNK1-eIF4G1	Human	226.833	AT4G04720	calcium-dependent protein kinase 21member of Calcium Dependent Protein Kinase	Yes				1377.13
LKB1-STRAD-MO25 complex	Human	136.489	AT5G47540	Mo25 family protein	Yes		20.9418		1408.04
39S ribosomal subunit, mitochondrial	Human	786.506	ATCG00790	ribosomal protein L16chloroplast gene encoding a ribosomal protein L16, which is a constituent of 50S large ribosomal subunit	Yes				1493.83
55S ribosome, mitochondrial	Human	1394.95	ATCG00790	ribosomal protein L16chloroplast gene encoding a ribosomal protein L16, which is a constituent of 50S large ribosomal subunit	Yes				1493.83
Alpha-GDI-Hsp90 chaperone complex, ATP dependent	Rat	228.061	AT5G56030	heat shock protein 81-2A member of heat shock protein 90 (HSP90) gene family. Expressed in all tissues and abundant in root apical meristem, pollen and tapetum. Expression is NOT heat-induced but induced by IAA and NaCl. Interacts with HsfA1d in the cytosol and the nucleus and negatively regulates HsfA1d. Did not bind to AtHsfA4c.	Yes		852.521	139.796	1496.88
HCF-1 complex	Human	1443.2	AT5G56030	heat shock protein 81-2A member of heat shock protein 90 (HSP90) gene family. Expressed in all tissues and abundant in root apical meristem, pollen and tapetum. Expression is NOT heat-induced but induced by IAA and NaCl. Interacts with HsfA1d in the cytosol and the nucleus and negatively regulates HsfA1d. Did not bind to AtHsfA4c.	Yes		852.521	139.796	1496.88
HSP70-BAG1	Human	164	AT5G56030	heat shock protein 81-2A member of heat shock protein 90 (HSP90) gene family. Expressed in all tissues and abundant in root apical meristem, pollen and tapetum. Expression is NOT heat-induced but induced by IAA and NaCl. Interacts with HsfA1d in the cytosol and the nucleus and negatively regulates HsfA1d. Did not bind to AtHsfA4c.	Yes		852.521	139.796	1496.88
IKBKB-CDC37-KIAA1967-HSP90AB1-HSP90AA1 complex	Human	401.595	AT5G56030	heat shock protein 81-2A member of heat shock protein 90 (HSP90) gene family. Expressed in all tissues and abundant in root apical meristem, pollen and tapetum. Expression is NOT heat-induced but induced by IAA and NaCl. Interacts with HsfA1d in the cytosol and the nucleus and negatively regulates HsfA1d. Did not bind to AtHsfA4c.	Yes		852.521	139.796	1496.88
Kinase maturation complex 1	Human	733.828	AT5G56030	heat shock protein 81-2A member of heat shock protein 90 (HSP90) gene family. Expressed in all tissues and abundant in root apical meristem, pollen and tapetum. Expression is NOT heat-induced but induced by IAA and NaCl. Interacts with HsfA1d in the cytosol and the nucleus and negatively regulates HsfA1d. Did not bind to AtHsfA4c.	Yes		852.521	139.796	1496.88
LRRK2-CHIP-HSP90 complex	Human	404.092	AT5G56030	heat shock protein 81-2A member of heat shock protein 90 (HSP90) gene family. Expressed in all tissues and abundant in root apical meristem, pollen and tapetum. Expression is NOT heat-induced but induced by IAA and NaCl. Interacts with HsfA1d in the cytosol and the nucleus and negatively regulates HsfA1d. Did not bind to AtHsfA4c.	Yes		852.521	139.796	1496.88
P2X7 receptor signalling complex	Human	145	AT5G56030	heat shock protein 81-2A member of heat shock protein 90 (HSP90) gene family. Expressed in all tissues and abundant in root apical meristem, pollen and tapetum. Expression is NOT heat-induced but induced by IAA and NaCl. Interacts with HsfA1d in the cytosol and the nucleus and negatively regulates HsfA1d. Did not bind to AtHsfA4c.	Yes		852.521	139.796	1496.88
RNA-induced silencing complex, RISC	Human	438.062	AT5G56030	heat shock protein 81-2A member of heat shock protein 90 (HSP90) gene family. Expressed in all tissues and abundant in root apical meristem, pollen and tapetum. Expression is NOT heat-induced but induced by IAA and NaCl. Interacts with HsfA1d in the cytosol and the nucleus and negatively regulates HsfA1d. Did not bind to AtHsfA4c.	Yes		852.521	139.796	1496.88
TNF-alpha/NF-kappa B signaling complex	Human	770	AT5G56030	heat shock protein 81-2A member of heat shock protein 90 (HSP90) gene family. Expressed in all tissues and abundant in root apical meristem, pollen and tapetum. Expression is NOT heat-induced but induced by IAA and NaCl. Interacts with HsfA1d in the cytosol and the nucleus and negatively regulates HsfA1d. Did not bind to AtHsfA4c.	Yes		852.521	139.796	1496.88
40S ribosomal subunit, cytoplasmic	Human	547.19	AT4G39200	Ribosomal protein S25 family protein	Yes		6.9212		1505.33
Ribosome, cytoplasmic	Human	1351.26	AT4G39200	Ribosomal protein S25 family protein	Yes		6.9212		1505.33
Vacuolar ATPase	Bovine	708.011	AT1G12840	vacuolar ATP synthase subunit C (VATC) / V-ATPase C subunit / vacuolar proton pump C subunit (DET3)Encodes subunit C of the vacuolar H(+)-ATPase (V-ATPase). Bound and phosphorylated by AtWNK8.	Yes		41.1191		1540.07
60S ribosomal subunit, cytoplasmic	Human	804.073	AT3G62870	Ribosomal protein L7Ae/L30e/S12e/Gadd45 family protein	Yes				1555.81
Nop56p-associated pre-rRNA complex	Human	3637.32	AT3G62870	Ribosomal protein L7Ae/L30e/S12e/Gadd45 family protein	Yes				1555.81
Parvulin-associated pre-rRNP complex	Mouse	3368.99	AT3G62870	Ribosomal protein L7Ae/L30e/S12e/Gadd45 family protein	Yes				1555.81
Ribosome, cytoplasmic	Human	1351.26	AT3G62870	Ribosomal protein L7Ae/L30e/S12e/Gadd45 family protein	Yes				1555.81
SCAMP1-SCAMP2 complex	Human	74.4382	AT1G61250	secretory carrier 3Encodes a putative secretory carrier membrane protein (SC3).	Yes				1518.54
Vacuolar ATPase	Bovine	708.011	AT4G02620	vacuolar ATPase subunit F family protein			14.9303		1669.66
PA700 complex	Human	996.384	AT1G29150	non-ATPase subunit 9specifically interacts with FUS6/COP11 via the C-terminal domain of FUS6/COP11 and associates with an ATPase subunit of the 19S proteasome regulatory complex, AtS6A.	Yes		30.0048		1705.34
Respiratory chain complex I	Human	970	AT5G37510	NADH-ubiquinone dehydrogenase, mitochondrial, putativeEncodes a subunit of the 400 kDa subcomplex of the mitochondrial NADH dehydrogenase (complex I). The protein has been isolated in the male gametophyte.	Yes				1714.48
Membrane protein complex (VCP, UFD1L, SEC61B)	Human	133.534	AT5G60460	Preprotein translocase Sec, Sec61-beta subunit protein	Yes		717.394		1718.89
Sec61alpha-CollagenIV-Hsp47 complex	Bovine	240.945	AT5G60460	Preprotein translocase Sec, Sec61-beta subunit protein	Yes		717.394		1718.89
39S ribosomal subunit, mitochondrial	Human	786.506	AT5G54600	Translation protein SH3-like family protein	Yes				1737.85
55S ribosome, mitochondrial	Human	1394.95	AT5G54600	Translation protein SH3-like family protein	Yes				1737.85
PA700 complex	Human	996.384	AT1G64520	regulatory particle non-ATPase 12A	Yes		32.9488		1739.5
SNARE complex (RINT1, ZW10, p31)	Human	218.942	AT1G64520	regulatory particle non-ATPase 12A	Yes		32.9488		1739.5
SCAMP1-SCAMP2 complex	Human	74.4382	AT1G32050	SCAMP family protein	Yes				1741.13
Cytochrome bc1-complex (EC 1.10.2.2), mitochondrial	Bovine	219.525	AT3G27240	Cytochrome C1 family	Yes		723.169		1771.3
40S ribosomal subunit, cytoplasmic	Human	547.19	AT3G11510	Ribosomal protein S11 family protein	Yes				1831.36
Nop56p-associated pre-rRNA complex	Human	3637.32	AT3G11510	Ribosomal protein S11 family protein	Yes				1831.36
Ribosome, cytoplasmic	Human	1351.26	AT3G11510	Ribosomal protein S11 family protein	Yes				1831.36
Multisynthetase complex	Human	928.02	AT1G09640	Translation elongation factor EF1B, gamma chain	Yes		667.843		1852.36
Parvulin-associated pre-rRNP complex	Mouse	3368.99	AT1G09640	Translation elongation factor EF1B, gamma chain	Yes		667.843		1852.36
SNW1 complex	Human	2005.16	AT1G09640	Translation elongation factor EF1B, gamma chain	Yes		667.843		1852.36
Ribosome, cytoplasmic	Human	1351.26	AT1G04270	cytosolic ribosomal protein S15Encodes cytosolic ribosomal protein S15.	Yes				2060.41
gp78-p97/VCP-DERL1 complex	Human	190.856	AT3G09840	cell division cycle 48Encodes a cell division cycle protein, a member of AAA-type ATPases gene family. Expressed throughout the plant in regions of cell division. Within the cell, sub-cellular localization varies depending on the stage of the cell cycle.Mutants in which the expression of CDC48A is altered show defects in cytokinesis, cell expansion and cell differentiation.	Yes		111.017		2196.89
Membrane protein complex (VCP, UFD1L, SEC61B)	Human	133.534	AT3G09840	cell division cycle 48Encodes a cell division cycle protein, a member of AAA-type ATPases gene family. Expressed throughout the plant in regions of cell division. Within the cell, sub-cellular localization varies depending on the stage of the cell cycle.Mutants in which the expression of CDC48A is altered show defects in cytokinesis, cell expansion and cell differentiation.	Yes		111.017		2196.89
p47-p97 complex	Rat	129.898	AT3G09840	cell division cycle 48Encodes a cell division cycle protein, a member of AAA-type ATPases gene family. Expressed throughout the plant in regions of cell division. Within the cell, sub-cellular localization varies depending on the stage of the cell cycle.Mutants in which the expression of CDC48A is altered show defects in cytokinesis, cell expansion and cell differentiation.	Yes		111.017		2196.89
p97-p47 oligomer complex	Rat	129.898	AT3G09840	cell division cycle 48Encodes a cell division cycle protein, a member of AAA-type ATPases gene family. Expressed throughout the plant in regions of cell division. Within the cell, sub-cellular localization varies depending on the stage of the cell cycle.Mutants in which the expression of CDC48A is altered show defects in cytokinesis, cell expansion and cell differentiation.	Yes		111.017		2196.89
p97-Ufd1-Npl4 complex	Rat	191.628	AT3G09840	cell division cycle 48Encodes a cell division cycle protein, a member of AAA-type ATPases gene family. Expressed throughout the plant in regions of cell division. Within the cell, sub-cellular localization varies depending on the stage of the cell cycle.Mutants in which the expression of CDC48A is altered show defects in cytokinesis, cell expansion and cell differentiation.	Yes		111.017		2196.89
p97-Ufd1-Npl4-IP3 receptor complex	Rat	504.892	AT3G09840	cell division cycle 48Encodes a cell division cycle protein, a member of AAA-type ATPases gene family. Expressed throughout the plant in regions of cell division. Within the cell, sub-cellular localization varies depending on the stage of the cell cycle.Mutants in which the expression of CDC48A is altered show defects in cytokinesis, cell expansion and cell differentiation.	Yes		111.017		2196.89
Profilin 1 complex	Human	416.317	AT3G09840	cell division cycle 48Encodes a cell division cycle protein, a member of AAA-type ATPases gene family. Expressed throughout the plant in regions of cell division. Within the cell, sub-cellular localization varies depending on the stage of the cell cycle.Mutants in which the expression of CDC48A is altered show defects in cytokinesis, cell expansion and cell differentiation.	Yes		111.017		2196.89
SNARE complex (Stx5, p97, Nsfl1c)	Rat	169.648	AT3G09840	cell division cycle 48Encodes a cell division cycle protein, a member of AAA-type ATPases gene family. Expressed throughout the plant in regions of cell division. Within the cell, sub-cellular localization varies depending on the stage of the cell cycle.Mutants in which the expression of CDC48A is altered show defects in cytokinesis, cell expansion and cell differentiation.	Yes		111.017		2196.89
40S ribosomal subunit, cytoplasmic	Human	547.19	AT3G52580	Ribosomal protein S11 family protein	Yes		568.001		2227.22
Nop56p-associated pre-rRNA complex	Human	3637.32	AT3G52580	Ribosomal protein S11 family protein	Yes		568.001		2227.22
Ribosome, cytoplasmic	Human	1351.26	AT3G52580	Ribosomal protein S11 family protein	Yes		568.001		2227.22
Respiratory chain complex I	Human	970	AT5G11770	NADH-ubiquinone oxidoreductase 20 kDa subunit, mitochondrial	Yes		17.8955		2239.9
SNARE complex (VAMP3, STX6, VTI1A)	Human	65.4404	AT5G39510	Vesicle transport v-SNARE family proteinEncodes a member of SNARE gene family. Homologous with yeast VTI1 and is involved in vesicle transport. Mutant alleles such as sgr4/zig are defective in the shoots response to gravity resulting in a zigzag growth pattern of the stem. Involved in protein trafficking to lytic vacuoles. Can conditionally substitute VTI12 in protein storage vacuole trafficking …	Yes		870.496	24.0471	2267.99
Vacuolar ATPase	Bovine	708.011	AT2G21410	vacuolar proton ATPase A2Vacuolar proton ATPase subunit VHA-a isoform 2. Localized in the tonoplast. Required for efficient nutrient storage but not for sodium accumulation.	Yes				2312.98
B-Ksr1-MEK-MAPK-14-3-3 complex	Mouse	394.837	AT1G35160	GF14 protein phi chainGF14 protein phi chain member of 14-3-3 protein family. This protein is reported to interact with the BZR1 transcription factor involved in brassinosteroid signaling and may affect the nucleocytoplasmic shuttling of BZR1	Yes		60.3002		2463.85
Ksr1 complex	Mouse	400	AT1G35160	GF14 protein phi chainGF14 protein phi chain member of 14-3-3 protein family. This protein is reported to interact with the BZR1 transcription factor involved in brassinosteroid signaling and may affect the nucleocytoplasmic shuttling of BZR1	Yes		60.3002		2463.85
Cytochrome bc1-complex (EC 1.10.2.2), mitochondrial	Bovine	219.525	AtMg00220	apocytochrome bMitochondrial apocytochrome b (cob) gene encodes a subunit of the ubiquinol-cytochrome c oxidoreductase and is part of a 5 kb transcript. The transcript also contains a pseudogene for ribosomal protein S14 called RPS15 and a tRNA(Ser) gene. Both the Cob and RPS15 genes are edited in the transcript.	Yes				2488.69
Respiratory chain complex I	Bovine	970	AtMg00220	apocytochrome bMitochondrial apocytochrome b (cob) gene encodes a subunit of the ubiquinol-cytochrome c oxidoreductase and is part of a 5 kb transcript. The transcript also contains a pseudogene for ribosomal protein S14 called RPS15 and a tRNA(Ser) gene. Both the Cob and RPS15 genes are edited in the transcript.	Yes				2488.69
40S ribosomal subunit, cytoplasmic	Human	547.19	AT5G23740	ribosomal protein S11-betaEncodes a putative ribosomal protein S11 (RPS11-beta).	Yes				2596.23
Nop56p-associated pre-rRNA complex	Human	3637.32	AT5G23740	ribosomal protein S11-betaEncodes a putative ribosomal protein S11 (RPS11-beta).	Yes				2596.23
Ribosome, cytoplasmic	Human	1351.26	AT5G23740	ribosomal protein S11-betaEncodes a putative ribosomal protein S11 (RPS11-beta).	Yes				2596.23
TNF-alpha/NF-kappa B signaling complex	Human	770	AT5G23740	ribosomal protein S11-betaEncodes a putative ribosomal protein S11 (RPS11-beta).	Yes				2596.23
Oligosaccharyltransferase complex (Stt3A variant)	Human	307.228	AT1G76400	Ribophorin I	Yes				2618.01
26S proteasome	Human	725.534	AT4G29040	regulatory particle AAA-ATPase 2A26S proteasome AAA-ATPase subunit RPT2a (RPT2a) mRNA,	Yes				2895.33
PA700 complex	Human	996.384	AT4G29040	regulatory particle AAA-ATPase 2A26S proteasome AAA-ATPase subunit RPT2a (RPT2a) mRNA,	Yes				2895.33
Ecsit complex	Human	200	AtMg00070	NADH dehydrogenase subunit 9NADH dehydrogenase subunit 9	Yes				2937.15
Respiratory chain complex I	Human	970	AtMg00070	NADH dehydrogenase subunit 9NADH dehydrogenase subunit 9	Yes				2937.15
60S ribosomal subunit, cytoplasmic	Human	804.073	AT2G20450	Ribosomal protein L14	Yes				3052.32
Nop56p-associated pre-rRNA complex	Human	3637.32	AT2G20450	Ribosomal protein L14	Yes				3052.32
Parvulin-associated pre-rRNP complex	Mouse	3368.99	AT2G20450	Ribosomal protein L14	Yes				3052.32
Ribosome, cytoplasmic	Human	1351.26	AT2G20450	Ribosomal protein L14	Yes				3052.32
AQP-1 regulatory complex	Rat	230.489	AT2G37170	plasma membrane intrinsic protein 2a member of the plasma membrane intrinsic protein subfamily PIP2. localizes to the plasma membrane and exhibits water transport activity in Xenopus oocyte. expressed specifically in the vascular bundles and protein level increases slightly during leaf dev	Yes				3154.21
39S ribosomal subunit, mitochondrial	Human	786.506	AT5G40950	ribosomal protein large subunit 27	Yes				3212.79
55S ribosome, mitochondrial	Human	1394.95	AT5G40950	ribosomal protein large subunit 27	Yes				3212.79
SDH-mABC1-PIC-ANT-ATPase complex	Rat	325.993	AT3G27380	succinate dehydrogenase 2-1One of three isoforms of the iron-sulfur component of the succinate dehydrogenase complex, a component of the mitochondrial respiratory chain complex II. The product of the nuclear encoded gene is imported into the mitochondrion. Expressed during germination and post-germinative growth.	Yes		34.1076		3321.1
ATP synthasome	Rat	362.323	AT3G52300	ATP synthase D chain, mitochondrial	Yes		27.982		3327.27
F0F1 ATP synthase, mitochondrial	Rat	304.789	AT3G52300	ATP synthase D chain, mitochondrial	Yes		27.982		3327.27
EIF3 complex	Human	375	AT3G57290	eukaryotic translation initiation factor 3EEncodes a protein that is found in not only the eif3 complex but also in association with subunits of the COP9 signalosome. eIF3e appears to be subjected to proteasome-dependent degradation that requires the PCI domain of eIF3e. The level of eIF3e present in cells appears to affect the rate of translation.	Yes		833.956		3333.28
Ecsit complex	Human	200	AT1G13440	glyceraldehyde-3-phosphate dehydrogenase C2			77.3162		3080.61
GAIT complex	Human	299.43	AT1G13440	glyceraldehyde-3-phosphate dehydrogenase C2			77.3162		3080.61
HMGB1-HMGB2-HSC70-ERP60-GAPDH complex	Human	209.619	AT1G13440	glyceraldehyde-3-phosphate dehydrogenase C2			77.3162		3080.61
K(ATP) macromolecular complex (Kir6.2, Pkm2, Gapdh, Tpi1)	Rat	163.84	AT1G13440	glyceraldehyde-3-phosphate dehydrogenase C2			77.3162		3080.61
MNK1-eIF4F complex	Human	400.184	AT3G20410	calmodulin-domain protein kinase 9calmodulin-domain protein kinase CDPK isoform 9 (CPK9)	Yes				3367.35
MNK1-eIF4G1	Human	226.833	AT3G20410	calmodulin-domain protein kinase 9calmodulin-domain protein kinase CDPK isoform 9 (CPK9)	Yes				3367.35
Cytochrome bc1-complex (EC 1.10.2.2), mitochondrial	Bovine	219.525	AT3G52730	ubiquinol-cytochrome C reductase UQCRX/QCR9-like family protein	Yes				3385.12
Respiratory chain complex I	Bovine	970	AT3G52730	ubiquinol-cytochrome C reductase UQCRX/QCR9-like family protein	Yes				3385.12
40S ribosomal subunit, cytoplasmic	Human	547.19	AT3G60770	Ribosomal protein S13/S15	Yes		577.2	12.6976	3461.51
Nop56p-associated pre-rRNA complex	Human	3637.32	AT3G60770	Ribosomal protein S13/S15	Yes		577.2	12.6976	3461.51
Ribosome, cytoplasmic	Human	1351.26	AT3G60770	Ribosomal protein S13/S15	Yes		577.2	12.6976	3461.51
TNF-alpha/NF-kappa B signaling complex	Human	770	AT3G60770	Ribosomal protein S13/S15	Yes		577.2	12.6976	3461.51
Frataxin complex	Mammalia	324.27	AT4G37910	mitochondrial heat shock protein 70-1					3485.79
B-Ksr1-MEK-MAPK-14-3-3 complex	Mouse	394.837	AT2G42590	general regulatory factor 914-3-3 gene. Binds calcium and displays induced structural changes.			65.4122		3489.74
Ksr1 complex	Mouse	400	AT2G42590	general regulatory factor 914-3-3 gene. Binds calcium and displays induced structural changes.			65.4122		3489.74
Sec61alpha-CollagenIV-Hsp47 complex	Mouse	240.945	AT2G34250	SecY protein transport family protein	Yes				3536
40S ribosomal subunit, cytoplasmic	Human	547.19	AT4G34555	Ribosomal protein S25 family protein	Yes				3603.71
Ribosome, cytoplasmic	Human	1351.26	AT4G34555	Ribosomal protein S25 family protein	Yes				3603.71
60S ribosomal subunit, cytoplasmic	Human	804.073	AT3G49010	breast basic conserved 1Encodes 60S ribosomal protein L13. Homolog of human breast basic conserved 1 (BBC1).	Yes				3653.81
Nop56p-associated pre-rRNA complex	Human	3637.32	AT3G49010	breast basic conserved 1Encodes 60S ribosomal protein L13. Homolog of human breast basic conserved 1 (BBC1).	Yes				3653.81
Parvulin-associated pre-rRNP complex	Mouse	3368.99	AT3G49010	breast basic conserved 1Encodes 60S ribosomal protein L13. Homolog of human breast basic conserved 1 (BBC1).	Yes				3653.81
Ribosome, cytoplasmic	Human	1351.26	AT3G49010	breast basic conserved 1Encodes 60S ribosomal protein L13. Homolog of human breast basic conserved 1 (BBC1).	Yes				3653.81
Frataxin complex	Mammalia	324.27	AT5G66760	succinate dehydrogenase 1-1One of two genes in Arabidopsis that encode a flavoprotein subunit of the mitochondrial succinate dehydrogenase complex.	Yes		58.3708		3709.22
SDH-mABC1-PIC-ANT-ATPase complex	Rat	325.993	AT5G66760	succinate dehydrogenase 1-1One of two genes in Arabidopsis that encode a flavoprotein subunit of the mitochondrial succinate dehydrogenase complex.	Yes		58.3708		3709.22
40S ribosomal subunit, cytoplasmic	Human	547.19	AT2G32060	Ribosomal protein L7Ae/L30e/S12e/Gadd45 family protein	Yes		28.6401		3716.5
CDC2-PCNA-CCNB1-GADD45A complex	Human	129.537	AT2G32060	Ribosomal protein L7Ae/L30e/S12e/Gadd45 family protein	Yes		28.6401		3716.5
Nop56p-associated pre-rRNA complex	Human	3637.32	AT2G32060	Ribosomal protein L7Ae/L30e/S12e/Gadd45 family protein	Yes		28.6401		3716.5
Ribosome, cytoplasmic	Human	1351.26	AT2G32060	Ribosomal protein L7Ae/L30e/S12e/Gadd45 family protein	Yes		28.6401		3716.5
TGF-beta receptor	Mouse	117.805	AT1G66150	transmembrane kinase 1receptor-like transmembrane kinase I (TMK1)	Yes				3720.71
Ribosome, cytoplasmic	Human	1351.26	AT3G53890	Ribosomal protein S21e	Yes		16.0183		3749.98
Nop56p-associated pre-rRNA complex	Human	3637.32	AT1G56070	Ribosomal protein S5/Elongation factor G/III/V family proteinencodes a translation elongation factor 2-like protein that is involved in cold-induced translation. Mutations in this gene specifically blocks low temperature-induced transcription of cold-responsive genes but induces the expression of CBF genes and mutants carrying the recessive mutations fail to acclimate to cold and is freezing sens…					3840.11
60S ribosomal subunit, cytoplasmic	Human	804.073	AT2G27530	Ribosomal protein L1p/L10e familyEncodes ribosomal protein L10aP. Identified in a screen for enhancers of as1. as1/pgy double mutants show defects in leaf vascular patterning and adaxial cell fate. Double mutant analysis indicates pgy genes function in the same pathway as REV, KAN1 and KAN2.	Yes		30.7277		3874.96
Nop56p-associated pre-rRNA complex	Human	3637.32	AT2G27530	Ribosomal protein L1p/L10e familyEncodes ribosomal protein L10aP. Identified in a screen for enhancers of as1. as1/pgy double mutants show defects in leaf vascular patterning and adaxial cell fate. Double mutant analysis indicates pgy genes function in the same pathway as REV, KAN1 and KAN2.	Yes		30.7277		3874.96
Parvulin-associated pre-rRNP complex	Mouse	3368.99	AT2G27530	Ribosomal protein L1p/L10e familyEncodes ribosomal protein L10aP. Identified in a screen for enhancers of as1. as1/pgy double mutants show defects in leaf vascular patterning and adaxial cell fate. Double mutant analysis indicates pgy genes function in the same pathway as REV, KAN1 and KAN2.	Yes		30.7277		3874.96
Ribosome, cytoplasmic	Human	1351.26	AT2G27530	Ribosomal protein L1p/L10e familyEncodes ribosomal protein L10aP. Identified in a screen for enhancers of as1. as1/pgy double mutants show defects in leaf vascular patterning and adaxial cell fate. Double mutant analysis indicates pgy genes function in the same pathway as REV, KAN1 and KAN2.	Yes		30.7277		3874.96
Parvulin-associated pre-rRNP complex	Mouse	3368.99	AT1G57720	Translation elongation factor EF1B, gamma chain	Yes				3955.17
Respiratory chain complex I	Human	970	AtMg00510	NADH dehydrogenase subunit 7NADH dehydrogenase subunit 7	Yes				3962.67	1430.07
HCF-1 complex	Human	1443.2	AT1G79930	heat shock protein 91encodes high molecular weight heat shock protein 70 not a HSP90 homolog, mRNA is constitutively expressed but transiently induced after heat shock					3808.03
Hsp110-Hsc70-Hsp25 complex	Mouse	119.29	AT1G79930	heat shock protein 91encodes high molecular weight heat shock protein 70 not a HSP90 homolog, mRNA is constitutively expressed but transiently induced after heat shock					3808.03
HSP70-BAG1	Human	164	AT1G79930	heat shock protein 91encodes high molecular weight heat shock protein 70 not a HSP90 homolog, mRNA is constitutively expressed but transiently induced after heat shock					3808.03
Kinase maturation complex 1	Human	733.828	AT1G79930	heat shock protein 91encodes high molecular weight heat shock protein 70 not a HSP90 homolog, mRNA is constitutively expressed but transiently induced after heat shock					3808.03
MLL1-WDR5 complex	Human	2691.68	AT1G79930	heat shock protein 91encodes high molecular weight heat shock protein 70 not a HSP90 homolog, mRNA is constitutively expressed but transiently induced after heat shock					3808.03
TLE1 corepressor complex (MASH1 promoter-corepressor complex)	Human	1019.8	AT1G79930	heat shock protein 91encodes high molecular weight heat shock protein 70 not a HSP90 homolog, mRNA is constitutively expressed but transiently induced after heat shock					3808.03
60S ribosomal subunit, cytoplasmic	Human	804.073	AT1G74060	Ribosomal protein L6 family protein	Yes				4029.46
Nop56p-associated pre-rRNA complex	Human	3637.32	AT1G74060	Ribosomal protein L6 family protein	Yes				4029.46
Parvulin-associated pre-rRNP complex	Mouse	3368.99	AT1G74060	Ribosomal protein L6 family protein	Yes				4029.46
Ribosome, cytoplasmic	Human	1351.26	AT1G74060	Ribosomal protein L6 family protein	Yes				4029.46
TNF-alpha/NF-kappa B signaling complex	Human	770	AT1G74060	Ribosomal protein L6 family protein	Yes				4029.46
Profilin 1 complex	Human	416.317	AT1G20010	tubulin beta-5 chainbeta tubulin	Yes				4039.12
K(ATP) macromolecular complex (Kir6.2, Pkm2, Gapdh, Tpi1)	Rat	163.84	AT2G21170	triosephosphate isomeraseEncodes a plastidic triose phosphate isomerase. Mutants with reduced pdTPI levels have difficulty transitioning from heterotrophic to autotrophic growth. The related phenotypes, such as chlorosis in light-grown seedlings may result from an accumulation of dihydroxyacetone phosphate (DHAP) and methylglyoxal (MG) in these mutants. Both splice variants appear to be expressed…	Yes		40.945		4037.54
p23 protein complex	Human	61.8634	At4g02450	HSP20-like chaperones superfamily protein			51.5285		4280.11
40S ribosomal subunit, cytoplasmic	Human	547.19	AT3G02560	Ribosomal protein S7e family protein	Yes				4350.91
Nop56p-associated pre-rRNA complex	Human	3637.32	AT3G02560	Ribosomal protein S7e family protein	Yes				4350.91
Ribosome, cytoplasmic	Human	1351.26	AT3G02560	Ribosomal protein S7e family protein	Yes				4350.91
PINK1-MIRO2	Human	122.813	AT5G27540	MIRO-related GTP-ase 1Encodes a protein with similarity to GTPases that is localized to the mitochondrion. Involved in embryogenesis, pollen tube growth and required for mitochondrial development.	Yes		77.8882		4370.21	1065.4
Nop56p-associated pre-rRNA complex	Human	3637.32	AT2G19480	nucleosome assembly protein 12This gene is predicted to encode a nucleosome assembly protein. Plant lines expressing an RNAi construct directed against this gene show a reduction in agrobacterium-mediated root transformation.	Yes		85.0042		4533.36
12S U11 snRNP	Human	373.925	AT2G23930	probable small nuclear ribonucleoprotein G	Yes		195.385	9.81984
12S U11 snRNP	Human	373.925	AT2G24590	RNA recognition motif and CCHC-type zinc finger domains containing protein	Yes		24.646
17S U2 snRNP	Human	1674.55	AT2G33210	heat shock protein 60-2	Yes		430.167	55.1168
17S U2 snRNP	Human	1674.55	AT3G13860	heat shock protein 60-3A	Yes		727.481	73.2278
17S U2 snRNP	Human	1674.55	AT3G23990	heat shock protein 60mitochondrial chaperonin HSP. assist in rapid assembly of the oligomeric protein structures in the mitochondria.	Yes		381.098
18S U11/U12 snRNP	Human	1245.21	AT1G80070	Pre-mRNA-processing-splicing factora genetic locus involved in embryogenesis. Mutations in this locus result in an abnormal suspensor and embryo lethality.		*
18S U11/U12 snRNP	Human	1245.21	AT2G23930	probable small nuclear ribonucleoprotein G	Yes		195.385	9.81984
20S proteasome	Human	358.058	AT1G13060	20S proteasome beta subunit E1Encodes 20S proteasome beta subunit PBE1 (PBE1).	Yes		504.205
20S proteasome	Human	358.058	AT4G31300	N-terminal nucleophile aminohydrolases (Ntn hydrolases) superfamily proteinEncodes 20S proteasome subunit PBA1 (PBA1).	Yes		466.711
20S proteasome	Mouse	331.74	AT5G35590	proteasome alpha subunit A1Encodes 20S proteasome subunit PAA1 (PAA1).	Yes		463.455
20S proteasome	Mouse	331.74	AT5G35590	proteasome alpha subunit A1Encodes 20S proteasome subunit PAA1 (PAA1).	Yes		463.455
26S proteasome	Human	725.534	AT1G13060	20S proteasome beta subunit E1Encodes 20S proteasome beta subunit PBE1 (PBE1).	Yes		504.205
26S proteasome	Human	725.534	AT1G53750	regulatory particle triple-A 1A26S proteasome AAA-ATPase subunit RPT1a (RPT1a) mRNA,		*
26S proteasome	Human	725.534	AT4G31300	N-terminal nucleophile aminohydrolases (Ntn hydrolases) superfamily proteinEncodes 20S proteasome subunit PBA1 (PBA1).	Yes		466.711
26S proteasome	Human	725.534	AT4G38630	regulatory particle non-ATPase 10Regulatory particle non-ATPase subunit of the 26S proteasome with multiubiquitin-chain-binding capabilities	Yes		94.3423
26S proteasome	Human	725.534	AT5G20000	AAA-type ATPase family protein		*
26S proteasome	Human	725.534	AT5G45620	Proteasome component (PCI) domain protein		*
26S proteasome	Human	725.534	AT5G58290	regulatory particle triple-A ATPase 326S proteasome AAA-ATPase subunit RPT3 (RPT3) mRNA,		*
28S ribosomal subunit, mitochondrial	Human	608.449	AT4G34620	small subunit ribosomal protein 16Encodes ribosomal protein S16, has embryo-defective lethal mutant phenotype	Yes		7.453
28S ribosomal subunit, mitochondrial	Human	608.449	AtCg00160	ribosomal protein S2Chloroplast ribosomal protein S2		*
28S ribosomal subunit, mitochondrial	Human	608.449	AtCg00750	ribosomal protein S1130S chloroplast ribosomal protein S11	Yes		876.144
39S ribosomal subunit, mitochondrial	Human	786.506	AT3G01740	Mitochondrial ribosomal protein L37	Yes		24.9894
39S ribosomal subunit, mitochondrial	Human	786.506	AT3G44890	ribosomal protein L9Plastid ribosomal protein CL9	Yes		25.7986
39S ribosomal subunit, mitochondrial	Human	786.506	AT3G63490	Ribosomal protein L1p/L10e family		*
39S ribosomal subunit, mitochondrial	Human	786.506	AT4G17560	Ribosomal protein L19 family protein		*
39S ribosomal subunit, mitochondrial	Human	786.506	AT4G30930	Ribosomal protein L21Encodes a ribosomal RPL21M protein that is localized to the mitochondrion and is involved in karyogamy during female gametophyte development and fertilization. Mutants display defects in both male and female gametophyte development (i.e.collapsed pollen and female gametophytes with unfused central cells).	Yes		40.1415
39S ribosomal subunit, mitochondrial	Human	786.506	AT5G47190	Ribosomal protein L19 family protein		*
39S ribosomal subunit, mitochondrial	Human	786.506	AtCg01310	ribosomal protein L2encodes a chloroplast ribosomal protein L2, a constituent of the large subunit of the ribosomal complex		*
40S ribosomal subunit, cytoplasmic	Human	547.19	AT1G15930	Ribosomal protein L7Ae/L30e/S12e/Gadd45 family protein			31.1019
40S ribosomal subunit, cytoplasmic	Human	547.19	AT3G04840	Ribosomal protein S3Ae		*
40S ribosomal subunit, cytoplasmic	Human	547.19	AT3G48930	Nucleic acid-binding, OB-fold-like protein		*
40S ribosomal subunit, cytoplasmic	Human	547.19	AT4G34670	Ribosomal protein S3Ae		*
40S ribosomal subunit, cytoplasmic	Human	547.19	AT5G15200	Ribosomal protein S4		*
40S ribosomal subunit, cytoplasmic	Human	547.19	AT1G48830	Ribosomal protein S7e family protein		*
40S ribosomal subunit, cytoplasmic	Human	547.19	AT2G41840	Ribosomal protein S5 family protein		*
40S ribosomal subunit, cytoplasmic	Human	547.19	AT5G07090	Ribosomal protein S4 (RPS4A) family protein		*
40S ribosomal subunit, cytoplasmic	Human	547.19	AT5G16130	Ribosomal protein S7e family protein		*
40S ribosomal subunit, cytoplasmic	Human	547.19	AT5G58420	Ribosomal protein S4 (RPS4A) family protein		*
40S ribosomal subunit, cytoplasmic	Human	547.19	AT1G72370	40s ribosomal protein SAacidic protein associated to 40S ribosomal subunit of ribosomes. Involved in polysome formation during active protein synthesis. Expressed in actively growing tissue.		*
40S ribosomal subunit, cytoplasmic	Human	547.19	AT2G21580	Ribosomal protein S25 family protein		*
40S ribosomal subunit, cytoplasmic	Human	547.19	AT2G45710	Zinc-binding ribosomal protein family protein		*
40S ribosomal subunit, cytoplasmic	Human	547.19	AT3G02080	Ribosomal protein S19e family protein		*
40S ribosomal subunit, cytoplasmic	Human	547.19	AT3G04920	Ribosomal protein S24e family protein		*
40S ribosomal subunit, cytoplasmic	Human	547.19	AT3G11940	ribosomal protein 5AOne of two genes encoding the ribosomal protein S5. Mutants have semi-dominant developmental phenotypes. Most cell-division processes are delayed or disturbed in the heterozygous mutant, and development is completely arrested at an early embryonic stage in the homozygous mutant.		*
40S ribosomal subunit, cytoplasmic	Human	547.19	AT3G56340	Ribosomal protein S26e family protein		*
40S ribosomal subunit, cytoplasmic	Human	547.19	AT3G62250	ubiquitin 5	Yes		51.8897
40S ribosomal subunit, cytoplasmic	Human	547.19	AT5G15520	Ribosomal protein S19e family protein		*
40S ribosomal subunit, cytoplasmic	Human	547.19	AT5G18380	Ribosomal protein S5 domain 2-like superfamily protein		*
40S ribosomal subunit, cytoplasmic	Human	547.19	AT5G35530	Ribosomal protein S3 family protein		*
40S ribosomal subunit, cytoplasmic	Human	547.19	AT5G47930	Zinc-binding ribosomal protein family protein		*
40S ribosomal subunit, cytoplasmic	Human	547.19	AT5G52650	RNA binding Plectin/S10 domain-containing protein	Yes		7.74446
40S ribosomal subunit, cytoplasmic	Human	547.19	AT5G61170	Ribosomal protein S19e family protein	Yes		770.45
40S ribosomal subunit, cytoplasmic	Human	547.19	AT5G64140	ribosomal protein S28Encodes a putative ribosomal protein S28.	Yes		9.48429
40S ribosomal subunit, cytoplasmic	Human	547.19	AT3G10610	Ribosomal S17 family protein	Yes		6.84742
40S ribosomal subunit, cytoplasmic	Human	547.19	AT5G27700	Ribosomal protein S21e	Yes		15.8405
55S ribosome, mitochondrial	Human	1394.95	AT3G01740	Mitochondrial ribosomal protein L37	Yes		24.9894
55S ribosome, mitochondrial	Human	1394.95	AT3G44890	ribosomal protein L9Plastid ribosomal protein CL9	Yes		25.7986
55S ribosome, mitochondrial	Human	1394.95	AT3G63490	Ribosomal protein L1p/L10e family		*
55S ribosome, mitochondrial	Human	1394.95	AT4G17560	Ribosomal protein L19 family protein		*
55S ribosome, mitochondrial	Human	1394.95	AT4G30930	Ribosomal protein L21Encodes a ribosomal RPL21M protein that is localized to the mitochondrion and is involved in karyogamy during female gametophyte development and fertilization. Mutants display defects in both male and female gametophyte development (i.e.collapsed pollen and female gametophytes with unfused central cells).	Yes		40.1415
55S ribosome, mitochondrial	Human	1394.95	AT4G34620	small subunit ribosomal protein 16Encodes ribosomal protein S16, has embryo-defective lethal mutant phenotype	Yes		7.453
55S ribosome, mitochondrial	Human	1394.95	AT5G47190	Ribosomal protein L19 family protein		*
55S ribosome, mitochondrial	Human	1394.95	AtCg00160	ribosomal protein S2Chloroplast ribosomal protein S2		*
55S ribosome, mitochondrial	Human	1394.95	AtCg00750	ribosomal protein S1130S chloroplast ribosomal protein S11	Yes		876.144
55S ribosome, mitochondrial	Human	1394.95	AtCg01310	ribosomal protein L2encodes a chloroplast ribosomal protein L2, a constituent of the large subunit of the ribosomal complex		*
60S ribosomal subunit, cytoplasmic	Human	804.073	AT1G18540	Ribosomal protein L6 family protein		*
60S ribosomal subunit, cytoplasmic	Human	804.073	AT3G09630	Ribosomal protein L4/L1 family		*
60S ribosomal subunit, cytoplasmic	Human	804.073	AT5G02870	Ribosomal protein L4/L1 family		*
60S ribosomal subunit, cytoplasmic	Human	804.073	AT1G08360	Ribosomal protein L1p/L10e family	Yes		29.2005
60S ribosomal subunit, cytoplasmic	Human	804.073	AT1G43170	ribosomal protein 1Encodes a cytoplasmic ribosomal protein.		*
60S ribosomal subunit, cytoplasmic	Human	804.073	AT1G66580	senescence associated gene 24		*
60S ribosomal subunit, cytoplasmic	Human	804.073	AT2G34480	Ribosomal protein L18ae/LX family protein	Yes		568.015
60S ribosomal subunit, cytoplasmic	Human	804.073	AT2G47610	Ribosomal protein L7Ae/L30e/S12e/Gadd45 family protein		*
60S ribosomal subunit, cytoplasmic	Human	804.073	AT3G13580	Ribosomal protein L30/L7 family protein		*
60S ribosomal subunit, cytoplasmic	Human	804.073	AT3G18740	Ribosomal protein L7Ae/L30e/S12e/Gadd45 family protein	Yes		87.9835
60S ribosomal subunit, cytoplasmic	Human	804.073	AT3G25520	ribosomal protein L5Encodes ribosomal protein L5 that binds to 5S ribosomal RNA and in involved in its export from the nucleus to the cytoplasm. Identified in a screen for enhancers of as1. as1/pgy double mutants show defects in leaf vascular patterning and adaxial cell fate. Double mutant analysis indicates pgy genes function in the same pathway as REV, KAN1 and KAN2.		*
60S ribosomal subunit, cytoplasmic	Human	804.073	AT4G27090	Ribosomal protein L14		*
60S ribosomal subunit, cytoplasmic	Human	804.073	AT5G22440	Ribosomal protein L1p/L10e family	Yes		29.4102
60S ribosomal subunit, cytoplasmic	Human	804.073	AT5G23900	Ribosomal protein L13e family protein		*
60S ribosomal subunit, cytoplasmic	Human	804.073	AT5G39740	ribosomal protein L5 BEncodes a ribosomal protein RPL5B that is involved in ribosome biogenesis and plays a role in organ size control by promoting cell proliferation and preventing compensation in normal leaf development.		*
60S ribosomal subunit, cytoplasmic	Human	804.073	AT1G01100	60S acidic ribosomal protein family			171.326	43.0292
60S ribosomal subunit, cytoplasmic	Human	804.073	AT1G23290	Ribosomal protein L18e/L15 superfamily proteinEncodes a ribosomal protein L27A, a constituent of the large subunit of the ribosomal complex. Regulated by TCP20.		*
60S ribosomal subunit, cytoplasmic	Human	804.073	AT1G41880	Ribosomal protein L35Ae family protein		*
60S ribosomal subunit, cytoplasmic	Human	804.073	AT1G70600	Ribosomal protein L18e/L15 superfamily protein		*
60S ribosomal subunit, cytoplasmic	Human	804.073	AT2G01250	Ribosomal protein L30/L7 family protein		*
60S ribosomal subunit, cytoplasmic	Human	804.073	AT2G19730	Ribosomal L28e protein family		*
60S ribosomal subunit, cytoplasmic	Human	804.073	AT2G27720	60S acidic ribosomal protein family	Yes		194.833	42.5583
60S ribosomal subunit, cytoplasmic	Human	804.073	AT2G37190	Ribosomal protein L11 family protein	Yes		140.999
60S ribosomal subunit, cytoplasmic	Human	804.073	At2g44120	Ribosomal protein L30/L7 family protein		*
60S ribosomal subunit, cytoplasmic	Human	804.073	AT3G05560	Ribosomal L22e protein family	Yes		6.84759
60S ribosomal subunit, cytoplasmic	Human	804.073	AT3G22230	Ribosomal L27e protein family	Yes		92.8349
60S ribosomal subunit, cytoplasmic	Human	804.073	AT3G44590	60S acidic ribosomal protein family	Yes		30.3547
60S ribosomal subunit, cytoplasmic	Human	804.073	AT3G53020	Ribosomal protein L24e family proteinRPL24B encodes ribosomal protein L24, homolog of cytosolic RPL24, found in archaea and higher eukaryotes. Arabidopsis has two RPL24 homologs, RPL24A (AT2G36620) and RPL24B. Mutants showed defects in apical-basal gynoecium patterning similar to previously described ett and mp mutants. Transformation of stv1-1 mutant with a uORF-eliminated ETT construct partiall…		*
60S ribosomal subunit, cytoplasmic	Human	804.073	AT3G55170	Ribosomal L29 family protein		*
60S ribosomal subunit, cytoplasmic	Human	804.073	AT3G60245	Zinc-binding ribosomal protein family protein		*
60S ribosomal subunit, cytoplasmic	Human	804.073	AT4G00810	60S acidic ribosomal protein family	Yes		168.772	45.0914
60S ribosomal subunit, cytoplasmic	Human	804.073	AT5G47700	60S acidic ribosomal protein family	Yes		174.51	43.5361
60S ribosomal subunit, cytoplasmic	Human	804.073	AT5G60670	Ribosomal protein L11 family protein	Yes		160.131
60S ribosomal subunit, cytoplasmic	Human	804.073	AT1G14320	Ribosomal protein L16p/L10e family proteinEncodes a ribosomal protein L10 and may be involved in translation regulation. Semi-dominant mutations in SAC552 can suppress defects in acaulis5, which encodes a thermospermine synthase, by enhancing translation of acl5 and itself.		*
60S ribosomal subunit, cytoplasmic	Human	804.073	AT1G26880	Ribosomal protein L34e superfamily protein	Yes		49.6925
60S ribosomal subunit, cytoplasmic	Human	804.073	AT5G27850	Ribosomal protein L18e/L15 superfamily protein		*
60S ribosomal subunit, cytoplasmic	Human	804.073	AT5G46430	Ribosomal protein L32e		*
6S methyltransferase and RG-containing Sm proteins complex	Human	120.05	AT2G23930	probable small nuclear ribonucleoprotein G	Yes		195.385	9.81984
ABL2-HRAS-RIN1 complex	Human	233.309	AT3G17840	receptor-like kinase 902Encodes a receptor-like kinase found at the cell surface of various tissues. Its function remains unknown.		*
ABL2-HRAS-RIN1 complex	Human	233.309	AT4G35860	GTP-binding 2GTP-binding protein ATGB2		*
ABL2-HRAS-RIN1 complex	Human	233.309	AT3G54840	Ras-related small GTP-binding family proteinEncodes a novel Rab-like GTP-ase that is localized to the peripheral membrane of the endosome.	Yes		589.904
ALL-1 supercomplex	Human	2499.22	AT5G19310	Homeotic gene regulator		*
ALL-1 supercomplex	Human	2499.22	AT2G45640	SIN3 associated polypeptide P18Involved in the regulation of salt stress. Expression of AtSAP18 is induced by NaCl, cold, drought, ABA, and ethylene treatment. AtSAP18 and HDA19 associate with ERF3 and ERF4 both in vitro and in vivo.	Yes		17.7804
Alpha-GDI-Hsp90 chaperone complex, ATP dependent	Rat	228.061	AT3G09440	Heat shock protein 70 (Hsp 70) family protein		*
Alpha-GDI-Hsp90 chaperone complex, ATP dependent	Rat	228.061	AT2G44100	guanosine nucleotide diphosphate dissociation inhibitor 1GDP dissociation inhibitor involved in vesicular membrane traffic	Yes		38.4912
Alpha-GDI-Hsp90 chaperone complex, ATP dependent	Rat	228.061	AT3G59920	RAB GDP dissociation inhibitor 2RAB GDP DISSOCIATION INHIBITOR 2	Yes		611.296
Alpha-GDI-Hsp90 chaperone complex, ATP dependent	Rat	228.061	AT1G80030	Molecular chaperone Hsp40/DnaJ family protein		*
Alpha-GDI-Hsp90 chaperone complex, ATP dependent	Rat	228.061	AT2G22360	DNAJ heat shock family protein	Yes		54.9424
Alpha-GDI-Hsp90 chaperone complex, ATP dependent	Rat	228.061	AT2G42750	DNAJ heat shock N-terminal domain-containing protein	Yes		36.1631
Alpha-GDI-Rab3a complex, cytosolic	Rat	75.5065	AT3G46060	RAB GTPase homolog 8Asmall GTP-binding protein (ara-3)	Yes		780.562
Alpha-GDI-Rab3a complex, cytosolic	Rat	75.5065	AT5G59840	Ras-related small GTP-binding family protein		*
Alpha-GDI-Rab3a complex, cytosolic	Rat	75.5065	AT2G44100	guanosine nucleotide diphosphate dissociation inhibitor 1GDP dissociation inhibitor involved in vesicular membrane traffic	Yes		38.4912
Alpha-GDI-Rab3a complex, cytosolic	Rat	75.5065	AT3G59920	RAB GDP dissociation inhibitor 2RAB GDP DISSOCIATION INHIBITOR 2	Yes		611.296
AP1 adaptor complex	Human	435.166	AT4G23460	Adaptin family protein		*
AP2 adaptor complex	Mammalia	170.558	AT5G22770	alpha-adaptin	Yes		367.219
Apoptosome	Human	153.458	AT2G45640	SIN3 associated polypeptide P18Involved in the regulation of salt stress. Expression of AtSAP18 is induced by NaCl, cold, drought, ABA, and ethylene treatment. AtSAP18 and HDA19 associate with ERF3 and ERF4 both in vitro and in vivo.	Yes		17.7804
Apoptosome	Human	153.458	AT4G39680	SAP domain-containing protein	Yes		279.539
Apoptosome	Human	153.458	AT1G22840	CYTOCHROME C-1Encodes cytochrome c. Contains two site II (TGGGCC/T) elements, which interact with a TCP-domain transcription factor, and a downstream internal telomeric repeat, and are required for expression of the Cytc-1 gene. Promoter directs preferential expression in root and shoot meristems and in anthers.	Yes		12.4012
Apoptosome	Human	153.458	AT1G62630	Disease resistance protein (CC-NBS-LRR class) family	Yes		712.424
Apoptosome	Human	153.458	AT3G50950	HOPZ-ACTIVATED RESISTANCE 1		*
Apoptosome	Human	153.458	AT5G43470	Disease resistance protein (CC-NBS-LRR class) familyConfers resistance to Peronospora parasitica. In arabidopsis ecotype Dijon-17, HRT-mediated signaling is dependent on light for the induction of hypersensitive response and resistance to turnip crinkle virus.		*
AQP-1 regulatory complex	Rat	230.489	AT1G01620	plasma membrane intrinsic protein 1Ca member of the plasma membrane intrinsic protein subfamily PIP1. localizes to the plasma membrane and exhibits water transport activity in Xenopus oocyte. expressed ubiquitously and protein level decreases slightly during leaf development.		*
AQP-1 regulatory complex	Rat	230.489	AT2G39010	plasma membrane intrinsic protein 2E		*
AQP-1 regulatory complex	Rat	230.489	AT2G45960	plasma membrane intrinsic protein 1Ba member of the plasma membrane intrinsic protein subfamily PIP1. localizes to the plasma membrane and exhibits water transport activity in Xenopus oocyte. expressed ubiquitously and protein level decreases slightly during leaf development.		*
AQP-1 regulatory complex	Rat	230.489	AT3G53420	plasma membrane intrinsic protein 2Aa member of the plasma membrane intrinsic protein subfamily PIP2. localizes to the plasma membrane and exhibits water transport activity in Xenopus oocyte. expressed specifically in the vascular bundles and protein level increases slightly during leaf dev. When expressed in yeast cells can conduct hydrogen peroxide into those cells.		*
AQP-1 regulatory complex	Rat	230.489	AT3G61430	plasma membrane intrinsic protein 1Aa member of the plasma membrane intrinsic protein subfamily PIP1. localizes to the plasma membrane and exhibits water transport activity in Xenopus oocyte. expressed ubiquitously and protein level decreases slightly during leaf development.		*
AQP-1 regulatory complex	Rat	230.489	AT4G00430	plasma membrane intrinsic protein 14a member of the plasma membrane intrinsic protein subfamily PIP1.		*
AQP-1 regulatory complex	Rat	230.489	AT4G23400	plasma membrane intrinsic protein 15		*
AQP-1 regulatory complex	Rat	230.489	AT4G35100	plasma membrane intrinsic protein 3a member of the plasma membrane intrinsic protein PIP. functions as aquaporin. Salt-stress-inducible MIP		*
Arf1-beta/delta-coat protein subcomplex	Rabbit	184.599	AT4G31490	Coatomer, beta subunit		*
Arf1-beta/delta-coat protein subcomplex	Rabbit	184.599	AT5G05010	clathrin adaptor complexes medium subunit family protein		*
ASCOM complex	Human	1531.7	AT4G14960	Tubulin/FtsZ family proteinEncodes an alpha-tubulin isoform required for right handed helical growth.		*
ATP synthasome	Rat	362.323	AT3G08580	ADP/ATP carrier 1mitochondrial ADP/ATP carrier		*
ATP synthasome	Rat	362.323	AT5G13490	ADP/ATP carrier 2Encodes mitochondrial ADP/ATP carrier		*
ATP synthasome	Rat	362.323	AT1G51650	ATP synthase epsilon chain, mitochondrial	Yes		360.301	22.8804
ATP synthasome	Rat	362.323	AT2G33040	gamma subunit of Mt ATP synthase	Yes		326.684
Bad-Gk-Wave1-Pkaca-Ppp1cc complex	Mouse	208.815	AT2G20050	protein serine/threonine phosphatasesprotein kinasescatalyticscAMP-dependent protein kinase regulatorsATP bindingprotein serine/threonine phosphatases		*
Bad-Gk-Wave1-Pkaca-Ppp1cc complex	Mouse	208.815	AT2G19860	hexokinase 2Encodes a protein with hexokinase activity (AtHXK2) and acts as a sensor for plant sugar responses.		*
Bad-Gk-Wave1-Pkaca-Ppp1cc complex	Mouse	208.815	AT4G29130	hexokinase 1Encodes a hexokinase (HXK1) in the plant glucose-signaling network. Functions as a glucose sensor to interrelate nutrient, light, and hormone signaling networks for controlling growth and development in response to the changing environment.		*
BAG3-HSC70-HSPB8-CHIP complex	Human	188.691	AT3G09440	Heat shock protein 70 (Hsp 70) family protein		*
BAG3-HSC70-HSPB8-CHIP complex	Human	188.691	AT3G12580	heat shock protein 70		*
BAG3-HSC70-HSPB8-CHIP complex	Human	188.691	AT5G02500	heat shock cognate protein 70-1encodes a member of heat shock protein 70 family.		*
BAG3-HSC70-HSPB8-CHIP complex	Human	188.691	AT3G51780	BCL-2-associated athanogene 4A member of Arabidopsis BAG (Bcl-2-associated athanogene) proteins, plant homologs of mammalian regulators of apoptosis. BD domain of ATBAG4 had highest similarity to human DB domain of BAG protein. Plant BAG proteins are multi-functional and remarkably similar to their animal counterparts, as they regulate apoptotic-like processes ranging from pathogen attack, to abi…			53.07
BARD1-BRCA1-CSTF complex	Human	486.476	AT5G53470	acyl-CoA binding protein 1Encodes an acyl-CoA binding protein that is localized to vesicles,and plasma membrane especially in epidermal cells of heart, torpedo and cotyledon stage embryos, cell wall of the seed coat. Northern blot analysis showed that the 1.4 kb ACBP1 mRNA was expressed in silique, root, stem, leaf and flower.	Yes		584.822
BCOR complex	Human	569.087	AT3G09440	Heat shock protein 70 (Hsp 70) family protein		*
BCOR complex	Human	569.087	AT3G12580	heat shock protein 70		*
BCOR complex	Human	569.087	AT5G02500	heat shock cognate protein 70-1encodes a member of heat shock protein 70 family.		*
BCOR complex	Human	569.087	AT1G75950	S phase kinase-associated protein 1SKP1 is core component of the SCF family of E3 ubiquitin ligases and serves to tether the rest of the complex to an F-box protein, which provides specificity in binding to ubiquitin ligase substrate proteins. Predominately expressed from leptotene to pachytene. Negatively regulates recombination. Interacts with P0, a silencing suppressor protein encoded by poler…			30.3868
Beta/delta-coat protein subcomplex	Rabbit	164.033	AT4G31490	Coatomer, beta subunit		*
Beta/delta-coat protein subcomplex	Rabbit	164.033	AT5G05010	clathrin adaptor complexes medium subunit family protein		*
B-Ksr1-MEK-MAPK-14-3-3 complex	Mouse	394.837	AT1G22300	general regulatory factor 10Encodes a 14-3-3 protein. This protein is reported to interact with the BZR1 transcription factor involved in brassinosteroid signaling and may affect the nucleocytoplasmic shuttling of BZR1	Yes		58.2593
B-Ksr1-MEK-MAPK-14-3-3 complex	Mouse	394.837	AT1G78300	general regulatory factor 2G-box binding factor GF14 omega encoding a 14-3-3 protein	Yes		67.0256
B-Ksr1-MEK-MAPK-14-3-3 complex	Mouse	394.837	AT3G02520	general regulatory factor 7Encodes GF14 &#957, a 14-3-3 protein isoform (14-3-3&#957).			65.4835
B-Ksr1-MEK-MAPK-14-3-3 complex	Mouse	394.837	AT4G09000	general regulatory factor 1Encodes a 14-3-3 gene, designated GRF1 chi (for general regulatory factor1-G-box factor 14-3-3 homolog isoform chi). The major native forms of 14-3-3s are homo- and hetero-dimers, the biological functions of which are to interact physically with specific client proteins and thereby effect a change in the client. As a result, 14-3-3s are involved in a vast array of proce…	Yes		63.978
B-Ksr1-MEK-MAPK-14-3-3 complex	Mouse	394.837	AT5G38480	general regulatory factor 3general regulatory factor, a 14-3-3 gene	Yes		56.2356
B-Ksr1-MEK-MAPK-14-3-3 complex	Mouse	394.837	AT1G34760	general regulatory factor 11Encodes a 14-3-3 protein. Binds H+-ATPase in response to blue light.			62.4844
BRCA1-BARD1-BACH1-DNA damage complex I	Human	784.26	AT5G53470	acyl-CoA binding protein 1Encodes an acyl-CoA binding protein that is localized to vesicles,and plasma membrane especially in epidermal cells of heart, torpedo and cotyledon stage embryos, cell wall of the seed coat. Northern blot analysis showed that the 1.4 kb ACBP1 mRNA was expressed in silique, root, stem, leaf and flower.	Yes		584.822
C complex spliceosome	Human	5530.17	AT4G34110	poly(A) binding protein 2Putative poly-A binding protein. Member of a gene family .Expressed in stele and root meristem and post-fertilization ovules.Member of the class II family of PABP proteins.	Yes		54.9919
C complex spliceosome	Human	5530.17	AT1G49760	poly(A) binding protein 8polyadenylate-binding protein, putative / PABP, putative, similar to poly(A)-binding protein GB:AAF66825 GI:7673359 from (Nicotiana tabacum). Highly and ubiquitously expressed. Member of the class II PABP family.	Yes		84.8571
C complex spliceosome	Human	5530.17	AT2G23350	poly(A) binding protein 4polyadenylate-binding protein, putative / PABP, putative.Member of the Class II family of PABP proteins. Highly and ubiquitously expressed.			61.7208
C complex spliceosome	Human	5530.17	AT1G80070	Pre-mRNA-processing-splicing factora genetic locus involved in embryogenesis. Mutations in this locus result in an abnormal suspensor and embryo lethality.		*
C complex spliceosome	Human	5530.17	AT1G04510	MOS4-associated complex 3AEncodes MAC3A, a U-box proteins with homology to the yeast and human E3 ubiquitin ligase Prp19. Associated with the MOS4-Associated Complex (MAC). Involved in plant innate immunity.	Yes		84.1755
C complex spliceosome	Human	5530.17	AT1G20960	U5 small nuclear ribonucleoprotein helicase, putative	Yes		61.7214
C complex spliceosome	Human	5530.17	AT1G76860	Small nuclear ribonucleoprotein family protein	Yes		67.9587
C complex spliceosome	Human	5530.17	AT1G77180	chromatin protein familyEncodes a putative transcriptional factor. Shows transcriptional activator activity in yeast. Involved in response to abscisic acid, salt and osmotic stress.	Yes		51.4382
C complex spliceosome	Human	5530.17	AT2G33340	MOS4-associated complex 3BEncodes MAC3B, a U-box proteins with homology to the yeast and human E3 ubiquitin ligase Prp19. Associated with the MOS4-Associated Complex (MAC). Involved in plant innate immunity.	Yes		92.4306
C complex spliceosome	Human	5530.17	AT5G02530	RNA-binding (RRM/RBD/RNP motifs) family protein	Yes		14.3725
C complex spliceosome	Human	5530.17	AT2G36130	Cyclophilin-like peptidyl-prolyl cis-trans isomerase family protein	Yes		12.5391
C complex spliceosome	Human	5530.17	AT2G43770	Transducin/WD40 repeat-like superfamily protein	Yes		27.6571
C complex spliceosome	Human	5530.17	AT5G04280	RNA-binding (RRM/RBD/RNP motifs) family protein with retrovirus zinc finger-like domain	Yes		25.2057
Casein kinase II (beta-dimer, alpha'-dimer)	Bovine	66.0816	AT2G23070	Protein kinase superfamily protein		*
Caveolar macromolecular signaling complex, using anti-Cav-3	Mouse	682.377	AT1G13320	protein phosphatase 2A subunit A3one of three genes encoding the 65 kDa regulatory subunit of protein phosphatase 2A (PP2A)			888.23
CBC complex (cap binding complex)	Human	109.709	AT2G13540	ARM repeat superfamily proteinEncodes a nuclear cap-binding protein that forms a heterodimeric complex with CBP20 and is involved in ABA signaling and flowering. Mutants are early flowering and exhibit hypersensitive response to ABA in germination inhibition.Loss of ABH1 function results in abnormal processing of mRNAs for several important floral regulators (FLC, CO, FLM). Analysis of loss of fu…	Yes		97.8065
CBF-DNA complex	Human	110.01	AT1G08970	nuclear factor Y, subunit C9heme activated protein (HAP5c)	Yes		29.6648
CBF-DNA complex	Human	110.01	AT5G47640	nuclear factor Y, subunit B2	Yes		24.9233
CCT complex	Mammalia	472	At2g07340	PREFOLDIN 1			94.8941
CCT complex	Mammalia	472	AT5G23290	prefoldin 5	Yes		78.9852
CCT complex	Mouse	472	AT1G24510	TCP-1/cpn60 chaperonin family protein		*
CCT complex	Bovine	472	AT3G03960	TCP-1/cpn60 chaperonin family protein		*
CCT complex	Bovine	472	AT3G11830	TCP-1/cpn60 chaperonin family protein		*
CCT complex	Bovine	472	AT3G18190	TCP-1/cpn60 chaperonin family protein		*
CCT complex	Bovine	472	AT5G16070	TCP-1/cpn60 chaperonin family protein		*
CCT complex	Bovine	472	AT5G20890	TCP-1/cpn60 chaperonin family protein		*
CCT complex	Bovine	472	AT5G26360	TCP-1/cpn60 chaperonin family protein	Yes		771.248
CD20-LCK-FYN-p75/80 complex	Human	151.577	AT3G17840	receptor-like kinase 902Encodes a receptor-like kinase found at the cell surface of various tissues. Its function remains unknown.		*
CD20-LCK-FYN-p75/80 complex	Human	151.577	AT4G31170	Protein kinase superfamily protein		*
CDC2-PCNA-CCNB1-GADD45A complex	Human	129.537	AT1G15930	Ribosomal protein L7Ae/L30e/S12e/Gadd45 family protein			31.1019
CDC5L complex	Human	2977.39	AT3G09440	Heat shock protein 70 (Hsp 70) family protein		*
CDC5L complex	Human	2977.39	AT3G12580	heat shock protein 70		*
CDC5L complex	Human	2977.39	AT5G02500	heat shock cognate protein 70-1encodes a member of heat shock protein 70 family.		*
CDC5L complex	Human	2977.39	AT1G04510	MOS4-associated complex 3AEncodes MAC3A, a U-box proteins with homology to the yeast and human E3 ubiquitin ligase Prp19. Associated with the MOS4-Associated Complex (MAC). Involved in plant innate immunity.	Yes		84.1755
CDC5L complex	Human	2977.39	AT2G33340	MOS4-associated complex 3BEncodes MAC3B, a U-box proteins with homology to the yeast and human E3 ubiquitin ligase Prp19. Associated with the MOS4-Associated Complex (MAC). Involved in plant innate immunity.	Yes		92.4306
CDC5L complex	Human	2977.39	AT5G04280	RNA-binding (RRM/RBD/RNP motifs) family protein with retrovirus zinc finger-like domain	Yes		25.2057
CDC5L complex	Human	2977.39	AT1G64790	ILITYHIAILITYHIA (ILA) is a HEAT repeat protein involved in plant immunity. The gene is also involved in systemic acquired resistance induced by P. syringae expressing avrRps4. Loss-of-function mutants of ILA caused pleiotropic defects in the mutant plants. The mutant plants are smaller in size and the leaves are serrated and yellow to light green in color.		*
CEN complex	Human	2973.24	AT3G09440	Heat shock protein 70 (Hsp 70) family protein		*
CEN complex	Human	2973.24	AT3G12580	heat shock protein 70		*
CEN complex	Human	2973.24	AT5G02500	heat shock cognate protein 70-1encodes a member of heat shock protein 70 family.		*
CEN complex	Human	2973.24	AT4G05420	damaged DNA binding protein 1AStructurally similar to damaged DNA binding proteins.DDB1a is part of a 350 KDa nuclear localized DET1 protein complex. This complex may physically interact with histone tails and while bound to chromatin- repress transcription of genes involved in photomorphogenesis.	Yes		99.2903
CEN complex	Human	2973.24	AT5G28540	heat shock protein 70 (Hsp 70) family proteinEncodes the luminal binding protein BiP, an ER-localized member of the HSP70 family. BiP is composed of an N-terminal ATP binding domain and a C-terminal domain that binds to hydrophobic patches on improperly/incompletely folded proteins in an ATP-dependent manner. Involved in polar nuclei fusion during proliferation of endosperm nuclei.		*
CHIP-HSC70 complex	Human	105.623	AT3G09440	Heat shock protein 70 (Hsp 70) family protein		*
CHIP-HSC70 complex	Human	105.623	AT3G12580	heat shock protein 70		*
CHIP-HSC70 complex	Human	105.623	AT5G02500	heat shock cognate protein 70-1encodes a member of heat shock protein 70 family.		*
Class C Vps complex	Human	306	AT1G20110	RING/FYVE/PHD zinc finger superfamily protein	Yes		114.456
Class C Vps complex	Human	306	AT4G19640	Ras-related small GTP-binding family proteinEncodes Ara7.		*
Class C Vps complex	Mammalia	306	AT2G05170	vacuolar protein sorting 11Homologous to yeast VPS11. Forms a complex with VCL1 and AtVPS33. Involved in vacuolar biogenesis.		*
Class C Vps complex	Mammalia	306	AT2G38020	vacuoleless1 (VCL1)necessary for proper vacuole formation and morphogenesis in Arabidopsis		*
Clathrin-CAP-1A-Na(v)1.8 channel complex	Rat	543.496	AT3G08530	Clathrin, heavy chain		*
Clathrin-CAP-1A-Na(v)1.8 channel complex	Rat	543.496	AT2G20760	Clathrin light chain protein	Yes		112.458
Clathrin-CAP-1A-Na(v)1.8 channel complex	Rat	543.496	AT2G40060	Clathrin light chain protein	Yes		77.8881
Clathrin-CAP-1A-Na(v)1.8 channel complex	Rat	543.496	AT3G51890	Clathrin light chain protein	Yes		65.5725
ClpXP complex	Human	87.648	AT5G23140	nuclear-encoded CLP protease P7One of several nuclear-encoded ClpPs (caseinolytic protease). Contains a highly conserved catalytic triad of Ser-type proteases (Ser-His-Asp). The name reflects nomenclature described in Adam et. al (2001).		*
cMYC-ATPase-helicase complex	Human	634.856	AT5G67630	P-loop containing nucleoside triphosphate hydrolases superfamily protein	Yes		56.9059
CNK1-SRC-RAF1 complex	Human	212.461	AT4G31170	Protein kinase superfamily protein		*
Coatomer complex	Rabbit	556.93	AT4G31490	Coatomer, beta subunit		*
Coatomer complex	Rabbit	556.93	AT5G05010	clathrin adaptor complexes medium subunit family protein		*
Coatomer complex	Rabbit	556.93	AT1G30630	Coatomer epsilon subunit		*
Coatomer complex	Rabbit	556.93	AT1G79990	structural molecules		*
Coatomer complex	Rabbit	556.93	AT4G08520	SNARE-like superfamily protein	Yes		23.2681
Coatomer complex	Rabbit	556.93	AT4G34450	coatomer gamma-2 subunit, putative / gamma-2 coat protein, putative / gamma-2 COP, putative		*
Cofilin-actin-CAP1 complex	Human	70.1416	AT4G34490	cyclase associated protein 1CYCLASE ASSOCIATED PROTEIN		*
COG complex	Human	695.76	AT4G01400		Yes		240.786
CRM1-RAN-PHAX-CBC complex (cap binding complex)	Human	301.659	AT2G13540	ARM repeat superfamily proteinEncodes a nuclear cap-binding protein that forms a heterodimeric complex with CBP20 and is involved in ABA signaling and flowering. Mutants are early flowering and exhibit hypersensitive response to ABA in germination inhibition.Loss of ABH1 function results in abnormal processing of mRNAs for several important floral regulators (FLC, CO, FLM). Analysis of loss of fu…	Yes		97.8065
CSA complex	Human	615.796	AT4G05420	damaged DNA binding protein 1AStructurally similar to damaged DNA binding proteins.DDB1a is part of a 350 KDa nuclear localized DET1 protein complex. This complex may physically interact with histone tails and while bound to chromatin- repress transcription of genes involved in photomorphogenesis.	Yes		99.2903
CSK-GAP-A.p62 complex	Mouse	98.9557	AT3G17840	receptor-like kinase 902Encodes a receptor-like kinase found at the cell surface of various tissues. Its function remains unknown.		*
CTCF-nucleophosmin-PARP-HIS-KPNA-LMNA-TOP complex	Human	621.794	AT5G54640	Histone superfamily proteinIsolated from T-DNA insertion line, the rat5 mutant is deficient in T-DNA integration. Encodes histone2A protein.	Yes		6.84744
CTCF-nucleophosmin-PARP-HIS-KPNA-LMNA-TOP complex	Human	621.794	AT3G06720	importin alpha isoform 1Encodes importin alpha involved in nuclear import. Protein interacts with Agrobacterium proteins VirD2 and VirE2. Is not individually essential for Agrobacterium-mediated root transformation, but when overexpressed can rescue the impa-4 decreased transformation susceptibility phenotype.		*
CTCF-nucleophosmin-PARP-HIS-KPNA-LMNA-TOP complex	Human	621.794	AT4G16143	importin alpha isoform 2Protein interacts with Agrobacterium proteins VirD2 and VirE2. Is not individually essential for Agrobacterium-mediated root transformation, but when overexpressed can rescue the impa-4 decreased transformation susceptibility phenotype.	Yes		64.7659
Cytochrome bc1-complex (EC 1.10.2.2), mitochondrial	Bovine	219.525	AT3G02090	Insulinase (Peptidase family M16) protein		*
Cytochrome bc1-complex (EC 1.10.2.2), mitochondrial	Mouse	220.143	AT5G40810	Cytochrome C1 family	Yes		817.423
Cytochrome bc1-complex (EC 1.10.2.2), mitochondrial	Mouse	220.143	AT1G15120	Ubiquinol-cytochrome C reductase hinge protein	Yes		12.8477
Cytochrome bc1-complex (EC 1.10.2.2), mitochondrial	Rat	220.523	AT1G51980	Insulinase (Peptidase family M16) protein		*
D2 receptor-Nsf-GluR2 complex	Rat	229.879	AT4G04910	AAA-type ATPase family proteinN-ethylmaleimide sensitive factor		*
DDB complex	Human	174.701	AT4G05420	damaged DNA binding protein 1AStructurally similar to damaged DNA binding proteins.DDB1a is part of a 350 KDa nuclear localized DET1 protein complex. This complex may physically interact with histone tails and while bound to chromatin- repress transcription of genes involved in photomorphogenesis.	Yes		99.2903
Decapping complex	Human	373.791	AT3G13300	Transducin/WD40 repeat-like superfamily proteinEncodes VCS (VARICOSE). Involved in mRNA decapping. VCS forms a mRNA decapping complex with DCP1 (At1g08370) and DCP2 (At5g13570). Unlike DCP2, VCS itself does not have mRNA decapping activity in vitro. DCP1, DCP2 and VCS colocalize in cytoplasmic loci, which are putative Arabidopsis mRNA processing bodies. Null mutants of DCP1, DCP2, and VCS accumul…		*
Decapping complex	Human	373.791	AT4G00660	RNAhelicase-like 8	Yes		780.008
DGCR8 multiprotein complex	Human	882.645	AT1G48920	nucleolin like 1Encodes ATNUC-L1 (NUCLEOLIN LIKE 1), the predominant form of the two nucleolin proteins found in Arabidopsis. This protein is involved in rRNA processing, ribosome biosynthesis, and vascular pattern formation. PARL1 localizes to the nucleolus and parl1 mutants accumulate elevated levels of the unspliced 35S pre-rRNA. parl1 mutants also have defects in cotyledon, leaf, sepal, and p…	Yes		120.589	18.858
DGCR8 multiprotein complex	Human	882.645	AT5G42020	Heat shock protein 70 (Hsp 70) family proteinLuminal binding protein (BiP2) involved in polar nuclei fusion during proliferation of endosperm nuclei.		*
DICER1-NCOA6-AGO2 complex	Human	535.035	AT1G31280	Argonaute family proteinAn Argonaute gene	Yes		98.6137
DICER1-NCOA6-AGO2 complex	Human	535.035	AT1G48410	Stabilizer of iron transporter SufD / Polynucleotidyl transferaseEncodes an RNA Slicer that selectively recruits microRNAs and siRNAs. There is currently no evidence that AGO1 Slicer is in a high molecular weight RNA-induced silencing complex (RISC). Mutants are defective in post-transcriptional gene silencing and have pleiotropic developmental and morphological defects. Through its action on the…	Yes		107.086
DMAP1-associated complex	Human	1595.48	AT5G67630	P-loop containing nucleoside triphosphate hydrolases superfamily protein	Yes		56.9059
DNAJB2-HSPA8-PSMA3 complex	Human	134.518	AT3G09440	Heat shock protein 70 (Hsp 70) family protein		*
DNAJB2-HSPA8-PSMA3 complex	Human	134.518	AT3G12580	heat shock protein 70		*
DNAJB2-HSPA8-PSMA3 complex	Human	134.518	AT5G02500	heat shock cognate protein 70-1encodes a member of heat shock protein 70 family.		*
DNAJB2-HSPA8-PSMA3 complex	Human	134.518	At1g21080	DNAJ heat shock N-terminal domain-containing protein	Yes		565.567	59.5107
DNA-PK-Ku-eIF2-NF90-NF45 complex	Human	885.122	AT1G04170	eukaryotic translation initiation factor 2 gamma subunitprotein synthesis initiation factor eIF2 gamma	Yes		31.8085
DNA-PK-Ku-eIF2-NF90-NF45 complex	Human	885.122	At2g40290	Eukaryotic translation initiation factor 2 subunit 1		*
DNA-PK-Ku-eIF2-NF90-NF45 complex	Human	885.122	AT5G05470	eukaryotic translation initiation factor 2 alpha subunitprotein synthesis initiation factor eIF2 alpha		*
DNA-PK-Ku-eIF2-NF90-NF45 complex	Human	885.122	AT5G20920	eukaryotic translation initiation factor 2 beta subunitprotein synthesis initiation factor eIF2 beta		*
DRIP78-PHLP complex	Human	112.719	AT3G58620	tetratricopetide-repeat thioredoxin-like 4	Yes		230.263
Drosha complex	Mouse	649.111	AT4G34110	poly(A) binding protein 2Putative poly-A binding protein. Member of a gene family .Expressed in stele and root meristem and post-fertilization ovules.Member of the class II family of PABP proteins.	Yes		54.9919
Drosha complex	Mouse	649.111	AT4G24770	31-kDa RNA binding proteinEncodes a chloroplast RNA-binding protein. A substrate of the type III effector HopU1 (mono-ADP-ribosyltransferase). Required for editing and stability of specific chloroplast mRNAs.	Yes		57.5905
Ecsit complex	Human	200	AT4G18810	NAD(P)-binding Rossmann-fold superfamily protein	Yes		35.7327
EIF3 complex	Human	375	AT1G10840	translation initiation factor 3 subunit H1Encodes eukaryotic initiation factor 3H1 subunit (TIF3H1).	Yes		33.1666
EIF3 complex	Human	375	AT1G66070	Translation initiation factor eIF3 subunit	Yes		62.4226
EIF3 complex	Human	375	AT2G39990	eukaryotic translation initiation factor 2translation initiation factor eIF2 p47 subunit homolog		*
EIF3 complex	Human	375	AT2G46280	TGF-beta receptor interacting protein 1Encodes a homolog of mammalian TGF-beta receptor interacting protein. Co-immunoprecipitates with BRI1 and can be phosphorylated in vitro by BRI1 at specific sites (Thr-14, Thr-89, and either Thr-197 or Ser-198). May therefore be a cytoplasmic BRI1 substrate and involved in brassinosteroid regulated plant growth and development.The encoded protein has two DWD…		*
EIF3 complex	Human	375	AT3G02200	Proteasome component (PCI) domain protein		*
EIF3 complex	Human	375	AT3G11400	eukaryotic translation initiation factor 3G1One of the 2 genes that code for the G subunit of eukaryotic initiation factor 3 (EIF3).	Yes		50.6433
EIF3 complex	Human	375	AT3G56150	eukaryotic translation initiation factor 3Cmember of eIF3c - eukaryotic initiation factor 3c		*
EIF3 complex	Human	375	AT4G11420	eukaryotic translation initiation factor 3AEncodes a subunit of eukaryotic initiation factor 3 (eIF3), a multisubunit complex that is required for binding of mRNA to 40 S ribosomal subunits, stabilization of ternary complex binding to 40 S subunits, and dissociation of 40 and 60 S subunits.		*
EIF3 complex	Human	375	AT4G20980	Eukaryotic translation initiation factor 3 subunit 7 (eIF-3)	Yes		75.3953
EIF3 complex	Human	375	AT4G33250	eukaryotic translation initiation factor 3KEncodes initiation factor 3k (EIF3k).	Yes		29.3154
EIF3 complex	Human	375	AT5G15610	Proteasome component (PCI) domain protein		*
EIF3 complex	Human	375	AT5G37475	Translation initiation factor eIF3 subunit			97.4953
EIF3 complex	Human	375	AT5G44320	Eukaryotic translation initiation factor 3 subunit 7 (eIF-3)	Yes		74.3879
Emerin complex	Human	1050	AT2G45640	SIN3 associated polypeptide P18Involved in the regulation of salt stress. Expression of AtSAP18 is induced by NaCl, cold, drought, ABA, and ethylene treatment. AtSAP18 and HDA19 associate with ERF3 and ERF4 both in vitro and in vivo.	Yes		17.7804
Emerin complex	Human	1050	AT5G02050	Mitochondrial glycoprotein family protein			47.3437
Emerin complex	Human	1050	AT1G69250	Nuclear transport factor 2 (NTF2) family protein with RNA binding (RRM-RBD-RNP motifs) domain	Yes		179.649
Emerin complex	Human	1050	AT5G43960	Nuclear transport factor 2 (NTF2) family protein with RNA binding (RRM-RBD-RNP motifs) domain	Yes		195.84
Emerin complex	Human	1050	At2g03640	Nuclear transport factor 2 (NTF2) family protein with RNA binding (RRM-RBD-RNP motifs) domain	Yes		202.383
Emerin complex	Human	1050	AT4G24800	MA3 domain-containing protein		*
Endocytic coat complex	Rat	940	AT4G23460	Adaptin family protein		*
Endocytic coat complex	Rat	940	AT5G22770	alpha-adaptin	Yes		367.219
Endocytic coat complex	Rat	940	AT3G08530	Clathrin, heavy chain		*
Endocytic coat complex	Rat	940	AT3G11130	Clathrin, heavy chain		*
Endocytic coat complex	Rat	940	AT1G31440	SH3 domain-containing protein	Yes		216.855
Endocytic coat complex	Rat	940	AT4G18060	SH3 domain-containing protein	Yes		32.7693
Epsin-clathrin complex	Rat	382.123	AT2G43160	ENTH/VHS family protein	Yes		212.249
eRF1-eRF3-GTP-Mg(2+) complex	Human	173.539	AT1G12920	eukaryotic release factor 1-2Encodes a eukaryotic release factor one homolog.		*
eRF1-eRF3-GTP-Mg(2+) complex	Human	173.539	At1g18070	Translation elongation factor EF1A/initiation factor IF2gamma family protein			87.7822
ER-localized multiprotein complex	Mouse	650	AT5G42020	Heat shock protein 70 (Hsp 70) family proteinLuminal binding protein (BiP2) involved in polar nuclei fusion during proliferation of endosperm nuclei.		*
ER-localized multiprotein complex	Mouse	650	AT5G28540	heat shock protein 70 (Hsp 70) family proteinEncodes the luminal binding protein BiP, an ER-localized member of the HSP70 family. BiP is composed of an N-terminal ATP binding domain and a C-terminal domain that binds to hydrophobic patches on improperly/incompletely folded proteins in an ATP-dependent manner. Involved in polar nuclei fusion during proliferation of endosperm nuclei.		*
ER-localized multiprotein complex	Mouse	650	AT1G21750	PDI-like 1-1Encodes a protein disulfide isomerase-like (PDIL) protein, a member of a multigene family within the thioredoxin (TRX) superfamily isoform contains non-consensus GA donor splice site at intron 9. Transcript levels for this gene are up-regulated in response to three different chemical inducers of ER stress (dithiothreitol, beta-mercaptoethanol, and tunicamycin). Neither AtIRE1-2 nor At…	Yes		63.3789
ER-localized multiprotein complex	Mouse	650	AT1G77510	PDI-like 1-2Encodes a protein disulfide isomerase-like (PDIL) protein, a member of a multigene family within the thioredoxin (TRX) superfamily. Transcript levels for this gene are up-regulated in response to three different chemical inducers of ER stress (dithiothreitol, beta-mercaptoethanol, and tunicamycin). AtIRE1-2 does not appear to be required for this response, but the atbzip60 mutant has …	Yes		67.8504
ER-localized multiprotein complex	Mouse	650	AT1G71220	UDP-glucose:glycoprotein glucosyltransferasestransferases, transferring hexosyl groupstransferases, transferring glycosyl groupsEncodes UDP-glucose:glycoprotein glucosyltransferase. Non-receptor component required for EFR-mediated immunity. Mutants show de-repressed anthocyanin accumulation in the presence of elf18, and EFR accumulation and signalling.		*
ER-localized multiprotein complex	Mouse	650	AT3G62030	rotamase CYP 4nuclear-encoded chloroplast stromal cyclophilin CYP20-3 (also known as ROC4). Protein is tyrosine-phosphorylated and its phosphorylation state is modulated in response to ABA in Arabidopsis thaliana seeds.			13.3588
ER-localized multiprotein complex	Mouse	650	AT4G16660	heat shock protein 70 (Hsp 70) family protein		*
ER-localized multiprotein complex	Mouse	650	AT4G24190	Chaperone protein htpG family proteinencodes an ortholog of GRP94, an ER-resident HSP90-like protein and is involved in regulation of meristem size and organization. Single and double mutant analyses suggest that SHD may be required for the correct folding and/or complex formation of CLV proteins. Lines carrying recessive mutations in this locus exhibits expanded shoot meristems, disorganized roo…		*
ESCRT-I complex	Human	107.897	AT4G21560	vacuolar protein sorting-associated protein 28 homolog 1	Yes		25.7855
ESCRT-III complex	Human	241.886	AT1G73030	SNF7 family proteinEncodes an ESCRT-related protein: CHMP1A/AT1G73030 CHMP1B/AT1G17730. CHMP1A and B mediate multivesicular body sorting of auxin carriers and are required for plant development. ESCRT: Endosomal Sorting Complexes Required For Transport machinery CHMP: Charged Multivesicular Body Protein/Chromatin Modifying Protein.	Yes		34.9388
ESCRT-III complex	Human	241.886	AT2G06530	SNF7 family protein	Yes		36.1629
ESCRT-III complex	Human	241.886	AT4G29160	SNF7 family protein	Yes		48.809
Exocyst complex	Rat	733.58	AT1G71820	SEC6Encodes a member of the exocyst complex gene family. The exocyst is a protein complex involved in tethering vesicles to the plasma membrane during regulated or polarized secretion.		*
Exocyst complex	Rat	733.58	AT1G76850	exocyst complex component sec5Encodes a member of the exocyst complex gene family. The exocyst is a protein complex involved in tethering vesicles to the plasma membrane during regulated or polarized secretion.		*
Exocyst complex	Rat	733.58	AT3G10380	subunit of exocyst complex 8Subunit of the Putative Arabidopsis Exocyst Complex		*
Exocyst complex	Rat	733.58	AT5G03540	exocyst subunit exo70 family protein A1AtEXO70A1 is a member of EXO70 gene family, putative exocyst subunits, conserved in land plants. Arabidopsis thaliana contains 23 putative EXO70 genes, which can be classified into nine clusters on the phylogenetic tree		*
Exocyst complex	Rat	733.58	AT5G49830	exocyst complex component 84BEncodes a member of the exocyst complex gene family. The exocyst is a protein complex involved in tethering vesicles to the plasma membrane during regulated or polarized secretion.		*
Exocyst complex	Rat	733.58	AT4G02350	exocyst complex component sec15BEncodes a member of the exocyst complex gene family. The exocyst is a protein complex involved in tethering vesicles to the plasma membrane during regulated or polarized secretion.		*
Exon junction complex	Human	353.715	AT1G80070	Pre-mRNA-processing-splicing factora genetic locus involved in embryogenesis. Mutations in this locus result in an abnormal suspensor and embryo lethality.		*
Exon junction complex	Human	353.715	AT1G33980	Smg-4/UPF3 family proteinInvolved in mRNA surveillance, detects exported mRNAs with truncated open reading frames and initiates nonsense-mediated mRNA decay (NMD)	Yes		29.4777
Exon junction complex	Human	353.715	AT5G59950	RNA-binding (RRM/RBD/RNP motifs) family protein	Yes		29.3151
Exosome	Human	483.799	AT5G38890	Nucleic acid-binding, OB-fold-like protein	Yes		235.437
F0F1 ATP synthase, mitochondrial	Rat	304.789	AT1G51650	ATP synthase epsilon chain, mitochondrial	Yes		360.301	22.8804
F0F1 ATP synthase, mitochondrial	Rat	304.789	AT2G33040	gamma subunit of Mt ATP synthase	Yes		326.684
F0F1 ATP synthase, mitochondrial	Human	305	AT5G47030	ATPase, F1 complex, delta/epsilon subunitEncodes the mitochondrial ATP synthase subunit delta.	Yes		32.6285
FACT complex, UV-activated	Human	241.939	AT2G23070	Protein kinase superfamily protein		*
FGFR2-c-Cbl-Lyn-Fyn complex	Human	308.452	AT3G17840	receptor-like kinase 902Encodes a receptor-like kinase found at the cell surface of various tissues. Its function remains unknown.		*
Fgr-Pyk2-p190RhoGap complex	Mouse	344.923	AT3G17840	receptor-like kinase 902Encodes a receptor-like kinase found at the cell surface of various tissues. Its function remains unknown.		*
Fgr-Pyk2-p190RhoGap complex	Mouse	344.923	AT1G73660	protein tyrosine kinase family proteinEncodes a protein with similarity to MAPKKKs. May function as a negative regulator of salt tolerance.	Yes		72.7057
FHL4/STX11-ACT complex	Human	65.9154	AT5G08080	syntaxin of plants 132member of SYP13 Gene Family		*
FIB-associated protein complex	Human	272.229	AT4G14960	Tubulin/FtsZ family proteinEncodes an alpha-tubulin isoform required for right handed helical growth.		*
FIB-associated protein complex	Human	272.229	AT5G02050	Mitochondrial glycoprotein family protein			47.3437
FKBP12-FK506 complex	Rat	300.586	AT5G64350	FK506-binding protein 12			9.82746
Frataxin complex	Mammalia	324.27	AT2G33210	heat shock protein 60-2	Yes		430.167	55.1168
Frataxin complex	Mammalia	324.27	AT3G13860	heat shock protein 60-3A	Yes		727.481	73.2278
Frataxin complex	Mammalia	324.27	AT3G23990	heat shock protein 60mitochondrial chaperonin HSP. assist in rapid assembly of the oligomeric protein structures in the mitochondria.	Yes		381.098
Frataxin complex	Mammalia	324.27	AT2G29080	FTSH protease 3encodes an FtsH protease that is localized to the mitochondrion		*
G protein complex (GNG2, GNB2L1, RAF1)	Human	108.128	AT1G18080	Transducin/WD40 repeat-like superfamily proteinEncodes the Arabidopsis thaliana homolog of the tobacco WD-40 repeat ArcA gene.			22.1738
GAIT complex	Human	299.43	AT5G26710	Glutamyl/glutaminyl-tRNA synthetase, class Ic			585.298
Gamma-BAR-AP1 complex	Human	469.446	AT4G23460	Adaptin family protein		*
Gamma-BAR-AP1 complex	Human	469.446	AT1G60780	Clathrin adaptor complexes medium subunit family protein	Yes		118.592
GammaH2AFX-NDHII-Ku70-DNA complex	Human	225.684	AT5G54640	Histone superfamily proteinIsolated from T-DNA insertion line, the rat5 mutant is deficient in T-DNA integration. Encodes histone2A protein.	Yes		6.84744
Gamma-secretase complex (Aph1a, Ncstn, Psen1, Psenen, Tmp21)	Mouse	172.665	AT1G21900	emp24/gp25L/p24 family/GOLD family protein		*
GLE1-NUPL2-NUP155 complex	Human	279.776	AT1G14850	nucleoporin 155Encodes a protein similar to nucleoporin, a a major component of the nuclear pore complex (NPC) involved in cellular nucleo-cytoplasmic transport		*
GPR56-CD81-Galphaq/11-Gbeta complex	Human	296.959	AT4G34460	GTP binding protein beta 1Encodes the heterotrimeric G-protein beta subunit and is involved in organ shape. A significant fraction of the protein is found in the ER. Mutants carrying null alleles express similar fruit phenotypes, as seen in er plants, but differ from er in that the stem is only slightly shorter than that in the wild type, the pedicel is slightly longer than that in the wild type,…		*
H/ACA ribonucleoprotein complex	Rat	104.448	AT2G20490	nucleolar RNA-binding Nop10p family protein	Yes		11.1005
H2AX complex I	Human	425.201	AT5G42020	Heat shock protein 70 (Hsp 70) family proteinLuminal binding protein (BiP2) involved in polar nuclei fusion during proliferation of endosperm nuclei.		*
H2AX complex I	Human	425.201	AT5G54640	Histone superfamily proteinIsolated from T-DNA insertion line, the rat5 mutant is deficient in T-DNA integration. Encodes histone2A protein.	Yes		6.84744
H2AX complex I	Human	425.201	AT1G08450	calreticulin 3Encodes one of three Arabidopsis calreticulins. In CRT-deficient mouse fibroblasts, this protein restores ER Ca2+ levels. Non-receptor component required for EFR-mediated immunity. Mutants show de-repressed anthocyanin accumulation in the presence of elf18, and EFR accumulation and signalling.	Yes		79.2746
H2AX complex I	Human	425.201	AT1G09210	calreticulin 1bEncodes one of three Arabidopsis calreticulins.	Yes		99.7865
H2AX complex I	Human	425.201	AT1G56340	calreticulin 1aEncodes one of three Arabidopsis calreticulins. In CRT-deficient mouse fibroblasts, this protein restores ER Ca2+ levels.	Yes		99.8965
H2AX complex I	Human	425.201	AT5G22880	histone B2Encodes a histone 2B (H2B) protein. This protein can be ubiquitinated in planta, and this modification depends on the HUB1 and HUB2 E3 ubiquitin ligases.	Yes		6.84772
H2AX complex II	Human	320.348	AT4G34110	poly(A) binding protein 2Putative poly-A binding protein. Member of a gene family .Expressed in stele and root meristem and post-fertilization ovules.Member of the class II family of PABP proteins.	Yes		54.9919
H2AX complex II	Human	320.348	AT1G49760	poly(A) binding protein 8polyadenylate-binding protein, putative / PABP, putative, similar to poly(A)-binding protein GB:AAF66825 GI:7673359 from (Nicotiana tabacum). Highly and ubiquitously expressed. Member of the class II PABP family.	Yes		84.8571
H2AX complex II	Human	320.348	AT2G23350	poly(A) binding protein 4polyadenylate-binding protein, putative / PABP, putative.Member of the Class II family of PABP proteins. Highly and ubiquitously expressed.			61.7208
H2AX complex II	Human	320.348	AT5G42020	Heat shock protein 70 (Hsp 70) family proteinLuminal binding protein (BiP2) involved in polar nuclei fusion during proliferation of endosperm nuclei.		*
H2AX complex II	Human	320.348	AT5G54640	Histone superfamily proteinIsolated from T-DNA insertion line, the rat5 mutant is deficient in T-DNA integration. Encodes histone2A protein.	Yes		6.84744
H2AX complex II	Human	320.348	AT5G28540	heat shock protein 70 (Hsp 70) family proteinEncodes the luminal binding protein BiP, an ER-localized member of the HSP70 family. BiP is composed of an N-terminal ATP binding domain and a C-terminal domain that binds to hydrophobic patches on improperly/incompletely folded proteins in an ATP-dependent manner. Involved in polar nuclei fusion during proliferation of endosperm nuclei.		*
H2AX complex II	Human	320.348	AT1G08450	calreticulin 3Encodes one of three Arabidopsis calreticulins. In CRT-deficient mouse fibroblasts, this protein restores ER Ca2+ levels. Non-receptor component required for EFR-mediated immunity. Mutants show de-repressed anthocyanin accumulation in the presence of elf18, and EFR accumulation and signalling.	Yes		79.2746
H2AX complex II	Human	320.348	AT1G09210	calreticulin 1bEncodes one of three Arabidopsis calreticulins.	Yes		99.7865
H2AX complex II	Human	320.348	AT1G56340	calreticulin 1aEncodes one of three Arabidopsis calreticulins. In CRT-deficient mouse fibroblasts, this protein restores ER Ca2+ levels.	Yes		99.8965
H2AX complex II	Human	320.348	AT5G22880	histone B2Encodes a histone 2B (H2B) protein. This protein can be ubiquitinated in planta, and this modification depends on the HUB1 and HUB2 E3 ubiquitin ligases.	Yes		6.84772
H2AX complex II	Human	320.348	AT2G17870	cold shock domain protein 3Encodes COLD SHOCK DOMAIN PROTEIN 3 (CSP3), involved in the acquisition of freezing tolerance.	Yes		28.4305
H2AX complex II	Human	320.348	AT4G38680	glycine rich protein 2Encodes a glycine-rich protein that binds nucleic acids and promotes DNA melting. Its transcript and protein levels are up-regulated in response to cold treatment with protein levels peaking earlier in shoots (~10-14 days) than in roots (~21 days). It is normally expressed in meristematic regions and developing tissues where cell division occurs. RNAi and antisense lines wit…			24.06
HCF-1 complex	Human	1443.2	AT3G09440	Heat shock protein 70 (Hsp 70) family protein		*
HCF-1 complex	Human	1443.2	AT3G12580	heat shock protein 70		*
HCF-1 complex	Human	1443.2	AT5G02500	heat shock cognate protein 70-1encodes a member of heat shock protein 70 family.		*
HCF-1 complex	Human	1443.2	AT1G79920	Heat shock protein 70 (Hsp 70) family protein		*
HCF-1 complex	Human	1443.2	AT5G42020	Heat shock protein 70 (Hsp 70) family proteinLuminal binding protein (BiP2) involved in polar nuclei fusion during proliferation of endosperm nuclei.		*
Heterotrimeric complex (CCNT1, CDK9, GRN)	Human	185.249	AT1G09850	xylem bark cysteine peptidase 3Arabidopsis thaliana papain-like cysteine peptidase	Yes		709.448
Heterotrimeric complex (CCNT1, CDK9, GRN)	Human	185.249	AT1G47128	Granulin repeat cysteine protease family proteincysteine proteinase precursor-like protein/ dehydration stress-responsive gene (RD21)	Yes		216.542
Hippocalcin-beta2-adaptin complex	Rat	126.718	AT4G23460	Adaptin family protein		*
HMGB1-HMGB2-HSC70-ERP60-GAPDH complex	Human	209.619	AT3G09440	Heat shock protein 70 (Hsp 70) family protein		*
HMGB1-HMGB2-HSC70-ERP60-GAPDH complex	Human	209.619	AT3G12580	heat shock protein 70		*
HMGB1-HMGB2-HSC70-ERP60-GAPDH complex	Human	209.619	AT5G02500	heat shock cognate protein 70-1encodes a member of heat shock protein 70 family.		*
HMGB1-HMGB2-HSC70-ERP60-GAPDH complex	Human	209.619	AT1G21750	PDI-like 1-1Encodes a protein disulfide isomerase-like (PDIL) protein, a member of a multigene family within the thioredoxin (TRX) superfamily isoform contains non-consensus GA donor splice site at intron 9. Transcript levels for this gene are up-regulated in response to three different chemical inducers of ER stress (dithiothreitol, beta-mercaptoethanol, and tunicamycin). Neither AtIRE1-2 nor At…	Yes		63.3789
HMGB1-HMGB2-HSC70-ERP60-GAPDH complex	Human	209.619	AT1G77510	PDI-like 1-2Encodes a protein disulfide isomerase-like (PDIL) protein, a member of a multigene family within the thioredoxin (TRX) superfamily. Transcript levels for this gene are up-regulated in response to three different chemical inducers of ER stress (dithiothreitol, beta-mercaptoethanol, and tunicamycin). AtIRE1-2 does not appear to be required for this response, but the atbzip60 mutant has …	Yes		67.8504
Hsp110-Hsc70-Hsp25 complex	Mouse	119.29	AT1G79920	Heat shock protein 70 (Hsp 70) family protein		*
HSP70-BAG1	Human	164	AT3G09440	Heat shock protein 70 (Hsp 70) family protein		*
HSP70-BAG1	Human	164	AT3G12580	heat shock protein 70		*
HSP70-BAG1	Human	164	AT5G02500	heat shock cognate protein 70-1encodes a member of heat shock protein 70 family.		*
HSP70-BAG1	Human	164	AT1G79920	Heat shock protein 70 (Hsp 70) family protein		*
INO80 chromatin remodeling complex	Human	906.454	AT5G67630	P-loop containing nucleoside triphosphate hydrolases superfamily protein	Yes		56.9059
IPO13-RAN-EIF1AX complex	Human	148.816	AT2G04520	Nucleic acid-binding, OB-fold-like protein	Yes		20.7105
IRAK1-IRAK2 complex	Human	145.97	AT5G16590	Leucine-rich repeat protein kinase family protein		*
IRAK1-IRAK2 complex	Human	145.97	AT1G06700	Protein kinase superfamily protein		*
IRAK1-IRAK3 complex	Human	144.303	AT5G16590	Leucine-rich repeat protein kinase family protein		*
IRAK1-IRAK3 complex	Human	144.303	AT3G59350	Protein kinase superfamily protein		*
Itgb1-Rap1a-Prkd1 complex	Mouse	208.741	AT4G35860	GTP-binding 2GTP-binding protein ATGB2		*
Itgb1-Rap1a-Prkd1 complex	Mouse	208.741	AT3G18820	RAB GTPase homolog G3F	Yes		689.032
JAK2-PAFR-TYK2 complex	Mammalia	303.527	AT2G37710	receptor lectin kinaseInduced in response to Salicylic acid.	Yes		860.67
JAK2-PAFR-TYK2 complex	Mammalia	303.527	AT3G14840	Leucine-rich repeat transmembrane protein kinase	Yes		22.0968
JAK2-PAFR-TYK2 complex	Mammalia	303.527	AT4G08850	Leucine-rich repeat receptor-like protein kinase family protein		*
JAK2-PAFR-TYK2 complex	Mammalia	303.527	AT4G11480	cysteine-rich RLK (RECEPTOR-like protein kinase) 32Encodes a cysteine-rich receptor-like protein kinase.		*
K(ATP) macromolecular complex (Kir6.2, Pkm2, Gapdh, Tpi1)	Rat	163.84	AT3G55440	triosephosphate isomeraseEncodes triosephosphate isomerase.			32.5836
Kaiso-NCOR complex	Human	970.177	AT1G18080	Transducin/WD40 repeat-like superfamily proteinEncodes the Arabidopsis thaliana homolog of the tobacco WD-40 repeat ArcA gene.			22.1738
KCNQ1 macromolecular complex	Human	778.03	AT2G20050	protein serine/threonine phosphatasesprotein kinasescatalyticscAMP-dependent protein kinase regulatorsATP bindingprotein serine/threonine phosphatases		*
Kif13a-AP1 complex	Mouse	358.727	AT4G23460	Adaptin family protein		*
Kif13a-AP1 complex	Mouse	358.727	AT1G60780	Clathrin adaptor complexes medium subunit family protein	Yes		118.592
Kinase maturation complex 1	Human	733.828	AT1G79920	Heat shock protein 70 (Hsp 70) family protein		*
Ksr1 complex	Mouse	400	AT1G13320	protein phosphatase 2A subunit A3one of three genes encoding the 65 kDa regulatory subunit of protein phosphatase 2A (PP2A)			888.23
Ksr1 complex	Mouse	400	AT2G23070	Protein kinase superfamily protein		*
Ksr1 complex	Mouse	400	AT1G22300	general regulatory factor 10Encodes a 14-3-3 protein. This protein is reported to interact with the BZR1 transcription factor involved in brassinosteroid signaling and may affect the nucleocytoplasmic shuttling of BZR1	Yes		58.2593
Ksr1 complex	Mouse	400	AT1G73660	protein tyrosine kinase family proteinEncodes a protein with similarity to MAPKKKs. May function as a negative regulator of salt tolerance.	Yes		72.7057
Ksr1 complex	Mouse	400	AT1G78300	general regulatory factor 2G-box binding factor GF14 omega encoding a 14-3-3 protein	Yes		67.0256
Ksr1 complex	Mouse	400	AT3G02520	general regulatory factor 7Encodes GF14 &#957, a 14-3-3 protein isoform (14-3-3&#957).			65.4835
Ksr1 complex	Mouse	400	AT4G09000	general regulatory factor 1Encodes a 14-3-3 gene, designated GRF1 chi (for general regulatory factor1-G-box factor 14-3-3 homolog isoform chi). The major native forms of 14-3-3s are homo- and hetero-dimers, the biological functions of which are to interact physically with specific client proteins and thereby effect a change in the client. As a result, 14-3-3s are involved in a vast array of proce…	Yes		63.978
Ksr1 complex	Mouse	400	AT5G38480	general regulatory factor 3general regulatory factor, a 14-3-3 gene	Yes		56.2356
Ku antigen-NARG1 complex	Human	253.558	AT1G80410	tetratricopeptide repeat (TPR)-containing protein		*
Large Drosha complex	Human	1474.03	AT2G42520	P-loop containing nucleoside triphosphate hydrolases superfamily protein		*
Large Drosha complex	Human	1474.03	AT3G58510	DEA(D/H)-box RNA helicase family protein		*
LKB1-STRAD-MO25 complex	Human	136.489	AT4G23650	calcium-dependent protein kinase 6Encodes calcium dependent protein kinase 3 (CPK3), a member of the Arabidopsis CDPK gene family. CDPKs contain an intrinsic Ca2+-activation domain with four EF hand Ca2+-binding sites. CDPKs protein kinases have been proposed to function in multiple plant signal transduction pathways downstream of [Ca2+]cyt elevations, thus transducing various physiological respo…		*
LSD1 complex	Human	145	AT3G09440	Heat shock protein 70 (Hsp 70) family protein		*
LSD1 complex	Human	145	AT3G12580	heat shock protein 70		*
LSD1 complex	Human	145	AT5G02500	heat shock cognate protein 70-1encodes a member of heat shock protein 70 family.		*
LSm1-7 complex	Human	83.4829	AT1G76860	Small nuclear ribonucleoprotein family protein	Yes		67.9587
LSm1-7 complex	Human	83.4829	AT5G27720	Small nuclear ribonucleoprotein family protein	Yes		82.7507
LSm1-7 complex	Human	83.4829	AT3G14080	Small nuclear ribonucleoprotein family protein	Yes		63.2676
LSm1-7 complex	Human	83.4829	AT5G48870	Small nuclear ribonucleoprotein family proteinSAD1 encodes a polypeptide similar to multifunctional Sm-like snRNP proteins that are required for mRNA splicing, export, and degradation. Mutation in this gene increases plant sensitivity to drought stress and ABA in seed germination, root growth, and the expression of some stress-responsive genes.	Yes		502.318	66.3983
LysRS-Hint-Mitf complex	Rat	85.2689	AT3G11710	lysyl-tRNA synthetase 1		*
LysRS-Hint-Mitf complex	Rat	85.2689	AT3G56490	HIS triad family protein 3Encodes a protein that has adenylylsulfate sulfohydrolase activity (E.C. 3.6.2.1) in vitro.			19.9902
MASH1 promoter-coactivator complex	Human	877.564	AT4G31170	Protein kinase superfamily protein		*
Metallothionein-3 complex	Mouse	223.554	AT3G09440	Heat shock protein 70 (Hsp 70) family protein		*
Metallothionein-3 complex	Mouse	223.554	AT3G12580	heat shock protein 70		*
Metallothionein-3 complex	Mouse	223.554	AT5G02500	heat shock cognate protein 70-1encodes a member of heat shock protein 70 family.		*
Metallothionein-3 complex	Mouse	223.554	AT3G18780	actin 2Encodes an actin that is constitutively expressed in vegetative structures but not pollen. ACT2 is involved in tip growth of root hairs.		*
Metallothionein-3 complex	Mouse	223.554	AT5G09810	actin 7Member of Actin gene family.Mutants are defective in germination and root growth.		*
Metallothionein-3 complex	Mouse	223.554	AT5G12200	pyrimidine 2Encodes a protein with dihydropyrimidine amidohydrolase activity. It localizes to the secretory system and plays a role in uracil metabolism.	Yes		116.617
MKP3-CK2alpha complex	Mouse	87.5414	AT2G23070	Protein kinase superfamily protein		*
MLL1-WDR5 complex	Human	2691.68	AT1G79920	Heat shock protein 70 (Hsp 70) family protein		*
MNK1-eIF4F complex	Human	400.184	AT2G17290	Calcium-dependent protein kinase family proteinEncodes calcium dependent protein kinase 6 (CPK6), a member of the Arabidopsis CDPK gene family. CDPKs contain an intrinsic Ca2+-activation domain with four EF hand Ca2+-binding sites. CDPKs protein kinases have been proposed to function in multiple plant signal transduction pathways downstream of [Ca2+]cyt elevations, thus transducing various physio…		*
MNK1-eIF4F complex	Human	400.184	AT3G57530	calcium-dependent protein kinase 32Calcium-dependent Protein Kinase. ABA signaling component that regulates the ABA-responsive gene expression via ABF4. AtCPK32 has autophosphorylation activity and can phosphorylate ABF4 in vitro		*
MNK1-eIF4F complex	Human	400.184	AT3G13920	eukaryotic translation initiation factor 4A1eukaryotic translation initiation factor 4A-1		*
MNK1-eIF4F complex	Human	400.184	AT5G35620	Eukaryotic initiation factor 4E proteinCap-binding protein, binds to the 5' cap structure of nuclear-encoded mRNAs. Mutant is resistant to potyvirus infection.	Yes		510.245
MNK1-eIF4G1	Human	226.833	AT2G17290	Calcium-dependent protein kinase family proteinEncodes calcium dependent protein kinase 6 (CPK6), a member of the Arabidopsis CDPK gene family. CDPKs contain an intrinsic Ca2+-activation domain with four EF hand Ca2+-binding sites. CDPKs protein kinases have been proposed to function in multiple plant signal transduction pathways downstream of [Ca2+]cyt elevations, thus transducing various physio…		*
MNK1-eIF4G1	Human	226.833	AT3G57530	calcium-dependent protein kinase 32Calcium-dependent Protein Kinase. ABA signaling component that regulates the ABA-responsive gene expression via ABF4. AtCPK32 has autophosphorylation activity and can phosphorylate ABF4 in vitro		*
Modulator	Bovine	68.3401	AT1G45000	AAA-type ATPase family protein		*
mRNA decay complex (UPF1, UPF2, UPF3B, DCP2, XRN1, XRN2, EXOSC2, EXOSC4, EXOSC10, PARN)	Human	914.387	AT1G33980	Smg-4/UPF3 family proteinInvolved in mRNA surveillance, detects exported mRNAs with truncated open reading frames and initiates nonsense-mediated mRNA decay (NMD)	Yes		29.4777
MSH4-MSH5-GPS2 complex	Human	234.32	AT3G20475	MUTS-homologue 5Encodes MSH5, a homologue of the MutS-homolog family of genes required for normal levels of recombination in budding yeast, mouse and Caenorhabditis elegans. Involved in meiotic recombination. Required for the formation of Class I interference-sensitive crossovers. Transcripts of AtMSH5 are specific to reproductive tissues and expression of the protein is abundant during prophase …	Yes		23.5573
Multiprotein complex (mRNA turnover)	Human	320.855	AT4G34110	poly(A) binding protein 2Putative poly-A binding protein. Member of a gene family .Expressed in stele and root meristem and post-fertilization ovules.Member of the class II family of PABP proteins.	Yes		54.9919
Multiprotein complex (mRNA turnover)	Human	320.855	AT1G49760	poly(A) binding protein 8polyadenylate-binding protein, putative / PABP, putative, similar to poly(A)-binding protein GB:AAF66825 GI:7673359 from (Nicotiana tabacum). Highly and ubiquitously expressed. Member of the class II PABP family.	Yes		84.8571
Multiprotein complex (mRNA turnover)	Human	320.855	AT2G23350	poly(A) binding protein 4polyadenylate-binding protein, putative / PABP, putative.Member of the Class II family of PABP proteins. Highly and ubiquitously expressed.			61.7208
Multisynthetase complex	Human	928.02	AT3G11710	lysyl-tRNA synthetase 1		*
Multisynthetase complex	Human	928.02	AT5G26710	Glutamyl/glutaminyl-tRNA synthetase, class Ic			585.298
Multisynthetase complex	Human	928.02	AT1G09620	ATP bindingleucine-tRNA ligasesaminoacyl-tRNA ligasesnucleotide bindingATP bindingaminoacyl-tRNA ligases		*
Multisynthetase complex	Human	928.02	AT1G25350	glutamine-tRNA ligase, putative / glutaminyl-tRNA synthetase, putative / GlnRS, putative			104.623
Multisynthetase complex	Human	928.02	AT2G40660	Nucleic acid-binding, OB-fold-like protein			79.9809
Multisynthetase complex	Human	928.02	AT3G59980	Nucleic acid-binding, OB-fold-like protein			28.3381
Multisynthetase complex	Human	928.02	AT4G31180	Class II aminoacyl-tRNA and biotin synthetases superfamily protein	Yes		144.438
MUS81-CDS1 complex	Human	114.477	AT1G62430	CDP-diacylglycerol synthase 1Encodes a CDP-diacylglycerol synthase, involved in phospholipid biosynthesis.	Yes		510.246
NCOR complex	Human	533.469	AT5G19310	Homeotic gene regulator		*
NCOR complex	Human	533.469	AT1G18080	Transducin/WD40 repeat-like superfamily proteinEncodes the Arabidopsis thaliana homolog of the tobacco WD-40 repeat ArcA gene.			22.1738
NFYA-NFYB	Human	59.7079	AT1G08970	nuclear factor Y, subunit C9heme activated protein (HAP5c)	Yes		29.6648
NFYA-NFYB	Human	59.7079	AT5G47640	nuclear factor Y, subunit B2	Yes		24.9233
nKHC-KLC1-KLC2 kinesin complex	Mouse	245	AT4G10840	Tetratricopeptide repeat (TPR)-like superfamily protein	Yes		103.534
NMDA receptor complex (NR2B, NR1, PSD-95, SynGAP, CaMK-II)	Rat	546.174	AT4G23650	calcium-dependent protein kinase 6Encodes calcium dependent protein kinase 3 (CPK3), a member of the Arabidopsis CDPK gene family. CDPKs contain an intrinsic Ca2+-activation domain with four EF hand Ca2+-binding sites. CDPKs protein kinases have been proposed to function in multiple plant signal transduction pathways downstream of [Ca2+]cyt elevations, thus transducing various physiological respo…		*
N-NOS-CHIP-HSP70-1 complex	Human	265	AT3G09440	Heat shock protein 70 (Hsp 70) family protein		*
N-NOS-CHIP-HSP70-1 complex	Human	265	AT3G12580	heat shock protein 70		*
N-NOS-CHIP-HSP70-1 complex	Human	265	AT5G02500	heat shock cognate protein 70-1encodes a member of heat shock protein 70 family.		*
Nop56p-associated pre-rRNA complex	Human	3637.32	AT1G48920	nucleolin like 1Encodes ATNUC-L1 (NUCLEOLIN LIKE 1), the predominant form of the two nucleolin proteins found in Arabidopsis. This protein is involved in rRNA processing, ribosome biosynthesis, and vascular pattern formation. PARL1 localizes to the nucleolus and parl1 mutants accumulate elevated levels of the unspliced 35S pre-rRNA. parl1 mutants also have defects in cotyledon, leaf, sepal, and p…	Yes		120.589	18.858
Nop56p-associated pre-rRNA complex	Human	3637.32	AT1G18540	Ribosomal protein L6 family protein		*
Nop56p-associated pre-rRNA complex	Human	3637.32	AT3G09630	Ribosomal protein L4/L1 family		*
Nop56p-associated pre-rRNA complex	Human	3637.32	AT3G18780	actin 2Encodes an actin that is constitutively expressed in vegetative structures but not pollen. ACT2 is involved in tip growth of root hairs.		*
Nop56p-associated pre-rRNA complex	Human	3637.32	AT5G02870	Ribosomal protein L4/L1 family		*
Nop56p-associated pre-rRNA complex	Human	3637.32	AT5G09810	actin 7Member of Actin gene family.Mutants are defective in germination and root growth.		*
Nop56p-associated pre-rRNA complex	Human	3637.32	AT1G08360	Ribosomal protein L1p/L10e family	Yes		29.2005
Nop56p-associated pre-rRNA complex	Human	3637.32	AT1G15930	Ribosomal protein L7Ae/L30e/S12e/Gadd45 family protein			31.1019
Nop56p-associated pre-rRNA complex	Human	3637.32	AT1G43170	ribosomal protein 1Encodes a cytoplasmic ribosomal protein.		*
Nop56p-associated pre-rRNA complex	Human	3637.32	AT1G66580	senescence associated gene 24		*
Nop56p-associated pre-rRNA complex	Human	3637.32	AT2G34480	Ribosomal protein L18ae/LX family protein	Yes		568.015
Nop56p-associated pre-rRNA complex	Human	3637.32	AT2G47610	Ribosomal protein L7Ae/L30e/S12e/Gadd45 family protein		*
Nop56p-associated pre-rRNA complex	Human	3637.32	AT3G04840	Ribosomal protein S3Ae		*
Nop56p-associated pre-rRNA complex	Human	3637.32	AT3G13580	Ribosomal protein L30/L7 family protein		*
Nop56p-associated pre-rRNA complex	Human	3637.32	AT3G18740	Ribosomal protein L7Ae/L30e/S12e/Gadd45 family protein	Yes		87.9835
Nop56p-associated pre-rRNA complex	Human	3637.32	AT3G25520	ribosomal protein L5Encodes ribosomal protein L5 that binds to 5S ribosomal RNA and in involved in its export from the nucleus to the cytoplasm. Identified in a screen for enhancers of as1. as1/pgy double mutants show defects in leaf vascular patterning and adaxial cell fate. Double mutant analysis indicates pgy genes function in the same pathway as REV, KAN1 and KAN2.		*
Nop56p-associated pre-rRNA complex	Human	3637.32	AT3G48930	Nucleic acid-binding, OB-fold-like protein		*
Nop56p-associated pre-rRNA complex	Human	3637.32	AT4G14960	Tubulin/FtsZ family proteinEncodes an alpha-tubulin isoform required for right handed helical growth.		*
Nop56p-associated pre-rRNA complex	Human	3637.32	AT4G27090	Ribosomal protein L14		*
Nop56p-associated pre-rRNA complex	Human	3637.32	AT4G34670	Ribosomal protein S3Ae		*
Nop56p-associated pre-rRNA complex	Human	3637.32	AT5G15200	Ribosomal protein S4		*
Nop56p-associated pre-rRNA complex	Human	3637.32	AT5G22440	Ribosomal protein L1p/L10e family	Yes		29.4102
Nop56p-associated pre-rRNA complex	Human	3637.32	AT5G23900	Ribosomal protein L13e family protein		*
Nop56p-associated pre-rRNA complex	Human	3637.32	AT5G39740	ribosomal protein L5 BEncodes a ribosomal protein RPL5B that is involved in ribosome biogenesis and plays a role in organ size control by promoting cell proliferation and preventing compensation in normal leaf development.		*
Nop56p-associated pre-rRNA complex	Human	3637.32	AT1G01100	60S acidic ribosomal protein family			171.326	43.0292
Nop56p-associated pre-rRNA complex	Human	3637.32	AT1G23290	Ribosomal protein L18e/L15 superfamily proteinEncodes a ribosomal protein L27A, a constituent of the large subunit of the ribosomal complex. Regulated by TCP20.		*
Nop56p-associated pre-rRNA complex	Human	3637.32	AT1G41880	Ribosomal protein L35Ae family protein		*
Nop56p-associated pre-rRNA complex	Human	3637.32	AT1G48830	Ribosomal protein S7e family protein		*
Nop56p-associated pre-rRNA complex	Human	3637.32	AT1G70600	Ribosomal protein L18e/L15 superfamily protein		*
Nop56p-associated pre-rRNA complex	Human	3637.32	AT2G01250	Ribosomal protein L30/L7 family protein		*
Nop56p-associated pre-rRNA complex	Human	3637.32	AT2G19730	Ribosomal L28e protein family		*
Nop56p-associated pre-rRNA complex	Human	3637.32	AT2G27720	60S acidic ribosomal protein family	Yes		194.833	42.5583
Nop56p-associated pre-rRNA complex	Human	3637.32	AT2G37190	Ribosomal protein L11 family protein	Yes		140.999
Nop56p-associated pre-rRNA complex	Human	3637.32	AT2G41840	Ribosomal protein S5 family protein		*
Nop56p-associated pre-rRNA complex	Human	3637.32	AT2G44120	Ribosomal protein L30/L7 family protein		*
Nop56p-associated pre-rRNA complex	Human	3637.32	AT3G05560	Ribosomal L22e protein family	Yes		6.84759
Nop56p-associated pre-rRNA complex	Human	3637.32	AT3G08580	ADP/ATP carrier 1mitochondrial ADP/ATP carrier		*
Nop56p-associated pre-rRNA complex	Human	3637.32	AT3G22230	Ribosomal L27e protein family	Yes		92.8349
Nop56p-associated pre-rRNA complex	Human	3637.32	AT3G44590	60S acidic ribosomal protein family	Yes		30.3547
Nop56p-associated pre-rRNA complex	Human	3637.32	AT3G53020	Ribosomal protein L24e family proteinRPL24B encodes ribosomal protein L24, homolog of cytosolic RPL24, found in archaea and higher eukaryotes. Arabidopsis has two RPL24 homologs, RPL24A (AT2G36620) and RPL24B. Mutants showed defects in apical-basal gynoecium patterning similar to previously described ett and mp mutants. Transformation of stv1-1 mutant with a uORF-eliminated ETT construct partiall…		*
Nop56p-associated pre-rRNA complex	Human	3637.32	AT3G55170	Ribosomal L29 family protein		*
Nop56p-associated pre-rRNA complex	Human	3637.32	AT3G60245	Zinc-binding ribosomal protein family protein		*
Nop56p-associated pre-rRNA complex	Human	3637.32	AT4G00810	60S acidic ribosomal protein family	Yes		168.772	45.0914
Nop56p-associated pre-rRNA complex	Human	3637.32	AT5G13490	ADP/ATP carrier 2Encodes mitochondrial ADP/ATP carrier		*
Nop56p-associated pre-rRNA complex	Human	3637.32	AT5G16130	Ribosomal protein S7e family protein		*
Nop56p-associated pre-rRNA complex	Human	3637.32	AT5G47700	60S acidic ribosomal protein family	Yes		174.51	43.5361
Nop56p-associated pre-rRNA complex	Human	3637.32	AT5G60670	Ribosomal protein L11 family protein	Yes		160.131
Nop56p-associated pre-rRNA complex	Human	3637.32	AT3G04920	Ribosomal protein S24e family protein		*
Nop56p-associated pre-rRNA complex	Human	3637.32	At5g20160	Ribosomal protein L7Ae/L30e/S12e/Gadd45 family protein	Yes		21.7933
Nop56p-associated pre-rRNA complex	Human	3637.32	AT4G18100	Ribosomal protein L32e		*
Nop56p-associated pre-rRNA complex	Human	3637.32	AT4G20360	RAB GTPase homolog E1B		*
Nop56p-associated pre-rRNA complex	Human	3637.32	AT4G26110	nucleosome assembly protein11Encodes a member of a small gene family of proteins with similarity to nucleosome assembly proteins.May function in nucleotide excision repair. Loss of function mutations have no obvious visible phenotypes but do seem to affect transcription of NER related genes.	Yes		94.8699
Nsf-GluR2	Rat	178.975	AT4G04910	AAA-type ATPase family proteinN-ethylmaleimide sensitive factor		*
Nsf-Stx1a-Napa complex	Rat	148.913	AT4G04910	AAA-type ATPase family proteinN-ethylmaleimide sensitive factor		*
Nsf-Stx1a-Napa complex	Rat	148.913	AT5G08080	syntaxin of plants 132member of SYP13 Gene Family		*
Nsf-Stx1a-Napa complex	Rat	148.913	AT3G52400	syntaxin of plants 122syntaxin protein, involved in the negative regulation of defense pathways such as programmed cell death, salicylic acid signalling pathway, jasmonic acid signalling pathway		*
Nsf-Stx1a-Napa complex	Rat	148.913	AT3G56190	alpha-soluble NSF attachment protein 2Encodes one of two alpha-SNAPs (soluble NSF attachment protein) in Arabidopsis	Yes		30.3538
Nsf-Stx1a-Napa complex	Rat	148.913	AT4G20410	gamma-soluble NSF attachment proteinEncodes a member of the gamma-soluble NSF attachment protein (gSNAP) gene family.	Yes		705.997	28.4304
NuA4/Tip60 HAT complex	Human	1592.42	AT5G67630	P-loop containing nucleoside triphosphate hydrolases superfamily protein	Yes		56.9059
Nuclear pore complex	Rat	2989.58	AT1G14850	nucleoporin 155Encodes a protein similar to nucleoporin, a a major component of the nuclear pore complex (NPC) involved in cellular nucleo-cytoplasmic transport		*
Nuclear pore complex	Rat	2989.58	AT1G04410	Lactate/malate dehydrogenase family protein			45.0803
Nuclear pore complex	Rat	2989.58	AT1G07140	Pleckstrin homology (PH) domain superfamily proteinEncodes a putative Ran-binding protein (siRanBP).			60.3996
Nuclear pore complex	Rat	2989.58	AT2G45000	structural constituent of nuclear pore	Yes		418.475
Nuclear pore complex	Rat	2989.58	AT5G43330	Lactate/malate dehydrogenase family protein	Yes		46.1417
Nuclear pore complex	Rat	2989.58	AT5G58590	RAN binding protein 1Encodes a Ran-binding protein 1 homolog (RanBP1).			59.7455
NUMAC complex (nucleosomal methylation activator complex)	Human	942.41	AT5G19310	Homeotic gene regulator		*
Oligosaccharyltransferase complex (Stt3A variant)	Human	307.228	AT2G01720	Ribophorin I		*
Oligosaccharyltransferase complex (Stt3A variant)	Human	307.228	AT4G21150	ribophorin II (RPN2) family protein		*
Oligosaccharyltransferase complex (Stt3A variant)	Human	307.228	AT5G66680	dolichyl-diphosphooligosaccharide-protein glycosyltransferase 48kDa subunit family proteinEncodes a protein ortholog of human SOT48 or yeast WBP1, an essential protein subunit of the oligosaccharyltransferase (OST) complex, which is responsible for the transfer in the ER of the N-linked glycan precursor onto Asn residues of candidate proteins.		*
p21(ras)GAP-Fyn-Lyn-Yes complex, thrombin stimulated	Human	296.147	AT3G17840	receptor-like kinase 902Encodes a receptor-like kinase found at the cell surface of various tissues. Its function remains unknown.		*
p27-cyclinE-Cdk2 - Ubiquitin E3 ligase (SKP1A, SKP2, CUL1, CKS1B, RBX1) complex	Human	268.575	AT1G75950	S phase kinase-associated protein 1SKP1 is core component of the SCF family of E3 ubiquitin ligases and serves to tether the rest of the complex to an F-box protein, which provides specificity in binding to ubiquitin ligase substrate proteins. Predominately expressed from leptotene to pachytene. Negatively regulates recombination. Interacts with P0, a silencing suppressor protein encoded by poler…			30.3868
p27-cyclinE-Cdk2 - Ubiquitin E3 ligase (SKP1A, SKP2, CUL1, CKS1B, RBX1) complex	Human	268.575	AT2G27960	cyclin-dependent kinase-subunit 1catalytic subunit of cyclin dependent kinase 1. physically interact with cyclin-dependent kinases (CDKs) and play an essential, but yet not entirely resolved, role in the regulation of the cell cycle	Yes		10.7854
P2X7 receptor signalling complex	Human	145	AT3G09440	Heat shock protein 70 (Hsp 70) family protein		*
P2X7 receptor signalling complex	Human	145	AT3G12580	heat shock protein 70		*
P2X7 receptor signalling complex	Human	145	AT5G02500	heat shock cognate protein 70-1encodes a member of heat shock protein 70 family.		*
P2X7 receptor signalling complex	Human	145	AT1G49340	Phosphatidylinositol 3- and 4-kinase family proteinEncodes a phosphatidylinositol 4-kinase that is expressed in inflorescences and shoots.		*
p32-CBF-DNA complex	Human	133.793	AT1G08970	nuclear factor Y, subunit C9heme activated protein (HAP5c)	Yes		29.6648
p32-CBF-DNA complex	Human	133.793	AT5G02050	Mitochondrial glycoprotein family protein			47.3437
p32-CBF-DNA complex	Human	133.793	AT5G47640	nuclear factor Y, subunit B2	Yes		24.9233
p400-associated complex	Human	976.288	AT5G67630	P-loop containing nucleoside triphosphate hydrolases superfamily protein	Yes		56.9059
p47-p97 complex	Rat	129.898	AT4G04210	plant UBX domain containing protein 4Arabidopsis thaliana CDC48-interacting UBX-domain protein (PUX4)			63.9262
p47-p97 complex	Rat	129.898	AT4G15410	serine/threonine protein phosphatase 2A 55 kDa regulatory subunit B prime gamma			102.769
p47-p97 complex	Rat	129.898	AT4G22150	plant UBX domain-containing protein 3Arabidopsis thaliana CDC48-interacting UBX-domain protein (PUX3)	Yes		72.0489
P53-BARD1-Ku70 complex	Human	200.013	AT5G53470	acyl-CoA binding protein 1Encodes an acyl-CoA binding protein that is localized to vesicles,and plasma membrane especially in epidermal cells of heart, torpedo and cotyledon stage embryos, cell wall of the seed coat. Northern blot analysis showed that the 1.4 kb ACBP1 mRNA was expressed in silique, root, stem, leaf and flower.	Yes		584.822
p97-p47 oligomer complex	Rat	129.898	AT4G04210	plant UBX domain containing protein 4Arabidopsis thaliana CDC48-interacting UBX-domain protein (PUX4)			63.9262
p97-p47 oligomer complex	Rat	129.898	AT4G15410	serine/threonine protein phosphatase 2A 55 kDa regulatory subunit B prime gamma			102.769
p97-p47 oligomer complex	Rat	129.898	AT4G22150	plant UBX domain-containing protein 3Arabidopsis thaliana CDC48-interacting UBX-domain protein (PUX3)	Yes		72.0489
p97-Ufd1-Npl4-IP3 receptor complex	Rat	504.892	AT2G47970	Nuclear pore localisation protein NPL4			39.7748
PA700 complex	Human	996.384	AT1G53750	regulatory particle triple-A 1A26S proteasome AAA-ATPase subunit RPT1a (RPT1a) mRNA,		*
PA700 complex	Human	996.384	AT4G38630	regulatory particle non-ATPase 10Regulatory particle non-ATPase subunit of the 26S proteasome with multiubiquitin-chain-binding capabilities	Yes		94.3423
PA700 complex	Human	996.384	AT5G20000	AAA-type ATPase family protein		*
PA700 complex	Human	996.384	AT5G45620	Proteasome component (PCI) domain protein		*
PA700 complex	Human	996.384	AT5G58290	regulatory particle triple-A ATPase 326S proteasome AAA-ATPase subunit RPT3 (RPT3) mRNA,		*
PA700 complex	Human	996.384	AT1G20200	PAM domain (PCI/PINT associated module) protein	Yes		102.768
PA700 complex	Human	996.384	AT2G20580	26S proteasome regulatory subunit S2 1Aencoding the RPN subunits of the 26S proteasome		*
PA700 complex	Human	996.384	AT2G32730	26S proteasome regulatory complex, non-ATPase subcomplex, Rpn2/Psmd1 subunit	Yes		126.955
PA700 complex	Human	996.384	AT4G24820	26S proteasome, regulatory subunit Rpn7Proteasome component (PCI) domain		*
PA700 complex	Human	996.384	AT5G23540	Mov34/MPN/PAD-1 family protein		*
PABPC1-HSPA8-HNRPD-EIF4G1 complex	Human	355.232	AT3G09440	Heat shock protein 70 (Hsp 70) family protein		*
PABPC1-HSPA8-HNRPD-EIF4G1 complex	Human	355.232	AT3G12580	heat shock protein 70		*
PABPC1-HSPA8-HNRPD-EIF4G1 complex	Human	355.232	AT5G02500	heat shock cognate protein 70-1encodes a member of heat shock protein 70 family.		*
PABPC1-HSPA8-HNRPD-EIF4G1 complex	Human	355.232	AT4G34110	poly(A) binding protein 2Putative poly-A binding protein. Member of a gene family .Expressed in stele and root meristem and post-fertilization ovules.Member of the class II family of PABP proteins.	Yes		54.9919
PABPC1-HSPA8-HNRPD-EIF4G1 complex	Human	355.232	AT1G49760	poly(A) binding protein 8polyadenylate-binding protein, putative / PABP, putative, similar to poly(A)-binding protein GB:AAF66825 GI:7673359 from (Nicotiana tabacum). Highly and ubiquitously expressed. Member of the class II PABP family.	Yes		84.8571
PABPC1-HSPA8-HNRPD-EIF4G1 complex	Human	355.232	AT2G23350	poly(A) binding protein 4polyadenylate-binding protein, putative / PABP, putative.Member of the Class II family of PABP proteins. Highly and ubiquitously expressed.			61.7208
Paf complex	Human	362.777	AT4G29830	Transducin/WD40 repeat-like superfamily proteinThe protein is composed of repeats of WD motif which is involved in protein complex formation. The gene is involved in flower timing and flower development. This gene is predicted to encode a protein with a DWD motif. It can bind to DDB1a in Y2H assays, and DDB1b in co-IP assays, and may be involved in the formation of a CUL4-based E3 ubiquitin ligas…	Yes		21.4351
PARK2-EPS15-EGFR	Human	282.178	AT1G20760	Calcium-binding EF hand family protein	Yes		381.456
Parvulin-associated pre-rRNP complex	Mouse	3368.99	AT1G48920	nucleolin like 1Encodes ATNUC-L1 (NUCLEOLIN LIKE 1), the predominant form of the two nucleolin proteins found in Arabidopsis. This protein is involved in rRNA processing, ribosome biosynthesis, and vascular pattern formation. PARL1 localizes to the nucleolus and parl1 mutants accumulate elevated levels of the unspliced 35S pre-rRNA. parl1 mutants also have defects in cotyledon, leaf, sepal, and p…	Yes		120.589	18.858
Parvulin-associated pre-rRNP complex	Mouse	3368.99	AT1G18540	Ribosomal protein L6 family protein		*
Parvulin-associated pre-rRNP complex	Mouse	3368.99	AT3G09630	Ribosomal protein L4/L1 family		*
Parvulin-associated pre-rRNP complex	Mouse	3368.99	AT5G02870	Ribosomal protein L4/L1 family		*
Parvulin-associated pre-rRNP complex	Mouse	3368.99	AT1G08360	Ribosomal protein L1p/L10e family	Yes		29.2005
Parvulin-associated pre-rRNP complex	Mouse	3368.99	AT1G43170	ribosomal protein 1Encodes a cytoplasmic ribosomal protein.		*
Parvulin-associated pre-rRNP complex	Mouse	3368.99	AT1G66580	senescence associated gene 24		*
Parvulin-associated pre-rRNP complex	Mouse	3368.99	AT2G34480	Ribosomal protein L18ae/LX family protein	Yes		568.015
Parvulin-associated pre-rRNP complex	Mouse	3368.99	AT2G47610	Ribosomal protein L7Ae/L30e/S12e/Gadd45 family protein		*
Parvulin-associated pre-rRNP complex	Mouse	3368.99	AT3G04840	Ribosomal protein S3Ae		*
Parvulin-associated pre-rRNP complex	Mouse	3368.99	AT3G13580	Ribosomal protein L30/L7 family protein		*
Parvulin-associated pre-rRNP complex	Mouse	3368.99	AT3G25520	ribosomal protein L5Encodes ribosomal protein L5 that binds to 5S ribosomal RNA and in involved in its export from the nucleus to the cytoplasm. Identified in a screen for enhancers of as1. as1/pgy double mutants show defects in leaf vascular patterning and adaxial cell fate. Double mutant analysis indicates pgy genes function in the same pathway as REV, KAN1 and KAN2.		*
Parvulin-associated pre-rRNP complex	Mouse	3368.99	AT4G14960	Tubulin/FtsZ family proteinEncodes an alpha-tubulin isoform required for right handed helical growth.		*
Parvulin-associated pre-rRNP complex	Mouse	3368.99	AT4G27090	Ribosomal protein L14		*
Parvulin-associated pre-rRNP complex	Mouse	3368.99	AT4G34670	Ribosomal protein S3Ae		*
Parvulin-associated pre-rRNP complex	Mouse	3368.99	AT5G15200	Ribosomal protein S4		*
Parvulin-associated pre-rRNP complex	Mouse	3368.99	AT5G22440	Ribosomal protein L1p/L10e family	Yes		29.4102
Parvulin-associated pre-rRNP complex	Mouse	3368.99	AT5G23900	Ribosomal protein L13e family protein		*
Parvulin-associated pre-rRNP complex	Mouse	3368.99	AT5G39740	ribosomal protein L5 BEncodes a ribosomal protein RPL5B that is involved in ribosome biogenesis and plays a role in organ size control by promoting cell proliferation and preventing compensation in normal leaf development.		*
Parvulin-associated pre-rRNP complex	Mouse	3368.99	AT5G07090	Ribosomal protein S4 (RPS4A) family protein		*
Parvulin-associated pre-rRNP complex	Mouse	3368.99	AT5G58420	Ribosomal protein S4 (RPS4A) family protein		*
Parvulin-associated pre-rRNP complex	Mouse	3368.99	AT3G53870	Ribosomal protein S3 family protein		*
Parvulin-associated pre-rRNP complex	Mouse	3368.99	AT5G27850	Ribosomal protein L18e/L15 superfamily protein		*
Parvulin-associated pre-rRNP complex	Mouse	3368.99	AT5G35530	Ribosomal protein S3 family protein		*
Parvulin-associated pre-rRNP complex	Mouse	3368.99	AT1G02780	Ribosomal protein L19e family protein		*
Parvulin-associated pre-rRNP complex	Mouse	3368.99	AT2G18020	Ribosomal protein L2 family		*
Parvulin-associated pre-rRNP complex	Mouse	3368.99	AT2G31610	Ribosomal protein S3 family protein		*
Parvulin-associated pre-rRNP complex	Mouse	3368.99	AT3G24830	Ribosomal protein L13 family protein		*
Parvulin-associated pre-rRNP complex	Mouse	3368.99	AT3G49910	Translation protein SH3-like family protein		*
Parvulin-associated pre-rRNP complex	Mouse	3368.99	AT4G17390	Ribosomal protein L23/L15e family protein		*
Parvulin-associated pre-rRNP complex	Mouse	3368.99	AT4G20890	tubulin beta-9 chaintubulin 9	Yes		848.281
Parvulin-associated pre-rRNP complex	Mouse	3368.99	AT4G31700	ribosomal protein S6Encodes a putative ribosomal protein S6 (rps6a). RPS6A and RPS6B are fully redundant and essential during gametogenesis.	Yes		637.376
Parvulin-associated pre-rRNP complex	Mouse	3368.99	AT4G36130	Ribosomal protein L2 family		*
Parvulin-associated pre-rRNP complex	Mouse	3368.99	AT5G10360	Ribosomal protein S6eRPS6A and RPS6B are fully redundant and essential during gametogenesis.		*
Parvulin-associated pre-rRNP complex	Mouse	3368.99	AT5G20290	Ribosomal protein S8e family protein		*
Parvulin-associated pre-rRNP complex	Mouse	3368.99	AT5G44340	tubulin beta chain 4beta tubulin gene		*
PBAF complex (Polybromo- and BAF containing complex)	Human	1143.23	AT5G19310	Homeotic gene regulator		*
PHAX-CBC complex (cap binding complex)	Human	153.981	AT2G13540	ARM repeat superfamily proteinEncodes a nuclear cap-binding protein that forms a heterodimeric complex with CBP20 and is involved in ABA signaling and flowering. Mutants are early flowering and exhibit hypersensitive response to ABA in germination inhibition.Loss of ABH1 function results in abnormal processing of mRNAs for several important floral regulators (FLC, CO, FLM). Analysis of loss of fu…	Yes		97.8065
PIN1-AUF1 complex	Human	56.5463	AT2G18040	peptidylprolyl cis/trans isomerase, NIMA-interacting 1phosphorylation-specific peptidyl prolyl cis/trans isomerase (PPIase) with specificity for phosphoserine-proline bonds	Yes		11.039
PKC-alpha-PLD1-PLC-gamma-2 signaling complex, lacritin stimulated	Human	348.673	AT1G05500	Calcium-dependent lipid-binding (CaLB domain) family proteinEncodes a endomembrane-localized synaptotagmin. Synaptotagmin family proteins are calcium sensors that regulate exocytosis in mammalian cells.		*
PLC-gamma-2-Lyn-FcR-gamma complex	Human	247.171	AT3G17840	receptor-like kinase 902Encodes a receptor-like kinase found at the cell surface of various tissues. Its function remains unknown.		*
PLC-gamma-2-Lyn-FcR-gamma complex	Human	247.171	AT3G08510	phospholipase C 2Phosphoinositide-specific phospholipase C (PI-PLC), catalyzes hydrolysis of phosphatidylinositol 4,5-bisphosphate into inositol 1,4,5-trisphosphate and diacylglycerol.		*
POLR2A-CCNT1-CDK9-NCL-LEM6-CPSF2 complex	Human	596.635	AT1G48920	nucleolin like 1Encodes ATNUC-L1 (NUCLEOLIN LIKE 1), the predominant form of the two nucleolin proteins found in Arabidopsis. This protein is involved in rRNA processing, ribosome biosynthesis, and vascular pattern formation. PARL1 localizes to the nucleolus and parl1 mutants accumulate elevated levels of the unspliced 35S pre-rRNA. parl1 mutants also have defects in cotyledon, leaf, sepal, and p…	Yes		120.589	18.858
Polycomb repressive complex 1 (PRC1, hPRC-H)	Human	66	AT3G09440	Heat shock protein 70 (Hsp 70) family protein		*
Polycomb repressive complex 1 (PRC1, hPRC-H)	Human	66	AT3G12580	heat shock protein 70		*
Polycomb repressive complex 1 (PRC1, hPRC-H)	Human	66	AT5G02500	heat shock cognate protein 70-1encodes a member of heat shock protein 70 family.		*
Postsplicing complex	Human	508.631	AT1G33980	Smg-4/UPF3 family proteinInvolved in mRNA surveillance, detects exported mRNAs with truncated open reading frames and initiates nonsense-mediated mRNA decay (NMD)	Yes		29.4777
PPD complex	Human	126.096	AT3G14990	Class I glutamine amidotransferase-like superfamily protein	Yes		33.1639	13.0765
PPP2CA-PPP2R1A complex	Human	100.772	AT1G13320	protein phosphatase 2A subunit A3one of three genes encoding the 65 kDa regulatory subunit of protein phosphatase 2A (PP2A)			888.23
PPP2CA-PPP2R1A complex	Human	100.772	AT1G59830	protein phosphatase 2A-2Encodes one of the isoforms of the catalytic subunit of protein phosphatase 2A: AT1G59830/PP2A-1, AT1G10430/PP2A-2, At2g42500/PP2A-3, At3g58500/PP2A-4 [Plant Molecular Biology (1993) 21:475-485 and (1994) 26:523-528 Note that in more recent publications, there is mixed use of gene names for PP2A-3 and PP2A-4 - some refer to At2g42500 as PP2A-3 and some as PP2A-4].		*
PPP2CA-PPP2R1A-PPP2R3A complex	Human	231.049	AT1G13320	protein phosphatase 2A subunit A3one of three genes encoding the 65 kDa regulatory subunit of protein phosphatase 2A (PP2A)			888.23
PPP2R1A-PPP2R1B-PPP2CA-PPME1-EIF4A1 complex	Human	255.061	AT1G59830	protein phosphatase 2A-2Encodes one of the isoforms of the catalytic subunit of protein phosphatase 2A: AT1G59830/PP2A-1, AT1G10430/PP2A-2, At2g42500/PP2A-3, At3g58500/PP2A-4 [Plant Molecular Biology (1993) 21:475-485 and (1994) 26:523-528 Note that in more recent publications, there is mixed use of gene names for PP2A-3 and PP2A-4 - some refer to At2g42500 as PP2A-3 and some as PP2A-4].		*
Prefoldin	Human	100.085	At2g07340	PREFOLDIN 1			94.8941
Prefoldin	Human	100.085	AT5G23290	prefoldin 5	Yes		78.9852
Profilin 1 complex	Human	416.317	AT3G09440	Heat shock protein 70 (Hsp 70) family protein		*
Profilin 1 complex	Human	416.317	AT3G12580	heat shock protein 70		*
Profilin 1 complex	Human	416.317	AT5G02500	heat shock cognate protein 70-1encodes a member of heat shock protein 70 family.		*
Profilin 1 complex	Mouse	248.044	AT3G18780	actin 2Encodes an actin that is constitutively expressed in vegetative structures but not pollen. ACT2 is involved in tip growth of root hairs.		*
Profilin 1 complex	Mouse	248.044	AT5G09810	actin 7Member of Actin gene family.Mutants are defective in germination and root growth.		*
Profilin 1 complex	Human	416.317	AT3G08530	Clathrin, heavy chain		*
Profilin 1 complex	Mouse	248.044	AT2G19760	profilin 1first member of the Arabidopsis profilin multigene family, expressed in all organs of Arabidopsis. Binds poly-L-proline. The first intron of PRF1 enhances gene expression in vegetative tissues.			13.2979
Profilin 1 complex	Human	416.317	AT3G11130	Clathrin, heavy chain		*
Profilin 1 complex	Human	416.317	AT4G29350	profilin 2Encodes profilin2, a low-molecular weight, actin monomer-binding protein that regulates the organization of actin cytoskeleton. Expressed in vegetative organs. The first intron of PRF2 enhances gene expression.			12.6861
Profilin 2 complex	Human	754.79	AT3G09440	Heat shock protein 70 (Hsp 70) family protein		*
Profilin 2 complex	Human	754.79	AT3G12580	heat shock protein 70		*
Profilin 2 complex	Human	754.79	AT5G02500	heat shock cognate protein 70-1encodes a member of heat shock protein 70 family.		*
Profilin 2 complex	Mouse	726.39	AT3G18780	actin 2Encodes an actin that is constitutively expressed in vegetative structures but not pollen. ACT2 is involved in tip growth of root hairs.		*
Profilin 2 complex	Mouse	726.39	AT5G09810	actin 7Member of Actin gene family.Mutants are defective in germination and root growth.		*
Profilin 2 complex	Mouse	726.39	AT2G19760	profilin 1first member of the Arabidopsis profilin multigene family, expressed in all organs of Arabidopsis. Binds poly-L-proline. The first intron of PRF1 enhances gene expression in vegetative tissues.			13.2979
Profilin 2 complex	Human	754.79	AT4G29350	profilin 2Encodes profilin2, a low-molecular weight, actin monomer-binding protein that regulates the organization of actin cytoskeleton. Expressed in vegetative organs. The first intron of PRF2 enhances gene expression.			12.6861
Protein-sorting complex (Stam1, Hgs, Eps15)	Mammalia	243.403	AT1G21630	Calcium-binding EF hand family protein		*
PSD95-FYN-NR2A complex	Human	303.958	AT3G17840	receptor-like kinase 902Encodes a receptor-like kinase found at the cell surface of various tissues. Its function remains unknown.		*
PYR complex	Mouse	984.936	AT3G18780	actin 2Encodes an actin that is constitutively expressed in vegetative structures but not pollen. ACT2 is involved in tip growth of root hairs.		*
PYR complex	Mouse	984.936	AT5G09810	actin 7Member of Actin gene family.Mutants are defective in germination and root growth.		*
Pyruvate dehydrogenase complex	Bovine	173.831	AT1G48030	mitochondrial lipoamide dehydrogenase 1Encodes a mitochondrial lipoamide dehydrogenase whose expression is induced by light.			75.213
Pyruvate dehydrogenase complex	Bovine	173.831	AT3G17240	lipoamide dehydrogenase 2lipoamide dehydrogenase precursor			80.6723
Rab11Fip2-Ap2a complex	Mouse	271.576	AT5G22770	alpha-adaptin	Yes		367.219
Rab27A-Melanophilin-MyosinVa complex	Mouse	305.345	AT3G46060	RAB GTPase homolog 8Asmall GTP-binding protein (ara-3)	Yes		780.562
Rab27A-Melanophilin-MyosinVa complex	Mouse	305.345	AT5G59840	Ras-related small GTP-binding family protein		*
RAB5-EEA1 complex	Human	186.124	AT1G20110	RING/FYVE/PHD zinc finger superfamily protein	Yes		114.456
RAB5-EEA1 complex	Human	186.124	AT4G19640	Ras-related small GTP-binding family proteinEncodes Ara7.		*
RACK1-containing mRNP complex	Rat	237.085	AT4G34110	poly(A) binding protein 2Putative poly-A binding protein. Member of a gene family .Expressed in stele and root meristem and post-fertilization ovules.Member of the class II family of PABP proteins.	Yes		54.9919
RACK1-containing mRNP complex	Rat	237.085	AT1G49760	poly(A) binding protein 8polyadenylate-binding protein, putative / PABP, putative, similar to poly(A)-binding protein GB:AAF66825 GI:7673359 from (Nicotiana tabacum). Highly and ubiquitously expressed. Member of the class II PABP family.	Yes		84.8571
RACK1-containing mRNP complex	Rat	237.085	AT2G23350	poly(A) binding protein 4polyadenylate-binding protein, putative / PABP, putative.Member of the Class II family of PABP proteins. Highly and ubiquitously expressed.			61.7208
RACK1-containing mRNP complex	Rat	237.085	AT1G69250	Nuclear transport factor 2 (NTF2) family protein with RNA binding (RRM-RBD-RNP motifs) domain	Yes		179.649
RACK1-containing mRNP complex	Rat	237.085	AT5G43960	Nuclear transport factor 2 (NTF2) family protein with RNA binding (RRM-RBD-RNP motifs) domain	Yes		195.84
Raf1-PP2A core enzyme complex (Ppp2r1a, Ppp2ca), untreated	Mouse	173.717	AT1G13320	protein phosphatase 2A subunit A3one of three genes encoding the 65 kDa regulatory subunit of protein phosphatase 2A (PP2A)			888.23
Raf1-PP2A core enzyme complex (Ppp2r1a, Ppp2ca), untreated	Mouse	173.717	AT1G59830	protein phosphatase 2A-2Encodes one of the isoforms of the catalytic subunit of protein phosphatase 2A: AT1G59830/PP2A-1, AT1G10430/PP2A-2, At2g42500/PP2A-3, At3g58500/PP2A-4 [Plant Molecular Biology (1993) 21:475-485 and (1994) 26:523-528 Note that in more recent publications, there is mixed use of gene names for PP2A-3 and PP2A-4 - some refer to At2g42500 as PP2A-3 and some as PP2A-4].		*
RAF1-PPP2-PIN1 complex	Human	243.608	AT1G13320	protein phosphatase 2A subunit A3one of three genes encoding the 65 kDa regulatory subunit of protein phosphatase 2A (PP2A)			888.23
RAF1-PPP2-PIN1 complex	Human	243.608	AT2G18040	peptidylprolyl cis/trans isomerase, NIMA-interacting 1phosphorylation-specific peptidyl prolyl cis/trans isomerase (PPIase) with specificity for phosphoserine-proline bonds	Yes		11.039
RAF1-RAS complex, EGF induced	Human	136.248	AT4G35860	GTP-binding 2GTP-binding protein ATGB2		*
RAF1-RAS complex, EGF induced	Human	136.248	AT3G54840	Ras-related small GTP-binding family proteinEncodes a novel Rab-like GTP-ase that is localized to the peripheral membrane of the endosome.	Yes		589.904
Rag1-Rag2-Ku70-Ku80 protein-DNA complex	Mouse	355.3	AT1G20693	high mobility group B2Encodes a protein belonging to the subgroup of HMGB (high mobility group B) proteins that have a distinctive DNA-binding motif, the HMG-box domain. The motif confers non-sequence specific interaction with linear DNA and structure-specific binding to distorted DNA sites. The HMGB proteins are involved in the assembly of nucleoprotein complexes. Can be phosphorylated by CK2alp…	Yes		31.3854
RalBP1-CCNB1-AP2A-NUMB-EPN1 complex	Human	466.742	AT5G22770	alpha-adaptin	Yes		367.219
RANBP1-RAN-KPNB1 complex	Human	144.641	AT2G30060	Pleckstrin homology (PH) domain superfamily protein	Yes		53.0685
RANBP1-RAN-KPNB1 complex	Human	144.641	AT5G53480	ARM repeat superfamily protein		*
Respiratory chain complex I	Bovine	970	AT3G02090	Insulinase (Peptidase family M16) protein		*
Respiratory chain complex I	Human	970	AT4G18810	NAD(P)-binding Rossmann-fold superfamily protein	Yes		35.7327
Respiratory chain complex I	Bovine	970	AT5G40810	Cytochrome C1 family	Yes		817.423
Respiratory chain complex I	Human	970	AT1G49140	Complex I subunit NDUFS6		*
Respiratory chain complex I	Human	970	AT1G65290	mitochondrial acyl carrier protein 2Encodes a member of the mitochondrial acyl carrier protein (ACP) family. As part of the mitochondrial matrix, it is likely to be involved in fatty acid or lipoic acid biogenesis.	Yes		17.1668
Respiratory chain complex I	Human	970	AT1G79010	Alpha-helical ferredoxin		*
Respiratory chain complex I	Human	970	AT2G02050	NADH-ubiquinone oxidoreductase B18 subunit, putative	Yes		16.0177
Respiratory chain complex I	Human	970	AT2G20360	NAD(P)-binding Rossmann-fold superfamily protein		*
Respiratory chain complex I	Bovine	970	AT2G33220	GRIM-19 protein		*
Respiratory chain complex I	Human	970	AT2G44620	mitochondrial acyl carrier protein 1Encodes a member of the mitochondrial acyl carrier protein (ACP) family. As part of the mitochondrial matrix, it is likely to be involved in fatty acid or lipoic acid biogenesis. Its acylated form is predominantly present in the mitochondrial membrane while the non-acylated form is soluble.	Yes		19.348
Respiratory chain complex I	Bovine	970	AT3G03070	NADH-ubiquinone oxidoreductase-related		*
Respiratory chain complex I	Human	970	AT3G03100	NADH:ubiquinone oxidoreductase, 17.2kDa subunit		*
Respiratory chain complex I	Human	970	AT3G12260	LYR family of Fe/S cluster biogenesis protein	Yes		21.9218
Respiratory chain complex I	Human	970	AT3G18410	Complex I subunit NDUFS6		*
Respiratory chain complex I	Human	970	AT4G02580	NADH-ubiquinone oxidoreductase 24 kDa subunit, putative		*
Respiratory chain complex I	Bovine	970	AT4G25050	acyl carrier protein 4encodes an acyl carrier protein predominantly expressed in leaves. Gene expression is upregulated by light.			12.3335
Retromer complex (SNX1, SNX2, VPS35, VPS29, VPS26A)	Human	267.923	AT2G17790	VPS35 homolog AEncodes a protein with similarity to yeast VPS35 which encodes a component of the retromer involved in retrograde endosomal transport. Mutants partially suppress the loss of VTI11 function in Arabidopsis and restores gravitropism in the double mutant.	Yes		716.328
Retromer complex (SNX1, SNX2, VPS35, VPS29, VPS26A)	Human	267.923	AT3G47810	Calcineurin-like metallo-phosphoesterase superfamily proteinHomolog of yeast retromer subunit VPS29. Part of a retromer-like protein complex involved in endosome to lysosome protein transport.			16.7812
RFC2-RIalpha complex	Human	144.016	AT1G13320	protein phosphatase 2A subunit A3one of three genes encoding the 65 kDa regulatory subunit of protein phosphatase 2A (PP2A)			888.23
RGS7-Gbeta5-Galphaq complex	Mammalia	140.408	AT4G34460	GTP binding protein beta 1Encodes the heterotrimeric G-protein beta subunit and is involved in organ shape. A significant fraction of the protein is found in the ER. Mutants carrying null alleles express similar fruit phenotypes, as seen in er plants, but differ from er in that the stem is only slightly shorter than that in the wild type, the pedicel is slightly longer than that in the wild type,…		*
Ribosome, cytoplasmic	Human	1351.26	AT1G18540	Ribosomal protein L6 family protein		*
Ribosome, cytoplasmic	Human	1351.26	AT3G09630	Ribosomal protein L4/L1 family		*
Ribosome, cytoplasmic	Human	1351.26	AT5G02870	Ribosomal protein L4/L1 family		*
Ribosome, cytoplasmic	Human	1351.26	AT1G08360	Ribosomal protein L1p/L10e family	Yes		29.2005
Ribosome, cytoplasmic	Human	1351.26	AT1G15930	Ribosomal protein L7Ae/L30e/S12e/Gadd45 family protein			31.1019
Ribosome, cytoplasmic	Human	1351.26	AT1G43170	ribosomal protein 1Encodes a cytoplasmic ribosomal protein.		*
Ribosome, cytoplasmic	Human	1351.26	AT1G66580	senescence associated gene 24		*
Ribosome, cytoplasmic	Human	1351.26	AT2G34480	Ribosomal protein L18ae/LX family protein	Yes		568.015
Ribosome, cytoplasmic	Human	1351.26	AT2G47610	Ribosomal protein L7Ae/L30e/S12e/Gadd45 family protein		*
Ribosome, cytoplasmic	Human	1351.26	AT3G04840	Ribosomal protein S3Ae		*
Ribosome, cytoplasmic	Human	1351.26	AT3G13580	Ribosomal protein L30/L7 family protein		*
Ribosome, cytoplasmic	Human	1351.26	AT3G18740	Ribosomal protein L7Ae/L30e/S12e/Gadd45 family protein	Yes		87.9835
Ribosome, cytoplasmic	Human	1351.26	AT3G25520	ribosomal protein L5Encodes ribosomal protein L5 that binds to 5S ribosomal RNA and in involved in its export from the nucleus to the cytoplasm. Identified in a screen for enhancers of as1. as1/pgy double mutants show defects in leaf vascular patterning and adaxial cell fate. Double mutant analysis indicates pgy genes function in the same pathway as REV, KAN1 and KAN2.		*
Ribosome, cytoplasmic	Human	1351.26	AT3G48930	Nucleic acid-binding, OB-fold-like protein		*
Ribosome, cytoplasmic	Human	1351.26	AT4G27090	Ribosomal protein L14		*
Ribosome, cytoplasmic	Human	1351.26	AT4G34670	Ribosomal protein S3Ae		*
Ribosome, cytoplasmic	Human	1351.26	AT5G15200	Ribosomal protein S4		*
Ribosome, cytoplasmic	Human	1351.26	AT5G22440	Ribosomal protein L1p/L10e family	Yes		29.4102
Ribosome, cytoplasmic	Human	1351.26	AT5G23900	Ribosomal protein L13e family protein		*
Ribosome, cytoplasmic	Human	1351.26	AT5G39740	ribosomal protein L5 BEncodes a ribosomal protein RPL5B that is involved in ribosome biogenesis and plays a role in organ size control by promoting cell proliferation and preventing compensation in normal leaf development.		*
Ribosome, cytoplasmic	Human	1351.26	AT1G01100	60S acidic ribosomal protein family			171.326	43.0292
Ribosome, cytoplasmic	Human	1351.26	AT1G23290	Ribosomal protein L18e/L15 superfamily proteinEncodes a ribosomal protein L27A, a constituent of the large subunit of the ribosomal complex. Regulated by TCP20.		*
Ribosome, cytoplasmic	Human	1351.26	AT1G41880	Ribosomal protein L35Ae family protein		*
Ribosome, cytoplasmic	Human	1351.26	AT1G48830	Ribosomal protein S7e family protein		*
Ribosome, cytoplasmic	Human	1351.26	AT1G70600	Ribosomal protein L18e/L15 superfamily protein		*
Ribosome, cytoplasmic	Human	1351.26	AT2G01250	Ribosomal protein L30/L7 family protein		*
Ribosome, cytoplasmic	Human	1351.26	AT2G19730	Ribosomal L28e protein family		*
Ribosome, cytoplasmic	Human	1351.26	AT2G27720	60S acidic ribosomal protein family	Yes		194.833	42.5583
Ribosome, cytoplasmic	Human	1351.26	AT2G37190	Ribosomal protein L11 family protein	Yes		140.999
Ribosome, cytoplasmic	Human	1351.26	AT2G41840	Ribosomal protein S5 family protein		*
Ribosome, cytoplasmic	Human	1351.26	AT2G44120	Ribosomal protein L30/L7 family protein		*
Ribosome, cytoplasmic	Human	1351.26	AT3G05560	Ribosomal L22e protein family	Yes		6.84759
Ribosome, cytoplasmic	Human	1351.26	AT3G22230	Ribosomal L27e protein family	Yes		92.8349
Ribosome, cytoplasmic	Human	1351.26	AT3G44590	60S acidic ribosomal protein family	Yes		30.3547
Ribosome, cytoplasmic	Human	1351.26	AT3G53020	Ribosomal protein L24e family proteinRPL24B encodes ribosomal protein L24, homolog of cytosolic RPL24, found in archaea and higher eukaryotes. Arabidopsis has two RPL24 homologs, RPL24A (AT2G36620) and RPL24B. Mutants showed defects in apical-basal gynoecium patterning similar to previously described ett and mp mutants. Transformation of stv1-1 mutant with a uORF-eliminated ETT construct partiall…		*
Ribosome, cytoplasmic	Human	1351.26	AT3G55170	Ribosomal L29 family protein		*
Ribosome, cytoplasmic	Human	1351.26	AT3G60245	Zinc-binding ribosomal protein family protein		*
Ribosome, cytoplasmic	Human	1351.26	AT4G00810	60S acidic ribosomal protein family	Yes		168.772	45.0914
Ribosome, cytoplasmic	Human	1351.26	AT5G07090	Ribosomal protein S4 (RPS4A) family protein		*
Ribosome, cytoplasmic	Human	1351.26	AT5G16130	Ribosomal protein S7e family protein		*
Ribosome, cytoplasmic	Human	1351.26	AT5G47700	60S acidic ribosomal protein family	Yes		174.51	43.5361
Ribosome, cytoplasmic	Human	1351.26	AT5G58420	Ribosomal protein S4 (RPS4A) family protein		*
Ribosome, cytoplasmic	Human	1351.26	AT5G60670	Ribosomal protein L11 family protein	Yes		160.131
Ribosome, cytoplasmic	Human	1351.26	AT1G14320	Ribosomal protein L16p/L10e family proteinEncodes a ribosomal protein L10 and may be involved in translation regulation. Semi-dominant mutations in SAC552 can suppress defects in acaulis5, which encodes a thermospermine synthase, by enhancing translation of acl5 and itself.		*
Ribosome, cytoplasmic	Human	1351.26	AT1G26880	Ribosomal protein L34e superfamily protein	Yes		49.6925
Ribosome, cytoplasmic	Human	1351.26	AT1G72370	40s ribosomal protein SAacidic protein associated to 40S ribosomal subunit of ribosomes. Involved in polysome formation during active protein synthesis. Expressed in actively growing tissue.		*
Ribosome, cytoplasmic	Human	1351.26	AT2G21580	Ribosomal protein S25 family protein		*
Ribosome, cytoplasmic	Human	1351.26	AT2G45710	Zinc-binding ribosomal protein family protein		*
Ribosome, cytoplasmic	Human	1351.26	AT3G02080	Ribosomal protein S19e family protein		*
Ribosome, cytoplasmic	Human	1351.26	AT3G11940	ribosomal protein 5AOne of two genes encoding the ribosomal protein S5. Mutants have semi-dominant developmental phenotypes. Most cell-division processes are delayed or disturbed in the heterozygous mutant, and development is completely arrested at an early embryonic stage in the homozygous mutant.		*
Ribosome, cytoplasmic	Human	1351.26	AT3G53870	Ribosomal protein S3 family protein		*
Ribosome, cytoplasmic	Human	1351.26	AT3G56340	Ribosomal protein S26e family protein		*
Ribosome, cytoplasmic	Human	1351.26	AT3G62250	ubiquitin 5	Yes		51.8897
Ribosome, cytoplasmic	Human	1351.26	AT5G15520	Ribosomal protein S19e family protein		*
Ribosome, cytoplasmic	Human	1351.26	AT5G18380	Ribosomal protein S5 domain 2-like superfamily protein		*
Ribosome, cytoplasmic	Human	1351.26	AT5G46430	Ribosomal protein L32e		*
Ribosome, cytoplasmic	Human	1351.26	AT5G47930	Zinc-binding ribosomal protein family protein		*
Ribosome, cytoplasmic	Human	1351.26	AT5G52650	RNA binding Plectin/S10 domain-containing protein	Yes		7.74446
Ribosome, cytoplasmic	Human	1351.26	AT5G61170	Ribosomal protein S19e family protein	Yes		770.45
Ribosome, cytoplasmic	Human	1351.26	AT5G64140	ribosomal protein S28Encodes a putative ribosomal protein S28.	Yes		9.48429
Ribosome, cytoplasmic	Human	1351.26	AT1G27400	Ribosomal protein L22p/L17e family protein		*
Ribosome, cytoplasmic	Human	1351.26	AT5G28060	Ribosomal protein S24e family protein		*
RIN1-STAM2-EGFR complex	Human	275	At2g26210	Ankyrin repeat family protein			32.1695
RIN1-STAM2-EGFR complex	Human	275	AT4G32760	ENTH/VHS/GAT family protein	Yes		176.878
RIN1-STAM2-EGFR complex	Human	275	AT5G16880	Target of Myb protein 1	Yes		98.6128
RIN1-STAM2-EGFR complex	Human	275	AT5G63640	ENTH/VHS/GAT family protein	Yes		90.9221
RNA polymerase II complex	Human	2023	AT5G19310	Homeotic gene regulator		*
RNA polymerase II complex	Human	2023	AT1G48920	nucleolin like 1Encodes ATNUC-L1 (NUCLEOLIN LIKE 1), the predominant form of the two nucleolin proteins found in Arabidopsis. This protein is involved in rRNA processing, ribosome biosynthesis, and vascular pattern formation. PARL1 localizes to the nucleolus and parl1 mutants accumulate elevated levels of the unspliced 35S pre-rRNA. parl1 mutants also have defects in cotyledon, leaf, sepal, and p…	Yes		120.589	18.858
RNA-induced silencing complex, RISC	Human	438.062	AT1G31280	Argonaute family proteinAn Argonaute gene	Yes		98.6137
SDH-mABC1-PIC-ANT-ATPase complex	Rat	325.993	AT3G08580	ADP/ATP carrier 1mitochondrial ADP/ATP carrier		*
SDH-mABC1-PIC-ANT-ATPase complex	Rat	325.993	AT5G13490	ADP/ATP carrier 2Encodes mitochondrial ADP/ATP carrier		*
SDH-mABC1-PIC-ANT-ATPase complex	Rat	325.993	AT5G14040	phosphate transporter 31		*
Sec6/8 exocyst complex	Human	743.753	AT1G71820	SEC6Encodes a member of the exocyst complex gene family. The exocyst is a protein complex involved in tethering vesicles to the plasma membrane during regulated or polarized secretion.		*
Sec6/8 exocyst complex	Human	743.753	AT1G76850	exocyst complex component sec5Encodes a member of the exocyst complex gene family. The exocyst is a protein complex involved in tethering vesicles to the plasma membrane during regulated or polarized secretion.		*
Sec6/8 exocyst complex	Human	743.753	AT3G10380	subunit of exocyst complex 8Subunit of the Putative Arabidopsis Exocyst Complex		*
Sec6/8 exocyst complex	Human	743.753	AT5G03540	exocyst subunit exo70 family protein A1AtEXO70A1 is a member of EXO70 gene family, putative exocyst subunits, conserved in land plants. Arabidopsis thaliana contains 23 putative EXO70 genes, which can be classified into nine clusters on the phylogenetic tree		*
Sec6/8 exocyst complex	Human	743.753	AT5G49830	exocyst complex component 84BEncodes a member of the exocyst complex gene family. The exocyst is a protein complex involved in tethering vesicles to the plasma membrane during regulated or polarized secretion.		*
Sec6/8 exocyst complex	Human	743.753	AT1G47550	exocyst complex component sec3AEncodes a member of the exocyst complex gene family. The exocyst is a protein complex involved in tethering vesicles to the plasma membrane during regulated or polarized secretion.	Yes		562.962
SIN3 complex	Human	288.964	AT5G19310	Homeotic gene regulator		*
SIN3 complex	Human	288.964	AT2G45640	SIN3 associated polypeptide P18Involved in the regulation of salt stress. Expression of AtSAP18 is induced by NaCl, cold, drought, ABA, and ethylene treatment. AtSAP18 and HDA19 associate with ERF3 and ERF4 both in vitro and in vivo.	Yes		17.7804
SKI complex	Human	346.691	AT4G29830	Transducin/WD40 repeat-like superfamily proteinThe protein is composed of repeats of WD motif which is involved in protein complex formation. The gene is involved in flower timing and flower development. This gene is predicted to encode a protein with a DWD motif. It can bind to DDB1a in Y2H assays, and DDB1b in co-IP assays, and may be involved in the formation of a CUL4-based E3 ubiquitin ligas…	Yes		21.4351
Slp5-Rab27A complex	Mouse	108.975	AT3G46060	RAB GTPase homolog 8Asmall GTP-binding protein (ara-3)	Yes		780.562
Slp5-Rab27A complex	Mouse	108.975	AT5G59840	Ras-related small GTP-binding family protein		*
SLP-76-PLC-gamma-1-ITK complex, alpha-TCR stimulated	Human	280.42	AT3G17840	receptor-like kinase 902Encodes a receptor-like kinase found at the cell surface of various tissues. Its function remains unknown.		*
SMG-1-Upf1-eRF1-eRF3 complex (SURF)	Human	708.385	At1g12920	eukaryotic release factor 1-2Encodes a eukaryotic release factor one homolog.		*
SMG-1-Upf1-eRF1-eRF3 complex (SURF)	Human	708.385	At1g18070	Translation elongation factor EF1A/initiation factor IF2gamma family protein			87.7822
SMN complex, U7 snRNA specific	Human	120.868	AT2G23930	probable small nuclear ribonucleoprotein G	Yes		195.385	9.81984
SNARE complex (HGS, SNAP25, STX13)	Human	117.703	At2g26210	Ankyrin repeat family protein			32.1695
SNARE complex (HGS, SNAP25, STX13)	Human	117.703	AT4G32760	ENTH/VHS/GAT family protein	Yes		176.878
SNARE complex (HGS, SNAP25, STX13)	Human	117.703	AT5G16880	Target of Myb protein 1	Yes		98.6128
SNARE complex (Scfd1, Sec22b, Stx5, Bet1, Gosr2, Gosr1)	Rat	202.863	AT1G11890	Synaptobrevin family proteinmember of SEC22 Gene Family	Yes		405.268
SNARE complex (Scfd1, Sec22b, Stx5, Bet1, Gosr2, Gosr1)	Rat	202.863	AT2G17980	Sec1/munc18-like (SM) proteins superfamilymember of SLY1 Gene Family		*
SNARE complex (Scfd1, Sec22b, Stx5, Bet1, Gosr2, Gosr1)	Rat	202.863	AT3G24350	syntaxin of plants 32member of Glycoside Hydrolase Family 17		*
SNARE complex (Scfd1, Sec22b, Stx5, Bet1, Gosr2, Gosr1)	Rat	202.863	AT3G58170	BET1P/SFT1P-like protein 14AEncodes a Bet1/Sft1-like SNARE protein which fully suppresses the temperature-sensitive growth defect in <i>sft1-1</i> yeast cells however, it cannot support the deletion of the yeast BET1 gene (<i>bet1&#916</i>).	Yes		742.663
SNARE complex (SNAP23, STX1A)	Human	56.3775	AT5G08080	syntaxin of plants 132member of SYP13 Gene Family		*
SNARE complex (Snap47, Stx1a, Vamp2)	Rat	80.1095	AT3G52400	syntaxin of plants 122syntaxin protein, involved in the negative regulation of defense pathways such as programmed cell death, salicylic acid signalling pathway, jasmonic acid signalling pathway		*
SNARE complex (Stx1a, Napa, Snap25, Vamp2, Nsf)	Rat	148.913	AT4G04910	AAA-type ATPase family proteinN-ethylmaleimide sensitive factor		*
SNARE complex (Stx1a, Napa, Snap25, Vamp2, Nsf)	Rat	148.913	AT3G56190	alpha-soluble NSF attachment protein 2Encodes one of two alpha-SNAPs (soluble NSF attachment protein) in Arabidopsis	Yes		30.3538
SNARE complex (Stx4, Stx6, Stx7, Vamp3, Vamp7, Vamp8, Vti1b)	Mouse	155.59	AT4G32150	vesicle-associated membrane protein 711AtVAMP711 is a member of Synaptobrevin-like AtVAMP7C, v-SNARE (soluble N-ethyl-maleimide sensitive factor attachment protein receptors) protein family. SNAREs have been divided into four subgroups: Qa-, Qb-, Qc- and R-SNAREs. R-SNAREs are classified into three groups, the Sec22-, YKT6- and VAMP7-like R-SNAREs. One R-SNARE and three Q-SNAREs (one of each subg…		*
SNARE complex (Stx4, Stx6, Stx7, Vamp3, Vamp7, Vamp8, Vti1b)	Mouse	155.59	AT5G11150	vesicle-associated membrane protein 713Member of Synaptobrevin-like AtVAMP7C, v-SNARE protein family.		*
SNARE complex (Stx5, p97, Nsfl1c)	Rat	169.648	AT4G04210	plant UBX domain containing protein 4Arabidopsis thaliana CDC48-interacting UBX-domain protein (PUX4)			63.9262
SNARE complex (Stx5, p97, Nsfl1c)	Rat	169.648	AT4G15410	serine/threonine protein phosphatase 2A 55 kDa regulatory subunit B prime gamma			102.769
SNARE complex (Stx5, p97, Nsfl1c)	Rat	169.648	AT4G22150	plant UBX domain-containing protein 3Arabidopsis thaliana CDC48-interacting UBX-domain protein (PUX3)	Yes		72.0489
SNARE complex (Stx5, Ykt6, Gosr1, Bet1)	Rat	102.624	AT5G58060	SNARE-like superfamily proteinmember of YKT6 Gene Family	Yes		17.6664
SNW1 complex	Human	2005.16	AT1G80070	Pre-mRNA-processing-splicing factora genetic locus involved in embryogenesis. Mutations in this locus result in an abnormal suspensor and embryo lethality.		*
SNW1 complex	Human	2005.16	AT4G05420	damaged DNA binding protein 1AStructurally similar to damaged DNA binding proteins.DDB1a is part of a 350 KDa nuclear localized DET1 protein complex. This complex may physically interact with histone tails and while bound to chromatin- repress transcription of genes involved in photomorphogenesis.	Yes		99.2903
SNW1 complex	Human	2005.16	AT1G20960	U5 small nuclear ribonucleoprotein helicase, putative	Yes		61.7214
SNW1 complex	Human	2005.16	AT1G77180	chromatin protein familyEncodes a putative transcriptional factor. Shows transcriptional activator activity in yeast. Involved in response to abscisic acid, salt and osmotic stress.	Yes		51.4382
SNX complex (SNX1,1a,2,4, PDGF receptor)	Human	289.777	AT5G38990	Malectin/receptor-like protein kinase family protein	Yes		106.598
Spliceosome	Human	9700.41	AT4G34110	poly(A) binding protein 2Putative poly-A binding protein. Member of a gene family .Expressed in stele and root meristem and post-fertilization ovules.Member of the class II family of PABP proteins.	Yes		54.9919
Spliceosome	Human	9700.41	AT1G49760	poly(A) binding protein 8polyadenylate-binding protein, putative / PABP, putative, similar to poly(A)-binding protein GB:AAF66825 GI:7673359 from (Nicotiana tabacum). Highly and ubiquitously expressed. Member of the class II PABP family.	Yes		84.8571
Spliceosome	Human	9700.41	AT2G23350	poly(A) binding protein 4polyadenylate-binding protein, putative / PABP, putative.Member of the Class II family of PABP proteins. Highly and ubiquitously expressed.			61.7208
Spliceosome	Human	9700.41	AT1G80070	Pre-mRNA-processing-splicing factora genetic locus involved in embryogenesis. Mutations in this locus result in an abnormal suspensor and embryo lethality.		*
Spliceosome	Human	9700.41	AT2G23930	probable small nuclear ribonucleoprotein G	Yes		195.385	9.81984
Spliceosome	Human	9700.41	AT2G13540	ARM repeat superfamily proteinEncodes a nuclear cap-binding protein that forms a heterodimeric complex with CBP20 and is involved in ABA signaling and flowering. Mutants are early flowering and exhibit hypersensitive response to ABA in germination inhibition.Loss of ABH1 function results in abnormal processing of mRNAs for several important floral regulators (FLC, CO, FLM). Analysis of loss of fu…	Yes		97.8065
Spliceosome	Human	9700.41	AT1G04510	MOS4-associated complex 3AEncodes MAC3A, a U-box proteins with homology to the yeast and human E3 ubiquitin ligase Prp19. Associated with the MOS4-Associated Complex (MAC). Involved in plant innate immunity.	Yes		84.1755
Spliceosome	Human	9700.41	AT1G20960	U5 small nuclear ribonucleoprotein helicase, putative	Yes		61.7214
Spliceosome	Human	9700.41	AT1G76860	Small nuclear ribonucleoprotein family protein	Yes		67.9587
Spliceosome	Human	9700.41	AT1G77180	chromatin protein familyEncodes a putative transcriptional factor. Shows transcriptional activator activity in yeast. Involved in response to abscisic acid, salt and osmotic stress.	Yes		51.4382
Spliceosome	Human	9700.41	AT2G19430	DWD (DDB1-binding WD40 protein) hypersensitive to ABA 1This gene is predicted to encode a protein with a DWD motif. It can bind to DDB1a in Y2H assays, and DDB1b in co-IP assays, and may be involved in the formation of a CUL4-based E3 ubiquitin ligase. Encodes a component of the putative Arabidopsis THO/TREX complex: THO1 or HPR1 (At5g09860), THO2 (At1g24706), THO3 or TEX1 (At5g56130), THO5 (At5g…	Yes		20.488
Spliceosome	Human	9700.41	AT2G33340	MOS4-associated complex 3BEncodes MAC3B, a U-box proteins with homology to the yeast and human E3 ubiquitin ligase Prp19. Associated with the MOS4-Associated Complex (MAC). Involved in plant innate immunity.	Yes		92.4306
Spliceosome	Human	9700.41	AT2G24590	RNA recognition motif and CCHC-type zinc finger domains containing protein	Yes		24.646
Spliceosome	Human	9700.41	AT2G36130	Cyclophilin-like peptidyl-prolyl cis-trans isomerase family protein	Yes		12.5391
Spliceosome	Human	9700.41	AT2G42520	P-loop containing nucleoside triphosphate hydrolases superfamily protein		*
Spliceosome	Human	9700.41	AT2G43770	Transducin/WD40 repeat-like superfamily protein	Yes		27.6571
Spliceosome	Human	9700.41	AT3G58510	DEA(D/H)-box RNA helicase family protein		*
Spliceosome	Human	9700.41	AT4G39680	SAP domain-containing protein	Yes		279.539
Spliceosome	Human	9700.41	At5g20160	Ribosomal protein L7Ae/L30e/S12e/Gadd45 family protein	Yes		21.7933
Spliceosome	Human	9700.41	AT5G27720	Small nuclear ribonucleoprotein family protein	Yes		82.7507
Spliceosome	Human	9700.41	AT5G59950	RNA-binding (RRM/RBD/RNP motifs) family protein	Yes		29.3151
Spliceosome	Human	9700.41	At1g03740	Protein kinase superfamily protein	Yes		20.3507
Spliceosome	Human	9700.41	AT2G21660	cold, circadian rhythm, and rna binding 2Encodes a small glycine-rich RNA binding protein that is part of a negative-feedback loop through which AtGRP7 regulates the circadian oscillations of its own transcript. Gene expression is induced by cold. GRP7 appears to promote stomatal opening and reduce tolerance under salt and dehydration stress conditions, but, promotes stomatal closing and thereby …	Yes		14.0892
Spliceosome	Human	9700.41	AT2G25070	Protein phosphatase 2C family protein	Yes		39.4726
Splicing-associated factors complex	Human	225.601	AT5G02530	RNA-binding (RRM/RBD/RNP motifs) family protein	Yes		14.3725
SRCAP-associated chromatin remodeling complex	Human	664.66	AT5G67630	P-loop containing nucleoside triphosphate hydrolases superfamily protein	Yes		56.9059
Succinyl-CoA synthetase, ADP-forming	Human	76.8108	AT2G20420	ATP citrate lyase (ACL) family protein			53.6792
Succinyl-CoA synthetase, ADP-forming	Human	76.8108	AT5G08300	Succinyl-CoA ligase, alpha subunit			50.6565
Sulphiredoxin-peroxiredoxin complex	Human	36.2383	AT3G11630	Thioredoxin superfamily proteinEncodes a 2-Cys peroxiredoxin (2-Cys PrxA) that contains two catalytic Cys residues.	Yes		180.793	39.6897
Sulphiredoxin-peroxiredoxin complex	Human	36.2383	AT5G06290	2-cysteine peroxiredoxin BEncodes a 2-Cys peroxiredoxin (2-Cys PrxB) that contains two catalytic Cys residues.			40.1729
SWAP complex	Mouse	291.116	AT1G48920	nucleolin like 1Encodes ATNUC-L1 (NUCLEOLIN LIKE 1), the predominant form of the two nucleolin proteins found in Arabidopsis. This protein is involved in rRNA processing, ribosome biosynthesis, and vascular pattern formation. PARL1 localizes to the nucleolus and parl1 mutants accumulate elevated levels of the unspliced 35S pre-rRNA. parl1 mutants also have defects in cotyledon, leaf, sepal, and p…	Yes		120.589	18.858
SWI/SNF chromatin-remodeling complex	Human	425.545	AT5G19310	Homeotic gene regulator		*
SWI-SNF chromatin remodeling-related-BRCA1 complex	Human	1460.07	AT5G19310	Homeotic gene regulator		*
TGF-beta receptor	Mouse	117.805	AT5G16590	Leucine-rich repeat protein kinase family protein		*
TGF-beta receptor	Mouse	117.805	AT5G38990	Malectin/receptor-like protein kinase family protein	Yes		106.598
TGF-beta receptor	Mouse	117.805	AT1G48480	receptor-like kinase 1Arabidopsis thaliana receptor-like protein kinase (RKL1) gene		*
TGF-beta receptor	Mouse	117.805	AT3G02880	Leucine-rich repeat protein kinase family protein		*
TGF-beta receptor	Mammalia	117	AT3G15610	Transducin/WD40 repeat-like superfamily protein	Yes		34.5567
TGF-beta receptor	Mouse	117.805	AT3G51550	Malectin/receptor-like protein kinase family proteinEncodes a synergid-expressed, plasma-membrane localized receptor-like kinase that accumulates asymetrically in the synergid membrnane at the filiform apparatus and mediates male-female gametophyte interactions during pollen tube reception.		*
THO complex	Human	397.964	AT2G19430	DWD (DDB1-binding WD40 protein) hypersensitive to ABA 1This gene is predicted to encode a protein with a DWD motif. It can bind to DDB1a in Y2H assays, and DDB1b in co-IP assays, and may be involved in the formation of a CUL4-based E3 ubiquitin ligase. Encodes a component of the putative Arabidopsis THO/TREX complex: THO1 or HPR1 (At5g09860), THO2 (At1g24706), THO3 or TEX1 (At5g56130), THO5 (At5g…	Yes		20.488
TIM complex, mitochondrial	Rat	61	AT3G09440	Heat shock protein 70 (Hsp 70) family protein		*
TIM complex, mitochondrial	Rat	61	AT3G12580	heat shock protein 70		*
TIM complex, mitochondrial	Rat	61	AT5G02500	heat shock cognate protein 70-1encodes a member of heat shock protein 70 family.		*
TIM complex, mitochondrial	Rat	61	AT1G72750	translocase inner membrane subunit 23-2		*
TIM complex, mitochondrial	Human	61	At2g29530	Tim10/DDP family zinc finger proteinEncodes a small zinc finger-like protein that is a component of the mitochondrial protein import apparatus.			58.2297
TIM complex, mitochondrial	Human	61	AT3G46560	Tim10/DDP family zinc finger proteinEncodes a small zinc finger-like protein that is a component of the mitochondrial protein import apparatus.	Yes		52.6164
TIP49-TIP48-BAF53 complex	Human	148.583	AT5G67630	P-loop containing nucleoside triphosphate hydrolases superfamily protein	Yes		56.9059
TIP60 histone acetylase complex	Human	644.634	AT5G67630	P-loop containing nucleoside triphosphate hydrolases superfamily protein	Yes		56.9059
TLE1 corepressor complex (MASH1 promoter-corepressor complex)	Human	1019.8	AT1G48920	nucleolin like 1Encodes ATNUC-L1 (NUCLEOLIN LIKE 1), the predominant form of the two nucleolin proteins found in Arabidopsis. This protein is involved in rRNA processing, ribosome biosynthesis, and vascular pattern formation. PARL1 localizes to the nucleolus and parl1 mutants accumulate elevated levels of the unspliced 35S pre-rRNA. parl1 mutants also have defects in cotyledon, leaf, sepal, and p…	Yes		120.589	18.858
TLE1 corepressor complex (MASH1 promoter-corepressor complex)	Human	1019.8	AT1G79920	Heat shock protein 70 (Hsp 70) family protein		*
TNF-alpha/NF-kappa B signaling complex	Human	770	AT1G18540	Ribosomal protein L6 family protein		*
TNF-alpha/NF-kappa B signaling complex	Human	770	AT1G75950	S phase kinase-associated protein 1SKP1 is core component of the SCF family of E3 ubiquitin ligases and serves to tether the rest of the complex to an F-box protein, which provides specificity in binding to ubiquitin ligase substrate proteins. Predominately expressed from leptotene to pachytene. Negatively regulates recombination. Interacts with P0, a silencing suppressor protein encoded by poler…			30.3868
TNF-alpha/NF-kappa B signaling complex	Human	770	AT3G09630	Ribosomal protein L4/L1 family		*
TNF-alpha/NF-kappa B signaling complex	Human	770	AT5G02870	Ribosomal protein L4/L1 family		*
TNF-alpha/NF-kappa B signaling complex	Human	770	AT3G18740	Ribosomal protein L7Ae/L30e/S12e/Gadd45 family protein	Yes		87.9835
TNF-alpha/NF-kappa B signaling complex	Human	770	AT3G48930	Nucleic acid-binding, OB-fold-like protein		*
TNF-alpha/NF-kappa B signaling complex	Human	770	AT3G25230	rotamase FKBP 1Encodes a a high molecular weight member of the FK506 binding protein (FKBP) family. It has three FKBP12-like domains, tetratricopeptide repeats, and a putative calmodulin binding domain. Modulates thermotolerance by interacting with HSP90.1 and affecting the accumulation of HsfA2-regulated sHSPs.			66.2907
TNF-alpha/NF-kappa B signaling complex	Human	770	AT4G36680	Tetratricopeptide repeat (TPR)-like superfamily protein	Yes		58.2449
TorsinA-TorsinB complex	Human	71.3391	AT5G50920	CLPC homologue 1Encodes a protein that is similar to ATP-dependent Clp protease ATP-binding subunit / ClpC. Involved in protein import into the chloroplast. May provide ATP source that drives the TIC (Translocon at the Inner envelope membrane of Chloroplasts) translocation machinery.		*
TREX complex	Human	512.222	AT2G19430	DWD (DDB1-binding WD40 protein) hypersensitive to ABA 1This gene is predicted to encode a protein with a DWD motif. It can bind to DDB1a in Y2H assays, and DDB1b in co-IP assays, and may be involved in the formation of a CUL4-based E3 ubiquitin ligase. Encodes a component of the putative Arabidopsis THO/TREX complex: THO1 or HPR1 (At5g09860), THO2 (At1g24706), THO3 or TEX1 (At5g56130), THO5 (At5g…	Yes		20.488
TREX complex	Human	512.222	AT5G02530	RNA-binding (RRM/RBD/RNP motifs) family protein	Yes		14.3725
TSG101-VPS37B-VPS28 complex	Human	100.546	AT4G21560	vacuolar protein sorting-associated protein 28 homolog 1	Yes		25.7855
Ubiquilin-proteasome complex	Human	311.363	AT2G17200	ubiquitin family protein			29.6563
Ubiquitin E3 ligase	Human	180	AT1G75950	S phase kinase-associated protein 1SKP1 is core component of the SCF family of E3 ubiquitin ligases and serves to tether the rest of the complex to an F-box protein, which provides specificity in binding to ubiquitin ligase substrate proteins. Predominately expressed from leptotene to pachytene. Negatively regulates recombination. Interacts with P0, a silencing suppressor protein encoded by poler…			30.3868
Ubiquitin E3 ligase	Human	180	AT4G05420	damaged DNA binding protein 1AStructurally similar to damaged DNA binding proteins.DDB1a is part of a 350 KDa nuclear localized DET1 protein complex. This complex may physically interact with histone tails and while bound to chromatin- repress transcription of genes involved in photomorphogenesis.	Yes		99.2903
Ubiquitin E3 ligase	Human	180	AT2G27960	cyclin-dependent kinase-subunit 1catalytic subunit of cyclin dependent kinase 1. physically interact with cyclin-dependent kinases (CDKs) and play an essential, but yet not entirely resolved, role in the regulation of the cell cycle	Yes		10.7854
Ubiquitin E3 ligase	Human	180	At5g57860	Ubiquitin-like superfamily protein			23.7092
Ufd1-Npl4 complex	Rat	102.41	AT2G47970	Nuclear pore localisation protein NPL4			39.7748
uKHC-KLC1-KLC2 kinesin complex	Mouse	237.533	AT4G10840	Tetratricopeptide repeat (TPR)-like superfamily protein	Yes		103.534
Upf complex (UPF1, UPF2, UPF3a)	Human	326.852	AT1G33980	Smg-4/UPF3 family proteinInvolved in mRNA surveillance, detects exported mRNAs with truncated open reading frames and initiates nonsense-mediated mRNA decay (NMD)	Yes		29.4777
URI complex (Unconventional prefoldin RPB5 Interactor)	Human	392.542	AT5G67630	P-loop containing nucleoside triphosphate hydrolases superfamily protein	Yes		56.9059
URI complex (Unconventional prefoldin RPB5 Interactor)	Human	392.542	AT1G75950	S phase kinase-associated protein 1SKP1 is core component of the SCF family of E3 ubiquitin ligases and serves to tether the rest of the complex to an F-box protein, which provides specificity in binding to ubiquitin ligase substrate proteins. Predominately expressed from leptotene to pachytene. Negatively regulates recombination. Interacts with P0, a silencing suppressor protein encoded by poler…			30.3868
Vacuolar ATPase	Bovine	708.011	AT3G42050	vacuolar ATP synthase subunit H family protein		*
Vacuolar ATPase	Bovine	708.011	AT3G58730	vacuolar ATP synthase subunit D (VATD) / V-ATPase D subunit / vacuolar proton pump D subunit (VATPD)	Yes		763.423
VHL-VDU1-TCEB1-TCEB2 complex	Human	144.012	At5g57860	Ubiquitin-like superfamily protein			23.7092
Vps29-Vps35-Vps26a complex	Mouse	150.322	AT2G17790	VPS35 homolog AEncodes a protein with similarity to yeast VPS35 which encodes a component of the retromer involved in retrograde endosomal transport. Mutants partially suppress the loss of VTI11 function in Arabidopsis and restores gravitropism in the double mutant.	Yes		716.328
Vps29-Vps35-Vps26a complex	Mouse	150.322	AT3G47810	Calcineurin-like metallo-phosphoesterase superfamily proteinHomolog of yeast retromer subunit VPS29. Part of a retromer-like protein complex involved in endosome to lysosome protein transport.			16.7812

## Sheet: Arabidopsis orthologs
Complex name	Organism	Uni prot (from organism)	ATG Arabidopsis	Predicted by Inparanoid	Predicted by Metaphors	Metazoan protein predicted to have single Arabidopsis ortholog	Number of subunits metazoan complex	Number of Unique Subunits ID in Arabidopsis	Total Number subunits ID arabidopsis	Coverage	Percent coverage calculated by the number of unique arabidopsis proteins ID to total number in metazoan complex
TGF-beta receptor	Mouse	Q62312	AT3G53380		Yes		2	2	49	High Coverage	1
TGF-beta receptor	Mouse	Q62312	AT5G40380		Yes		2	2	49	High Coverage	1
TGF-beta receptor	Mouse	Q62312	AT5G66850		Yes		2	2	49	High Coverage	1
TGF-beta receptor	Mouse	Q64729	AT1G18390		Yes		2	2	49	High Coverage	1
TGF-beta receptor	Mouse	Q64729	AT1G24650		Yes		2	2	49	High Coverage	1
TGF-beta receptor	Mouse	Q64729	AT1G25390		Yes		2	2	49	High Coverage	1
TGF-beta receptor	Mouse	Q64729	AT1G48480		Yes		2	2	49	High Coverage	1
TGF-beta receptor	Mouse	Q64729	AT1G61610		Yes		2	2	49	High Coverage	1
TGF-beta receptor	Mouse	Q64729	AT1G66150		Yes		2	2	49	High Coverage	1
TGF-beta receptor	Mouse	Q64729	AT1G66830		Yes		2	2	49	High Coverage	1
TGF-beta receptor	Mouse	Q64729	AT1G66880		Yes		2	2	49	High Coverage	1
TGF-beta receptor	Mouse	Q64729	AT1G66910		Yes		2	2	49	High Coverage	1
TGF-beta receptor	Mouse	Q64729	AT1G67000		Yes		2	2	49	High Coverage	1
TGF-beta receptor	Mouse	Q64729	AT1G80640		Yes		2	2	49	High Coverage	1
TGF-beta receptor	Mouse	Q64729	AT2G01820		Yes		2	2	49	High Coverage	1
TGF-beta receptor	Mouse	Q64729	AT2G07040		Yes		2	2	49	High Coverage	1
TGF-beta receptor	Mouse	Q64729	AT2G16250		Yes		2	2	49	High Coverage	1
TGF-beta receptor	Mouse	Q64729	AT2G23770		Yes		2	2	49	High Coverage	1
TGF-beta receptor	Mouse	Q64729	AT2G24230		Yes		2	2	49	High Coverage	1
TGF-beta receptor	Mouse	Q64729	AT2G33580		Yes		2	2	49	High Coverage	1
TGF-beta receptor	Mouse	Q64729	AT2G36570		Yes		2	2	49	High Coverage	1
TGF-beta receptor	Mouse	Q64729	AT2G42290		Yes		2	2	49	High Coverage	1
TGF-beta receptor	Mouse	Q64729	AT2G45340		Yes		2	2	49	High Coverage	1
TGF-beta receptor	Mouse	Q64729	AT3G01840		Yes		2	2	49	High Coverage	1
TGF-beta receptor	Mouse	Q64729	AT3G02880		Yes		2	2	49	High Coverage	1
TGF-beta receptor	Mouse	Q64729	AT3G04690		Yes		2	2	49	High Coverage	1
TGF-beta receptor	Mouse	Q64729	AT3G07070		Yes		2	2	49	High Coverage	1
TGF-beta receptor	Mouse	Q64729	AT3G47570		Yes		2	2	49	High Coverage	1
TGF-beta receptor	Mouse	Q64729	AT3G47580		Yes		2	2	49	High Coverage	1
TGF-beta receptor	Mouse	Q64729	AT3G50230		Yes		2	2	49	High Coverage	1
TGF-beta receptor	Mouse	Q64729	AT3G51550		Yes		2	2	49	High Coverage	1
TGF-beta receptor	Mouse	Q64729	AT3G53380		Yes		2	2	49	High Coverage	1
TGF-beta receptor	Mouse	Q64729	AT4G13190		Yes		2	2	49	High Coverage	1
TGF-beta receptor	Mouse	Q64729	AT4G22130		Yes		2	2	49	High Coverage	1
TGF-beta receptor	Mouse	Q64729	AT4G22730		Yes		2	2	49	High Coverage	1
TGF-beta receptor	Mouse	Q64729	AT5G10290		Yes		2	2	49	High Coverage	1
TGF-beta receptor	Mouse	Q64729	AT5G13160		Yes		2	2	49	High Coverage	1
TGF-beta receptor	Mouse	Q64729	AT5G16000		Yes		2	2	49	High Coverage	1
TGF-beta receptor	Mouse	Q64729	AT5G16590		Yes		2	2	49	High Coverage	1
TGF-beta receptor	Mouse	Q64729	AT5G20050		Yes		2	2	49	High Coverage	1
TGF-beta receptor	Mouse	Q64729	AT5G38260		Yes		2	2	49	High Coverage	1
TGF-beta receptor	Mouse	Q64729	AT5G38990		Yes		2	2	49	High Coverage	1
TGF-beta receptor	Mouse	Q64729	AT5G40380		Yes		2	2	49	High Coverage	1
TGF-beta receptor	Mouse	Q64729	AT5G43020		Yes		2	2	49	High Coverage	1
TGF-beta receptor	Mouse	Q64729	AT5G45800		Yes		2	2	49	High Coverage	1
TGF-beta receptor	Mouse	Q64729	AT5G51560		Yes		2	2	49	High Coverage	1
TGF-beta receptor	Mouse	Q64729	AT5G56040		Yes		2	2	49	High Coverage	1
TGF-beta receptor	Mouse	Q64729	AT5G61350		Yes		2	2	49	High Coverage	1
TGF-beta receptor	Mouse	Q64729	AT5G66850		Yes		2	2	49	High Coverage	1
TGF-beta-receptor-Strap complex	Mammalia	Q62312	AT3G53380		Yes		3	3	52	High Coverage	1
TGF-beta-receptor-Strap complex	Mammalia	Q62312	AT5G40380		Yes		3	3	52	High Coverage	1
TGF-beta-receptor-Strap complex	Mammalia	Q62312	AT5G66850		Yes		3	3	52	High Coverage	1
TGF-beta-receptor-Strap complex	Mammalia	Q64729	AT1G18390		Yes		3	3	52	High Coverage	1
TGF-beta-receptor-Strap complex	Mammalia	Q64729	AT1G24650		Yes		3	3	52	High Coverage	1
TGF-beta-receptor-Strap complex	Mammalia	Q64729	AT1G25390		Yes		3	3	52	High Coverage	1
TGF-beta-receptor-Strap complex	Mammalia	Q64729	AT1G48480		Yes		3	3	52	High Coverage	1
TGF-beta-receptor-Strap complex	Mammalia	Q64729	AT1G61610		Yes		3	3	52	High Coverage	1
TGF-beta-receptor-Strap complex	Mammalia	Q64729	AT1G66150		Yes		3	3	52	High Coverage	1
TGF-beta-receptor-Strap complex	Mammalia	Q64729	AT1G66830		Yes		3	3	52	High Coverage	1
TGF-beta-receptor-Strap complex	Mammalia	Q64729	AT1G66880		Yes		3	3	52	High Coverage	1
TGF-beta-receptor-Strap complex	Mammalia	Q64729	AT1G66910		Yes		3	3	52	High Coverage	1
TGF-beta-receptor-Strap complex	Mammalia	Q64729	AT1G67000		Yes		3	3	52	High Coverage	1
TGF-beta-receptor-Strap complex	Mammalia	Q64729	AT1G80640		Yes		3	3	52	High Coverage	1
TGF-beta-receptor-Strap complex	Mammalia	Q64729	AT2G01820		Yes		3	3	52	High Coverage	1
TGF-beta-receptor-Strap complex	Mammalia	Q64729	AT2G07040		Yes		3	3	52	High Coverage	1
TGF-beta-receptor-Strap complex	Mammalia	Q64729	AT2G16250		Yes		3	3	52	High Coverage	1
TGF-beta-receptor-Strap complex	Mammalia	Q64729	AT2G23770		Yes		3	3	52	High Coverage	1
TGF-beta-receptor-Strap complex	Mammalia	Q64729	AT2G24230		Yes		3	3	52	High Coverage	1
TGF-beta-receptor-Strap complex	Mammalia	Q64729	AT2G33580		Yes		3	3	52	High Coverage	1
TGF-beta-receptor-Strap complex	Mammalia	Q64729	AT2G36570		Yes		3	3	52	High Coverage	1
TGF-beta-receptor-Strap complex	Mammalia	Q64729	AT2G42290		Yes		3	3	52	High Coverage	1
TGF-beta-receptor-Strap complex	Mammalia	Q64729	AT2G45340		Yes		3	3	52	High Coverage	1
TGF-beta-receptor-Strap complex	Mammalia	Q64729	AT3G01840		Yes		3	3	52	High Coverage	1
TGF-beta-receptor-Strap complex	Mammalia	Q64729	AT3G02880		Yes		3	3	52	High Coverage	1
TGF-beta-receptor-Strap complex	Mammalia	Q64729	AT3G04690		Yes		3	3	52	High Coverage	1
TGF-beta-receptor-Strap complex	Mammalia	Q64729	AT3G07070		Yes		3	3	52	High Coverage	1
TGF-beta-receptor-Strap complex	Mammalia	Q64729	AT3G47570		Yes		3	3	52	High Coverage	1
TGF-beta-receptor-Strap complex	Mammalia	Q64729	AT3G47580		Yes		3	3	52	High Coverage	1
TGF-beta-receptor-Strap complex	Mammalia	Q64729	AT3G50230		Yes		3	3	52	High Coverage	1
TGF-beta-receptor-Strap complex	Mammalia	Q64729	AT3G51550		Yes		3	3	52	High Coverage	1
TGF-beta-receptor-Strap complex	Mammalia	Q64729	AT3G53380		Yes		3	3	52	High Coverage	1
TGF-beta-receptor-Strap complex	Mammalia	Q64729	AT4G13190		Yes		3	3	52	High Coverage	1
TGF-beta-receptor-Strap complex	Mammalia	Q64729	AT4G22130		Yes		3	3	52	High Coverage	1
TGF-beta-receptor-Strap complex	Mammalia	Q64729	AT4G22730		Yes		3	3	52	High Coverage	1
TGF-beta-receptor-Strap complex	Mammalia	Q64729	AT5G10290		Yes		3	3	52	High Coverage	1
TGF-beta-receptor-Strap complex	Mammalia	Q64729	AT5G13160		Yes		3	3	52	High Coverage	1
TGF-beta-receptor-Strap complex	Mammalia	Q64729	AT5G16000		Yes		3	3	52	High Coverage	1
TGF-beta-receptor-Strap complex	Mammalia	Q64729	AT5G16590		Yes		3	3	52	High Coverage	1
TGF-beta-receptor-Strap complex	Mammalia	Q64729	AT5G20050		Yes		3	3	52	High Coverage	1
TGF-beta-receptor-Strap complex	Mammalia	Q64729	AT5G38260		Yes		3	3	52	High Coverage	1
TGF-beta-receptor-Strap complex	Mammalia	Q64729	AT5G38990		Yes		3	3	52	High Coverage	1
TGF-beta-receptor-Strap complex	Mammalia	Q64729	AT5G40380		Yes		3	3	52	High Coverage	1
TGF-beta-receptor-Strap complex	Mammalia	Q64729	AT5G43020		Yes		3	3	52	High Coverage	1
TGF-beta-receptor-Strap complex	Mammalia	Q64729	AT5G45800		Yes		3	3	52	High Coverage	1
TGF-beta-receptor-Strap complex	Mammalia	Q64729	AT5G51560		Yes		3	3	52	High Coverage	1
TGF-beta-receptor-Strap complex	Mammalia	Q64729	AT5G56040		Yes		3	3	52	High Coverage	1
TGF-beta-receptor-Strap complex	Mammalia	Q64729	AT5G61350		Yes		3	3	52	High Coverage	1
TGF-beta-receptor-Strap complex	Mammalia	Q64729	AT5G66850		Yes		3	3	52	High Coverage	1
TGF-beta-receptor-Strap complex	Mammalia	Q9Z1Z2	AT1G15470		Yes		3	3	52	High Coverage	1
TGF-beta-receptor-Strap complex	Mammalia	Q9Z1Z2	AT1G52730		Yes		3	3	52	High Coverage	1
TGF-beta-receptor-Strap complex	Mammalia	Q9Z1Z2	AT3G15610		Yes		3	3	52	High Coverage	1
Apoptosome	Human	O14727	AT1G10920		Yes		2	2	48	High Coverage	1
Apoptosome	Human	O14727	AT1G12210		Yes		2	2	48	High Coverage	1
Apoptosome	Human	O14727	AT1G12220		Yes		2	2	48	High Coverage	1
Apoptosome	Human	O14727	AT1G12280		Yes		2	2	48	High Coverage	1
Apoptosome	Human	O14727	AT1G12290		Yes		2	2	48	High Coverage	1
Apoptosome	Human	O14727	AT1G33560		Yes		2	2	48	High Coverage	1
Apoptosome	Human	O14727	AT1G58410		Yes		2	2	48	High Coverage	1
Apoptosome	Human	O14727	AT1G58602		Yes		2	2	48	High Coverage	1
Apoptosome	Human	O14727	AT1G58807		Yes		2	2	48	High Coverage	1
Apoptosome	Human	O14727	AT1G58848		Yes		2	2	48	High Coverage	1
Apoptosome	Human	O14727	AT1G59780		Yes		2	2	48	High Coverage	1
Apoptosome	Human	O14727	AT1G61180		Yes		2	2	48	High Coverage	1
Apoptosome	Human	O14727	AT1G61190		Yes		2	2	48	High Coverage	1
Apoptosome	Human	O14727	AT1G61300		Yes		2	2	48	High Coverage	1
Apoptosome	Human	O14727	AT1G62630		Yes		2	2	48	High Coverage	1
Apoptosome	Human	O14727	AT1G63350		Yes		2	2	48	High Coverage	1
Apoptosome	Human	O14727	AT1G63360		Yes		2	2	48	High Coverage	1
Apoptosome	Human	O14727	AT2G18900		Yes		2	2	48	High Coverage	1
Apoptosome	Human	O14727	AT3G07040		Yes		2	2	48	High Coverage	1
Apoptosome	Human	O14727	AT3G14460		Yes		2	2	48	High Coverage	1
Apoptosome	Human	O14727	AT3G14470		Yes		2	2	48	High Coverage	1
Apoptosome	Human	O14727	AT3G26480		Yes		2	2	48	High Coverage	1
Apoptosome	Human	O14727	AT3G46530		Yes		2	2	48	High Coverage	1
Apoptosome	Human	O14727	AT3G46710		Yes		2	2	48	High Coverage	1
Apoptosome	Human	O14727	AT3G46730		Yes		2	2	48	High Coverage	1
Apoptosome	Human	O14727	AT3G50950		Yes		2	2	48	High Coverage	1
Apoptosome	Human	O14727	AT4G10780		Yes		2	2	48	High Coverage	1
Apoptosome	Human	O14727	AT4G26090		Yes		2	2	48	High Coverage	1
Apoptosome	Human	O14727	AT4G27190		Yes		2	2	48	High Coverage	1
Apoptosome	Human	O14727	AT4G27220		Yes		2	2	48	High Coverage	1
Apoptosome	Human	O14727	AT4G33300		Yes		2	2	48	High Coverage	1
Apoptosome	Human	O14727	AT4G36150		Yes		2	2	48	High Coverage	1
Apoptosome	Human	O14727	AT5G04720		Yes		2	2	48	High Coverage	1
Apoptosome	Human	O14727	AT5G05400		Yes		2	2	48	High Coverage	1
Apoptosome	Human	O14727	AT5G11250		Yes		2	2	48	High Coverage	1
Apoptosome	Human	O14727	AT5G35450		Yes		2	2	48	High Coverage	1
Apoptosome	Human	O14727	AT5G43470		Yes		2	2	48	High Coverage	1
Apoptosome	Human	O14727	AT5G43730		Yes		2	2	48	High Coverage	1
Apoptosome	Human	O14727	AT5G43740		Yes		2	2	48	High Coverage	1
Apoptosome	Human	O14727	AT5G47250		Yes		2	2	48	High Coverage	1
Apoptosome	Human	O14727	AT5G47260		Yes		2	2	48	High Coverage	1
Apoptosome	Human	O14727	AT5G47280		Yes		2	2	48	High Coverage	1
Apoptosome	Human	O14727	AT5G48620		Yes		2	2	48	High Coverage	1
Apoptosome	Human	O14727	AT5G63020		Yes		2	2	48	High Coverage	1
Apoptosome	Human	O14727	AT5G66900		Yes		2	2	48	High Coverage	1
Apoptosome	Human	O14727	AT5G66910		Yes		2	2	48	High Coverage	1
Apoptosome	Human	P99999	AT1G22840		Yes		2	2	48	High Coverage	1
Apoptosome	Human	P99999	AT4G10040		Yes		2	2	48	High Coverage	1
CBF-DNA complex	Human	P23511	AT1G17590		Yes		3	3	31	High Coverage	1
CBF-DNA complex	Human	P23511	AT1G30500		Yes		3	3	31	High Coverage	1
CBF-DNA complex	Human	P23511	AT1G54160		Yes		3	3	31	High Coverage	1
CBF-DNA complex	Human	P23511	AT1G72830		Yes		3	3	31	High Coverage	1
CBF-DNA complex	Human	P23511	AT2G34720		Yes		3	3	31	High Coverage	1
CBF-DNA complex	Human	P23511	AT3G05690		Yes		3	3	31	High Coverage	1
CBF-DNA complex	Human	P23511	AT3G14020		Yes		3	3	31	High Coverage	1
CBF-DNA complex	Human	P23511	AT3G20910		Yes		3	3	31	High Coverage	1
CBF-DNA complex	Human	P23511	AT5G06510		Yes		3	3	31	High Coverage	1
CBF-DNA complex	Human	P23511	AT5G12840		Yes		3	3	31	High Coverage	1
CBF-DNA complex	Human	P25208	AT3G53340	Yes	Yes		3	3	31	High Coverage	1
CBF-DNA complex	Human	P25208	AT1G21970		Yes		3	3	31	High Coverage	1
CBF-DNA complex	Human	P25208	AT2G13570	Yes	Yes		3	3	31	High Coverage	1
CBF-DNA complex	Human	P25208	AT2G37060	Yes	Yes		3	3	31	High Coverage	1
CBF-DNA complex	Human	P25208	AT2G38880	Yes	Yes		3	3	31	High Coverage	1
CBF-DNA complex	Human	P25208	AT2G47810		Yes		3	3	31	High Coverage	1
CBF-DNA complex	Human	P25208	AT4G14540	Yes	Yes		3	3	31	High Coverage	1
CBF-DNA complex	Human	P25208	AT5G47640	Yes	Yes		3	3	31	High Coverage	1
CBF-DNA complex	Human	P25208	AT5G47670		Yes		3	3	31	High Coverage	1
CBF-DNA complex	Human	Q13952	AT1G07980		Yes		3	3	31	High Coverage	1
CBF-DNA complex	Human	Q13952	AT1G08970		Yes		3	3	31	High Coverage	1
CBF-DNA complex	Human	Q13952	AT1G54830		Yes		3	3	31	High Coverage	1
CBF-DNA complex	Human	Q13952	AT1G56170		Yes		3	3	31	High Coverage	1
CBF-DNA complex	Human	Q13952	AT3G12480		Yes		3	3	31	High Coverage	1
CBF-DNA complex	Human	Q13952	AT3G48590		Yes		3	3	31	High Coverage	1
CBF-DNA complex	Human	Q13952	AT5G27910		Yes		3	3	31	High Coverage	1
CBF-DNA complex	Human	Q13952	AT5G38140		Yes		3	3	31	High Coverage	1
CBF-DNA complex	Human	Q13952	AT5G50470		Yes		3	3	31	High Coverage	1
CBF-DNA complex	Human	Q13952	AT5G50480		Yes		3	3	31	High Coverage	1
CBF-DNA complex	Human	Q13952	AT5G50490		Yes		3	3	31	High Coverage	1
CBF-DNA complex	Human	Q13952	AT5G63470		Yes		3	3	31	High Coverage	1
HSF1-HSF2 complex	Human	Q00613	AT1G32330		Yes		2	2	41	High Coverage	1
HSF1-HSF2 complex	Human	Q00613	AT1G46264		Yes		2	2	41	High Coverage	1
HSF1-HSF2 complex	Human	Q00613	AT1G67970		Yes		2	2	41	High Coverage	1
HSF1-HSF2 complex	Human	Q00613	AT2G26150		Yes		2	2	41	High Coverage	1
HSF1-HSF2 complex	Human	Q00613	AT2G41690		Yes		2	2	41	High Coverage	1
HSF1-HSF2 complex	Human	Q00613	AT3G22830		Yes		2	2	41	High Coverage	1
HSF1-HSF2 complex	Human	Q00613	AT3G24520		Yes		2	2	41	High Coverage	1
HSF1-HSF2 complex	Human	Q00613	AT3G51910		Yes		2	2	41	High Coverage	1
HSF1-HSF2 complex	Human	Q00613	AT3G63350		Yes		2	2	41	High Coverage	1
HSF1-HSF2 complex	Human	Q00613	AT4G11660		Yes		2	2	41	High Coverage	1
HSF1-HSF2 complex	Human	Q00613	AT4G13980		Yes		2	2	41	High Coverage	1
HSF1-HSF2 complex	Human	Q00613	AT4G17750		Yes		2	2	41	High Coverage	1
HSF1-HSF2 complex	Human	Q00613	AT4G18880		Yes		2	2	41	High Coverage	1
HSF1-HSF2 complex	Human	Q00613	AT4G36990		Yes		2	2	41	High Coverage	1
HSF1-HSF2 complex	Human	Q00613	AT5G03720		Yes		2	2	41	High Coverage	1
HSF1-HSF2 complex	Human	Q00613	AT5G16820		Yes		2	2	41	High Coverage	1
HSF1-HSF2 complex	Human	Q00613	AT5G43840		Yes		2	2	41	High Coverage	1
HSF1-HSF2 complex	Human	Q00613	AT5G45710		Yes		2	2	41	High Coverage	1
HSF1-HSF2 complex	Human	Q00613	AT5G54070		Yes		2	2	41	High Coverage	1
HSF1-HSF2 complex	Human	Q00613	AT5G62020		Yes		2	2	41	High Coverage	1
HSF1-HSF2 complex	Human	Q03933	AT1G32330		Yes		2	2	41	High Coverage	1
HSF1-HSF2 complex	Human	Q03933	AT1G46264		Yes		2	2	41	High Coverage	1
HSF1-HSF2 complex	Human	Q03933	AT1G67970		Yes		2	2	41	High Coverage	1
HSF1-HSF2 complex	Human	Q03933	AT2G26150		Yes		2	2	41	High Coverage	1
HSF1-HSF2 complex	Human	Q03933	AT2G41690		Yes		2	2	41	High Coverage	1
HSF1-HSF2 complex	Human	Q03933	AT3G02990		Yes		2	2	41	High Coverage	1
HSF1-HSF2 complex	Human	Q03933	AT3G22830		Yes		2	2	41	High Coverage	1
HSF1-HSF2 complex	Human	Q03933	AT3G24520		Yes		2	2	41	High Coverage	1
HSF1-HSF2 complex	Human	Q03933	AT3G51910		Yes		2	2	41	High Coverage	1
HSF1-HSF2 complex	Human	Q03933	AT3G63350		Yes		2	2	41	High Coverage	1
HSF1-HSF2 complex	Human	Q03933	AT4G11660		Yes		2	2	41	High Coverage	1
HSF1-HSF2 complex	Human	Q03933	AT4G13980		Yes		2	2	41	High Coverage	1
HSF1-HSF2 complex	Human	Q03933	AT4G17750		Yes		2	2	41	High Coverage	1
HSF1-HSF2 complex	Human	Q03933	AT4G18880		Yes		2	2	41	High Coverage	1
HSF1-HSF2 complex	Human	Q03933	AT4G36990		Yes		2	2	41	High Coverage	1
HSF1-HSF2 complex	Human	Q03933	AT5G03720		Yes		2	2	41	High Coverage	1
HSF1-HSF2 complex	Human	Q03933	AT5G16820		Yes		2	2	41	High Coverage	1
HSF1-HSF2 complex	Human	Q03933	AT5G43840		Yes		2	2	41	High Coverage	1
HSF1-HSF2 complex	Human	Q03933	AT5G45710		Yes		2	2	41	High Coverage	1
HSF1-HSF2 complex	Human	Q03933	AT5G54070		Yes		2	2	41	High Coverage	1
HSF1-HSF2 complex	Human	Q03933	AT5G62020		Yes		2	2	41	High Coverage	1
Sec6/8 exocyst complex	Human	O00471	AT5G12370	Yes	Yes	Yes	8	8	34	High Coverage	1
Sec6/8 exocyst complex	Human	O60645	AT1G71820	Yes		Yes	8	8	34	High Coverage	1
Sec6/8 exocyst complex	Human	Q8IYI6	AT1G10180		Yes		8	8	34	High Coverage	1
Sec6/8 exocyst complex	Human	Q8IYI6	AT1G10385		Yes		8	8	34	High Coverage	1
Sec6/8 exocyst complex	Human	Q8IYI6	AT5G49830		Yes		8	8	34	High Coverage	1
Sec6/8 exocyst complex	Human	Q8TAG9	AT3G56640	Yes		Yes	8	8	34	High Coverage	1
Sec6/8 exocyst complex	Human	Q96A65	AT3G10380	Yes	Yes	Yes	8	8	34	High Coverage	1
Sec6/8 exocyst complex	Human	Q96KP1	AT1G76850	Yes	Yes		8	8	34	High Coverage	1
Sec6/8 exocyst complex	Human	Q96KP1	AT1G21170	Yes	Yes		8	8	34	High Coverage	1
Sec6/8 exocyst complex	Human	Q9NV70	AT1G47550	Yes	Yes		8	8	34	High Coverage	1
Sec6/8 exocyst complex	Human	Q9NV70	AT1G47560	Yes	Yes		8	8	34	High Coverage	1
Sec6/8 exocyst complex	Human	Q9UPT5	AT5G52340	Yes	Yes		8	8	34	High Coverage	1
Sec6/8 exocyst complex	Human	Q9UPT5	AT1G07000		Yes		8	8	34	High Coverage	1
Sec6/8 exocyst complex	Human	Q9UPT5	AT1G07725		Yes		8	8	34	High Coverage	1
Sec6/8 exocyst complex	Human	Q9UPT5	AT1G51640		Yes		8	8	34	High Coverage	1
Sec6/8 exocyst complex	Human	Q9UPT5	AT1G54090	Yes	Yes		8	8	34	High Coverage	1
Sec6/8 exocyst complex	Human	Q9UPT5	AT1G72470	Yes	Yes		8	8	34	High Coverage	1
Sec6/8 exocyst complex	Human	Q9UPT5	AT2G28640		Yes		8	8	34	High Coverage	1
Sec6/8 exocyst complex	Human	Q9UPT5	AT2G28650		Yes		8	8	34	High Coverage	1
Sec6/8 exocyst complex	Human	Q9UPT5	AT2G39380		Yes		8	8	34	High Coverage	1
Sec6/8 exocyst complex	Human	Q9UPT5	AT3G09520		Yes		8	8	34	High Coverage	1
Sec6/8 exocyst complex	Human	Q9UPT5	AT3G09530		Yes		8	8	34	High Coverage	1
Sec6/8 exocyst complex	Human	Q9UPT5	AT3G14090	Yes	Yes		8	8	34	High Coverage	1
Sec6/8 exocyst complex	Human	Q9UPT5	AT3G29400	Yes	Yes		8	8	34	High Coverage	1
Sec6/8 exocyst complex	Human	Q9UPT5	AT3G55150		Yes		8	8	34	High Coverage	1
Sec6/8 exocyst complex	Human	Q9UPT5	AT4G31540		Yes		8	8	34	High Coverage	1
Sec6/8 exocyst complex	Human	Q9UPT5	AT5G03540	Yes	Yes		8	8	34	High Coverage	1
Sec6/8 exocyst complex	Human	Q9UPT5	AT5G13150		Yes		8	8	34	High Coverage	1
Sec6/8 exocyst complex	Human	Q9UPT5	AT5G13990	Yes	Yes		8	8	34	High Coverage	1
Sec6/8 exocyst complex	Human	Q9UPT5	AT5G50380	Yes	Yes		8	8	34	High Coverage	1
Sec6/8 exocyst complex	Human	Q9UPT5	AT5G52350	Yes	Yes		8	8	34	High Coverage	1
Sec6/8 exocyst complex	Human	Q9UPT5	AT5G58430	Yes	Yes		8	8	34	High Coverage	1
Sec6/8 exocyst complex	Human	Q9UPT5	At5g59730		Yes		8	8	34	High Coverage	1
Sec6/8 exocyst complex	Human	Q9UPT5	AT5G61010		Yes		8	8	34	High Coverage	1
p32-CBF-DNA complex	Human	P23511	AT1G17590		Yes		4	4	35	High Coverage	1
p32-CBF-DNA complex	Human	P23511	AT1G30500		Yes		4	4	35	High Coverage	1
p32-CBF-DNA complex	Human	P23511	AT1G54160		Yes		4	4	35	High Coverage	1
p32-CBF-DNA complex	Human	P23511	AT1G72830		Yes		4	4	35	High Coverage	1
p32-CBF-DNA complex	Human	P23511	AT2G34720		Yes		4	4	35	High Coverage	1
p32-CBF-DNA complex	Human	P23511	AT3G05690		Yes		4	4	35	High Coverage	1
p32-CBF-DNA complex	Human	P23511	AT3G14020		Yes		4	4	35	High Coverage	1
p32-CBF-DNA complex	Human	P23511	AT3G20910		Yes		4	4	35	High Coverage	1
p32-CBF-DNA complex	Human	P23511	AT5G06510		Yes		4	4	35	High Coverage	1
p32-CBF-DNA complex	Human	P23511	AT5G12840		Yes		4	4	35	High Coverage	1
p32-CBF-DNA complex	Human	P25208	AT3G53340	Yes	Yes		4	4	35	High Coverage	1
p32-CBF-DNA complex	Human	P25208	AT1G21970		Yes		4	4	35	High Coverage	1
p32-CBF-DNA complex	Human	P25208	AT2G13570	Yes	Yes		4	4	35	High Coverage	1
p32-CBF-DNA complex	Human	P25208	AT2G37060	Yes	Yes		4	4	35	High Coverage	1
p32-CBF-DNA complex	Human	P25208	AT2G38880	Yes	Yes		4	4	35	High Coverage	1
p32-CBF-DNA complex	Human	P25208	AT2G47810		Yes		4	4	35	High Coverage	1
p32-CBF-DNA complex	Human	P25208	AT4G14540	Yes	Yes		4	4	35	High Coverage	1
p32-CBF-DNA complex	Human	P25208	AT5G47640	Yes	Yes		4	4	35	High Coverage	1
p32-CBF-DNA complex	Human	P25208	AT5G47670		Yes		4	4	35	High Coverage	1
p32-CBF-DNA complex	Human	Q07021	At2g41600		Yes		4	4	35	High Coverage	1
p32-CBF-DNA complex	Human	Q07021	AT3G55605		Yes		4	4	35	High Coverage	1
p32-CBF-DNA complex	Human	Q07021	AT4G32605		Yes		4	4	35	High Coverage	1
p32-CBF-DNA complex	Human	Q07021	AT5G02050		Yes		4	4	35	High Coverage	1
p32-CBF-DNA complex	Human	Q13952	AT1G07980		Yes		4	4	35	High Coverage	1
p32-CBF-DNA complex	Human	Q13952	AT1G08970		Yes		4	4	35	High Coverage	1
p32-CBF-DNA complex	Human	Q13952	AT1G54830		Yes		4	4	35	High Coverage	1
p32-CBF-DNA complex	Human	Q13952	AT1G56170		Yes		4	4	35	High Coverage	1
p32-CBF-DNA complex	Human	Q13952	AT3G12480		Yes		4	4	35	High Coverage	1
p32-CBF-DNA complex	Human	Q13952	AT3G48590		Yes		4	4	35	High Coverage	1
p32-CBF-DNA complex	Human	Q13952	AT5G27910		Yes		4	4	35	High Coverage	1
p32-CBF-DNA complex	Human	Q13952	AT5G38140		Yes		4	4	35	High Coverage	1
p32-CBF-DNA complex	Human	Q13952	AT5G50470		Yes		4	4	35	High Coverage	1
p32-CBF-DNA complex	Human	Q13952	AT5G50480		Yes		4	4	35	High Coverage	1
p32-CBF-DNA complex	Human	Q13952	AT5G50490		Yes		4	4	35	High Coverage	1
p32-CBF-DNA complex	Human	Q13952	AT5G63470		Yes		4	4	35	High Coverage	1
MNK1-eIF4G1	Human	Q04637	AT3G60240			Yes	2	2	26	High Coverage	1
MNK1-eIF4G1	Human	Q9BUB5	AT1G18890		Yes		2	2	26	High Coverage	1
MNK1-eIF4G1	Human	Q9BUB5	AT1G35670		Yes		2	2	26	High Coverage	1
MNK1-eIF4G1	Human	Q9BUB5	AT1G50700		Yes		2	2	26	High Coverage	1
MNK1-eIF4G1	Human	Q9BUB5	AT1G61950		Yes		2	2	26	High Coverage	1
MNK1-eIF4G1	Human	Q9BUB5	AT2G17290		Yes		2	2	26	High Coverage	1
MNK1-eIF4G1	Human	Q9BUB5	AT2G17890		Yes		2	2	26	High Coverage	1
MNK1-eIF4G1	Human	Q9BUB5	AT2G31500		Yes		2	2	26	High Coverage	1
MNK1-eIF4G1	Human	Q9BUB5	AT2G35890		Yes		2	2	26	High Coverage	1
MNK1-eIF4G1	Human	Q9BUB5	AT2G38910		Yes		2	2	26	High Coverage	1
MNK1-eIF4G1	Human	Q9BUB5	AT2G41860		Yes		2	2	26	High Coverage	1
MNK1-eIF4G1	Human	Q9BUB5	AT3G10660		Yes		2	2	26	High Coverage	1
MNK1-eIF4G1	Human	Q9BUB5	AT3G20410		Yes		2	2	26	High Coverage	1
MNK1-eIF4G1	Human	Q9BUB5	AT3G51850		Yes		2	2	26	High Coverage	1
MNK1-eIF4G1	Human	Q9BUB5	AT3G57530		Yes		2	2	26	High Coverage	1
MNK1-eIF4G1	Human	Q9BUB5	AT4G04720		Yes		2	2	26	High Coverage	1
MNK1-eIF4G1	Human	Q9BUB5	AT4G04740		Yes		2	2	26	High Coverage	1
MNK1-eIF4G1	Human	Q9BUB5	AT4G09570		Yes		2	2	26	High Coverage	1
MNK1-eIF4G1	Human	Q9BUB5	AT4G21940		Yes		2	2	26	High Coverage	1
MNK1-eIF4G1	Human	Q9BUB5	AT4G35310		Yes		2	2	26	High Coverage	1
MNK1-eIF4G1	Human	Q9BUB5	AT4G38230		Yes		2	2	26	High Coverage	1
MNK1-eIF4G1	Human	Q9BUB5	AT5G04870		Yes		2	2	26	High Coverage	1
MNK1-eIF4G1	Human	Q9BUB5	AT5G12180		Yes		2	2	26	High Coverage	1
MNK1-eIF4G1	Human	Q9BUB5	AT5G12480		Yes		2	2	26	High Coverage	1
MNK1-eIF4G1	Human	Q9BUB5	AT5G19360		Yes		2	2	26	High Coverage	1
MNK1-eIF4G1	Human	Q9BUB5	AT5G23580		Yes		2	2	26	High Coverage	1
mSin3A-HDAC1-HDAC2 complex	Human	Q92769	AT4G38130	Yes		Yes	2	2	21	High Coverage	1
mSin3A-HDAC1-HDAC2 complex	Human	Q96ST3	AT5G15020	Yes	Yes		2	2	21	High Coverage	1
mSin3A-HDAC1-HDAC2 complex	Human	Q96ST3	AT1G10250		Yes		2	2	21	High Coverage	1
mSin3A-HDAC1-HDAC2 complex	Human	Q96ST3	AT1G23810		Yes		2	2	21	High Coverage	1
mSin3A-HDAC1-HDAC2 complex	Human	Q96ST3	AT1G24200		Yes		2	2	21	High Coverage	1
mSin3A-HDAC1-HDAC2 complex	Human	Q96ST3	AT1G24210		Yes		2	2	21	High Coverage	1
mSin3A-HDAC1-HDAC2 complex	Human	Q96ST3	AT1G24220		Yes		2	2	21	High Coverage	1
mSin3A-HDAC1-HDAC2 complex	Human	Q96ST3	AT1G24230		Yes		2	2	21	High Coverage	1
mSin3A-HDAC1-HDAC2 complex	Human	Q96ST3	AT1G24250		Yes		2	2	21	High Coverage	1
mSin3A-HDAC1-HDAC2 complex	Human	Q96ST3	AT1G27220		Yes		2	2	21	High Coverage	1
mSin3A-HDAC1-HDAC2 complex	Human	Q96ST3	AT1G27240		Yes		2	2	21	High Coverage	1
mSin3A-HDAC1-HDAC2 complex	Human	Q96ST3	AT1G27250		Yes		2	2	21	High Coverage	1
mSin3A-HDAC1-HDAC2 complex	Human	Q96ST3	AT1G27260		Yes		2	2	21	High Coverage	1
mSin3A-HDAC1-HDAC2 complex	Human	Q96ST3	AT1G27270		Yes		2	2	21	High Coverage	1
mSin3A-HDAC1-HDAC2 complex	Human	Q96ST3	AT1G27280		Yes		2	2	21	High Coverage	1
mSin3A-HDAC1-HDAC2 complex	Human	Q96ST3	AT1G70030		Yes		2	2	21	High Coverage	1
mSin3A-HDAC1-HDAC2 complex	Human	Q96ST3	AT1G70060	Yes	Yes		2	2	21	High Coverage	1
mSin3A-HDAC1-HDAC2 complex	Human	Q96ST3	AT3G01320	Yes	Yes		2	2	21	High Coverage	1
mSin3A-HDAC1-HDAC2 complex	Human	Q96ST3	AT5G15030		Yes		2	2	21	High Coverage	1
mSin3A-HDAC1-HDAC2 complex	Human	Q96ST3	AT5G15040		Yes		2	2	21	High Coverage	1
mSin3A-HDAC1-HDAC2 complex	Human	Q96ST3	AT5G35610		Yes		2	2	21	High Coverage	1
DA complex	Human	O00268	AT1G27720		Yes		15	15	25	High Coverage	1
DA complex	Human	O00268	AT5G43130		Yes		15	15	25	High Coverage	1
DA complex	Human	P20226	AT1G55520	Yes	Yes		15	15	25	High Coverage	1
DA complex	Human	P20226	AT5G13820	Yes	Yes		15	15	25	High Coverage	1
DA complex	Human	P21675	AT1G32750	Yes		Yes	15	15	25	High Coverage	1
DA complex	Human	P49848	AT1G04950	Yes		Yes	15	15	25	High Coverage	1
DA complex	Human	P52655	AT1G07470	Yes	Yes		15	15	25	High Coverage	1
DA complex	Human	P52655	AT1G07480	Yes	Yes		15	15	25	High Coverage	1
DA complex	Human	P52655	AT5G59230	Yes	Yes		15	15	25	High Coverage	1
DA complex	Human	P52657	AT4G24440	Yes	Yes	Yes	15	15	25	High Coverage	1
DA complex	Human	Q12962	AT4G31720		Yes	Yes	15	15	25	High Coverage	1
DA complex	Human	Q15542	AT5G25150	Yes		Yes	15	15	25	High Coverage	1
DA complex	Human	Q15543	AT1G02680	Yes	Yes	Yes	15	15	25	High Coverage	1
DA complex	Human	Q15544	AT1G20000	Yes	Yes		15	15	25	High Coverage	1
DA complex	Human	Q15544	AT4G20280	Yes	Yes		15	15	25	High Coverage	1
DA complex	Human	Q15545	AT1G55300		Yes	Yes	15	15	25	High Coverage	1
DA complex	Human	Q16514	AT1G17440		Yes		15	15	25	High Coverage	1
DA complex	Human	Q16514	AT3G10070		Yes		15	15	25	High Coverage	1
DA complex	Human	Q16594	AT1G54140		Yes		15	15	25	High Coverage	1
DA complex	Human	Q16594	AT5G60340		Yes		15	15	25	High Coverage	1
DA complex	Human	Q5VWG9	AT1G31240		Yes		15	15	25	High Coverage	1
DA complex	Human	Q5VWG9	AT3G02160		Yes		15	15	25	High Coverage	1
DA complex	Human	Q5VWG9	AT4G34340		Yes		15	15	25	High Coverage	1
DA complex	Human	Q5VWG9	AT5G15570		Yes		15	15	25	High Coverage	1
DA complex	Human	Q6P1X5	AT1G73960	Yes	Yes	Yes	15	15	25	High Coverage	1
eIF3 complex (EIF3S6, EIF3S5, EIF3S4, EIF3S3, EIF3S6IP, EIF3S2, EIF3S9, EIF3S12, EIF3S10, EIF3S8, EIF3S1, EIF3S7, PCID1)	Human	O00303	AT2G39990	Yes		Yes	13	13	23	High Coverage	1
eIF3 complex (EIF3S6, EIF3S5, EIF3S4, EIF3S3, EIF3S6IP, EIF3S2, EIF3S9, EIF3S12, EIF3S10, EIF3S8, EIF3S1, EIF3S7, PCID1)	Human	O15371	AT5G44320	Yes	Yes		13	13	23	High Coverage	1
eIF3 complex (EIF3S6, EIF3S5, EIF3S4, EIF3S3, EIF3S6IP, EIF3S2, EIF3S9, EIF3S12, EIF3S10, EIF3S8, EIF3S1, EIF3S7, PCID1)	Human	O15371	AT4G20980	Yes	Yes		13	13	23	High Coverage	1
eIF3 complex (EIF3S6, EIF3S5, EIF3S4, EIF3S3, EIF3S6IP, EIF3S2, EIF3S9, EIF3S12, EIF3S10, EIF3S8, EIF3S1, EIF3S7, PCID1)	Human	O15372	AT1G10840	Yes		Yes	13	13	23	High Coverage	1
eIF3 complex (EIF3S6, EIF3S5, EIF3S4, EIF3S3, EIF3S6IP, EIF3S2, EIF3S9, EIF3S12, EIF3S10, EIF3S8, EIF3S1, EIF3S7, PCID1)	Human	O75821	AT3G11400	Yes	Yes		13	13	23	High Coverage	1
eIF3 complex (EIF3S6, EIF3S5, EIF3S4, EIF3S3, EIF3S6IP, EIF3S2, EIF3S9, EIF3S12, EIF3S10, EIF3S8, EIF3S1, EIF3S7, PCID1)	Human	O75821	AT5G03580		Yes		13	13	23	High Coverage	1
eIF3 complex (EIF3S6, EIF3S5, EIF3S4, EIF3S3, EIF3S6IP, EIF3S2, EIF3S9, EIF3S12, EIF3S10, EIF3S8, EIF3S1, EIF3S7, PCID1)	Human	O75821	AT5G06000	Yes	Yes		13	13	23	High Coverage	1
eIF3 complex (EIF3S6, EIF3S5, EIF3S4, EIF3S3, EIF3S6IP, EIF3S2, EIF3S9, EIF3S12, EIF3S10, EIF3S8, EIF3S1, EIF3S7, PCID1)	Human	O75822	AT5G37475	Yes	Yes		13	13	23	High Coverage	1
eIF3 complex (EIF3S6, EIF3S5, EIF3S4, EIF3S3, EIF3S6IP, EIF3S2, EIF3S9, EIF3S12, EIF3S10, EIF3S8, EIF3S1, EIF3S7, PCID1)	Human	O75822	AT1G66070	Yes	Yes		13	13	23	High Coverage	1
eIF3 complex (EIF3S6, EIF3S5, EIF3S4, EIF3S3, EIF3S6IP, EIF3S2, EIF3S9, EIF3S12, EIF3S10, EIF3S8, EIF3S1, EIF3S7, PCID1)	Human	P55884	AT5G25780	Yes	Yes		13	13	23	High Coverage	1
eIF3 complex (EIF3S6, EIF3S5, EIF3S4, EIF3S3, EIF3S6IP, EIF3S2, EIF3S9, EIF3S12, EIF3S10, EIF3S8, EIF3S1, EIF3S7, PCID1)	Human	P55884	AT1G49015		Yes		13	13	23	High Coverage	1
eIF3 complex (EIF3S6, EIF3S5, EIF3S4, EIF3S3, EIF3S6IP, EIF3S2, EIF3S9, EIF3S12, EIF3S10, EIF3S8, EIF3S1, EIF3S7, PCID1)	Human	P55884	AT5G27640	Yes	Yes		13	13	23	High Coverage	1
eIF3 complex (EIF3S6, EIF3S5, EIF3S4, EIF3S3, EIF3S6IP, EIF3S2, EIF3S9, EIF3S12, EIF3S10, EIF3S8, EIF3S1, EIF3S7, PCID1)	Human	P60228	AT3G57290	Yes	Yes	Yes	13	13	23	High Coverage	1
eIF3 complex (EIF3S6, EIF3S5, EIF3S4, EIF3S3, EIF3S6IP, EIF3S2, EIF3S9, EIF3S12, EIF3S10, EIF3S8, EIF3S1, EIF3S7, PCID1)	Human	Q13347	AT2G46280	Yes	Yes		13	13	23	High Coverage	1
eIF3 complex (EIF3S6, EIF3S5, EIF3S4, EIF3S3, EIF3S6IP, EIF3S2, EIF3S9, EIF3S12, EIF3S10, EIF3S8, EIF3S1, EIF3S7, PCID1)	Human	Q13347	AT2G46290	Yes	Yes		13	13	23	High Coverage	1
eIF3 complex (EIF3S6, EIF3S5, EIF3S4, EIF3S3, EIF3S6IP, EIF3S2, EIF3S9, EIF3S12, EIF3S10, EIF3S8, EIF3S1, EIF3S7, PCID1)	Human	Q14152	AT4G11420	Yes	Yes		13	13	23	High Coverage	1
eIF3 complex (EIF3S6, EIF3S5, EIF3S4, EIF3S3, EIF3S6IP, EIF3S2, EIF3S9, EIF3S12, EIF3S10, EIF3S8, EIF3S1, EIF3S7, PCID1)	Human	Q14152	AT1G68790		Yes		13	13	23	High Coverage	1
eIF3 complex (EIF3S6, EIF3S5, EIF3S4, EIF3S3, EIF3S6IP, EIF3S2, EIF3S9, EIF3S12, EIF3S10, EIF3S8, EIF3S1, EIF3S7, PCID1)	Human	Q7L2H7	AT5G15610	Yes	Yes		13	13	23	High Coverage	1
eIF3 complex (EIF3S6, EIF3S5, EIF3S4, EIF3S3, EIF3S6IP, EIF3S2, EIF3S9, EIF3S12, EIF3S10, EIF3S8, EIF3S1, EIF3S7, PCID1)	Human	Q7L2H7	AT3G02200	Yes	Yes		13	13	23	High Coverage	1
eIF3 complex (EIF3S6, EIF3S5, EIF3S4, EIF3S3, EIF3S6IP, EIF3S2, EIF3S9, EIF3S12, EIF3S10, EIF3S8, EIF3S1, EIF3S7, PCID1)	Human	Q99613	AT3G56150	Yes	Yes		13	13	23	High Coverage	1
eIF3 complex (EIF3S6, EIF3S5, EIF3S4, EIF3S3, EIF3S6IP, EIF3S2, EIF3S9, EIF3S12, EIF3S10, EIF3S8, EIF3S1, EIF3S7, PCID1)	Human	Q99613	AT3G22860	Yes	Yes		13	13	23	High Coverage	1
eIF3 complex (EIF3S6, EIF3S5, EIF3S4, EIF3S3, EIF3S6IP, EIF3S2, EIF3S9, EIF3S12, EIF3S10, EIF3S8, EIF3S1, EIF3S7, PCID1)	Human	Q9UBQ5	AT4G33250	Yes	Yes	Yes	13	13	23	High Coverage	1
eIF3 complex (EIF3S6, EIF3S5, EIF3S4, EIF3S3, EIF3S6IP, EIF3S2, EIF3S9, EIF3S12, EIF3S10, EIF3S8, EIF3S1, EIF3S7, PCID1)	Human	Q9Y262	AT5G25754	Yes	Yes	Yes	13	13	23	High Coverage	1
eIF3 complex (EIF3S6, EIF3S5, EIF3S4, EIF3S3, EIF3S6IP, EIF3S2, EIF3S9, EIF3S12, EIF3S10, EIF3S8, EIF3S1, EIF3S7)	Human	O00303	AT2G39990	Yes		Yes	12	12	21	High Coverage	1
eIF3 complex (EIF3S6, EIF3S5, EIF3S4, EIF3S3, EIF3S6IP, EIF3S2, EIF3S9, EIF3S12, EIF3S10, EIF3S8, EIF3S1, EIF3S7)	Human	O15371	AT4G20980	Yes	Yes		12	12	21	High Coverage	1
eIF3 complex (EIF3S6, EIF3S5, EIF3S4, EIF3S3, EIF3S6IP, EIF3S2, EIF3S9, EIF3S12, EIF3S10, EIF3S8, EIF3S1, EIF3S7)	Human	O15371	AT5G44320	Yes	Yes		12	12	21	High Coverage	1
eIF3 complex (EIF3S6, EIF3S5, EIF3S4, EIF3S3, EIF3S6IP, EIF3S2, EIF3S9, EIF3S12, EIF3S10, EIF3S8, EIF3S1, EIF3S7)	Human	O15372	AT1G10840	Yes		Yes	12	12	21	High Coverage	1
eIF3 complex (EIF3S6, EIF3S5, EIF3S4, EIF3S3, EIF3S6IP, EIF3S2, EIF3S9, EIF3S12, EIF3S10, EIF3S8, EIF3S1, EIF3S7)	Human	O75821	AT5G06000	Yes	Yes		12	12	21	High Coverage	1
eIF3 complex (EIF3S6, EIF3S5, EIF3S4, EIF3S3, EIF3S6IP, EIF3S2, EIF3S9, EIF3S12, EIF3S10, EIF3S8, EIF3S1, EIF3S7)	Human	O75821	AT3G11400	Yes	Yes		12	12	21	High Coverage	1
eIF3 complex (EIF3S6, EIF3S5, EIF3S4, EIF3S3, EIF3S6IP, EIF3S2, EIF3S9, EIF3S12, EIF3S10, EIF3S8, EIF3S1, EIF3S7)	Human	O75821	AT5G03580		Yes		12	12	21	High Coverage	1
eIF3 complex (EIF3S6, EIF3S5, EIF3S4, EIF3S3, EIF3S6IP, EIF3S2, EIF3S9, EIF3S12, EIF3S10, EIF3S8, EIF3S1, EIF3S7)	Human	O75822	AT1G66070	Yes	Yes		12	12	21	High Coverage	1
eIF3 complex (EIF3S6, EIF3S5, EIF3S4, EIF3S3, EIF3S6IP, EIF3S2, EIF3S9, EIF3S12, EIF3S10, EIF3S8, EIF3S1, EIF3S7)	Human	O75822	AT5G37475	Yes	Yes		12	12	21	High Coverage	1
eIF3 complex (EIF3S6, EIF3S5, EIF3S4, EIF3S3, EIF3S6IP, EIF3S2, EIF3S9, EIF3S12, EIF3S10, EIF3S8, EIF3S1, EIF3S7)	Human	P55884	AT5G25780	Yes	Yes		12	12	21	High Coverage	1
eIF3 complex (EIF3S6, EIF3S5, EIF3S4, EIF3S3, EIF3S6IP, EIF3S2, EIF3S9, EIF3S12, EIF3S10, EIF3S8, EIF3S1, EIF3S7)	Human	P55884	AT1G49015		Yes		12	12	21	High Coverage	1
eIF3 complex (EIF3S6, EIF3S5, EIF3S4, EIF3S3, EIF3S6IP, EIF3S2, EIF3S9, EIF3S12, EIF3S10, EIF3S8, EIF3S1, EIF3S7)	Human	P55884	AT5G27640	Yes	Yes		12	12	21	High Coverage	1
eIF3 complex (EIF3S6, EIF3S5, EIF3S4, EIF3S3, EIF3S6IP, EIF3S2, EIF3S9, EIF3S12, EIF3S10, EIF3S8, EIF3S1, EIF3S7)	Human	P60228	AT3G57290	Yes	Yes	Yes	12	12	21	High Coverage	1
eIF3 complex (EIF3S6, EIF3S5, EIF3S4, EIF3S3, EIF3S6IP, EIF3S2, EIF3S9, EIF3S12, EIF3S10, EIF3S8, EIF3S1, EIF3S7)	Human	Q13347	AT2G46290	Yes	Yes		12	12	21	High Coverage	1
eIF3 complex (EIF3S6, EIF3S5, EIF3S4, EIF3S3, EIF3S6IP, EIF3S2, EIF3S9, EIF3S12, EIF3S10, EIF3S8, EIF3S1, EIF3S7)	Human	Q13347	AT2G46280	Yes	Yes		12	12	21	High Coverage	1
eIF3 complex (EIF3S6, EIF3S5, EIF3S4, EIF3S3, EIF3S6IP, EIF3S2, EIF3S9, EIF3S12, EIF3S10, EIF3S8, EIF3S1, EIF3S7)	Human	Q14152	AT4G11420	Yes	Yes		12	12	21	High Coverage	1
eIF3 complex (EIF3S6, EIF3S5, EIF3S4, EIF3S3, EIF3S6IP, EIF3S2, EIF3S9, EIF3S12, EIF3S10, EIF3S8, EIF3S1, EIF3S7)	Human	Q14152	AT1G68790		Yes		12	12	21	High Coverage	1
eIF3 complex (EIF3S6, EIF3S5, EIF3S4, EIF3S3, EIF3S6IP, EIF3S2, EIF3S9, EIF3S12, EIF3S10, EIF3S8, EIF3S1, EIF3S7)	Human	Q99613	AT3G22860	Yes	Yes		12	12	21	High Coverage	1
eIF3 complex (EIF3S6, EIF3S5, EIF3S4, EIF3S3, EIF3S6IP, EIF3S2, EIF3S9, EIF3S12, EIF3S10, EIF3S8, EIF3S1, EIF3S7)	Human	Q99613	AT3G56150	Yes	Yes		12	12	21	High Coverage	1
eIF3 complex (EIF3S6, EIF3S5, EIF3S4, EIF3S3, EIF3S6IP, EIF3S2, EIF3S9, EIF3S12, EIF3S10, EIF3S8, EIF3S1, EIF3S7)	Human	Q9UBQ5	AT4G33250	Yes	Yes	Yes	12	12	21	High Coverage	1
eIF3 complex (EIF3S6, EIF3S5, EIF3S4, EIF3S3, EIF3S6IP, EIF3S2, EIF3S9, EIF3S12, EIF3S10, EIF3S8, EIF3S1, EIF3S7)	Human	Q9Y262	AT5G25754	Yes	Yes	Yes	12	12	21	High Coverage	1
RNA polymerase II core complex	Human	O15514	AT5G09920	Yes	Yes		12	12	20	High Coverage	1
RNA polymerase II core complex	Human	O15514	AT4G15950		Yes		12	12	20	High Coverage	1
RNA polymerase II core complex	Human	O15514	At5g62950		Yes		12	12	20	High Coverage	1
RNA polymerase II core complex	Human	P19387	AT2G15430	Yes	Yes		12	12	20	High Coverage	1
RNA polymerase II core complex	Human	P19387	AT2G15400	Yes	Yes		12	12	20	High Coverage	1
RNA polymerase II core complex	Human	P19388	AT3G22320	Yes	Yes		12	12	20	High Coverage	1
RNA polymerase II core complex	Human	P19388	AT3G16680		Yes		12	12	20	High Coverage	1
RNA polymerase II core complex	Human	P19388	AT5G57980		Yes		12	12	20	High Coverage	1
RNA polymerase II core complex	Human	P24928	AT4G35800	Yes	Yes	Yes	12	12	20	High Coverage	1
RNA polymerase II core complex	Human	P30876	AT4G21710	Yes	Yes	Yes	12	12	20	High Coverage	1
RNA polymerase II core complex	Human	P36954	AT4G16265	Yes	Yes		12	12	20	High Coverage	1
RNA polymerase II core complex	Human	P36954	AT3G16980	Yes	Yes		12	12	20	High Coverage	1
RNA polymerase II core complex	Human	P52434	AT3G59600	Yes		Yes	12	12	20	High Coverage	1
RNA polymerase II core complex	Human	P52435	AT3G52090	Yes		Yes	12	12	20	High Coverage	1
RNA polymerase II core complex	Human	P53803	AT5G41010	Yes		Yes	12	12	20	High Coverage	1
RNA polymerase II core complex	Human	P61218	AT5G51940	Yes		Yes	12	12	20	High Coverage	1
RNA polymerase II core complex	Human	P62487	AT5G59180	Yes	Yes		12	12	20	High Coverage	1
RNA polymerase II core complex	Human	P62487	AT4G14520		Yes		12	12	20	High Coverage	1
RNA polymerase II core complex	Human	P62875	AT1G61700	Yes	Yes		12	12	20	High Coverage	1
RNA polymerase II core complex	Human	P62875	AT1G11475	Yes	Yes		12	12	20	High Coverage	1
13S condensin complex	Human	O95347	AT3G47460	Yes	Yes		5	5	11	High Coverage	1
13S condensin complex	Human	O95347	AT5G62410	Yes	Yes		5	5	11	High Coverage	1
13S condensin complex	Human	Q15003	AT2G32590	Yes	Yes	Yes	5	5	11	High Coverage	1
13S condensin complex	Human	Q15021	AT3G57060	Yes	Yes	Yes	5	5	11	High Coverage	1
13S condensin complex	Human	Q9BPX3	AT5G37630	Yes	Yes	Yes	5	5	11	High Coverage	1
13S condensin complex	Human	Q9NTJ3	AT5G48600	Yes	Yes		5	5	11	High Coverage	1
13S condensin complex	Human	Q9NTJ3	AT1G01660		Yes		5	5	11	High Coverage	1
13S condensin complex	Human	Q9NTJ3	AT1G68790		Yes		5	5	11	High Coverage	1
13S condensin complex	Human	Q9NTJ3	AT3G18480		Yes		5	5	11	High Coverage	1
13S condensin complex	Human	Q9NTJ3	AT3G28925		Yes		5	5	11	High Coverage	1
13S condensin complex	Human	Q9NTJ3	AT3G61390		Yes		5	5	11	High Coverage	1
Condensin I complex	Human	O95347	AT5G62410	Yes	Yes		5	5	11	High Coverage	1
Condensin I complex	Human	O95347	AT3G47460	Yes	Yes		5	5	11	High Coverage	1
Condensin I complex	Human	Q15003	AT2G32590	Yes	Yes	Yes	5	5	11	High Coverage	1
Condensin I complex	Human	Q15021	AT3G57060	Yes	Yes	Yes	5	5	11	High Coverage	1
Condensin I complex	Human	Q9BPX3	AT5G37630	Yes	Yes	Yes	5	5	11	High Coverage	1
Condensin I complex	Human	Q9NTJ3	AT5G48600	Yes	Yes		5	5	11	High Coverage	1
Condensin I complex	Human	Q9NTJ3	AT1G01660		Yes		5	5	11	High Coverage	1
Condensin I complex	Human	Q9NTJ3	AT1G68790		Yes		5	5	11	High Coverage	1
Condensin I complex	Human	Q9NTJ3	AT3G18480		Yes		5	5	11	High Coverage	1
Condensin I complex	Human	Q9NTJ3	AT3G28925		Yes		5	5	11	High Coverage	1
Condensin I complex	Human	Q9NTJ3	AT3G61390		Yes		5	5	11	High Coverage	1
RNA polymerase II complex (CBP, PCAF, RPB1, BAF47, CYCC, CDK8), chromatin structure modifying	Human	P24863	AT5G48630	Yes	Yes		5	5	10	High Coverage	1
RNA polymerase II complex (CBP, PCAF, RPB1, BAF47, CYCC, CDK8), chromatin structure modifying	Human	P24863	AT5G48640	Yes	Yes		5	5	10	High Coverage	1
RNA polymerase II complex (CBP, PCAF, RPB1, BAF47, CYCC, CDK8), chromatin structure modifying	Human	P24928	AT4G35800	Yes	Yes	Yes	5	5	10	High Coverage	1
RNA polymerase II complex (CBP, PCAF, RPB1, BAF47, CYCC, CDK8), chromatin structure modifying	Human	P49336	AT5G63610	Yes	Yes	Yes	5	5	10	High Coverage	1
RNA polymerase II complex (CBP, PCAF, RPB1, BAF47, CYCC, CDK8), chromatin structure modifying	Human	Q92793	AT1G79000	Yes	Yes		5	5	10	High Coverage	1
RNA polymerase II complex (CBP, PCAF, RPB1, BAF47, CYCC, CDK8), chromatin structure modifying	Human	Q92793	AT1G16710	Yes	Yes		5	5	10	High Coverage	1
RNA polymerase II complex (CBP, PCAF, RPB1, BAF47, CYCC, CDK8), chromatin structure modifying	Human	Q92793	AT1G67220		Yes		5	5	10	High Coverage	1
RNA polymerase II complex (CBP, PCAF, RPB1, BAF47, CYCC, CDK8), chromatin structure modifying	Human	Q92793	AT1G73150		Yes		5	5	10	High Coverage	1
RNA polymerase II complex (CBP, PCAF, RPB1, BAF47, CYCC, CDK8), chromatin structure modifying	Human	Q92793	AT3G12980	Yes	Yes		5	5	10	High Coverage	1
RNA polymerase II complex (CBP, PCAF, RPB1, BAF47, CYCC, CDK8), chromatin structure modifying	Human	Q92831	AT3G54610		Yes	Yes	5	5	10	High Coverage	1
Raf1-PP2A holoenzyme complex (Ppp2r1a, Ppp2r2b, Ppp2ca), PDGF stimulated	Mouse	P63330	AT1G10430	Yes		Yes	4	4	8	High Coverage	1
Raf1-PP2A holoenzyme complex (Ppp2r1a, Ppp2r2b, Ppp2ca), PDGF stimulated	Mouse	Q6ZWR4	AT1G51690	Yes		Yes	4	4	8	High Coverage	1
Raf1-PP2A holoenzyme complex (Ppp2r1a, Ppp2r2b, Ppp2ca), PDGF stimulated	Mouse	Q76MZ3	AT1G25490	Yes	Yes		4	4	8	High Coverage	1
Raf1-PP2A holoenzyme complex (Ppp2r1a, Ppp2r2b, Ppp2ca), PDGF stimulated	Mouse	Q76MZ3	AT1G13320	Yes	Yes		4	4	8	High Coverage	1
Raf1-PP2A holoenzyme complex (Ppp2r1a, Ppp2r2b, Ppp2ca), PDGF stimulated	Mouse	Q76MZ3	AT3G25800	Yes	Yes		4	4	8	High Coverage	1
Raf1-PP2A holoenzyme complex (Ppp2r1a, Ppp2r2b, Ppp2ca), PDGF stimulated	Mouse	Q99N57	AT5G50180	Yes			4	4	8	High Coverage	1
Raf1-PP2A holoenzyme complex (Ppp2r1a, Ppp2r2b, Ppp2ca), PDGF stimulated	Mouse	Q99N57	AT5G03640		Yes		4	4	8	High Coverage	1
Raf1-PP2A holoenzyme complex (Ppp2r1a, Ppp2r2b, Ppp2ca), PDGF stimulated	Mouse	Q99N57	AT5G12180		Yes		4	4	8	High Coverage	1
BRD4-P-TEFb complex	Human	O60563	AT5G45190	Yes		Yes	3	3	11	High Coverage	1
BRD4-P-TEFb complex	Human	O60885	AT5G14270	Yes	Yes		3	3	11	High Coverage	1
BRD4-P-TEFb complex	Human	O60885	AT1G17790		Yes		3	3	11	High Coverage	1
BRD4-P-TEFb complex	Human	O60885	AT1G73150		Yes		3	3	11	High Coverage	1
BRD4-P-TEFb complex	Human	O60885	AT2G34900		Yes		3	3	11	High Coverage	1
BRD4-P-TEFb complex	Human	O60885	AT3G01770	Yes	Yes		3	3	11	High Coverage	1
BRD4-P-TEFb complex	Human	O60885	AT3G27260	Yes	Yes		3	3	11	High Coverage	1
BRD4-P-TEFb complex	Human	O60885	AT3G52280		Yes		3	3	11	High Coverage	1
BRD4-P-TEFb complex	Human	O60885	AT5G63320	Yes	Yes		3	3	11	High Coverage	1
BRD4-P-TEFb complex	Human	O60885	AT5G65630		Yes		3	3	11	High Coverage	1
BRD4-P-TEFb complex	Human	P50750	AT5G64960	Yes		Yes	3	3	11	High Coverage	1
E2F1-p107-cyclinA complex	Human	P20248	AT1G47230	Yes	Yes		3	3	12	High Coverage	1
E2F1-p107-cyclinA complex	Human	P20248	AT1G15570		Yes		3	3	12	High Coverage	1
E2F1-p107-cyclinA complex	Human	P20248	AT1G44110		Yes		3	3	12	High Coverage	1
E2F1-p107-cyclinA complex	Human	P20248	AT1G47210	Yes	Yes		3	3	12	High Coverage	1
E2F1-p107-cyclinA complex	Human	P20248	AT1G47220	Yes	Yes		3	3	12	High Coverage	1
E2F1-p107-cyclinA complex	Human	P20248	AT1G77390		Yes		3	3	12	High Coverage	1
E2F1-p107-cyclinA complex	Human	P20248	AT1G80370		Yes		3	3	12	High Coverage	1
E2F1-p107-cyclinA complex	Human	P20248	AT5G11300		Yes		3	3	12	High Coverage	1
E2F1-p107-cyclinA complex	Human	P20248	AT5G43080	Yes	Yes		3	3	12	High Coverage	1
E2F1-p107-cyclinA complex	Human	P28749	AT3G12280	Yes	Yes	Yes	3	3	12	High Coverage	1
E2F1-p107-cyclinA complex	Human	Q01094	AT2G36010	Yes	Yes		3	3	12	High Coverage	1
E2F1-p107-cyclinA complex	Human	Q01094	AT5G22220		Yes		3	3	12	High Coverage	1
E2F4-p107-cyclinA complex	Human	P20248	AT1G47210	Yes	Yes		3	3	13	High Coverage	1
E2F4-p107-cyclinA complex	Human	P20248	AT1G15570		Yes		3	3	13	High Coverage	1
E2F4-p107-cyclinA complex	Human	P20248	AT1G44110		Yes		3	3	13	High Coverage	1
E2F4-p107-cyclinA complex	Human	P20248	AT1G47220	Yes	Yes		3	3	13	High Coverage	1
E2F4-p107-cyclinA complex	Human	P20248	AT1G47230	Yes	Yes		3	3	13	High Coverage	1
E2F4-p107-cyclinA complex	Human	P20248	AT1G77390		Yes		3	3	13	High Coverage	1
E2F4-p107-cyclinA complex	Human	P20248	AT1G80370		Yes		3	3	13	High Coverage	1
E2F4-p107-cyclinA complex	Human	P20248	AT5G11300		Yes		3	3	13	High Coverage	1
E2F4-p107-cyclinA complex	Human	P20248	AT5G43080	Yes	Yes		3	3	13	High Coverage	1
E2F4-p107-cyclinA complex	Human	P28749	AT3G12280	Yes	Yes	Yes	3	3	13	High Coverage	1
E2F4-p107-cyclinA complex	Human	Q16254	AT1G47870	Yes			3	3	13	High Coverage	1
E2F4-p107-cyclinA complex	Human	Q16254	At2g36010		Yes		3	3	13	High Coverage	1
E2F4-p107-cyclinA complex	Human	Q16254	AT5G22220		Yes		3	3	13	High Coverage	1
ELMO1-DOCK1-RAC1 complex	Human	P63000	AT3G48040	Yes		Yes	3	3	7	High Coverage	1
ELMO1-DOCK1-RAC1 complex	Human	Q14185	AT4G08360		Yes	Yes	3	3	7	High Coverage	1
ELMO1-DOCK1-RAC1 complex	Human	Q92556	AT1G03620		Yes		3	3	7	High Coverage	1
ELMO1-DOCK1-RAC1 complex	Human	Q92556	AT2G44770		Yes		3	3	7	High Coverage	1
ELMO1-DOCK1-RAC1 complex	Human	Q92556	AT3G03610		Yes		3	3	7	High Coverage	1
ELMO1-DOCK1-RAC1 complex	Human	Q92556	AT3G43400		Yes		3	3	7	High Coverage	1
ELMO1-DOCK1-RAC1 complex	Human	Q92556	At3g60260		Yes		3	3	7	High Coverage	1
Ezh2 methyltransferase complex, cytosolic	Mammalia	O75530	AT3G20740			Yes	3	3	6	High Coverage	1
Ezh2 methyltransferase complex, cytosolic	Mammalia	Q15022	AT4G16845				3	3	6	High Coverage	1
Ezh2 methyltransferase complex, cytosolic	Mammalia	Q15022	AT4G16810		Yes		3	3	6	High Coverage	1
Ezh2 methyltransferase complex, cytosolic	Mammalia	Q61188	AT1G02580		Yes		3	3	6	High Coverage	1
Ezh2 methyltransferase complex, cytosolic	Mammalia	Q61188	AT2G23380		Yes		3	3	6	High Coverage	1
Ezh2 methyltransferase complex, cytosolic	Mammalia	Q61188	AT4G02020		Yes		3	3	6	High Coverage	1
Ksr1-CK2 complex	Mouse	O54833	AT2G23080	Yes	Yes		3	3	12	High Coverage	1
Ksr1-CK2 complex	Mouse	O54833	AT2G23070	Yes	Yes		3	3	12	High Coverage	1
Ksr1-CK2 complex	Mouse	O54833	AT3G50000	Yes	Yes		3	3	12	High Coverage	1
Ksr1-CK2 complex	Mouse	O54833	AT5G67380	Yes	Yes		3	3	12	High Coverage	1
Ksr1-CK2 complex	Mouse	Q60737	AT2G23080	Yes	Yes		3	3	12	High Coverage	1
Ksr1-CK2 complex	Mouse	Q60737	AT2G23070	Yes	Yes		3	3	12	High Coverage	1
Ksr1-CK2 complex	Mouse	Q60737	AT3G01090		Yes		3	3	12	High Coverage	1
Ksr1-CK2 complex	Mouse	Q60737	AT3G50000	Yes	Yes		3	3	12	High Coverage	1
Ksr1-CK2 complex	Mouse	Q60737	AT5G67380	Yes	Yes		3	3	12	High Coverage	1
Ksr1-CK2 complex	Mouse	Q61097	AT1G73660	Yes			3	3	12	High Coverage	1
Ksr1-CK2 complex	Mouse	Q61097	AT1G17540		Yes		3	3	12	High Coverage	1
Ksr1-CK2 complex	Mouse	Q61097	AT5G12180		Yes		3	3	12	High Coverage	1
Ku70/Ku86/Werner complex	Human	P12956	AT1G16970	Yes	Yes	Yes	3	3	5	High Coverage	1
Ku70/Ku86/Werner complex	Human	P13010	AT1G48050	Yes	Yes	Yes	3	3	5	High Coverage	1
Ku70/Ku86/Werner complex	Human	Q14191	AT2G34110		Yes		3	3	5	High Coverage	1
Ku70/Ku86/Werner complex	Human	Q14191	AT4G13870		Yes		3	3	5	High Coverage	1
Ku70/Ku86/Werner complex	Human	Q14191	AT4G13885		Yes		3	3	5	High Coverage	1
PPP2CA-PPP2R1A-PPP2R3A complex	Human	P30153	AT1G13320	Yes	Yes		3	3	10	High Coverage	1
PPP2CA-PPP2R1A-PPP2R3A complex	Human	P30153	AT1G25490	Yes	Yes		3	3	10	High Coverage	1
PPP2CA-PPP2R1A-PPP2R3A complex	Human	P30153	AT3G25800	Yes	Yes		3	3	10	High Coverage	1
PPP2CA-PPP2R1A-PPP2R3A complex	Human	P67775	AT2G42500	Yes			3	3	10	High Coverage	1
PPP2CA-PPP2R1A-PPP2R3A complex	Human	P67775	AT1G59830	Yes	Yes		3	3	10	High Coverage	1
PPP2CA-PPP2R1A-PPP2R3A complex	Human	Q06190	AT1G03960		Yes		3	3	10	High Coverage	1
PPP2CA-PPP2R1A-PPP2R3A complex	Human	Q06190	AT1G54450		Yes		3	3	10	High Coverage	1
PPP2CA-PPP2R1A-PPP2R3A complex	Human	Q06190	AT5G28850		Yes		3	3	10	High Coverage	1
PPP2CA-PPP2R1A-PPP2R3A complex	Human	Q06190	AT5G28900		Yes		3	3	10	High Coverage	1
PPP2CA-PPP2R1A-PPP2R3A complex	Human	Q06190	AT5G44090		Yes		3	3	10	High Coverage	1
Profilin 1 complex	Mouse	P62962	AT2G19760	Yes	Yes	Yes	3	3	11	High Coverage	1
Profilin 1 complex	Mouse	P63260	AT5G09810	Yes	Yes		3	3	11	High Coverage	1
Profilin 1 complex	Mouse	P63260	AT1G49240	Yes	Yes		3	3	11	High Coverage	1
Profilin 1 complex	Mouse	P63260	AT2G37620	Yes	Yes		3	3	11	High Coverage	1
Profilin 1 complex	Mouse	P63260	AT2G42090		Yes		3	3	11	High Coverage	1
Profilin 1 complex	Mouse	P63260	AT2G42170		Yes		3	3	11	High Coverage	1
Profilin 1 complex	Mouse	P63260	AT3G12110	Yes	Yes		3	3	11	High Coverage	1
Profilin 1 complex	Mouse	P63260	AT3G18780	Yes	Yes		3	3	11	High Coverage	1
Profilin 1 complex	Mouse	P63260	AT3G46520	Yes	Yes		3	3	11	High Coverage	1
Profilin 1 complex	Mouse	P63260	AT5G59370	Yes	Yes		3	3	11	High Coverage	1
Profilin 1 complex	Mouse	Q68FD5	AT3G11130	Yes		Yes	3	3	11	High Coverage	1
Protein-sorting complex (Stam2, Hgs, Eps15)	Mouse	O88811	AT1G06210		Yes		3	3	7	High Coverage	1
Protein-sorting complex (Stam2, Hgs, Eps15)	Mouse	O88811	AT1G21380		Yes		3	3	7	High Coverage	1
Protein-sorting complex (Stam2, Hgs, Eps15)	Mouse	O88811	AT1G76970		Yes		3	3	7	High Coverage	1
Protein-sorting complex (Stam2, Hgs, Eps15)	Mouse	O88811	AT5G01760		Yes		3	3	7	High Coverage	1
Protein-sorting complex (Stam2, Hgs, Eps15)	Mouse	O88811	AT5G63640		Yes		3	3	7	High Coverage	1
Protein-sorting complex (Stam2, Hgs, Eps15)	Mouse	P42567	AT1G21630	Yes		Yes	3	3	7	High Coverage	1
Protein-sorting complex (Stam2, Hgs, Eps15)	Mouse	Q99LI8	AT2G38410	Yes		Yes	3	3	7	High Coverage	1
RANBP1-RAN-KPNB1 complex	Human	P43487	AT2G30060	Yes		Yes	3	3	5	High Coverage	1
RANBP1-RAN-KPNB1 complex	Human	P62826	AT5G55190	Yes		Yes	3	3	5	High Coverage	1
RANBP1-RAN-KPNB1 complex	Human	Q14974	AT3G08943	Yes	Yes		3	3	5	High Coverage	1
RANBP1-RAN-KPNB1 complex	Human	Q14974	AT3G08947	Yes	Yes		3	3	5	High Coverage	1
RANBP1-RAN-KPNB1 complex	Human	Q14974	AT5G53480	Yes	Yes		3	3	5	High Coverage	1
SCAMP1-SCAMP2-SCAMP3 complex	Human	O14828	AT1G32050	Yes	Yes		3	3	11	High Coverage	1
SCAMP1-SCAMP2-SCAMP3 complex	Human	O14828	AT1G03550	Yes	Yes		3	3	11	High Coverage	1
SCAMP1-SCAMP2-SCAMP3 complex	Human	O14828	AT1G11180	Yes	Yes		3	3	11	High Coverage	1
SCAMP1-SCAMP2-SCAMP3 complex	Human	O14828	AT1G61250	Yes	Yes		3	3	11	High Coverage	1
SCAMP1-SCAMP2-SCAMP3 complex	Human	O14828	AT2G20840	Yes	Yes		3	3	11	High Coverage	1
SCAMP1-SCAMP2-SCAMP3 complex	Human	O15126	AT1G32050	Yes		Yes	3	3	11	High Coverage	1
SCAMP1-SCAMP2-SCAMP3 complex	Human	O15127	AT1G03550	Yes	Yes		3	3	11	High Coverage	1
SCAMP1-SCAMP2-SCAMP3 complex	Human	O15127	AT1G11180	Yes	Yes		3	3	11	High Coverage	1
SCAMP1-SCAMP2-SCAMP3 complex	Human	O15127	AT1G32050	Yes	Yes		3	3	11	High Coverage	1
SCAMP1-SCAMP2-SCAMP3 complex	Human	O15127	AT1G61250	Yes	Yes		3	3	11	High Coverage	1
SCAMP1-SCAMP2-SCAMP3 complex	Human	O15127	AT2G20840	Yes	Yes		3	3	11	High Coverage	1
Ccna2-Cdk2 complex	Mouse	P51943	AT1G15570		Yes		2	2	10	High Coverage	1
Ccna2-Cdk2 complex	Mouse	P51943	AT1G44110		Yes		2	2	10	High Coverage	1
Ccna2-Cdk2 complex	Mouse	P51943	AT1G47210		Yes		2	2	10	High Coverage	1
Ccna2-Cdk2 complex	Mouse	P51943	AT1G47220		Yes		2	2	10	High Coverage	1
Ccna2-Cdk2 complex	Mouse	P51943	AT1G47230		Yes		2	2	10	High Coverage	1
Ccna2-Cdk2 complex	Mouse	P51943	AT1G77390		Yes		2	2	10	High Coverage	1
Ccna2-Cdk2 complex	Mouse	P51943	AT1G80370		Yes		2	2	10	High Coverage	1
Ccna2-Cdk2 complex	Mouse	P51943	AT5G11300		Yes		2	2	10	High Coverage	1
Ccna2-Cdk2 complex	Mouse	P51943	AT5G43080		Yes		2	2	10	High Coverage	1
Ccna2-Cdk2 complex	Mouse	P97377	AT3G48750			Yes	2	2	10	High Coverage	1
CDK2-CCNA2 complex	Human	P20248	AT1G47210		Yes		2	2	10	High Coverage	1
CDK2-CCNA2 complex	Human	P20248	AT1G15570		Yes		2	2	10	High Coverage	1
CDK2-CCNA2 complex	Human	P20248	AT1G44110		Yes		2	2	10	High Coverage	1
CDK2-CCNA2 complex	Human	P20248	AT1G47220		Yes		2	2	10	High Coverage	1
CDK2-CCNA2 complex	Human	P20248	AT1G47230		Yes		2	2	10	High Coverage	1
CDK2-CCNA2 complex	Human	P20248	AT1G77390		Yes		2	2	10	High Coverage	1
CDK2-CCNA2 complex	Human	P20248	AT1G80370		Yes		2	2	10	High Coverage	1
CDK2-CCNA2 complex	Human	P20248	AT5G11300		Yes		2	2	10	High Coverage	1
CDK2-CCNA2 complex	Human	P20248	AT5G43080		Yes		2	2	10	High Coverage	1
CDK2-CCNA2 complex	Human	P24941	AT3G48750			Yes	2	2	10	High Coverage	1
CHIP-HSC70 complex	Human	P11142	AT1G56410		Yes		2	2	7	High Coverage	1
CHIP-HSC70 complex	Human	P11142	AT1G16030		Yes		2	2	7	High Coverage	1
CHIP-HSC70 complex	Human	P11142	AT3G09440		Yes		2	2	7	High Coverage	1
CHIP-HSC70 complex	Human	P11142	AT3G12580		Yes		2	2	7	High Coverage	1
CHIP-HSC70 complex	Human	P11142	AT5G02490		Yes		2	2	7	High Coverage	1
CHIP-HSC70 complex	Human	P11142	AT5G02500		Yes		2	2	7	High Coverage	1
CHIP-HSC70 complex	Human	Q9UNE7	AT3G07370		Yes	Yes	2	2	7	High Coverage	1
CyclinA2-Cdk2 complex	Mouse	P51943	AT1G15570		Yes		2	2	10	High Coverage	1
CyclinA2-Cdk2 complex	Mouse	P51943	AT1G44110		Yes		2	2	10	High Coverage	1
CyclinA2-Cdk2 complex	Mouse	P51943	AT1G47210		Yes		2	2	10	High Coverage	1
CyclinA2-Cdk2 complex	Mouse	P51943	AT1G47220		Yes		2	2	10	High Coverage	1
CyclinA2-Cdk2 complex	Mouse	P51943	AT1G47230		Yes		2	2	10	High Coverage	1
CyclinA2-Cdk2 complex	Mouse	P51943	AT1G77390		Yes		2	2	10	High Coverage	1
CyclinA2-Cdk2 complex	Mouse	P51943	AT1G80370		Yes		2	2	10	High Coverage	1
CyclinA2-Cdk2 complex	Mouse	P51943	AT5G11300		Yes		2	2	10	High Coverage	1
CyclinA2-Cdk2 complex	Mouse	P51943	AT5G43080		Yes		2	2	10	High Coverage	1
CyclinA2-Cdk2 complex	Mouse	P97377	AT3G48750			Yes	2	2	10	High Coverage	1
HEY2-SIN3A	Human	Q96ST3	AT1G24190				2	2	22	High Coverage	1
HEY2-SIN3A	Human	Q96ST3	AT1G10250		Yes		2	2	22	High Coverage	1
HEY2-SIN3A	Human	Q96ST3	AT1G23810		Yes		2	2	22	High Coverage	1
HEY2-SIN3A	Human	Q96ST3	AT1G24200		Yes		2	2	22	High Coverage	1
HEY2-SIN3A	Human	Q96ST3	AT1G24210		Yes		2	2	22	High Coverage	1
HEY2-SIN3A	Human	Q96ST3	AT1G24220		Yes		2	2	22	High Coverage	1
HEY2-SIN3A	Human	Q96ST3	AT1G24230		Yes		2	2	22	High Coverage	1
HEY2-SIN3A	Human	Q96ST3	AT1G24250		Yes		2	2	22	High Coverage	1
HEY2-SIN3A	Human	Q96ST3	AT1G27220		Yes		2	2	22	High Coverage	1
HEY2-SIN3A	Human	Q96ST3	AT1G27240		Yes		2	2	22	High Coverage	1
HEY2-SIN3A	Human	Q96ST3	AT1G27250		Yes		2	2	22	High Coverage	1
HEY2-SIN3A	Human	Q96ST3	AT1G27260		Yes		2	2	22	High Coverage	1
HEY2-SIN3A	Human	Q96ST3	AT1G27270		Yes		2	2	22	High Coverage	1
HEY2-SIN3A	Human	Q96ST3	AT1G27280		Yes		2	2	22	High Coverage	1
HEY2-SIN3A	Human	Q96ST3	AT1G70030		Yes		2	2	22	High Coverage	1
HEY2-SIN3A	Human	Q96ST3	AT1G70060		Yes		2	2	22	High Coverage	1
HEY2-SIN3A	Human	Q96ST3	AT3G01320		Yes		2	2	22	High Coverage	1
HEY2-SIN3A	Human	Q96ST3	AT5G15020		Yes		2	2	22	High Coverage	1
HEY2-SIN3A	Human	Q96ST3	AT5G15030		Yes		2	2	22	High Coverage	1
HEY2-SIN3A	Human	Q96ST3	AT5G15040		Yes		2	2	22	High Coverage	1
HEY2-SIN3A	Human	Q96ST3	AT5G35610		Yes		2	2	22	High Coverage	1
HEY2-SIN3A	Human	Q9UBP5	AT2G40200		Yes	Yes	2	2	22	High Coverage	1
NFYA-NFYB	Human	P23511	AT1G17590		Yes		2	2	19	High Coverage	1
NFYA-NFYB	Human	P23511	AT1G30500		Yes		2	2	19	High Coverage	1
NFYA-NFYB	Human	P23511	AT1G54160		Yes		2	2	19	High Coverage	1
NFYA-NFYB	Human	P23511	AT1G72830		Yes		2	2	19	High Coverage	1
NFYA-NFYB	Human	P23511	AT2G34720		Yes		2	2	19	High Coverage	1
NFYA-NFYB	Human	P23511	AT3G05690		Yes		2	2	19	High Coverage	1
NFYA-NFYB	Human	P23511	AT3G14020		Yes		2	2	19	High Coverage	1
NFYA-NFYB	Human	P23511	AT3G20910		Yes		2	2	19	High Coverage	1
NFYA-NFYB	Human	P23511	AT5G06510		Yes		2	2	19	High Coverage	1
NFYA-NFYB	Human	P23511	AT5G12840		Yes		2	2	19	High Coverage	1
NFYA-NFYB	Human	P25208	AT5G47640		Yes		2	2	19	High Coverage	1
NFYA-NFYB	Human	P25208	AT1G21970		Yes		2	2	19	High Coverage	1
NFYA-NFYB	Human	P25208	AT2G13570		Yes		2	2	19	High Coverage	1
NFYA-NFYB	Human	P25208	AT2G37060		Yes		2	2	19	High Coverage	1
NFYA-NFYB	Human	P25208	AT2G38880		Yes		2	2	19	High Coverage	1
NFYA-NFYB	Human	P25208	AT2G47810		Yes		2	2	19	High Coverage	1
NFYA-NFYB	Human	P25208	AT3G53340		Yes		2	2	19	High Coverage	1
NFYA-NFYB	Human	P25208	AT4G14540		Yes		2	2	19	High Coverage	1
NFYA-NFYB	Human	P25208	AT5G47670		Yes		2	2	19	High Coverage	1
RAF1-MAP2K1-YWHAE complex	Human	P04049	AT5G58950	Yes		Yes	2	2	10	High Coverage	1
RAF1-MAP2K1-YWHAE complex	Human	Q02750	AT4G29810	Yes			2	2	10	High Coverage	1
RAF1-MAP2K1-YWHAE complex	Human	Q02750	AT1G18350		Yes		2	2	10	High Coverage	1
RAF1-MAP2K1-YWHAE complex	Human	Q02750	AT1G32320		Yes		2	2	10	High Coverage	1
RAF1-MAP2K1-YWHAE complex	Human	Q02750	AT1G51660		Yes		2	2	10	High Coverage	1
RAF1-MAP2K1-YWHAE complex	Human	Q02750	AT1G73500		Yes		2	2	10	High Coverage	1
RAF1-MAP2K1-YWHAE complex	Human	Q02750	AT3G21220		Yes		2	2	10	High Coverage	1
RAF1-MAP2K1-YWHAE complex	Human	Q02750	AT4G26070	Yes	Yes		2	2	10	High Coverage	1
RAF1-MAP2K1-YWHAE complex	Human	Q02750	AT5G40440		Yes		2	2	10	High Coverage	1
RAF1-MAP2K1-YWHAE complex	Human	Q02750	AT5G56580	Yes	Yes		2	2	10	High Coverage	1
PA700 complex	Human	O00231	AT1G29150	Yes	Yes	Yes	20	20	32	High Coverage	1
PA700 complex	Human	O00232	AT5G64760	Yes	Yes		20	20	32	High Coverage	1
PA700 complex	Human	O00232	AT5G09900	Yes	Yes		20	20	32	High Coverage	1
PA700 complex	Human	O00233	AT5G57950	Yes	Yes	Yes	20	20	32	High Coverage	1
PA700 complex	Human	O00487	AT5G23540	Yes	Yes	Yes	20	20	32	High Coverage	1
PA700 complex	Human	O43242	AT1G75990	Yes	Yes		20	20	32	High Coverage	1
PA700 complex	Human	O43242	AT1G20200	Yes	Yes		20	20	32	High Coverage	1
PA700 complex	Human	O43242	AT2G19560		Yes		20	20	32	High Coverage	1
PA700 complex	Human	O75832	AT2G03430	Yes		Yes	20	20	32	High Coverage	1
PA700 complex	Human	P17980	AT1G09100	Yes	Yes		20	20	32	High Coverage	1
PA700 complex	Human	P17980	AT3G05530	Yes	Yes		20	20	32	High Coverage	1
PA700 complex	Human	P35998	AT1G53750	Yes	Yes		20	20	32	High Coverage	1
PA700 complex	Human	P35998	AT1G53780		Yes		20	20	32	High Coverage	1
PA700 complex	Human	P43686	AT5G58290		Yes	Yes	20	20	32	High Coverage	1
PA700 complex	Human	P48556	AT1G64520	Yes	Yes		20	20	32	High Coverage	1
PA700 complex	Human	P48556	AT5G42040	Yes	Yes		20	20	32	High Coverage	1
PA700 complex	Human	P51665	AT3G11270	Yes	Yes		20	20	32	High Coverage	1
PA700 complex	Human	P51665	AT5G05780	Yes	Yes		20	20	32	High Coverage	1
PA700 complex	Human	P55036	AT4G38630	Yes		Yes	20	20	32	High Coverage	1
PA700 complex	Human	P62191	AT4G29040	Yes	Yes		20	20	32	High Coverage	1
PA700 complex	Human	P62191	AT2G20140	Yes	Yes		20	20	32	High Coverage	1
PA700 complex	Human	P62195	AT5G19990	Yes	Yes		20	20	32	High Coverage	1
PA700 complex	Human	P62195	AT5G20000	Yes	Yes		20	20	32	High Coverage	1
PA700 complex	Human	P62333	AT5G43010	Yes		Yes	20	20	32	High Coverage	1
PA700 complex	Human	Q13200	AT4G28470	Yes	Yes		20	20	32	High Coverage	1
PA700 complex	Human	Q13200	AT2G20580	Yes	Yes		20	20	32	High Coverage	1
PA700 complex	Human	Q13200	AT4G08140		Yes		20	20	32	High Coverage	1
PA700 complex	Human	Q15008	AT4G24820	Yes		Yes	20	20	32	High Coverage	1
PA700 complex	Human	Q16401	AT3G15180	Yes	Yes	Yes	20	20	32	High Coverage	1
PA700 complex	Human	Q99460	AT1G04810	Yes	Yes		20	20	32	High Coverage	1
PA700 complex	Human	Q99460	AT2G32730	Yes	Yes		20	20	32	High Coverage	1
PA700 complex	Human	Q9UNM6	AT5G45620	Yes		Yes	20	20	32	High Coverage	1
DNA synthesome complex (13 subunits)	Human	P09884	AT5G67100	Yes		Yes	14	14	20	High Coverage	1
DNA synthesome complex (13 subunits)	Human	P11387	AT5G55310	Yes	Yes		14	14	20	High Coverage	1
DNA synthesome complex (13 subunits)	Human	P11387	AT4G26701		Yes		14	14	20	High Coverage	1
DNA synthesome complex (13 subunits)	Human	P11387	AT5G55300	Yes	Yes		14	14	20	High Coverage	1
DNA synthesome complex (13 subunits)	Human	P11388	AT3G23890		Yes	Yes	14	14	20	High Coverage	1
DNA synthesome complex (13 subunits)	Human	P12004	AT1G07370	Yes	Yes		14	14	20	High Coverage	1
DNA synthesome complex (13 subunits)	Human	P12004	AT2G29570	Yes	Yes		14	14	20	High Coverage	1
DNA synthesome complex (13 subunits)	Human	P27694	AT2G06510	Yes	Yes		14	14	20	High Coverage	1
DNA synthesome complex (13 subunits)	Human	P27694	AT5G08020		Yes		14	14	20	High Coverage	1
DNA synthesome complex (13 subunits)	Human	P27694	AT5G45400	Yes	Yes		14	14	20	High Coverage	1
DNA synthesome complex (13 subunits)	Human	P27694	AT5G61000		Yes		14	14	20	High Coverage	1
DNA synthesome complex (13 subunits)	Human	P28340	AT5G63960	Yes		Yes	14	14	20	High Coverage	1
DNA synthesome complex (13 subunits)	Human	P35251	AT5G22010	Yes	Yes	Yes	14	14	20	High Coverage	1
DNA synthesome complex (13 subunits)	Human	P49005	AT2G42120	Yes	Yes	Yes	14	14	20	High Coverage	1
DNA synthesome complex (13 subunits)	Human	P49642	AT5G41880	Yes	Yes	Yes	14	14	20	High Coverage	1
DNA synthesome complex (13 subunits)	Human	P49643	AT1G67320	Yes		Yes	14	14	20	High Coverage	1
DNA synthesome complex (13 subunits)	Human	Q02880	AT3G23890		Yes	Yes	14	14	20	High Coverage	1
DNA synthesome complex (13 subunits)	Human	Q14181	AT1G67630	Yes	Yes	Yes	14	14	20	High Coverage	1
DNA synthesome complex (13 subunits)	Human	Q15054	AT1G78650	Yes	Yes	Yes	14	14	20	High Coverage	1
DNA synthesome complex (13 subunits)	Human	Q9HCU8	AT1G09815		Yes	Yes	14	14	20	High Coverage	1
20S proteasome	Mouse	O09061	AT3G60820	Yes	Yes	Yes	13	13	22	High Coverage	1
20S proteasome	Mouse	O55234	AT3G26340	Yes	Yes		13	13	22	High Coverage	1
20S proteasome	Mouse	O55234	AT1G13060	Yes	Yes		13	13	22	High Coverage	1
20S proteasome	Mouse	O70435	AT2G27020	Yes	Yes	Yes	13	13	22	High Coverage	1
20S proteasome	Mouse	P49722	AT1G16470	Yes	Yes		13	13	22	High Coverage	1
20S proteasome	Mouse	P49722	AT1G79210		Yes		13	13	22	High Coverage	1
20S proteasome	Mouse	P70195	AT3G27430	Yes	Yes		13	13	22	High Coverage	1
20S proteasome	Mouse	P70195	AT5G40580	Yes	Yes		13	13	22	High Coverage	1
20S proteasome	Mouse	P99026	AT1G56450	Yes	Yes	Yes	13	13	22	High Coverage	1
20S proteasome	Mouse	Q60692	AT4G31300	Yes	Yes	Yes	13	13	22	High Coverage	1
20S proteasome	Mouse	Q9QUM9	AT5G21930		Yes		13	13	22	High Coverage	1
20S proteasome	Mouse	Q9QUM9	AT5G35590		Yes		13	13	22	High Coverage	1
20S proteasome	Mouse	Q9R1P0	AT4G15165	Yes	Yes		13	13	22	High Coverage	1
20S proteasome	Mouse	Q9R1P0	AT3G22110	Yes	Yes		13	13	22	High Coverage	1
20S proteasome	Mouse	Q9R1P1	AT1G21720	Yes	Yes		13	13	22	High Coverage	1
20S proteasome	Mouse	Q9R1P1	AT1G77440	Yes	Yes		13	13	22	High Coverage	1
20S proteasome	Mouse	Q9R1P3	AT4G14800	Yes	Yes		13	13	22	High Coverage	1
20S proteasome	Mouse	Q9R1P3	AT3G22630	Yes	Yes		13	13	22	High Coverage	1
20S proteasome	Mouse	Q9R1P4	AT1G47250	Yes	Yes		13	13	22	High Coverage	1
20S proteasome	Mouse	Q9R1P4	AT5G42790	Yes	Yes		13	13	22	High Coverage	1
20S proteasome	Mouse	Q9Z2U0	AT3G51260	Yes	Yes		13	13	22	High Coverage	1
20S proteasome	Mouse	Q9Z2U0	AT5G66140	Yes	Yes		13	13	22	High Coverage	1
DNA synthesome complex	Mouse	O35654	AT2G42120	Yes	Yes	Yes	13	13	16	High Coverage	1
DNA synthesome complex	Mouse	P17918	AT2G29570	Yes	Yes		13	13	16	High Coverage	1
DNA synthesome complex	Mouse	P17918	AT1G07370	Yes	Yes		13	13	16	High Coverage	1
DNA synthesome complex	Mouse	P20664	AT5G41880	Yes		Yes	13	13	16	High Coverage	1
DNA synthesome complex	Mouse	P33609	AT5G67100	Yes	Yes	Yes	13	13	16	High Coverage	1
DNA synthesome complex	Mouse	P33610	AT1G67320	Yes	Yes	Yes	13	13	16	High Coverage	1
DNA synthesome complex	Mouse	P33611	AT1G67630	Yes	Yes	Yes	13	13	16	High Coverage	1
DNA synthesome complex	Mouse	P37913	AT1G49250	Yes		Yes	13	13	16	High Coverage	1
DNA synthesome complex	Mouse	P52431	AT5G63960	Yes	Yes	Yes	13	13	16	High Coverage	1
DNA synthesome complex	Mouse	Q01320	AT3G23890		Yes	Yes	13	13	16	High Coverage	1
DNA synthesome complex	Mouse	Q04750	AT5G55300	Yes	Yes		13	13	16	High Coverage	1
DNA synthesome complex	Mouse	Q04750	AT4G26701		Yes		13	13	16	High Coverage	1
DNA synthesome complex	Mouse	Q04750	AT5G55310	Yes	Yes		13	13	16	High Coverage	1
DNA synthesome complex	Mouse	Q64511	AT3G23890		Yes	Yes	13	13	16	High Coverage	1
DNA synthesome complex	Mouse	Q9CWP8	AT1G09815	Yes	Yes	Yes	13	13	16	High Coverage	1
DNA synthesome complex	Mouse	Q9EQ28	AT1G78650	Yes		Yes	13	13	16	High Coverage	1
immunoproteasome	Mouse	O09061	AT3G60820	Yes	Yes	Yes	13	13	22	High Coverage	1
immunoproteasome	Mouse	O35955	AT3G27430		Yes		13	13	22	High Coverage	1
immunoproteasome	Mouse	O35955	AT5G40580		Yes		13	13	22	High Coverage	1
immunoproteasome	Mouse	O70435	AT2G27020	Yes	Yes	Yes	13	13	22	High Coverage	1
immunoproteasome	Mouse	P28063	AT1G13060	Yes	Yes		13	13	22	High Coverage	1
immunoproteasome	Mouse	P28063	AT3G26340	Yes	Yes		13	13	22	High Coverage	1
immunoproteasome	Mouse	P28076	AT4G31300	Yes		Yes	13	13	22	High Coverage	1
immunoproteasome	Mouse	P49722	AT1G16470	Yes	Yes		13	13	22	High Coverage	1
immunoproteasome	Mouse	P49722	AT1G79210		Yes		13	13	22	High Coverage	1
immunoproteasome	Mouse	P99026	AT1G56450	Yes	Yes	Yes	13	13	22	High Coverage	1
immunoproteasome	Mouse	Q9QUM9	AT5G21930		Yes		13	13	22	High Coverage	1
immunoproteasome	Mouse	Q9QUM9	AT5G35590		Yes		13	13	22	High Coverage	1
immunoproteasome	Mouse	Q9R1P0	AT3G22110	Yes	Yes		13	13	22	High Coverage	1
immunoproteasome	Mouse	Q9R1P0	AT4G15165	Yes	Yes		13	13	22	High Coverage	1
immunoproteasome	Mouse	Q9R1P1	AT1G77440	Yes	Yes		13	13	22	High Coverage	1
immunoproteasome	Mouse	Q9R1P1	AT1G21720	Yes	Yes		13	13	22	High Coverage	1
immunoproteasome	Mouse	Q9R1P3	AT4G14800	Yes	Yes		13	13	22	High Coverage	1
immunoproteasome	Mouse	Q9R1P3	AT3G22630	Yes	Yes		13	13	22	High Coverage	1
immunoproteasome	Mouse	Q9R1P4	AT1G47250	Yes	Yes		13	13	22	High Coverage	1
immunoproteasome	Mouse	Q9R1P4	AT5G42790	Yes	Yes		13	13	22	High Coverage	1
immunoproteasome	Mouse	Q9Z2U0	AT3G51260	Yes	Yes		13	13	22	High Coverage	1
immunoproteasome	Mouse	Q9Z2U0	AT5G66140	Yes	Yes		13	13	22	High Coverage	1
TFIID complex	Human	O00268	AT1G27720		Yes		13	13	19	High Coverage	1
TFIID complex	Human	O00268	AT5G43130		Yes		13	13	19	High Coverage	1
TFIID complex	Human	P20226	AT5G13820	Yes	Yes		13	13	19	High Coverage	1
TFIID complex	Human	P20226	AT1G55520	Yes	Yes		13	13	19	High Coverage	1
TFIID complex	Human	P21675	AT1G32750	Yes		Yes	13	13	19	High Coverage	1
TFIID complex	Human	P49848	AT1G04950	Yes		Yes	13	13	19	High Coverage	1
TFIID complex	Human	Q12962	AT4G31720		Yes	Yes	13	13	19	High Coverage	1
TFIID complex	Human	Q15542	AT5G25150	Yes		Yes	13	13	19	High Coverage	1
TFIID complex	Human	Q15543	AT1G02680	Yes	Yes	Yes	13	13	19	High Coverage	1
TFIID complex	Human	Q15544	AT1G20000	Yes	Yes		13	13	19	High Coverage	1
TFIID complex	Human	Q15544	AT4G20280	Yes	Yes		13	13	19	High Coverage	1
TFIID complex	Human	Q15545	AT1G55300		Yes	Yes	13	13	19	High Coverage	1
TFIID complex	Human	Q16514	AT1G17440		Yes		13	13	19	High Coverage	1
TFIID complex	Human	Q16514	AT3G10070		Yes		13	13	19	High Coverage	1
TFIID complex	Human	Q16594	AT1G54140		Yes		13	13	19	High Coverage	1
TFIID complex	Human	Q16594	AT5G60340		Yes		13	13	19	High Coverage	1
TFIID complex	Human	Q6P1X5	AT1G73960	Yes	Yes	Yes	13	13	19	High Coverage	1
TFIID complex	Human	Q92804	AT5G58470	Yes			13	13	19	High Coverage	1
TFIID complex	Human	Q92804	AT1G50300		Yes		13	13	19	High Coverage	1
TFIID-beta complex	Human	O00268	AT1G27720		Yes		13	13	18	High Coverage	1
TFIID-beta complex	Human	O00268	AT5G43130		Yes		13	13	18	High Coverage	1
TFIID-beta complex	Human	P20226	AT5G13820	Yes	Yes		13	13	18	High Coverage	1
TFIID-beta complex	Human	P20226	AT1G55520	Yes	Yes		13	13	18	High Coverage	1
TFIID-beta complex	Human	P21675	AT3G19040	Yes		Yes	13	13	18	High Coverage	1
TFIID-beta complex	Human	P49848	AT1G04950	Yes		Yes	13	13	18	High Coverage	1
TFIID-beta complex	Human	Q12962	AT4G31720		Yes	Yes	13	13	18	High Coverage	1
TFIID-beta complex	Human	Q15542	AT5G25150	Yes		Yes	13	13	18	High Coverage	1
TFIID-beta complex	Human	Q15543	AT1G02680	Yes	Yes	Yes	13	13	18	High Coverage	1
TFIID-beta complex	Human	Q15544	AT1G20000	Yes	Yes		13	13	18	High Coverage	1
TFIID-beta complex	Human	Q15544	AT4G20280	Yes	Yes		13	13	18	High Coverage	1
TFIID-beta complex	Human	Q15545	AT1G55300		Yes	Yes	13	13	18	High Coverage	1
TFIID-beta complex	Human	Q16514	AT1G17440		Yes		13	13	18	High Coverage	1
TFIID-beta complex	Human	Q16514	AT3G10070		Yes		13	13	18	High Coverage	1
TFIID-beta complex	Human	Q16594	AT1G54140		Yes		13	13	18	High Coverage	1
TFIID-beta complex	Human	Q16594	AT5G60340		Yes		13	13	18	High Coverage	1
TFIID-beta complex	Human	Q6P1X5	AT1G73960	Yes	Yes	Yes	13	13	18	High Coverage	1
TFIID-beta complex	Human	Q9HBM6	AT1G54140		Yes	Yes	13	13	18	High Coverage	1
Exosome	Human	Q01780	AT5G35910	Yes	Yes		11	11	15	High Coverage	1
Exosome	Human	Q01780	AT1G54440	Yes	Yes		11	11	15	High Coverage	1
Exosome	Human	Q06265	AT3G12990	Yes		Yes	11	11	15	High Coverage	1
Exosome	Human	Q13868	AT1G03360	Yes	Yes	Yes	11	11	15	High Coverage	1
Exosome	Human	Q15024	AT3G12990	Yes			11	11	15	High Coverage	1
Exosome	Human	Q15024	AT3G07750		Yes		11	11	15	High Coverage	1
Exosome	Human	Q5RKV6	AT4G27490		Yes	Yes	11	11	15	High Coverage	1
Exosome	Human	Q96B26	AT3G12990	Yes			11	11	15	High Coverage	1
Exosome	Human	Q96B26	AT1G60080		Yes		11	11	15	High Coverage	1
Exosome	Human	Q9NPD3	AT3G61620	Yes		Yes	11	11	15	High Coverage	1
Exosome	Human	Q9NQT4	AT3G46210	Yes	Yes	Yes	11	11	15	High Coverage	1
Exosome	Human	Q9NQT5	AT4G32175	Yes	Yes		11	11	15	High Coverage	1
Exosome	Human	Q9NQT5	At2g25355	Yes	Yes		11	11	15	High Coverage	1
Exosome	Human	Q9Y2L1	AT2G17510	Yes	Yes	Yes	11	11	15	High Coverage	1
Exosome	Human	Q9Y3B2	AT5G38890	Yes	Yes	Yes	11	11	15	High Coverage	1
RC complex	Bovine	P20664	AT5G41880			Yes	11	11	12	High Coverage	1
RC complex	Bovine	P28339	AT5G63960	Yes		Yes	11	11	12	High Coverage	1
RC complex	Bovine	P33609	AT5G67100		Yes	Yes	11	11	12	High Coverage	1
RC complex	Bovine	P33610	AT1G67320		Yes	Yes	11	11	12	High Coverage	1
RC complex	Bovine	P35601	AT5G22010			Yes	11	11	12	High Coverage	1
RC complex	Bovine	P49004	AT2G42120	Yes		Yes	11	11	12	High Coverage	1
RC complex	Bovine	Q2TBV1	AT5G27740	Yes		Yes	11	11	12	High Coverage	1
RC complex	Bovine	Q3UI84	AT1G21690		Yes	Yes	11	11	12	High Coverage	1
RC complex	Bovine	Q58D13	AT1G67630	Yes		Yes	11	11	12	High Coverage	1
RC complex	Bovine	Q9D0F6	AT1G77470		Yes		11	11	12	High Coverage	1
RC complex	Bovine	Q9D0F6	AT5G66130		Yes		11	11	12	High Coverage	1
RC complex	Bovine	Q9WUK4	AT1G63160		Yes	Yes	11	11	12	High Coverage	1
DMAP1-associated complex	Human	O96019	AT1G18450	Yes	Yes		10	10	13	High Coverage	1
DMAP1-associated complex	Human	O96019	AT1G73910		Yes		10	10	13	High Coverage	1
DMAP1-associated complex	Human	Q15906	AT2G36740	Yes		Yes	10	10	13	High Coverage	1
DMAP1-associated complex	Human	Q6ZRS2	AT3G12810	Yes	Yes	Yes	10	10	13	High Coverage	1
DMAP1-associated complex	Human	Q96L91	AT3G12810		Yes	Yes	10	10	13	High Coverage	1
DMAP1-associated complex	Human	Q9H0E9	AT5G46550		Yes	Yes	10	10	13	High Coverage	1
DMAP1-associated complex	Human	Q9H2F5	AT1G16690		Yes	Yes	10	10	13	High Coverage	1
DMAP1-associated complex	Human	Q9NPF5	AT2G47210	Yes	Yes	Yes	10	10	13	High Coverage	1
DMAP1-associated complex	Human	Q9Y230	AT5G67630	Yes	Yes		10	10	13	High Coverage	1
DMAP1-associated complex	Human	Q9Y230	AT3G49830	Yes	Yes		10	10	13	High Coverage	1
DMAP1-associated complex	Human	Q9Y265	AT5G22330	Yes	Yes	Yes	10	10	13	High Coverage	1
DMAP1-associated complex	Human	Q9Y4A5	AT2G17930	Yes	Yes		10	10	13	High Coverage	1
DMAP1-associated complex	Human	Q9Y4A5	At4g36080	Yes	Yes		10	10	13	High Coverage	1
DNA synthesome core complex	Human	P09884	AT5G67100	Yes		Yes	10	10	11	High Coverage	1
DNA synthesome core complex	Human	P12004	AT1G07370	Yes	Yes		10	10	11	High Coverage	1
DNA synthesome core complex	Human	P12004	AT2G29570	Yes	Yes		10	10	11	High Coverage	1
DNA synthesome core complex	Human	P28340	AT5G63960	Yes		Yes	10	10	11	High Coverage	1
DNA synthesome core complex	Human	P35251	AT5G22010	Yes	Yes	Yes	10	10	11	High Coverage	1
DNA synthesome core complex	Human	P49005	AT2G42120	Yes	Yes	Yes	10	10	11	High Coverage	1
DNA synthesome core complex	Human	P49642	AT5G41880	Yes	Yes	Yes	10	10	11	High Coverage	1
DNA synthesome core complex	Human	P49643	AT1G67320	Yes		Yes	10	10	11	High Coverage	1
DNA synthesome core complex	Human	Q14181	AT1G67630	Yes	Yes	Yes	10	10	11	High Coverage	1
DNA synthesome core complex	Human	Q15054	AT1G78650	Yes	Yes	Yes	10	10	11	High Coverage	1
DNA synthesome core complex	Human	Q9HCU8	AT1G09815		Yes	Yes	10	10	11	High Coverage	1
SRCAP-associated chromatin remodeling complex	Human	O43257	AT5G37055	Yes	Yes	Yes	10	10	16	High Coverage	1
SRCAP-associated chromatin remodeling complex	Human	O95619	AT5G45600	Yes	Yes		10	10	16	High Coverage	1
SRCAP-associated chromatin remodeling complex	Human	O95619	AT2G18000	Yes	Yes		10	10	16	High Coverage	1
SRCAP-associated chromatin remodeling complex	Human	O96019	AT1G18450	Yes	Yes		10	10	16	High Coverage	1
SRCAP-associated chromatin remodeling complex	Human	O96019	AT1G73910		Yes		10	10	16	High Coverage	1
SRCAP-associated chromatin remodeling complex	Human	P0C0S5	AT1G52740	Yes	Yes		10	10	16	High Coverage	1
SRCAP-associated chromatin remodeling complex	Human	P0C0S5	AT2G38810	Yes	Yes		10	10	16	High Coverage	1
SRCAP-associated chromatin remodeling complex	Human	P0C0S5	AT3G54560	Yes	Yes		10	10	16	High Coverage	1
SRCAP-associated chromatin remodeling complex	Human	P0C0S5	AT4G13570		Yes		10	10	16	High Coverage	1
SRCAP-associated chromatin remodeling complex	Human	Q15906	AT2G36740	Yes		Yes	10	10	16	High Coverage	1
SRCAP-associated chromatin remodeling complex	Human	Q6ZRS2	AT3G12810	Yes	Yes	Yes	10	10	16	High Coverage	1
SRCAP-associated chromatin remodeling complex	Human	Q96CJ1	AT1G71080	Yes		Yes	10	10	16	High Coverage	1
SRCAP-associated chromatin remodeling complex	Human	Q9GZN1	AT3G33520	Yes	Yes	Yes	10	10	16	High Coverage	1
SRCAP-associated chromatin remodeling complex	Human	Q9Y230	AT3G49830	Yes	Yes		10	10	16	High Coverage	1
SRCAP-associated chromatin remodeling complex	Human	Q9Y230	AT5G67630	Yes	Yes		10	10	16	High Coverage	1
SRCAP-associated chromatin remodeling complex	Human	Q9Y265	AT5G22330	Yes	Yes	Yes	10	10	16	High Coverage	1
TFIIH transcription factor complex	Human	P18074	AT1G03190	Yes	Yes	Yes	10	10	16	High Coverage	1
TFIIH transcription factor complex	Human	P19447	AT5G41370	Yes	Yes		10	10	16	High Coverage	1
TFIIH transcription factor complex	Human	P19447	AT5G41360	Yes	Yes		10	10	16	High Coverage	1
TFIIH transcription factor complex	Human	P32780	AT3G61420	Yes	Yes		10	10	16	High Coverage	1
TFIIH transcription factor complex	Human	P32780	AT1G55750	Yes	Yes		10	10	16	High Coverage	1
TFIIH transcription factor complex	Human	P50613	AT1G18040	Yes	Yes		10	10	16	High Coverage	1
TFIIH transcription factor complex	Human	P50613	AT1G66750	Yes	Yes		10	10	16	High Coverage	1
TFIIH transcription factor complex	Human	P50613	AT1G73690	Yes	Yes		10	10	16	High Coverage	1
TFIIH transcription factor complex	Human	P50613	AT5G56580		Yes		10	10	16	High Coverage	1
TFIIH transcription factor complex	Human	P51946	AT5G27620	Yes	Yes	Yes	10	10	16	High Coverage	1
TFIIH transcription factor complex	Human	P51948	AT4G30820		Yes	Yes	10	10	16	High Coverage	1
TFIIH transcription factor complex	Human	Q13888	AT1G05055	Yes	Yes	Yes	10	10	16	High Coverage	1
TFIIH transcription factor complex	Human	Q13889	AT1G18340	Yes	Yes	Yes	10	10	16	High Coverage	1
TFIIH transcription factor complex	Human	Q6ZYL4	AT1G62886	Yes			10	10	16	High Coverage	1
TFIIH transcription factor complex	Human	Q6ZYL4	AT1G12400	Yes	Yes		10	10	16	High Coverage	1
TFIIH transcription factor complex	Human	Q92759	AT4G17020	Yes	Yes	Yes	10	10	16	High Coverage	1
Anaphase-promoting complex	Human	P30260	AT2G20000	Yes		Yes	9	9	10	High Coverage	1
Anaphase-promoting complex	Human	Q13042	AT1G78770	Yes	Yes	Yes	9	9	10	High Coverage	1
Anaphase-promoting complex	Human	Q9H1A4	AT5G05560	Yes	Yes	Yes	9	9	10	High Coverage	1
Anaphase-promoting complex	Human	Q9UJX2	AT3G48150	Yes	Yes		9	9	10	High Coverage	1
Anaphase-promoting complex	Human	Q9UJX2	AT5G17270		Yes		9	9	10	High Coverage	1
Anaphase-promoting complex	Human	Q9UJX3	AT2G39090	Yes	Yes	Yes	9	9	10	High Coverage	1
Anaphase-promoting complex	Human	Q9UJX4	AT1G06590	Yes	Yes	Yes	9	9	10	High Coverage	1
Anaphase-promoting complex	Human	Q9UJX5	AT4G21530	Yes		Yes	9	9	10	High Coverage	1
Anaphase-promoting complex	Human	Q9UJX6	AT2G04660	Yes	Yes	Yes	9	9	10	High Coverage	1
Anaphase-promoting complex	Human	Q9UM13	AT2G18290	Yes	Yes	Yes	9	9	10	High Coverage	1
6S methyltransferase and RG-containing Sm proteins complex	Human	P14678	AT4G20440		Yes		8	8	12	High Coverage	1
6S methyltransferase and RG-containing Sm proteins complex	Human	P14678	AT5G44500		Yes		8	8	12	High Coverage	1
6S methyltransferase and RG-containing Sm proteins complex	Human	P54105	AT5G62290	Yes	Yes	Yes	8	8	12	High Coverage	1
6S methyltransferase and RG-containing Sm proteins complex	Human	P62304	AT4G30330	Yes	Yes		8	8	12	High Coverage	1
6S methyltransferase and RG-containing Sm proteins complex	Human	P62304	At2g18740	Yes	Yes		8	8	12	High Coverage	1
6S methyltransferase and RG-containing Sm proteins complex	Human	P62306	AT4G30220	Yes		Yes	8	8	12	High Coverage	1
6S methyltransferase and RG-containing Sm proteins complex	Human	P62308	AT2G23930	Yes		Yes	8	8	12	High Coverage	1
6S methyltransferase and RG-containing Sm proteins complex	Human	P62314	AT3G07590	Yes	Yes		8	8	12	High Coverage	1
6S methyltransferase and RG-containing Sm proteins complex	Human	P62314	AT4G02840	Yes	Yes		8	8	12	High Coverage	1
6S methyltransferase and RG-containing Sm proteins complex	Human	P62316	AT2G47640	Yes	Yes	Yes	8	8	12	High Coverage	1
6S methyltransferase and RG-containing Sm proteins complex	Human	P62318	AT1G76300	Yes	Yes		8	8	12	High Coverage	1
6S methyltransferase and RG-containing Sm proteins complex	Human	P62318	AT1G20580	Yes	Yes		8	8	12	High Coverage	1
CCT micro-complex	Human	P17987	AT3G20050	Yes	Yes	Yes	8	8	12	High Coverage	1
CCT micro-complex	Human	P40227	AT3G02530	Yes	Yes		8	8	12	High Coverage	1
CCT micro-complex	Human	P40227	AT5G16070	Yes	Yes		8	8	12	High Coverage	1
CCT micro-complex	Human	P48643	AT1G24510	Yes	Yes		8	8	12	High Coverage	1
CCT micro-complex	Human	P48643	AT1G67760		Yes		8	8	12	High Coverage	1
CCT micro-complex	Human	P49368	AT5G26360	Yes	Yes	Yes	8	8	12	High Coverage	1
CCT micro-complex	Human	P50990	AT3G03960	Yes	Yes		8	8	12	High Coverage	1
CCT micro-complex	Human	P50990	AT1G48095		Yes		8	8	12	High Coverage	1
CCT micro-complex	Human	P50990	AT4G08640		Yes		8	8	12	High Coverage	1
CCT micro-complex	Human	P50991	AT3G18190	Yes	Yes	Yes	8	8	12	High Coverage	1
CCT micro-complex	Human	P78371	AT5G20890	Yes	Yes	Yes	8	8	12	High Coverage	1
CCT micro-complex	Human	Q99832	AT3G11830	Yes	Yes	Yes	8	8	12	High Coverage	1
Checkpoint Rad complex	Human	O60671	At4g17760	Yes	Yes	Yes	8	8	8	High Coverage	1
Checkpoint Rad complex	Human	O60921	AT1G52530	Yes	Yes	Yes	8	8	8	High Coverage	1
Checkpoint Rad complex	Human	O75943	AT5G66130	Yes		Yes	8	8	8	High Coverage	1
Checkpoint Rad complex	Human	P35249	AT1G21690	Yes	Yes	Yes	8	8	8	High Coverage	1
Checkpoint Rad complex	Human	P35250	AT1G63160	Yes	Yes	Yes	8	8	8	High Coverage	1
Checkpoint Rad complex	Human	P40937	AT1G77470	Yes	Yes	Yes	8	8	8	High Coverage	1
Checkpoint Rad complex	Human	P40938	AT5G27740	Yes	Yes	Yes	8	8	8	High Coverage	1
Checkpoint Rad complex	Human	Q99638	At3g05480	Yes	Yes	Yes	8	8	8	High Coverage	1
COG complex	Human	P83436	AT5G51430	Yes	Yes	Yes	8	8	8	High Coverage	1
COG complex	Human	Q14746	AT4G24840	Yes	Yes	Yes	8	8	8	High Coverage	1
COG complex	Human	Q8WTW3	At5g16300	Yes	Yes	Yes	8	8	8	High Coverage	1
COG complex	Human	Q96JB2	AT1G73430	Yes	Yes	Yes	8	8	8	High Coverage	1
COG complex	Human	Q96MW5	AT5G11980	Yes	Yes	Yes	8	8	8	High Coverage	1
COG complex	Human	Q9H9E3	AT4G01400	Yes		Yes	8	8	8	High Coverage	1
COG complex	Human	Q9UP83	AT1G67930	Yes		Yes	8	8	8	High Coverage	1
COG complex	Human	Q9Y2V7	AT1G31780	Yes	Yes	Yes	8	8	8	High Coverage	1
Conserved oligomeric Golgi (COG) complex	Human	P83436	AT5G51430	Yes	Yes	Yes	8	8	8	High Coverage	1
Conserved oligomeric Golgi (COG) complex	Human	Q14746	AT4G24840	Yes	Yes	Yes	8	8	8	High Coverage	1
Conserved oligomeric Golgi (COG) complex	Human	Q8WTW3	At5g16300	Yes	Yes	Yes	8	8	8	High Coverage	1
Conserved oligomeric Golgi (COG) complex	Human	Q96JB2	AT1G73430	Yes	Yes	Yes	8	8	8	High Coverage	1
Conserved oligomeric Golgi (COG) complex	Human	Q96MW5	AT5G11980	Yes	Yes	Yes	8	8	8	High Coverage	1
Conserved oligomeric Golgi (COG) complex	Human	Q9H9E3	AT4G01400	Yes		Yes	8	8	8	High Coverage	1
Conserved oligomeric Golgi (COG) complex	Human	Q9UP83	AT1G67930	Yes		Yes	8	8	8	High Coverage	1
Conserved oligomeric Golgi (COG) complex	Human	Q9Y2V7	AT1G31780	Yes	Yes	Yes	8	8	8	High Coverage	1
COP9 signalosome complex (Gps1, Cops1, Cops2, Cops3, Cops4, Cops5, Cops6, Cops7a, Cops7b, Cops8)	Mouse	O35864	AT1G22920	Yes	Yes		8	8	10	High Coverage	1
COP9 signalosome complex (Gps1, Cops1, Cops2, Cops3, Cops4, Cops5, Cops6, Cops7a, Cops7b, Cops8)	Mouse	O35864	AT1G71230	Yes	Yes		8	8	10	High Coverage	1
COP9 signalosome complex (Gps1, Cops1, Cops2, Cops3, Cops4, Cops5, Cops6, Cops7a, Cops7b, Cops8)	Mouse	O88543	AT5G14250	Yes	Yes	Yes	8	8	10	High Coverage	1
COP9 signalosome complex (Gps1, Cops1, Cops2, Cops3, Cops4, Cops5, Cops6, Cops7a, Cops7b, Cops8)	Mouse	O88544	AT5G42970	Yes	Yes	Yes	8	8	10	High Coverage	1
COP9 signalosome complex (Gps1, Cops1, Cops2, Cops3, Cops4, Cops5, Cops6, Cops7a, Cops7b, Cops8)	Mouse	O88545	AT4G26430	Yes	Yes		8	8	10	High Coverage	1
COP9 signalosome complex (Gps1, Cops1, Cops2, Cops3, Cops4, Cops5, Cops6, Cops7a, Cops7b, Cops8)	Mouse	O88545	AT5G56280	Yes	Yes		8	8	10	High Coverage	1
COP9 signalosome complex (Gps1, Cops1, Cops2, Cops3, Cops4, Cops5, Cops6, Cops7a, Cops7b, Cops8)	Mouse	Q8BV13	AT1G02090	Yes	Yes	Yes	8	8	10	High Coverage	1
COP9 signalosome complex (Gps1, Cops1, Cops2, Cops3, Cops4, Cops5, Cops6, Cops7a, Cops7b, Cops8)	Mouse	Q8VBV7	AT4G14110	Yes	Yes	Yes	8	8	10	High Coverage	1
COP9 signalosome complex (Gps1, Cops1, Cops2, Cops3, Cops4, Cops5, Cops6, Cops7a, Cops7b, Cops8)	Mouse	Q99LD4	AT3G61140	Yes		Yes	8	8	10	High Coverage	1
COP9 signalosome complex (Gps1, Cops1, Cops2, Cops3, Cops4, Cops5, Cops6, Cops7a, Cops7b, Cops8)	Mouse	Q9CZ04	AT1G02090	Yes		Yes	8	8	10	High Coverage	1
Exon junction complex	Human	P38919	AT3G19760	Yes	Yes		8	8	9	High Coverage	1
Exon junction complex	Human	P38919	AT1G51380		Yes		8	8	9	High Coverage	1
Exon junction complex	Human	P61326	AT1G02140	Yes	Yes	Yes	8	8	9	High Coverage	1
Exon junction complex	Human	Q13838	AT5G11170	Yes		Yes	8	8	9	High Coverage	1
Exon junction complex	Human	Q15287	AT1G16610	Yes		Yes	8	8	9	High Coverage	1
Exon junction complex	Human	Q86V81	AT5G59950	Yes		Yes	8	8	9	High Coverage	1
Exon junction complex	Human	Q8IYB3	AT2G29210	Yes		Yes	8	8	9	High Coverage	1
Exon junction complex	Human	Q9BZI7	AT1G33980	Yes		Yes	8	8	9	High Coverage	1
Exon junction complex	Human	Q9Y5S9	AT1G51510	Yes	Yes	Yes	8	8	9	High Coverage	1
Histone H3.1 complex	Human	O14929	AT5G56740	Yes	Yes	Yes	8	8	11	High Coverage	1
Histone H3.1 complex	Human	P49321	AT4G37210	Yes		Yes	8	8	11	High Coverage	1
Histone H3.1 complex	Human	P68431	AT1G09200	Yes		Yes	8	8	11	High Coverage	1
Histone H3.1 complex	Human	Q13111	AT1G65470		Yes	Yes	8	8	11	High Coverage	1
Histone H3.1 complex	Human	Q13112	AT1G31250		Yes		8	8	11	High Coverage	1
Histone H3.1 complex	Human	Q13112	AT5G64630		Yes		8	8	11	High Coverage	1
Histone H3.1 complex	Human	Q8TEX9	AT4G27640	Yes	Yes	Yes	8	8	11	High Coverage	1
Histone H3.1 complex	Human	Q9NVP2	AT1G66740	Yes	Yes		8	8	11	High Coverage	1
Histone H3.1 complex	Human	Q9NVP2	AT5G38110	Yes	Yes		8	8	11	High Coverage	1
Histone H3.1 complex	Human	Q9Y294	AT1G66740	Yes	Yes		8	8	11	High Coverage	1
Histone H3.1 complex	Human	Q9Y294	AT5G38110	Yes	Yes		8	8	11	High Coverage	1
RAD17-RFC-9-1-1 checkpoint supercomplex	Human	O60671	At4g17760	Yes	Yes	Yes	8	8	8	High Coverage	1
RAD17-RFC-9-1-1 checkpoint supercomplex	Human	O60921	AT1G52530	Yes	Yes	Yes	8	8	8	High Coverage	1
RAD17-RFC-9-1-1 checkpoint supercomplex	Human	O75943	AT5G66130	Yes		Yes	8	8	8	High Coverage	1
RAD17-RFC-9-1-1 checkpoint supercomplex	Human	P35249	AT1G21690	Yes	Yes	Yes	8	8	8	High Coverage	1
RAD17-RFC-9-1-1 checkpoint supercomplex	Human	P35250	AT1G63160	Yes	Yes	Yes	8	8	8	High Coverage	1
RAD17-RFC-9-1-1 checkpoint supercomplex	Human	P40937	AT1G77470	Yes	Yes	Yes	8	8	8	High Coverage	1
RAD17-RFC-9-1-1 checkpoint supercomplex	Human	P40938	AT5G27740	Yes	Yes	Yes	8	8	8	High Coverage	1
RAD17-RFC-9-1-1 checkpoint supercomplex	Human	Q99638	At3g05480	Yes	Yes	Yes	8	8	8	High Coverage	1
SF3b complex	Human	O75533	AT5G64270	Yes	Yes	Yes	8	8	11	High Coverage	1
SF3b complex	Human	Q13435	AT4G21660	Yes	Yes		8	8	11	High Coverage	1
SF3b complex	Human	Q13435	AT1G11520		Yes		8	8	11	High Coverage	1
SF3b complex	Human	Q15393	AT3G55200	Yes	Yes	Yes	8	8	11	High Coverage	1
SF3b complex	Human	Q15427	AT2G18510	Yes	Yes	Yes	8	8	11	High Coverage	1
SF3b complex	Human	Q7RTV0	AT1G07170	Yes	Yes	Yes	8	8	11	High Coverage	1
SF3b complex	Human	Q86XP3	AT2G47330	Yes	Yes	Yes	8	8	11	High Coverage	1
SF3b complex	Human	Q9BWJ5	AT4G14342	Yes	Yes		8	8	11	High Coverage	1
SF3b complex	Human	Q9BWJ5	AT3G23325	Yes	Yes		8	8	11	High Coverage	1
SF3b complex	Human	Q9Y3B4	AT5G12190	Yes	Yes		8	8	11	High Coverage	1
SF3b complex	Human	Q9Y3B4	AT2G14870		Yes		8	8	11	High Coverage	1
TREX complex	Human	Q13769	AT5G42920	Yes	Yes		8	8	10	High Coverage	1
TREX complex	Human	Q13769	AT1G45233		Yes		8	8	10	High Coverage	1
TREX complex	Human	Q13838	AT5G11170	Yes		Yes	8	8	10	High Coverage	1
TREX complex	Human	Q6I9Y2	AT3G02950	Yes	Yes		8	8	10	High Coverage	1
TREX complex	Human	Q6I9Y2	AT5G16790	Yes	Yes		8	8	10	High Coverage	1
TREX complex	Human	Q86V81	AT5G02530	Yes		Yes	8	8	10	High Coverage	1
TREX complex	Human	Q86W42	AT2G19430	Yes	Yes	Yes	8	8	10	High Coverage	1
TREX complex	Human	Q8NI27	AT1G24706	Yes	Yes	Yes	8	8	10	High Coverage	1
TREX complex	Human	Q96FV9	AT5G09860	Yes	Yes	Yes	8	8	10	High Coverage	1
TREX complex	Human	Q96J01	AT5G56130	Yes	Yes	Yes	8	8	10	High Coverage	1
CTF18-cohesion-RFC-POLH complex	Human	P35249	AT1G21690	Yes	Yes	Yes	7	7	7	High Coverage	1
CTF18-cohesion-RFC-POLH complex	Human	P35250	AT1G63160	Yes	Yes	Yes	7	7	7	High Coverage	1
CTF18-cohesion-RFC-POLH complex	Human	P40937	AT1G77470	Yes	Yes	Yes	7	7	7	High Coverage	1
CTF18-cohesion-RFC-POLH complex	Human	P40938	AT5G27740	Yes	Yes	Yes	7	7	7	High Coverage	1
CTF18-cohesion-RFC-POLH complex	Human	Q8WVB6	AT1G04730	Yes		Yes	7	7	7	High Coverage	1
CTF18-cohesion-RFC-POLH complex	Human	Q9BVC3	AT2G44580	Yes	Yes	Yes	7	7	7	High Coverage	1
CTF18-cohesion-RFC-POLH complex	Human	Q9Y253	AT5G44740	Yes	Yes	Yes	7	7	7	High Coverage	1
DNA double-strand break end-joining complex	Human	O60934	AT3G02680		Yes	Yes	7	7	7	High Coverage	1
DNA double-strand break end-joining complex	Human	P12956	AT1G16970	Yes	Yes	Yes	7	7	7	High Coverage	1
DNA double-strand break end-joining complex	Human	P13010	AT1G48050	Yes	Yes	Yes	7	7	7	High Coverage	1
DNA double-strand break end-joining complex	Human	P49917	AT5G57160	Yes	Yes	Yes	7	7	7	High Coverage	1
DNA double-strand break end-joining complex	Human	P49959	AT5G54260	Yes		Yes	7	7	7	High Coverage	1
DNA double-strand break end-joining complex	Human	Q13426	AT3G23100	Yes	Yes	Yes	7	7	7	High Coverage	1
DNA double-strand break end-joining complex	Human	Q92878	AT2G31970	Yes	Yes	Yes	7	7	7	High Coverage	1
LSm1-7 complex	Human	O15116	AT3G14080	Yes	Yes		7	7	9	High Coverage	1
LSm1-7 complex	Human	O15116	AT1G19120	Yes	Yes		7	7	9	High Coverage	1
LSm1-7 complex	Human	P62310	AT1G76860	Yes	Yes		7	7	9	High Coverage	1
LSm1-7 complex	Human	P62310	AT1G21190	Yes	Yes		7	7	9	High Coverage	1
LSm1-7 complex	Human	P62312	AT3G59810	Yes	Yes	Yes	7	7	9	High Coverage	1
LSm1-7 complex	Human	Q9UK45	AT2G03870	Yes	Yes	Yes	7	7	9	High Coverage	1
LSm1-7 complex	Human	Q9Y333	AT1G03330	Yes	Yes	Yes	7	7	9	High Coverage	1
LSm1-7 complex	Human	Q9Y4Y9	AT5G48870	Yes	Yes	Yes	7	7	9	High Coverage	1
LSm1-7 complex	Human	Q9Y4Z0	AT5G27720	Yes	Yes	Yes	7	7	9	High Coverage	1
LSm2-8 complex	Human	O95777	At1g65700	Yes	Yes	Yes	7	7	9	High Coverage	1
LSm2-8 complex	Human	P62310	AT1G21190	Yes	Yes		7	7	9	High Coverage	1
LSm2-8 complex	Human	P62310	AT1G76860	Yes	Yes		7	7	9	High Coverage	1
LSm2-8 complex	Human	P62312	AT2G43810	Yes			7	7	9	High Coverage	1
LSm2-8 complex	Human	P62312	AT3G59810	Yes	Yes		7	7	9	High Coverage	1
LSm2-8 complex	Human	Q9UK45	AT2G03870	Yes	Yes	Yes	7	7	9	High Coverage	1
LSm2-8 complex	Human	Q9Y333	AT1G03330	Yes	Yes	Yes	7	7	9	High Coverage	1
LSm2-8 complex	Human	Q9Y4Y9	AT5G48870	Yes	Yes	Yes	7	7	9	High Coverage	1
LSm2-8 complex	Human	Q9Y4Z0	AT5G27720	Yes	Yes	Yes	7	7	9	High Coverage	1
20S methylosome and RG-containing Sm protein complex	Human	O14744	AT4G31120	Yes	Yes	Yes	6	6	9	High Coverage	1
20S methylosome and RG-containing Sm protein complex	Human	P14678	AT4G20440		Yes		6	6	9	High Coverage	1
20S methylosome and RG-containing Sm protein complex	Human	P14678	AT5G44500		Yes		6	6	9	High Coverage	1
20S methylosome and RG-containing Sm protein complex	Human	P54105	AT5G62290	Yes	Yes	Yes	6	6	9	High Coverage	1
20S methylosome and RG-containing Sm protein complex	Human	P62314	AT4G02840	Yes	Yes		6	6	9	High Coverage	1
20S methylosome and RG-containing Sm protein complex	Human	P62314	AT3G07590	Yes	Yes		6	6	9	High Coverage	1
20S methylosome and RG-containing Sm protein complex	Human	P62316	AT2G47640	Yes	Yes	Yes	6	6	9	High Coverage	1
20S methylosome and RG-containing Sm protein complex	Human	P62318	AT1G76300	Yes	Yes		6	6	9	High Coverage	1
20S methylosome and RG-containing Sm protein complex	Human	P62318	AT1G20580	Yes	Yes		6	6	9	High Coverage	1
AP3 adapter complex	Human	O00203	AT3G55480	Yes	Yes	Yes	6	6	6	High Coverage	1
AP3 adapter complex	Human	O14617	AT1G48760	Yes		Yes	6	6	6	High Coverage	1
AP3 adapter complex	Human	P53677	AT1G56590		Yes	Yes	6	6	6	High Coverage	1
AP3 adapter complex	Human	Q13367	AT3G55480	Yes		Yes	6	6	6	High Coverage	1
AP3 adapter complex	Human	Q92572	AT3G50860	Yes		Yes	6	6	6	High Coverage	1
AP3 adapter complex	Human	Q9Y2T2	AT1G56590		Yes	Yes	6	6	6	High Coverage	1
ASF1-interacting protein complex	Human	P54198	AT3G44530	Yes		Yes	6	6	9	High Coverage	1
ASF1-interacting protein complex	Human	P68431	AT1G09200	Yes		Yes	6	6	9	High Coverage	1
ASF1-interacting protein complex	Human	Q13111	AT1G65470		Yes	Yes	6	6	9	High Coverage	1
ASF1-interacting protein complex	Human	Q13112	AT1G31250		Yes		6	6	9	High Coverage	1
ASF1-interacting protein complex	Human	Q13112	AT5G64630		Yes		6	6	9	High Coverage	1
ASF1-interacting protein complex	Human	Q9NVP2	AT1G66740	Yes	Yes		6	6	9	High Coverage	1
ASF1-interacting protein complex	Human	Q9NVP2	AT5G38110	Yes	Yes		6	6	9	High Coverage	1
ASF1-interacting protein complex	Human	Q9Y294	AT5G38110	Yes	Yes		6	6	9	High Coverage	1
ASF1-interacting protein complex	Human	Q9Y294	AT1G66740	Yes	Yes		6	6	9	High Coverage	1
Brd4-Rfc complex	Mouse	P35601	AT5G22010	Yes		Yes	6	6	7	High Coverage	1
Brd4-Rfc complex	Mouse	Q3UI84	AT1G21690		Yes	Yes	6	6	7	High Coverage	1
Brd4-Rfc complex	Mouse	Q8R323	AT5G27740	Yes	Yes	Yes	6	6	7	High Coverage	1
Brd4-Rfc complex	Mouse	Q9D0F6	AT1G77470	Yes	Yes		6	6	7	High Coverage	1
Brd4-Rfc complex	Mouse	Q9D0F6	AT5G66130		Yes		6	6	7	High Coverage	1
Brd4-Rfc complex	Mouse	Q9ESU6	AT3G27260	Yes		Yes	6	6	7	High Coverage	1
Brd4-Rfc complex	Mouse	Q9WUK4	AT1G63160	Yes	Yes	Yes	6	6	7	High Coverage	1
CDC5L core complex	Human	O43660	AT4G15900	Yes	Yes		6	6	45	High Coverage	1
CDC5L core complex	Human	O43660	AT3G16650	Yes	Yes		6	6	45	High Coverage	1
CDC5L core complex	Human	O75934	AT3G18165	Yes	Yes	Yes	6	6	45	High Coverage	1
CDC5L core complex	Human	P11142	AT3G12580	Yes	Yes		6	6	45	High Coverage	1
CDC5L core complex	Human	P11142	AT1G16030	Yes	Yes		6	6	45	High Coverage	1
CDC5L core complex	Human	P11142	AT1G56410	Yes	Yes		6	6	45	High Coverage	1
CDC5L core complex	Human	P11142	AT3G09440	Yes	Yes		6	6	45	High Coverage	1
CDC5L core complex	Human	P11142	AT5G02490	Yes	Yes		6	6	45	High Coverage	1
CDC5L core complex	Human	P11142	AT5G02500	Yes	Yes		6	6	45	High Coverage	1
CDC5L core complex	Human	Q92616	AT1G64790	Yes	Yes	Yes	6	6	45	High Coverage	1
CDC5L core complex	Human	Q99459	AT1G09770	Yes	Yes		6	6	45	High Coverage	1
CDC5L core complex	Human	Q99459	AT1G06180		Yes		6	6	45	High Coverage	1
CDC5L core complex	Human	Q99459	AT1G08810		Yes		6	6	45	High Coverage	1
CDC5L core complex	Human	Q99459	AT1G09540		Yes		6	6	45	High Coverage	1
CDC5L core complex	Human	Q99459	AT1G14350		Yes		6	6	45	High Coverage	1
CDC5L core complex	Human	Q99459	AT1G16490		Yes		6	6	45	High Coverage	1
CDC5L core complex	Human	Q99459	AT1G18570		Yes		6	6	45	High Coverage	1
CDC5L core complex	Human	Q99459	AT1G35515		Yes		6	6	45	High Coverage	1
CDC5L core complex	Human	Q99459	AT1G56160		Yes		6	6	45	High Coverage	1
CDC5L core complex	Human	Q99459	AT1G57560		Yes		6	6	45	High Coverage	1
CDC5L core complex	Human	Q99459	AT1G79180		Yes		6	6	45	High Coverage	1
CDC5L core complex	Human	Q99459	AT2G02820		Yes		6	6	45	High Coverage	1
CDC5L core complex	Human	Q99459	AT2G16720		Yes		6	6	45	High Coverage	1
CDC5L core complex	Human	Q99459	AT2G31180		Yes		6	6	45	High Coverage	1
CDC5L core complex	Human	Q99459	AT3G11440		Yes		6	6	45	High Coverage	1
CDC5L core complex	Human	Q99459	AT3G13540		Yes		6	6	45	High Coverage	1
CDC5L core complex	Human	Q99459	At3g23250		Yes		6	6	45	High Coverage	1
CDC5L core complex	Human	Q99459	AT3G30210		Yes		6	6	45	High Coverage	1
CDC5L core complex	Human	Q99459	AT3G47600		Yes		6	6	45	High Coverage	1
CDC5L core complex	Human	Q99459	AT4G01680		Yes		6	6	45	High Coverage	1
CDC5L core complex	Human	Q99459	AT4G12350		Yes		6	6	45	High Coverage	1
CDC5L core complex	Human	Q99459	AT4G21440		Yes		6	6	45	High Coverage	1
CDC5L core complex	Human	Q99459	AT4G25560		Yes		6	6	45	High Coverage	1
CDC5L core complex	Human	Q99459	AT4G34990		Yes		6	6	45	High Coverage	1
CDC5L core complex	Human	Q99459	AT4G38620		Yes		6	6	45	High Coverage	1
CDC5L core complex	Human	Q99459	AT5G07700		Yes		6	6	45	High Coverage	1
CDC5L core complex	Human	Q99459	AT5G14340		Yes		6	6	45	High Coverage	1
CDC5L core complex	Human	Q99459	AT5G16600		Yes		6	6	45	High Coverage	1
CDC5L core complex	Human	Q99459	AT5G40350		Yes		6	6	45	High Coverage	1
CDC5L core complex	Human	Q99459	AT5G52600		Yes		6	6	45	High Coverage	1
CDC5L core complex	Human	Q99459	AT5G54230		Yes		6	6	45	High Coverage	1
CDC5L core complex	Human	Q99459	AT5G60890		Yes		6	6	45	High Coverage	1
CDC5L core complex	Human	Q99459	AT5G61420		Yes		6	6	45	High Coverage	1
CDC5L core complex	Human	Q9UMS4	AT1G04510	Yes	Yes		6	6	45	High Coverage	1
CDC5L core complex	Human	Q9UMS4	AT2G33340	Yes	Yes		6	6	45	High Coverage	1
Class C VPS/HOPS complex	Human	P20339	AT5G45130	Yes	Yes		6	6	7	High Coverage	1
Class C VPS/HOPS complex	Human	P20339	AT4G19640	Yes	Yes		6	6	7	High Coverage	1
Class C VPS/HOPS complex	Human	Q15075	AT1G20110		Yes	Yes	6	6	7	High Coverage	1
Class C VPS/HOPS complex	Human	Q96JC1	AT4G36630	Yes	Yes	Yes	6	6	7	High Coverage	1
Class C VPS/HOPS complex	Human	Q9H269	AT2G38020	Yes	Yes	Yes	6	6	7	High Coverage	1
Class C VPS/HOPS complex	Human	Q9H270	AT2G05170	Yes		Yes	6	6	7	High Coverage	1
Class C VPS/HOPS complex	Human	Q9P253	AT1G12470	Yes	Yes	Yes	6	6	7	High Coverage	1
CTF18-cohesion-RFC complex	Human	P35249	AT1G21690	Yes	Yes	Yes	6	6	6	High Coverage	1
CTF18-cohesion-RFC complex	Human	P35250	AT1G63160	Yes	Yes	Yes	6	6	6	High Coverage	1
CTF18-cohesion-RFC complex	Human	P40937	AT1G77470	Yes	Yes	Yes	6	6	6	High Coverage	1
CTF18-cohesion-RFC complex	Human	P40938	AT5G27740	Yes	Yes	Yes	6	6	6	High Coverage	1
CTF18-cohesion-RFC complex	Human	Q8WVB6	AT1G04730	Yes		Yes	6	6	6	High Coverage	1
CTF18-cohesion-RFC complex	Human	Q9BVC3	AT2G44580	Yes	Yes	Yes	6	6	6	High Coverage	1
Ku-ORC complex	Human	O43929	AT2G01120	Yes	Yes	Yes	6	6	6	High Coverage	1
Ku-ORC complex	Human	P12956	AT1G16970	Yes	Yes	Yes	6	6	6	High Coverage	1
Ku-ORC complex	Human	P13010	AT1G48050	Yes	Yes	Yes	6	6	6	High Coverage	1
Ku-ORC complex	Human	Q13416	AT2G37560	Yes	Yes	Yes	6	6	6	High Coverage	1
Ku-ORC complex	Human	Q9UBD5	AT5G16690	Yes		Yes	6	6	6	High Coverage	1
Ku-ORC complex	Human	Q9Y5N6	AT1G26840	Yes	Yes	Yes	6	6	6	High Coverage	1
MCM complex	Human	P25205	AT5G46280	Yes		Yes	6	6	6	High Coverage	1
MCM complex	Human	P33991	AT2G16440	Yes	Yes	Yes	6	6	6	High Coverage	1
MCM complex	Human	P33992	AT2G07690	Yes	Yes	Yes	6	6	6	High Coverage	1
MCM complex	Human	P33993	AT4G02060	Yes	Yes	Yes	6	6	6	High Coverage	1
MCM complex	Human	P49736	AT1G44900	Yes	Yes	Yes	6	6	6	High Coverage	1
MCM complex	Human	Q14566	AT5G44635	Yes	Yes	Yes	6	6	6	High Coverage	1
MCM complex	Mouse	P25206	AT5G46280	Yes	Yes	Yes	6	6	6	High Coverage	1
MCM complex	Mouse	P49717	AT2G16440	Yes	Yes	Yes	6	6	6	High Coverage	1
MCM complex	Mouse	P49718	AT2G07690	Yes		Yes	6	6	6	High Coverage	1
MCM complex	Mouse	P97310	AT1G44900	Yes	Yes	Yes	6	6	6	High Coverage	1
MCM complex	Mouse	P97311	AT5G44635	Yes	Yes	Yes	6	6	6	High Coverage	1
MCM complex	Mouse	Q61881	AT4G02060	Yes	Yes	Yes	6	6	6	High Coverage	1
Oligosaccharyltransferase complex (Stt3A variant)	Human	P04843	AT2G01720	Yes	Yes		6	6	8	High Coverage	1
Oligosaccharyltransferase complex (Stt3A variant)	Human	P04843	AT1G76400	Yes	Yes		6	6	8	High Coverage	1
Oligosaccharyltransferase complex (Stt3A variant)	Human	P04844	AT4G21150	Yes	Yes	Yes	6	6	8	High Coverage	1
Oligosaccharyltransferase complex (Stt3A variant)	Human	P39656	AT5G66680	Yes	Yes	Yes	6	6	8	High Coverage	1
Oligosaccharyltransferase complex (Stt3A variant)	Human	P46977	AT1G34130	Yes	Yes	Yes	6	6	8	High Coverage	1
Oligosaccharyltransferase complex (Stt3A variant)	Human	P61803	AT2G35520	Yes			6	6	8	High Coverage	1
Oligosaccharyltransferase complex (Stt3A variant)	Human	P61803	AT1G32210		Yes		6	6	8	High Coverage	1
Oligosaccharyltransferase complex (Stt3A variant)	Human	Q9H0U3	AT1G11560	Yes		Yes	6	6	8	High Coverage	1
ORC complex (origin recognition complex)	Human	O43913	AT4G29910	Yes	Yes	Yes	6	6	7	High Coverage	1
ORC complex (origin recognition complex)	Human	O43929	AT2G01120	Yes	Yes	Yes	6	6	7	High Coverage	1
ORC complex (origin recognition complex)	Human	Q13415	AT4G12620	Yes	Yes		6	6	7	High Coverage	1
ORC complex (origin recognition complex)	Human	Q13415	AT4G14700	Yes	Yes		6	6	7	High Coverage	1
ORC complex (origin recognition complex)	Human	Q13416	AT2G37560	Yes	Yes	Yes	6	6	7	High Coverage	1
ORC complex (origin recognition complex)	Human	Q9UBD5	AT5G16690	Yes		Yes	6	6	7	High Coverage	1
ORC complex (origin recognition complex)	Human	Q9Y5N6	AT1G26840	Yes	Yes	Yes	6	6	7	High Coverage	1
ORC complex (origin recognition complex)	Mouse	O88708	AT2G01120	Yes	Yes	Yes	6	6	7	High Coverage	1
ORC complex (origin recognition complex)	Mouse	Q60862	AT2G37560	Yes	Yes	Yes	6	6	7	High Coverage	1
ORC complex (origin recognition complex)	Mouse	Q9JK30	AT5G16690	Yes	Yes	Yes	6	6	7	High Coverage	1
ORC complex (origin recognition complex)	Mouse	Q9WUJ8	AT1G26840	Yes		Yes	6	6	7	High Coverage	1
ORC complex (origin recognition complex)	Mouse	Q9WUV0	AT4G29910	Yes	Yes	Yes	6	6	7	High Coverage	1
ORC complex (origin recognition complex)	Mouse	Q9Z1N2	AT4G14700	Yes	Yes		6	6	7	High Coverage	1
ORC complex (origin recognition complex)	Mouse	Q9Z1N2	AT4G12620	Yes	Yes		6	6	7	High Coverage	1
p400-associated complex	Human	O94805	AT1G18450		Yes		6	6	10	High Coverage	1
p400-associated complex	Human	O94805	AT1G73910		Yes		6	6	10	High Coverage	1
p400-associated complex	Human	O96019	AT1G18450		Yes		6	6	10	High Coverage	1
p400-associated complex	Human	O96019	AT1G73910		Yes		6	6	10	High Coverage	1
p400-associated complex	Human	Q96L91	AT3G12810		Yes	Yes	6	6	10	High Coverage	1
p400-associated complex	Human	Q9Y230	AT5G67630	Yes	Yes		6	6	10	High Coverage	1
p400-associated complex	Human	Q9Y230	AT3G49830	Yes	Yes		6	6	10	High Coverage	1
p400-associated complex	Human	Q9Y265	AT5G22330	Yes	Yes	Yes	6	6	10	High Coverage	1
p400-associated complex	Human	Q9Y4A5	At4g36080	Yes	Yes		6	6	10	High Coverage	1
p400-associated complex	Human	Q9Y4A5	AT2G17930	Yes	Yes		6	6	10	High Coverage	1
PCNA-CHL12-RFC2-5 complex	Human	P12004	AT1G07370	Yes	Yes		6	6	7	High Coverage	1
PCNA-CHL12-RFC2-5 complex	Human	P12004	AT2G29570	Yes	Yes		6	6	7	High Coverage	1
PCNA-CHL12-RFC2-5 complex	Human	P35249	AT1G21690	Yes	Yes	Yes	6	6	7	High Coverage	1
PCNA-CHL12-RFC2-5 complex	Human	P35250	AT1G63160	Yes	Yes	Yes	6	6	7	High Coverage	1
PCNA-CHL12-RFC2-5 complex	Human	P40937	AT1G77470	Yes	Yes	Yes	6	6	7	High Coverage	1
PCNA-CHL12-RFC2-5 complex	Human	P40938	AT5G27740	Yes	Yes	Yes	6	6	7	High Coverage	1
PCNA-CHL12-RFC2-5 complex	Human	Q8WVB6	AT1G04730	Yes		Yes	6	6	7	High Coverage	1
Prefoldin complex	Human	O15212	AT1G29990	Yes	Yes	Yes	6	6	6	High Coverage	1
Prefoldin complex	Human	O60925	At2g07340	Yes	Yes	Yes	6	6	6	High Coverage	1
Prefoldin complex	Human	P61758	AT5G49510	Yes	Yes	Yes	6	6	6	High Coverage	1
Prefoldin complex	Human	Q99471	AT5G23290	Yes	Yes	Yes	6	6	6	High Coverage	1
Prefoldin complex	Human	Q9NQP4	AT1G08780	Yes		Yes	6	6	6	High Coverage	1
Prefoldin complex	Human	Q9UHV9	AT3G22480	Yes	Yes	Yes	6	6	6	High Coverage	1
Prefoldin	Human	O15212	AT1G29990	Yes	Yes	Yes	6	6	6	High Coverage	1
Prefoldin	Human	O60925	At2g07340	Yes	Yes	Yes	6	6	6	High Coverage	1
Prefoldin	Human	P61758	AT5G49510	Yes	Yes	Yes	6	6	6	High Coverage	1
Prefoldin	Human	Q99471	AT5G23290	Yes	Yes	Yes	6	6	6	High Coverage	1
Prefoldin	Human	Q9NQP4	AT1G08780	Yes		Yes	6	6	6	High Coverage	1
Prefoldin	Human	Q9UHV9	AT3G22480	Yes	Yes	Yes	6	6	6	High Coverage	1
SNARE complex (Scfd1, Sec22b, Stx5, Bet1, Gosr2, Gosr1)	Rat	O35165	AT5G50440	Yes	Yes		6	6	13	High Coverage	1
SNARE complex (Scfd1, Sec22b, Stx5, Bet1, Gosr2, Gosr1)	Rat	O35165	AT1G26670		Yes		6	6	13	High Coverage	1
SNARE complex (Scfd1, Sec22b, Stx5, Bet1, Gosr2, Gosr1)	Rat	O35165	AT2G36900	Yes	Yes		6	6	13	High Coverage	1
SNARE complex (Scfd1, Sec22b, Stx5, Bet1, Gosr2, Gosr1)	Rat	Q08851	AT3G24350	Yes	Yes		6	6	13	High Coverage	1
SNARE complex (Scfd1, Sec22b, Stx5, Bet1, Gosr2, Gosr1)	Rat	Q08851	AT5G05760	Yes	Yes		6	6	13	High Coverage	1
SNARE complex (Scfd1, Sec22b, Stx5, Bet1, Gosr2, Gosr1)	Rat	Q4KM74	AT1G11890	Yes	Yes		6	6	13	High Coverage	1
SNARE complex (Scfd1, Sec22b, Stx5, Bet1, Gosr2, Gosr1)	Rat	Q4KM74	AT5G52270		Yes		6	6	13	High Coverage	1
SNARE complex (Scfd1, Sec22b, Stx5, Bet1, Gosr2, Gosr1)	Rat	Q62896	AT3G58170	Yes	Yes		6	6	13	High Coverage	1
SNARE complex (Scfd1, Sec22b, Stx5, Bet1, Gosr2, Gosr1)	Rat	Q62896	AT4G14600		Yes		6	6	13	High Coverage	1
SNARE complex (Scfd1, Sec22b, Stx5, Bet1, Gosr2, Gosr1)	Rat	Q62931	AT2G45200	Yes	Yes		6	6	13	High Coverage	1
SNARE complex (Scfd1, Sec22b, Stx5, Bet1, Gosr2, Gosr1)	Rat	Q62931	AT1G15880		Yes		6	6	13	High Coverage	1
SNARE complex (Scfd1, Sec22b, Stx5, Bet1, Gosr2, Gosr1)	Rat	Q62931	AT1G26670		Yes		6	6	13	High Coverage	1
SNARE complex (Scfd1, Sec22b, Stx5, Bet1, Gosr2, Gosr1)	Rat	Q62991	AT2G17980	Yes	Yes	Yes	6	6	13	High Coverage	1
TFIIH transcription factor complex (ERCC2, ERCC3, GTF2H1, CDK7, CCNH, GTF2H2)	Human	P18074	AT1G03190	Yes	Yes	Yes	6	6	11	High Coverage	1
TFIIH transcription factor complex (ERCC2, ERCC3, GTF2H1, CDK7, CCNH, GTF2H2)	Human	P19447	AT5G41370	Yes	Yes		6	6	11	High Coverage	1
TFIIH transcription factor complex (ERCC2, ERCC3, GTF2H1, CDK7, CCNH, GTF2H2)	Human	P19447	AT5G41360	Yes	Yes		6	6	11	High Coverage	1
TFIIH transcription factor complex (ERCC2, ERCC3, GTF2H1, CDK7, CCNH, GTF2H2)	Human	P32780	AT1G55750	Yes	Yes		6	6	11	High Coverage	1
TFIIH transcription factor complex (ERCC2, ERCC3, GTF2H1, CDK7, CCNH, GTF2H2)	Human	P32780	AT3G61420	Yes	Yes		6	6	11	High Coverage	1
TFIIH transcription factor complex (ERCC2, ERCC3, GTF2H1, CDK7, CCNH, GTF2H2)	Human	P50613	AT1G66750	Yes	Yes		6	6	11	High Coverage	1
TFIIH transcription factor complex (ERCC2, ERCC3, GTF2H1, CDK7, CCNH, GTF2H2)	Human	P50613	AT1G18040	Yes	Yes		6	6	11	High Coverage	1
TFIIH transcription factor complex (ERCC2, ERCC3, GTF2H1, CDK7, CCNH, GTF2H2)	Human	P50613	AT1G73690	Yes	Yes		6	6	11	High Coverage	1
TFIIH transcription factor complex (ERCC2, ERCC3, GTF2H1, CDK7, CCNH, GTF2H2)	Human	P50613	AT5G56580		Yes		6	6	11	High Coverage	1
TFIIH transcription factor complex (ERCC2, ERCC3, GTF2H1, CDK7, CCNH, GTF2H2)	Human	P51946	AT5G27620	Yes	Yes	Yes	6	6	11	High Coverage	1
TFIIH transcription factor complex (ERCC2, ERCC3, GTF2H1, CDK7, CCNH, GTF2H2)	Human	Q13888	AT1G05055	Yes	Yes	Yes	6	6	11	High Coverage	1
Agap11-AP3 complex	Mouse	Q8BSZ2	AT3G50860	Yes		Yes	5	5	7	High Coverage	1
Agap11-AP3 complex	Mouse	Q8BXK8	AT1G10870		Yes		5	5	7	High Coverage	1
Agap11-AP3 complex	Mouse	Q8BXK8	AT1G60860		Yes		5	5	7	High Coverage	1
Agap11-AP3 complex	Mouse	Q8BXK8	AT5G13300		Yes		5	5	7	High Coverage	1
Agap11-AP3 complex	Mouse	Q8R2R9	AT1G56590		Yes	Yes	5	5	7	High Coverage	1
Agap11-AP3 complex	Mouse	Q9JKC8	AT1G56590		Yes	Yes	5	5	7	High Coverage	1
Agap11-AP3 complex	Mouse	Q9Z1T1	AT3G55480	Yes	Yes	Yes	5	5	7	High Coverage	1
CHL12-RFC2-5 complex	Human	P35249	AT1G21690	Yes	Yes	Yes	5	5	5	High Coverage	1
CHL12-RFC2-5 complex	Human	P35250	AT1G63160	Yes	Yes	Yes	5	5	5	High Coverage	1
CHL12-RFC2-5 complex	Human	P40937	AT1G77470	Yes	Yes	Yes	5	5	5	High Coverage	1
CHL12-RFC2-5 complex	Human	P40938	AT5G27740	Yes	Yes	Yes	5	5	5	High Coverage	1
CHL12-RFC2-5 complex	Human	Q8WVB6	AT1G04730	Yes		Yes	5	5	5	High Coverage	1
COG1-COG8-COG2-COG3-COG4 subcomplex	Human	Q14746	AT4G24840	Yes	Yes	Yes	5	5	5	High Coverage	1
COG1-COG8-COG2-COG3-COG4 subcomplex	Human	Q8WTW3	At5g16300	Yes	Yes	Yes	5	5	5	High Coverage	1
COG1-COG8-COG2-COG3-COG4 subcomplex	Human	Q96JB2	AT1G73430	Yes	Yes	Yes	5	5	5	High Coverage	1
COG1-COG8-COG2-COG3-COG4 subcomplex	Human	Q96MW5	AT5G11980	Yes	Yes	Yes	5	5	5	High Coverage	1
COG1-COG8-COG2-COG3-COG4 subcomplex	Human	Q9H9E3	AT4G01400	Yes		Yes	5	5	5	High Coverage	1
COG1-COG8-COG5-COG6-COG7 subcomplex	Human	P83436	AT5G51430	Yes	Yes	Yes	5	5	5	High Coverage	1
COG1-COG8-COG5-COG6-COG7 subcomplex	Human	Q8WTW3	At5g16300	Yes	Yes	Yes	5	5	5	High Coverage	1
COG1-COG8-COG5-COG6-COG7 subcomplex	Human	Q96MW5	AT5G11980	Yes	Yes	Yes	5	5	5	High Coverage	1
COG1-COG8-COG5-COG6-COG7 subcomplex	Human	Q9UP83	AT1G67930	Yes		Yes	5	5	5	High Coverage	1
COG1-COG8-COG5-COG6-COG7 subcomplex	Human	Q9Y2V7	AT1G31780	Yes	Yes	Yes	5	5	5	High Coverage	1
CRM1-RAN-PHAX-CBC complex (cap binding complex)	Human	O14980	AT3G03110	Yes	Yes		5	5	6	High Coverage	1
CRM1-RAN-PHAX-CBC complex (cap binding complex)	Human	O14980	AT5G17020	Yes	Yes		5	5	6	High Coverage	1
CRM1-RAN-PHAX-CBC complex (cap binding complex)	Human	P52298	AT5G44200	Yes	Yes	Yes	5	5	6	High Coverage	1
CRM1-RAN-PHAX-CBC complex (cap binding complex)	Human	P62826	AT5G55190	Yes		Yes	5	5	6	High Coverage	1
CRM1-RAN-PHAX-CBC complex (cap binding complex)	Human	Q09161	AT2G13540	Yes	Yes	Yes	5	5	6	High Coverage	1
CRM1-RAN-PHAX-CBC complex (cap binding complex)	Human	Q9H814	AT3G20430	Yes	Yes	Yes	5	5	6	High Coverage	1
CTF18-RFC subcomplex	Human	P35249	AT1G21690	Yes	Yes	Yes	5	5	5	High Coverage	1
CTF18-RFC subcomplex	Human	P35250	AT1G63160	Yes	Yes	Yes	5	5	5	High Coverage	1
CTF18-RFC subcomplex	Human	P40937	AT1G77470	Yes	Yes	Yes	5	5	5	High Coverage	1
CTF18-RFC subcomplex	Human	P40938	AT5G27740	Yes	Yes	Yes	5	5	5	High Coverage	1
CTF18-RFC subcomplex	Human	Q8WVB6	AT1G04730	Yes		Yes	5	5	5	High Coverage	1
EIF3 complex (EIF3A, EIF3B, EIF3G, EIF3I, EIF3C)	Human	O75821	AT5G06000	Yes	Yes		5	5	12	High Coverage	1
EIF3 complex (EIF3A, EIF3B, EIF3G, EIF3I, EIF3C)	Human	O75821	AT3G11400	Yes	Yes		5	5	12	High Coverage	1
EIF3 complex (EIF3A, EIF3B, EIF3G, EIF3I, EIF3C)	Human	O75821	AT5G03580		Yes		5	5	12	High Coverage	1
EIF3 complex (EIF3A, EIF3B, EIF3G, EIF3I, EIF3C)	Human	P55884	AT5G25780	Yes	Yes		5	5	12	High Coverage	1
EIF3 complex (EIF3A, EIF3B, EIF3G, EIF3I, EIF3C)	Human	P55884	AT1G49015		Yes		5	5	12	High Coverage	1
EIF3 complex (EIF3A, EIF3B, EIF3G, EIF3I, EIF3C)	Human	P55884	AT5G27640	Yes	Yes		5	5	12	High Coverage	1
EIF3 complex (EIF3A, EIF3B, EIF3G, EIF3I, EIF3C)	Human	Q13347	AT2G46280	Yes	Yes		5	5	12	High Coverage	1
EIF3 complex (EIF3A, EIF3B, EIF3G, EIF3I, EIF3C)	Human	Q13347	AT2G46290	Yes	Yes		5	5	12	High Coverage	1
EIF3 complex (EIF3A, EIF3B, EIF3G, EIF3I, EIF3C)	Human	Q14152	AT4G11420	Yes	Yes		5	5	12	High Coverage	1
EIF3 complex (EIF3A, EIF3B, EIF3G, EIF3I, EIF3C)	Human	Q14152	AT1G68790		Yes		5	5	12	High Coverage	1
EIF3 complex (EIF3A, EIF3B, EIF3G, EIF3I, EIF3C)	Human	Q99613	AT3G56150	Yes	Yes		5	5	12	High Coverage	1
EIF3 complex (EIF3A, EIF3B, EIF3G, EIF3I, EIF3C)	Human	Q99613	AT3G22860	Yes	Yes		5	5	12	High Coverage	1
EIF3 complex (EIF3A, EIF3B, EIF3G, EIF3I, EIF3J)	Human	O75821	AT3G11400	Yes	Yes		5	5	12	High Coverage	1
EIF3 complex (EIF3A, EIF3B, EIF3G, EIF3I, EIF3J)	Human	O75821	AT5G03580		Yes		5	5	12	High Coverage	1
EIF3 complex (EIF3A, EIF3B, EIF3G, EIF3I, EIF3J)	Human	O75821	AT5G06000	Yes	Yes		5	5	12	High Coverage	1
EIF3 complex (EIF3A, EIF3B, EIF3G, EIF3I, EIF3J)	Human	O75822	AT1G66070	Yes	Yes		5	5	12	High Coverage	1
EIF3 complex (EIF3A, EIF3B, EIF3G, EIF3I, EIF3J)	Human	O75822	AT5G37475	Yes	Yes		5	5	12	High Coverage	1
EIF3 complex (EIF3A, EIF3B, EIF3G, EIF3I, EIF3J)	Human	P55884	AT5G27640	Yes	Yes		5	5	12	High Coverage	1
EIF3 complex (EIF3A, EIF3B, EIF3G, EIF3I, EIF3J)	Human	P55884	AT1G49015		Yes		5	5	12	High Coverage	1
EIF3 complex (EIF3A, EIF3B, EIF3G, EIF3I, EIF3J)	Human	P55884	AT5G25780	Yes	Yes		5	5	12	High Coverage	1
EIF3 complex (EIF3A, EIF3B, EIF3G, EIF3I, EIF3J)	Human	Q13347	AT2G46290	Yes	Yes		5	5	12	High Coverage	1
EIF3 complex (EIF3A, EIF3B, EIF3G, EIF3I, EIF3J)	Human	Q13347	AT2G46280	Yes	Yes		5	5	12	High Coverage	1
EIF3 complex (EIF3A, EIF3B, EIF3G, EIF3I, EIF3J)	Human	Q14152	AT4G11420	Yes	Yes		5	5	12	High Coverage	1
EIF3 complex (EIF3A, EIF3B, EIF3G, EIF3I, EIF3J)	Human	Q14152	AT1G68790		Yes		5	5	12	High Coverage	1
GAA1-GPI8-PIGT-PIG-PIGS complex	Human	O43292	AT5G19130	Yes	Yes	Yes	5	5	5	High Coverage	1
GAA1-GPI8-PIGT-PIG-PIGS complex	Human	Q92643	AT1G08750	Yes	Yes	Yes	5	5	5	High Coverage	1
GAA1-GPI8-PIGT-PIG-PIGS complex	Human	Q969N2	AT3G07140	Yes	Yes	Yes	5	5	5	High Coverage	1
GAA1-GPI8-PIGT-PIG-PIGS complex	Human	Q96S52	At3g07180	Yes	Yes	Yes	5	5	5	High Coverage	1
GAA1-GPI8-PIGT-PIG-PIGS complex	Human	Q9H490	At1g63110	Yes	Yes	Yes	5	5	5	High Coverage	1
Gamma-secretase-Delta1 complex	Human	O00548	AT1G21210		Yes	Yes	5	5	6	High Coverage	1
Gamma-secretase-Delta1 complex	Human	P49768	AT1G08700	Yes	Yes		5	5	6	High Coverage	1
Gamma-secretase-Delta1 complex	Human	P49768	AT2G29900	Yes	Yes		5	5	6	High Coverage	1
Gamma-secretase-Delta1 complex	Human	Q92542	AT3G52640	Yes	Yes	Yes	5	5	6	High Coverage	1
Gamma-secretase-Delta1 complex	Human	Q96BI3	AT2G31440	Yes	Yes	Yes	5	5	6	High Coverage	1
Gamma-secretase-Delta1 complex	Human	Q9NZ42	AT5G09310		Yes	Yes	5	5	6	High Coverage	1
HMGB1-HMGB2-HSC70-ERP60-GAPDH complex	Human	P04406	AT1G16300	Yes	Yes		5	5	14	High Coverage	1
HMGB1-HMGB2-HSC70-ERP60-GAPDH complex	Human	P04406	AT1G13440		Yes		5	5	14	High Coverage	1
HMGB1-HMGB2-HSC70-ERP60-GAPDH complex	Human	P04406	AT1G79530	Yes	Yes		5	5	14	High Coverage	1
HMGB1-HMGB2-HSC70-ERP60-GAPDH complex	Human	P04406	AT3G04120		Yes		5	5	14	High Coverage	1
HMGB1-HMGB2-HSC70-ERP60-GAPDH complex	Human	P09429	AT1G20696	Yes		Yes	5	5	14	High Coverage	1
HMGB1-HMGB2-HSC70-ERP60-GAPDH complex	Human	P11142	AT5G02490	Yes	Yes		5	5	14	High Coverage	1
HMGB1-HMGB2-HSC70-ERP60-GAPDH complex	Human	P11142	AT1G16030	Yes	Yes		5	5	14	High Coverage	1
HMGB1-HMGB2-HSC70-ERP60-GAPDH complex	Human	P11142	AT1G56410	Yes	Yes		5	5	14	High Coverage	1
HMGB1-HMGB2-HSC70-ERP60-GAPDH complex	Human	P11142	AT3G09440	Yes	Yes		5	5	14	High Coverage	1
HMGB1-HMGB2-HSC70-ERP60-GAPDH complex	Human	P11142	AT3G12580	Yes	Yes		5	5	14	High Coverage	1
HMGB1-HMGB2-HSC70-ERP60-GAPDH complex	Human	P11142	AT5G02500	Yes	Yes		5	5	14	High Coverage	1
HMGB1-HMGB2-HSC70-ERP60-GAPDH complex	Human	P26583	AT4G35570	Yes		Yes	5	5	14	High Coverage	1
HMGB1-HMGB2-HSC70-ERP60-GAPDH complex	Human	P30101	AT1G21750		Yes		5	5	14	High Coverage	1
HMGB1-HMGB2-HSC70-ERP60-GAPDH complex	Human	P30101	AT1G77510		Yes		5	5	14	High Coverage	1
ORC 1-5 complex (origin recognition 1-5 complex)	Human	O43913	AT4G29910	Yes	Yes	Yes	5	5	6	High Coverage	1
ORC 1-5 complex (origin recognition 1-5 complex)	Human	O43929	AT2G01120	Yes	Yes	Yes	5	5	6	High Coverage	1
ORC 1-5 complex (origin recognition 1-5 complex)	Human	Q13415	AT4G12620	Yes	Yes		5	5	6	High Coverage	1
ORC 1-5 complex (origin recognition 1-5 complex)	Human	Q13415	AT4G14700	Yes	Yes		5	5	6	High Coverage	1
ORC 1-5 complex (origin recognition 1-5 complex)	Human	Q13416	AT2G37560	Yes	Yes	Yes	5	5	6	High Coverage	1
ORC 1-5 complex (origin recognition 1-5 complex)	Human	Q9UBD5	AT5G16690	Yes		Yes	5	5	6	High Coverage	1
Paf complex	Human	Q6P1J9	AT3G22590	Yes	Yes	Yes	5	5	8	High Coverage	1
Paf complex	Human	Q6PD62	AT2G06210	Yes	Yes	Yes	5	5	8	High Coverage	1
Paf complex	Human	Q8N7H5	AT1G79730	Yes	Yes	Yes	5	5	8	High Coverage	1
Paf complex	Human	Q8WVC0	AT5G61150	Yes	Yes		5	5	8	High Coverage	1
Paf complex	Human	Q8WVC0	AT2G44200		Yes		5	5	8	High Coverage	1
Paf complex	Human	Q8WVC0	At3g02860		Yes		5	5	8	High Coverage	1
Paf complex	Human	Q9GZS3	AT4G29830	Yes	Yes		5	5	8	High Coverage	1
Paf complex	Human	Q9GZS3	AT5G42010		Yes		5	5	8	High Coverage	1
PCNA-DNA polymerase delta complex	Human	P12004	AT2G29570	Yes	Yes		5	5	6	High Coverage	1
PCNA-DNA polymerase delta complex	Human	P12004	AT1G07370	Yes	Yes		5	5	6	High Coverage	1
PCNA-DNA polymerase delta complex	Human	P28340	AT5G63960	Yes		Yes	5	5	6	High Coverage	1
PCNA-DNA polymerase delta complex	Human	P49005	AT2G42120	Yes	Yes	Yes	5	5	6	High Coverage	1
PCNA-DNA polymerase delta complex	Human	Q15054	AT1G78650	Yes	Yes	Yes	5	5	6	High Coverage	1
PCNA-DNA polymerase delta complex	Human	Q9HCU8	AT1G09815		Yes	Yes	5	5	6	High Coverage	1
PCNA-DNA polymerase delta complex	Mouse	O35654	AT2G42120	Yes	Yes	Yes	5	5	6	High Coverage	1
PCNA-DNA polymerase delta complex	Mouse	P17918	AT1G07370	Yes	Yes		5	5	6	High Coverage	1
PCNA-DNA polymerase delta complex	Mouse	P17918	AT2G29570	Yes	Yes		5	5	6	High Coverage	1
PCNA-DNA polymerase delta complex	Mouse	P52431	AT5G63960	Yes	Yes	Yes	5	5	6	High Coverage	1
PCNA-DNA polymerase delta complex	Mouse	Q9CWP8	AT1G09815	Yes	Yes	Yes	5	5	6	High Coverage	1
PCNA-DNA polymerase delta complex	Mouse	Q9EQ28	AT1G78650	Yes		Yes	5	5	6	High Coverage	1
PCNA-MutS-alpha-MutL-alpha-DNA complex	Human	P12004	AT2G29570	Yes	Yes		5	5	6	High Coverage	1
PCNA-MutS-alpha-MutL-alpha-DNA complex	Human	P12004	AT1G07370	Yes	Yes		5	5	6	High Coverage	1
PCNA-MutS-alpha-MutL-alpha-DNA complex	Human	P40692	AT4G09140	Yes	Yes	Yes	5	5	6	High Coverage	1
PCNA-MutS-alpha-MutL-alpha-DNA complex	Human	P43246	AT3G18524	Yes	Yes	Yes	5	5	6	High Coverage	1
PCNA-MutS-alpha-MutL-alpha-DNA complex	Human	P52701	AT4G02070	Yes	Yes	Yes	5	5	6	High Coverage	1
PCNA-MutS-alpha-MutL-alpha-DNA complex	Human	P54278	AT4G02460	Yes	Yes	Yes	5	5	6	High Coverage	1
PCNA-RFC2-5 complex	Human	P12004	AT2G29570	Yes	Yes		5	5	6	High Coverage	1
PCNA-RFC2-5 complex	Human	P12004	AT1G07370	Yes	Yes		5	5	6	High Coverage	1
PCNA-RFC2-5 complex	Human	P35249	AT1G21690	Yes	Yes	Yes	5	5	6	High Coverage	1
PCNA-RFC2-5 complex	Human	P35250	AT1G63160	Yes	Yes	Yes	5	5	6	High Coverage	1
PCNA-RFC2-5 complex	Human	P40937	AT1G77470	Yes	Yes	Yes	5	5	6	High Coverage	1
PCNA-RFC2-5 complex	Human	P40938	AT5G27740	Yes	Yes	Yes	5	5	6	High Coverage	1
RAD17-RFC complex	Human	O75943	AT5G66130	Yes		Yes	5	5	5	High Coverage	1
RAD17-RFC complex	Human	P35249	AT1G21690	Yes	Yes	Yes	5	5	5	High Coverage	1
RAD17-RFC complex	Human	P35250	AT1G63160	Yes	Yes	Yes	5	5	5	High Coverage	1
RAD17-RFC complex	Human	P40937	AT1G77470	Yes	Yes	Yes	5	5	5	High Coverage	1
RAD17-RFC complex	Human	P40938	AT5G27740	Yes	Yes	Yes	5	5	5	High Coverage	1
RAD51B-RAD51C-RAD51D-XRCC2-XRCC3 complex	Human	O15315	AT2G28560	Yes		Yes	5	5	5	High Coverage	1
RAD51B-RAD51C-RAD51D-XRCC2-XRCC3 complex	Human	O43502	AT2G45280	Yes	Yes	Yes	5	5	5	High Coverage	1
RAD51B-RAD51C-RAD51D-XRCC2-XRCC3 complex	Human	O43542	AT5G57450	Yes	Yes	Yes	5	5	5	High Coverage	1
RAD51B-RAD51C-RAD51D-XRCC2-XRCC3 complex	Human	O43543	AT5G64520	Yes	Yes	Yes	5	5	5	High Coverage	1
RAD51B-RAD51C-RAD51D-XRCC2-XRCC3 complex	Human	O75771	AT1G07745	Yes		Yes	5	5	5	High Coverage	1
RAF1-PPP2-PIN1 complex	Human	P04049	AT5G58950	Yes		Yes	5	5	7	High Coverage	1
RAF1-PPP2-PIN1 complex	Human	P30153	AT3G25800	Yes	Yes		5	5	7	High Coverage	1
RAF1-PPP2-PIN1 complex	Human	P30153	AT1G13320	Yes	Yes		5	5	7	High Coverage	1
RAF1-PPP2-PIN1 complex	Human	P30153	AT1G25490	Yes	Yes		5	5	7	High Coverage	1
RAF1-PPP2-PIN1 complex	Human	P62714	AT2G42500	Yes		Yes	5	5	7	High Coverage	1
RAF1-PPP2-PIN1 complex	Human	P63151	AT1G51690	Yes		Yes	5	5	7	High Coverage	1
RAF1-PPP2-PIN1 complex	Human	Q13526	AT2G18040		Yes	Yes	5	5	7	High Coverage	1
Respiratory chain complex I (intermediate V/380kD and VI/480kD), mitochondrial	Human	O43678	AT5G47890	Yes	Yes	Yes	5	5	6	High Coverage	1
Respiratory chain complex I (intermediate V/380kD and VI/480kD), mitochondrial	Human	O75306	AtMg00510	Yes	Yes	Yes	5	5	6	High Coverage	1
Respiratory chain complex I (intermediate V/380kD and VI/480kD), mitochondrial	Human	O75489	AtMg00070	Yes		Yes	5	5	6	High Coverage	1
Respiratory chain complex I (intermediate V/380kD and VI/480kD), mitochondrial	Human	P03886	AtMg00516	Yes	Yes		5	5	6	High Coverage	1
Respiratory chain complex I (intermediate V/380kD and VI/480kD), mitochondrial	Human	P03886	AT2G07785		Yes		5	5	6	High Coverage	1
Respiratory chain complex I (intermediate V/380kD and VI/480kD), mitochondrial	Human	Q16795	AT2G20360	Yes	Yes	Yes	5	5	6	High Coverage	1
Retromer complex (SNX1, SNX2, VPS35, VPS29, VPS26A)	Human	O60749	AT5G06140	Yes	Yes		5	5	10	High Coverage	1
Retromer complex (SNX1, SNX2, VPS35, VPS29, VPS26A)	Human	O60749	AT5G07120		Yes		5	5	10	High Coverage	1
Retromer complex (SNX1, SNX2, VPS35, VPS29, VPS26A)	Human	O60749	AT5G58440		Yes		5	5	10	High Coverage	1
Retromer complex (SNX1, SNX2, VPS35, VPS29, VPS26A)	Human	O75436	AT4G27690	Yes	Yes		5	5	10	High Coverage	1
Retromer complex (SNX1, SNX2, VPS35, VPS29, VPS26A)	Human	O75436	AT5G53530	Yes	Yes		5	5	10	High Coverage	1
Retromer complex (SNX1, SNX2, VPS35, VPS29, VPS26A)	Human	Q13596	AT5G06140	Yes		Yes	5	5	10	High Coverage	1
Retromer complex (SNX1, SNX2, VPS35, VPS29, VPS26A)	Human	Q96QK1	AT2G17790	Yes	Yes		5	5	10	High Coverage	1
Retromer complex (SNX1, SNX2, VPS35, VPS29, VPS26A)	Human	Q96QK1	AT1G75850	Yes	Yes		5	5	10	High Coverage	1
Retromer complex (SNX1, SNX2, VPS35, VPS29, VPS26A)	Human	Q96QK1	AT3G51310	Yes	Yes		5	5	10	High Coverage	1
Retromer complex (SNX1, SNX2, VPS35, VPS29, VPS26A)	Human	Q9UBQ0	AT3G47810	Yes		Yes	5	5	10	High Coverage	1
Retromer complex (SNX1, SNX2, VPS35, VPS29, VPS26B)	Human	O60749	AT5G06140	Yes	Yes		5	5	10	High Coverage	1
Retromer complex (SNX1, SNX2, VPS35, VPS29, VPS26B)	Human	O60749	AT5G07120		Yes		5	5	10	High Coverage	1
Retromer complex (SNX1, SNX2, VPS35, VPS29, VPS26B)	Human	O60749	AT5G58440		Yes		5	5	10	High Coverage	1
Retromer complex (SNX1, SNX2, VPS35, VPS29, VPS26B)	Human	Q13596	AT5G06140	Yes		Yes	5	5	10	High Coverage	1
Retromer complex (SNX1, SNX2, VPS35, VPS29, VPS26B)	Human	Q4G0F5	AT4G27690	Yes	Yes		5	5	10	High Coverage	1
Retromer complex (SNX1, SNX2, VPS35, VPS29, VPS26B)	Human	Q4G0F5	AT5G53530	Yes	Yes		5	5	10	High Coverage	1
Retromer complex (SNX1, SNX2, VPS35, VPS29, VPS26B)	Human	Q96QK1	AT3G51310	Yes	Yes		5	5	10	High Coverage	1
Retromer complex (SNX1, SNX2, VPS35, VPS29, VPS26B)	Human	Q96QK1	AT1G75850	Yes	Yes		5	5	10	High Coverage	1
Retromer complex (SNX1, SNX2, VPS35, VPS29, VPS26B)	Human	Q96QK1	AT2G17790	Yes	Yes		5	5	10	High Coverage	1
Retromer complex (SNX1, SNX2, VPS35, VPS29, VPS26B)	Human	Q9UBQ0	AT3G47810	Yes		Yes	5	5	10	High Coverage	1
RFC complex (activator A 1 complex)	Human	P35249	AT1G21690	Yes	Yes	Yes	5	5	5	High Coverage	1
RFC complex (activator A 1 complex)	Human	P35250	AT1G63160	Yes	Yes	Yes	5	5	5	High Coverage	1
RFC complex (activator A 1 complex)	Human	P35251	AT5G22010	Yes	Yes	Yes	5	5	5	High Coverage	1
RFC complex (activator A 1 complex)	Human	P40937	AT1G77470	Yes	Yes	Yes	5	5	5	High Coverage	1
RFC complex (activator A 1 complex)	Human	P40938	AT5G27740	Yes	Yes	Yes	5	5	5	High Coverage	1
RFC complex	Human	P35249	AT1G21690	Yes	Yes	Yes	5	5	5	High Coverage	1
RFC complex	Human	P35250	AT1G63160	Yes	Yes	Yes	5	5	5	High Coverage	1
RFC complex	Human	P35251	AT5G22010	Yes	Yes	Yes	5	5	5	High Coverage	1
RFC complex	Human	P40937	AT1G77470	Yes	Yes	Yes	5	5	5	High Coverage	1
RFC complex	Human	P40938	AT5G27740	Yes	Yes	Yes	5	5	5	High Coverage	1
RNA pol II containing coactivator complex Tat-SF	Human	O00267	AT2G34210	Yes	Yes		5	5	9	High Coverage	1
RNA pol II containing coactivator complex Tat-SF	Human	O00267	AT4G08350	Yes	Yes		5	5	9	High Coverage	1
RNA pol II containing coactivator complex Tat-SF	Human	O00267	AT4G08360		Yes		5	5	9	High Coverage	1
RNA pol II containing coactivator complex Tat-SF	Human	O43719	AT5G16260		Yes	Yes	5	5	9	High Coverage	1
RNA pol II containing coactivator complex Tat-SF	Human	P19338	AT3G18610	Yes			5	5	9	High Coverage	1
RNA pol II containing coactivator complex Tat-SF	Human	P19338	AT1G48920	Yes	Yes		5	5	9	High Coverage	1
RNA pol II containing coactivator complex Tat-SF	Human	P19338	AT1G72800		Yes		5	5	9	High Coverage	1
RNA pol II containing coactivator complex Tat-SF	Human	P24928	AT4G35800	Yes	Yes	Yes	5	5	9	High Coverage	1
RNA pol II containing coactivator complex Tat-SF	Human	P50750	AT5G64960	Yes		Yes	5	5	9	High Coverage	1
Set1A complex	Human	O15047	AT5G42400		Yes	Yes	5	5	13	High Coverage	1
Set1A complex	Human	Q15291	AT3G21060	Yes	Yes	Yes	5	5	13	High Coverage	1
Set1A complex	Human	Q6UXN9	AT5G14530	Yes	Yes		5	5	13	High Coverage	1
Set1A complex	Human	Q6UXN9	At5g66240	Yes	Yes		5	5	13	High Coverage	1
Set1A complex	Human	Q8ND76	AT2G44740		Yes		5	5	13	High Coverage	1
Set1A complex	Human	Q8ND76	AT2G45080		Yes		5	5	13	High Coverage	1
Set1A complex	Human	Q8ND76	AT3G05327		Yes		5	5	13	High Coverage	1
Set1A complex	Human	Q8ND76	AT3G21870		Yes		5	5	13	High Coverage	1
Set1A complex	Human	Q8ND76	AT3G60550		Yes		5	5	13	High Coverage	1
Set1A complex	Human	Q8ND76	AT3G63120		Yes		5	5	13	High Coverage	1
Set1A complex	Human	Q8ND76	AT5G07450		Yes		5	5	13	High Coverage	1
Set1A complex	Human	Q8ND76	AT5G61650		Yes		5	5	13	High Coverage	1
Set1A complex	Human	Q9UBL3	AT1G51450		Yes	Yes	5	5	13	High Coverage	1
Set1B complex	Human	Q15291	AT3G21060	Yes	Yes	Yes	5	5	13	High Coverage	1
Set1B complex	Human	Q6UXN9	AT5G14530	Yes	Yes		5	5	13	High Coverage	1
Set1B complex	Human	Q6UXN9	At5g66240	Yes	Yes		5	5	13	High Coverage	1
Set1B complex	Human	Q8ND76	AT2G44740		Yes		5	5	13	High Coverage	1
Set1B complex	Human	Q8ND76	AT2G45080		Yes		5	5	13	High Coverage	1
Set1B complex	Human	Q8ND76	AT3G05327		Yes		5	5	13	High Coverage	1
Set1B complex	Human	Q8ND76	AT3G21870		Yes		5	5	13	High Coverage	1
Set1B complex	Human	Q8ND76	AT3G60550		Yes		5	5	13	High Coverage	1
Set1B complex	Human	Q8ND76	AT3G63120		Yes		5	5	13	High Coverage	1
Set1B complex	Human	Q8ND76	AT5G07450		Yes		5	5	13	High Coverage	1
Set1B complex	Human	Q8ND76	AT5G61650		Yes		5	5	13	High Coverage	1
Set1B complex	Human	Q9UBL3	AT1G51450		Yes	Yes	5	5	13	High Coverage	1
Set1B complex	Human	Q9UPS6	AT5G42400		Yes	Yes	5	5	13	High Coverage	1
Splicing-associated factors complex	Human	P35659	AT4G26630	Yes	Yes		5	5	8	High Coverage	1
Splicing-associated factors complex	Human	P35659	AT3G48710	Yes	Yes		5	5	8	High Coverage	1
Splicing-associated factors complex	Human	P35659	AT5G55660	Yes	Yes		5	5	8	High Coverage	1
Splicing-associated factors complex	Human	P35659	AT5G63550	Yes	Yes		5	5	8	High Coverage	1
Splicing-associated factors complex	Human	Q15287	AT1G16610	Yes		Yes	5	5	8	High Coverage	1
Splicing-associated factors complex	Human	Q86V81	AT5G02530	Yes		Yes	5	5	8	High Coverage	1
Splicing-associated factors complex	Human	Q8IYB3	AT2G29210	Yes		Yes	5	5	8	High Coverage	1
Splicing-associated factors complex	Human	Q9Y5S9	AT1G51510	Yes	Yes	Yes	5	5	8	High Coverage	1
TFIID subcomplex	Human	O00268	AT1G27720		Yes		5	5	8	High Coverage	1
TFIID subcomplex	Human	O00268	AT5G43130		Yes		5	5	8	High Coverage	1
TFIID subcomplex	Human	P49848	AT1G04950	Yes		Yes	5	5	8	High Coverage	1
TFIID subcomplex	Human	Q15542	AT5G25150	Yes		Yes	5	5	8	High Coverage	1
TFIID subcomplex	Human	Q16514	AT1G17440		Yes		5	5	8	High Coverage	1
TFIID subcomplex	Human	Q16514	AT3G10070		Yes		5	5	8	High Coverage	1
TFIID subcomplex	Human	Q16594	AT1G54140		Yes		5	5	8	High Coverage	1
TFIID subcomplex	Human	Q16594	AT5G60340		Yes		5	5	8	High Coverage	1
TFIIH transcription factor core complex	Human	P19447	AT5G41360	Yes	Yes		5	5	7	High Coverage	1
TFIIH transcription factor core complex	Human	P19447	AT5G41370	Yes	Yes		5	5	7	High Coverage	1
TFIIH transcription factor core complex	Human	P32780	AT1G55750	Yes	Yes		5	5	7	High Coverage	1
TFIIH transcription factor core complex	Human	P32780	AT3G61420	Yes	Yes		5	5	7	High Coverage	1
TFIIH transcription factor core complex	Human	Q13888	AT1G05055	Yes	Yes	Yes	5	5	7	High Coverage	1
TFIIH transcription factor core complex	Human	Q13889	AT1G18340	Yes	Yes	Yes	5	5	7	High Coverage	1
TFIIH transcription factor core complex	Human	Q92759	AT4G17020	Yes	Yes	Yes	5	5	7	High Coverage	1
THO complex	Human	Q13769	AT5G42920	Yes	Yes		5	5	7	High Coverage	1
THO complex	Human	Q13769	AT1G45233		Yes		5	5	7	High Coverage	1
THO complex	Human	Q6I9Y2	AT3G02950	Yes	Yes		5	5	7	High Coverage	1
THO complex	Human	Q6I9Y2	AT5G16790	Yes	Yes		5	5	7	High Coverage	1
THO complex	Human	Q86W42	AT2G19430	Yes	Yes	Yes	5	5	7	High Coverage	1
THO complex	Human	Q8NI27	AT1G24706	Yes	Yes	Yes	5	5	7	High Coverage	1
THO complex	Human	Q96FV9	AT5G09860	Yes	Yes	Yes	5	5	7	High Coverage	1
Transcription initiation factor complex (TAF1, TAF5, TAF11, TAF12, TBP)	Human	P20226	AT5G13820	Yes	Yes		5	5	8	High Coverage	1
Transcription initiation factor complex (TAF1, TAF5, TAF11, TAF12, TBP)	Human	P20226	AT1G55520	Yes	Yes		5	5	8	High Coverage	1
Transcription initiation factor complex (TAF1, TAF5, TAF11, TAF12, TBP)	Human	P21675	AT3G19040	Yes		Yes	5	5	8	High Coverage	1
Transcription initiation factor complex (TAF1, TAF5, TAF11, TAF12, TBP)	Human	Q15542	AT5G25150	Yes		Yes	5	5	8	High Coverage	1
Transcription initiation factor complex (TAF1, TAF5, TAF11, TAF12, TBP)	Human	Q15544	AT1G20000	Yes	Yes		5	5	8	High Coverage	1
Transcription initiation factor complex (TAF1, TAF5, TAF11, TAF12, TBP)	Human	Q15544	AT4G20280	Yes	Yes		5	5	8	High Coverage	1
Transcription initiation factor complex (TAF1, TAF5, TAF11, TAF12, TBP)	Human	Q16514	AT1G17440		Yes		5	5	8	High Coverage	1
Transcription initiation factor complex (TAF1, TAF5, TAF11, TAF12, TBP)	Human	Q16514	AT3G10070		Yes		5	5	8	High Coverage	1
Transcription initiation factor complex (TAF5, TAF6, TAF9, TAF11, TBP)	Human	P20226	AT5G13820	Yes	Yes		5	5	8	High Coverage	1
Transcription initiation factor complex (TAF5, TAF6, TAF9, TAF11, TBP)	Human	P20226	AT1G55520	Yes	Yes		5	5	8	High Coverage	1
Transcription initiation factor complex (TAF5, TAF6, TAF9, TAF11, TBP)	Human	P49848	AT1G54360	Yes		Yes	5	5	8	High Coverage	1
Transcription initiation factor complex (TAF5, TAF6, TAF9, TAF11, TBP)	Human	Q15542	AT5G25150	Yes		Yes	5	5	8	High Coverage	1
Transcription initiation factor complex (TAF5, TAF6, TAF9, TAF11, TBP)	Human	Q15544	AT4G20280	Yes	Yes		5	5	8	High Coverage	1
Transcription initiation factor complex (TAF5, TAF6, TAF9, TAF11, TBP)	Human	Q15544	AT1G20000	Yes	Yes		5	5	8	High Coverage	1
Transcription initiation factor complex (TAF5, TAF6, TAF9, TAF11, TBP)	Human	Q16594	AT1G54140		Yes		5	5	8	High Coverage	1
Transcription initiation factor complex (TAF5, TAF6, TAF9, TAF11, TBP)	Human	Q16594	AT5G60340		Yes		5	5	8	High Coverage	1
20S methylosome-SmD complex	Human	O14744	AT4G31120	Yes	Yes	Yes	4	4	6	High Coverage	1
20S methylosome-SmD complex	Human	P54105	AT5G62290	Yes	Yes	Yes	4	4	6	High Coverage	1
20S methylosome-SmD complex	Human	P62314	AT3G07590	Yes	Yes		4	4	6	High Coverage	1
20S methylosome-SmD complex	Human	P62314	AT4G02840	Yes	Yes		4	4	6	High Coverage	1
20S methylosome-SmD complex	Human	P62318	AT1G76300	Yes	Yes		4	4	6	High Coverage	1
20S methylosome-SmD complex	Human	P62318	AT1G20580	Yes	Yes		4	4	6	High Coverage	1
AP4 adaptor complex	Human	O00189	AT4G24550	Yes		Yes	4	4	4	High Coverage	1
AP4 adaptor complex	Human	Q9UPM8	AT1G31730	Yes	Yes	Yes	4	4	4	High Coverage	1
AP4 adaptor complex	Human	Q9Y587	AT2G19790	Yes		Yes	4	4	4	High Coverage	1
AP4 adaptor complex	Human	Q9Y6B7	AT5G11490		Yes	Yes	4	4	4	High Coverage	1
BAG3-HSC70-HSPB8-CHIP complex	Human	O95817	AT3G51780		Yes		4	4	11	High Coverage	1
BAG3-HSC70-HSPB8-CHIP complex	Human	O95817	AT5G07220		Yes		4	4	11	High Coverage	1
BAG3-HSC70-HSPB8-CHIP complex	Human	O95817	AT5G52060		Yes		4	4	11	High Coverage	1
BAG3-HSC70-HSPB8-CHIP complex	Human	P11142	AT1G56410	Yes	Yes		4	4	11	High Coverage	1
BAG3-HSC70-HSPB8-CHIP complex	Human	P11142	AT1G16030	Yes	Yes		4	4	11	High Coverage	1
BAG3-HSC70-HSPB8-CHIP complex	Human	P11142	AT3G09440	Yes	Yes		4	4	11	High Coverage	1
BAG3-HSC70-HSPB8-CHIP complex	Human	P11142	AT3G12580	Yes	Yes		4	4	11	High Coverage	1
BAG3-HSC70-HSPB8-CHIP complex	Human	P11142	AT5G02490	Yes	Yes		4	4	11	High Coverage	1
BAG3-HSC70-HSPB8-CHIP complex	Human	P11142	AT5G02500	Yes	Yes		4	4	11	High Coverage	1
BAG3-HSC70-HSPB8-CHIP complex	Human	Q9UJY1	AT4G27670	Yes		Yes	4	4	11	High Coverage	1
BAG3-HSC70-HSPB8-CHIP complex	Human	Q9UNE7	AT3G07370	Yes	Yes	Yes	4	4	11	High Coverage	1
BCDX2 complex	Human	O15315	AT2G28560	Yes		Yes	4	4	4	High Coverage	1
BCDX2 complex	Human	O43502	AT2G45280	Yes	Yes	Yes	4	4	4	High Coverage	1
BCDX2 complex	Human	O43543	AT5G64520	Yes	Yes	Yes	4	4	4	High Coverage	1
BCDX2 complex	Human	O75771	AT1G07745	Yes		Yes	4	4	4	High Coverage	1
CAK-ERCC2 complex	Human	P18074	AT1G03190	Yes	Yes	Yes	4	4	7	High Coverage	1
CAK-ERCC2 complex	Human	P50613	AT1G66750	Yes	Yes		4	4	7	High Coverage	1
CAK-ERCC2 complex	Human	P50613	AT1G18040	Yes	Yes		4	4	7	High Coverage	1
CAK-ERCC2 complex	Human	P50613	AT1G73690	Yes	Yes		4	4	7	High Coverage	1
CAK-ERCC2 complex	Human	P50613	AT5G56580		Yes		4	4	7	High Coverage	1
CAK-ERCC2 complex	Human	P51946	AT5G27620	Yes	Yes	Yes	4	4	7	High Coverage	1
CAK-ERCC2 complex	Human	P51948	AT4G30820		Yes	Yes	4	4	7	High Coverage	1
Cohesin-SA1 complex	Human	O60216	AT5G16270	Yes	Yes		4	4	6	High Coverage	1
Cohesin-SA1 complex	Human	O60216	AT3G59550		Yes		4	4	6	High Coverage	1
Cohesin-SA1 complex	Human	O60216	AT5G40840		Yes		4	4	6	High Coverage	1
Cohesin-SA1 complex	Human	Q14683	AT3G54670	Yes		Yes	4	4	6	High Coverage	1
Cohesin-SA1 complex	Human	Q8WVM7	AT2G47980	Yes	Yes	Yes	4	4	6	High Coverage	1
Cohesin-SA1 complex	Human	Q9UQE7	AT2G27170	Yes	Yes	Yes	4	4	6	High Coverage	1
Cohesin-SA2 complex	Human	O60216	AT5G16270	Yes	Yes		4	4	6	High Coverage	1
Cohesin-SA2 complex	Human	O60216	AT3G59550		Yes		4	4	6	High Coverage	1
Cohesin-SA2 complex	Human	O60216	AT5G40840		Yes		4	4	6	High Coverage	1
Cohesin-SA2 complex	Human	Q14683	AT3G54670	Yes		Yes	4	4	6	High Coverage	1
Cohesin-SA2 complex	Human	Q8N3U4	AT2G47980	Yes		Yes	4	4	6	High Coverage	1
Cohesin-SA2 complex	Human	Q9UQE7	AT2G27170	Yes	Yes	Yes	4	4	6	High Coverage	1
COP9 signalosome complex (CSN)	Mammalia	O35864	AT1G71230		Yes		4	4	5	High Coverage	1
COP9 signalosome complex (CSN)	Mammalia	O35864	AT1G22920		Yes		4	4	5	High Coverage	1
COP9 signalosome complex (CSN)	Mammalia	P56213	AT1G49880		Yes	Yes	4	4	5	High Coverage	1
COP9 signalosome complex (CSN)	Mammalia	Q8VBV7	AT4G14110		Yes	Yes	4	4	5	High Coverage	1
COP9 signalosome complex (CSN)	Mammalia	Q99LD4	AT3G61140			Yes	4	4	5	High Coverage	1
DCS complex (PTBP1, PTBP2, HNRPH1, HNRPF)	Human	P26599	AT1G43190	Yes		Yes	4	4	4	High Coverage	1
DCS complex (PTBP1, PTBP2, HNRPH1, HNRPF)	Human	P31943	AT3G20890	Yes		Yes	4	4	4	High Coverage	1
DCS complex (PTBP1, PTBP2, HNRPH1, HNRPF)	Human	P52597	At5g66010	Yes		Yes	4	4	4	High Coverage	1
DCS complex (PTBP1, PTBP2, HNRPH1, HNRPF)	Human	Q9UKA9	AT1G43190	Yes		Yes	4	4	4	High Coverage	1
DCS complex (Ptbp1, Ptbp2, Hnrph1, Hnrpf)	Mouse	O35737	AT3G20890	Yes		Yes	4	4	6	High Coverage	1
DCS complex (Ptbp1, Ptbp2, Hnrph1, Hnrpf)	Mouse	P17225	AT1G43190	Yes		Yes	4	4	6	High Coverage	1
DCS complex (Ptbp1, Ptbp2, Hnrph1, Hnrpf)	Mouse	Q91Z31	AT1G43190	Yes		Yes	4	4	6	High Coverage	1
DCS complex (Ptbp1, Ptbp2, Hnrph1, Hnrpf)	Mouse	Q9Z2X1	AT3G20890	Yes			4	4	6	High Coverage	1
DCS complex (Ptbp1, Ptbp2, Hnrph1, Hnrpf)	Mouse	Q9Z2X1	AT3G10845		Yes		4	4	6	High Coverage	1
DCS complex (Ptbp1, Ptbp2, Hnrph1, Hnrpf)	Mouse	Q9Z2X1	AT3G48830		Yes		4	4	6	High Coverage	1
DNA polymerase alpha-primase complex	Human	P09884	AT5G67100	Yes		Yes	4	4	4	High Coverage	1
DNA polymerase alpha-primase complex	Human	P49642	AT5G41880	Yes	Yes	Yes	4	4	4	High Coverage	1
DNA polymerase alpha-primase complex	Human	P49643	AT1G67320	Yes		Yes	4	4	4	High Coverage	1
DNA polymerase alpha-primase complex	Human	Q14181	AT1G67630	Yes	Yes	Yes	4	4	4	High Coverage	1
DNA polymerase alpha-primase complex	Mouse	P20664	AT5G41880	Yes		Yes	4	4	4	High Coverage	1
DNA polymerase alpha-primase complex	Mouse	P33609	AT5G67100	Yes	Yes	Yes	4	4	4	High Coverage	1
DNA polymerase alpha-primase complex	Mouse	P33610	AT1G67320	Yes	Yes	Yes	4	4	4	High Coverage	1
DNA polymerase alpha-primase complex	Mouse	P33611	AT1G67630	Yes	Yes	Yes	4	4	4	High Coverage	1
DNA polymerase delta complex	Mouse	O35654	AT2G42120	Yes	Yes	Yes	4	4	4	High Coverage	1
DNA polymerase delta complex	Mouse	P52431	AT5G63960	Yes	Yes	Yes	4	4	4	High Coverage	1
DNA polymerase delta complex	Mouse	Q9CWP8	AT1G09815	Yes	Yes	Yes	4	4	4	High Coverage	1
DNA polymerase delta complex	Mouse	Q9EQ28	AT1G78650	Yes		Yes	4	4	4	High Coverage	1
EIF3 core complex (EIF3A, EIF3B, EIF3G, EIF3I)	Human	O75821	AT5G06000	Yes	Yes		4	4	10	High Coverage	1
EIF3 core complex (EIF3A, EIF3B, EIF3G, EIF3I)	Human	O75821	AT3G11400	Yes	Yes		4	4	10	High Coverage	1
EIF3 core complex (EIF3A, EIF3B, EIF3G, EIF3I)	Human	O75821	AT5G03580		Yes		4	4	10	High Coverage	1
EIF3 core complex (EIF3A, EIF3B, EIF3G, EIF3I)	Human	P55884	AT5G25780	Yes	Yes		4	4	10	High Coverage	1
EIF3 core complex (EIF3A, EIF3B, EIF3G, EIF3I)	Human	P55884	AT1G49015		Yes		4	4	10	High Coverage	1
EIF3 core complex (EIF3A, EIF3B, EIF3G, EIF3I)	Human	P55884	AT5G27640	Yes	Yes		4	4	10	High Coverage	1
EIF3 core complex (EIF3A, EIF3B, EIF3G, EIF3I)	Human	Q13347	AT2G46290	Yes	Yes		4	4	10	High Coverage	1
EIF3 core complex (EIF3A, EIF3B, EIF3G, EIF3I)	Human	Q13347	AT2G46280	Yes	Yes		4	4	10	High Coverage	1
EIF3 core complex (EIF3A, EIF3B, EIF3G, EIF3I)	Human	Q14152	AT4G11420	Yes	Yes		4	4	10	High Coverage	1
EIF3 core complex (EIF3A, EIF3B, EIF3G, EIF3I)	Human	Q14152	AT1G68790		Yes		4	4	10	High Coverage	1
Elongator holo complex	Human	O95163	AT5G13680	Yes	Yes	Yes	4	4	4	High Coverage	1
Elongator holo complex	Human	Q6IA86	AT1G49540	Yes		Yes	4	4	4	High Coverage	1
Elongator holo complex	Human	Q96EB1	AT3G11220	Yes		Yes	4	4	4	High Coverage	1
Elongator holo complex	Human	Q9H9T3	AT5G50320	Yes	Yes	Yes	4	4	4	High Coverage	1
ERCC2/CAK complex	Human	P18074	AT1G03190	Yes	Yes	Yes	4	4	7	High Coverage	1
ERCC2/CAK complex	Human	P50613	AT1G66750	Yes	Yes		4	4	7	High Coverage	1
ERCC2/CAK complex	Human	P50613	AT1G18040	Yes	Yes		4	4	7	High Coverage	1
ERCC2/CAK complex	Human	P50613	AT1G73690	Yes	Yes		4	4	7	High Coverage	1
ERCC2/CAK complex	Human	P50613	AT5G56580		Yes		4	4	7	High Coverage	1
ERCC2/CAK complex	Human	P51946	AT5G27620	Yes	Yes	Yes	4	4	7	High Coverage	1
ERCC2/CAK complex	Human	P51948	AT4G30820		Yes	Yes	4	4	7	High Coverage	1
FEN1-9-1-1 complex	Human	O60671	At4g17760	Yes	Yes	Yes	4	4	4	High Coverage	1
FEN1-9-1-1 complex	Human	O60921	AT1G52530	Yes	Yes	Yes	4	4	4	High Coverage	1
FEN1-9-1-1 complex	Human	P39748	AT5G26680	Yes	Yes	Yes	4	4	4	High Coverage	1
FEN1-9-1-1 complex	Human	Q99638	At3g05480	Yes	Yes	Yes	4	4	4	High Coverage	1
GAIT complex	Human	O60506	At4g00830	Yes	Yes		4	4	11	High Coverage	1
GAIT complex	Human	O60506	AT3G52660	Yes	Yes		4	4	11	High Coverage	1
GAIT complex	Human	O60506	AT5G28390		Yes		4	4	11	High Coverage	1
GAIT complex	Human	P04406	AT1G79530	Yes	Yes		4	4	11	High Coverage	1
GAIT complex	Human	P04406	AT1G13440		Yes		4	4	11	High Coverage	1
GAIT complex	Human	P04406	AT1G16300	Yes	Yes		4	4	11	High Coverage	1
GAIT complex	Human	P04406	AT3G04120		Yes		4	4	11	High Coverage	1
GAIT complex	Human	P07814	AT3G62120		Yes		4	4	11	High Coverage	1
GAIT complex	Human	P07814	AT5G10880		Yes		4	4	11	High Coverage	1
GAIT complex	Human	P07814	AT5G26710		Yes		4	4	11	High Coverage	1
GAIT complex	Human	P40429	AT4G13170	Yes		Yes	4	4	11	High Coverage	1
Gamma-secretase complex (APH1A, PSEN1, PSENEN, NCSTN variant)	Human	P49768	AT2G29900	Yes	Yes		4	4	5	High Coverage	1
Gamma-secretase complex (APH1A, PSEN1, PSENEN, NCSTN variant)	Human	P49768	AT1G08700	Yes	Yes		4	4	5	High Coverage	1
Gamma-secretase complex (APH1A, PSEN1, PSENEN, NCSTN variant)	Human	Q92542	AT3G52640	Yes	Yes	Yes	4	4	5	High Coverage	1
Gamma-secretase complex (APH1A, PSEN1, PSENEN, NCSTN variant)	Human	Q96BI3	AT2G31440	Yes	Yes	Yes	4	4	5	High Coverage	1
Gamma-secretase complex (APH1A, PSEN1, PSENEN, NCSTN variant)	Human	Q9NZ42	AT5G09310		Yes	Yes	4	4	5	High Coverage	1
Gamma-secretase complex (APH1A, PSEN1, PSENEN, NCSTN)	Human	P49768	AT2G29900	Yes	Yes		4	4	5	High Coverage	1
Gamma-secretase complex (APH1A, PSEN1, PSENEN, NCSTN)	Human	P49768	AT1G08700	Yes	Yes		4	4	5	High Coverage	1
Gamma-secretase complex (APH1A, PSEN1, PSENEN, NCSTN)	Human	Q92542	AT3G52640	Yes	Yes	Yes	4	4	5	High Coverage	1
Gamma-secretase complex (APH1A, PSEN1, PSENEN, NCSTN)	Human	Q96BI3	AT2G31440	Yes	Yes	Yes	4	4	5	High Coverage	1
Gamma-secretase complex (APH1A, PSEN1, PSENEN, NCSTN)	Human	Q9NZ42	AT5G09310		Yes	Yes	4	4	5	High Coverage	1
Gamma-secretase complex (Aph1a, Psen1, Psenen, Ncstn)	Mouse	P49769	AT1G08700	Yes	Yes		4	4	5	High Coverage	1
Gamma-secretase complex (Aph1a, Psen1, Psenen, Ncstn)	Mouse	P49769	AT2G29900	Yes	Yes		4	4	5	High Coverage	1
Gamma-secretase complex (Aph1a, Psen1, Psenen, Ncstn)	Mouse	P57716	AT3G52640	Yes	Yes	Yes	4	4	5	High Coverage	1
Gamma-secretase complex (Aph1a, Psen1, Psenen, Ncstn)	Mouse	Q8BVF7	AT2G31440	Yes	Yes	Yes	4	4	5	High Coverage	1
Gamma-secretase complex (Aph1a, Psen1, Psenen, Ncstn)	Mouse	Q9CQR7	AT5G09310		Yes	Yes	4	4	5	High Coverage	1
Gamma-secretase complex (APH1A, PSEN2, PSENEN, NCSTN)	Human	P49810	AT1G08700	Yes		Yes	4	4	4	High Coverage	1
Gamma-secretase complex (APH1A, PSEN2, PSENEN, NCSTN)	Human	Q92542	AT3G52640	Yes	Yes	Yes	4	4	4	High Coverage	1
Gamma-secretase complex (APH1A, PSEN2, PSENEN, NCSTN)	Human	Q96BI3	AT2G31440	Yes	Yes	Yes	4	4	4	High Coverage	1
Gamma-secretase complex (APH1A, PSEN2, PSENEN, NCSTN)	Human	Q9NZ42	AT5G09310		Yes	Yes	4	4	4	High Coverage	1
Gamma-secretase complex (APH1A, PSENEN, PSEN1, NCSTN, TMP21)	Human	P49768	AT2G29900		Yes		4	4	5	High Coverage	1
Gamma-secretase complex (APH1A, PSENEN, PSEN1, NCSTN, TMP21)	Human	P49768	AT1G08700		Yes		4	4	5	High Coverage	1
Gamma-secretase complex (APH1A, PSENEN, PSEN1, NCSTN, TMP21)	Human	Q92542	AT3G52640		Yes	Yes	4	4	5	High Coverage	1
Gamma-secretase complex (APH1A, PSENEN, PSEN1, NCSTN, TMP21)	Human	Q96BI3	AT2G31440		Yes	Yes	4	4	5	High Coverage	1
Gamma-secretase complex (APH1A, PSENEN, PSEN1, NCSTN, TMP21)	Human	Q9NZ42	AT5G09310		Yes	Yes	4	4	5	High Coverage	1
Gamma-secretase complex (APH1B, PSEN1, PSENEN, NCSTN)	Human	P49768	AT1G08700	Yes	Yes		4	4	5	High Coverage	1
Gamma-secretase complex (APH1B, PSEN1, PSENEN, NCSTN)	Human	P49768	AT2G29900	Yes	Yes		4	4	5	High Coverage	1
Gamma-secretase complex (APH1B, PSEN1, PSENEN, NCSTN)	Human	Q8WW43	AT2G31440	Yes	Yes	Yes	4	4	5	High Coverage	1
Gamma-secretase complex (APH1B, PSEN1, PSENEN, NCSTN)	Human	Q92542	AT3G52640	Yes	Yes	Yes	4	4	5	High Coverage	1
Gamma-secretase complex (APH1B, PSEN1, PSENEN, NCSTN)	Human	Q9NZ42	AT5G09310		Yes	Yes	4	4	5	High Coverage	1
Gamma-secretase complex (APH1B, PSEN2, PSENEN, NCSTN)	Human	P49810	AT1G08700	Yes		Yes	4	4	4	High Coverage	1
Gamma-secretase complex (APH1B, PSEN2, PSENEN, NCSTN)	Human	Q8WW43	AT2G31440	Yes	Yes	Yes	4	4	4	High Coverage	1
Gamma-secretase complex (APH1B, PSEN2, PSENEN, NCSTN)	Human	Q92542	AT3G52640	Yes	Yes	Yes	4	4	4	High Coverage	1
Gamma-secretase complex (APH1B, PSEN2, PSENEN, NCSTN)	Human	Q9NZ42	AT5G09310		Yes	Yes	4	4	4	High Coverage	1
GINS complex	Human	Q14691	AT1G80190	Yes	Yes	Yes	4	4	4	High Coverage	1
GINS complex	Human	Q9BRT9	At5g49010	Yes	Yes	Yes	4	4	4	High Coverage	1
GINS complex	Human	Q9BRX5	AT1G19080	Yes		Yes	4	4	4	High Coverage	1
GINS complex	Human	Q9Y248	AT3G12530	Yes	Yes	Yes	4	4	4	High Coverage	1
GluR receptor complex	Rat	P19490	AT1G05200	Yes		Yes	4	4	4	High Coverage	1
GluR receptor complex	Rat	P19491	AT5G11180	Yes		Yes	4	4	4	High Coverage	1
GluR receptor complex	Rat	P19492	AT2G17260	Yes		Yes	4	4	4	High Coverage	1
GluR receptor complex	Rat	P19493	AT5G11210	Yes		Yes	4	4	4	High Coverage	1
GPI-GnT activity complex	Human	P37287	AT3G45100	Yes	Yes	Yes	4	4	4	High Coverage	1
GPI-GnT activity complex	Human	Q14442	AT4G35530	Yes	Yes	Yes	4	4	4	High Coverage	1
GPI-GnT activity complex	Human	Q92535	AT2G34980	Yes	Yes	Yes	4	4	4	High Coverage	1
GPI-GnT activity complex	Human	Q9BRB3	AT3G57170		Yes	Yes	4	4	4	High Coverage	1
H/ACA ribonucleoprotein complex	Rat	P40615	AT3G57150	Yes		Yes	4	4	5	High Coverage	1
H/ACA ribonucleoprotein complex	Rat	Q6AYA1	AT3G03920	Yes	Yes		4	4	5	High Coverage	1
H/ACA ribonucleoprotein complex	Rat	Q6AYA1	AT5G18180	Yes	Yes		4	4	5	High Coverage	1
H/ACA ribonucleoprotein complex	Rat	Q9CQS2	AT2G20490		Yes	Yes	4	4	5	High Coverage	1
H/ACA ribonucleoprotein complex	Rat	Q9CRB2	AT5G08180		Yes	Yes	4	4	5	High Coverage	1
hASC-1 complex	Human	Q15650	AT3G47610	Yes	Yes	Yes	4	4	5	High Coverage	1
hASC-1 complex	Human	Q8N3C0	AT5G61140	Yes	Yes	Yes	4	4	5	High Coverage	1
hASC-1 complex	Human	Q8N9N2	AT3G16230	Yes	Yes		4	4	5	High Coverage	1
hASC-1 complex	Human	Q8N9N2	AT3G16220	Yes	Yes		4	4	5	High Coverage	1
hASC-1 complex	Human	Q9H1I8	AT1G27752	Yes	Yes	Yes	4	4	5	High Coverage	1
HuCHRAC complex	Human	O60264	AT3G06400	Yes	Yes		4	4	7	High Coverage	1
HuCHRAC complex	Human	O60264	At5g18620	Yes	Yes		4	4	7	High Coverage	1
HuCHRAC complex	Human	Q9NRF9	AT2G27470	Yes	Yes	Yes	4	4	7	High Coverage	1
HuCHRAC complex	Human	Q9NRG0	AT5G43250	Yes			4	4	7	High Coverage	1
HuCHRAC complex	Human	Q9NRG0	AT1G07980		Yes		4	4	7	High Coverage	1
HuCHRAC complex	Human	Q9NRL2	AT5G08630	Yes			4	4	7	High Coverage	1
HuCHRAC complex	Human	Q9NRL2	AT3G54610		Yes		4	4	7	High Coverage	1
Ksr1-Mek-Braf complex, EGF induced	Mouse	P28028	AT3G27560	Yes			4	4	21	High Coverage	1
Ksr1-Mek-Braf complex, EGF induced	Mouse	P28028	AT5G12180		Yes		4	4	21	High Coverage	1
Ksr1-Mek-Braf complex, EGF induced	Mouse	P31938	AT1G18350		Yes		4	4	21	High Coverage	1
Ksr1-Mek-Braf complex, EGF induced	Mouse	P31938	AT1G32320		Yes		4	4	21	High Coverage	1
Ksr1-Mek-Braf complex, EGF induced	Mouse	P31938	AT1G51660		Yes		4	4	21	High Coverage	1
Ksr1-Mek-Braf complex, EGF induced	Mouse	P31938	AT1G73500		Yes		4	4	21	High Coverage	1
Ksr1-Mek-Braf complex, EGF induced	Mouse	P31938	AT3G21220		Yes		4	4	21	High Coverage	1
Ksr1-Mek-Braf complex, EGF induced	Mouse	P31938	AT4G26070		Yes		4	4	21	High Coverage	1
Ksr1-Mek-Braf complex, EGF induced	Mouse	P31938	AT5G40440		Yes		4	4	21	High Coverage	1
Ksr1-Mek-Braf complex, EGF induced	Mouse	P31938	AT5G56580		Yes		4	4	21	High Coverage	1
Ksr1-Mek-Braf complex, EGF induced	Mouse	Q61097	AT4G24480	Yes			4	4	21	High Coverage	1
Ksr1-Mek-Braf complex, EGF induced	Mouse	Q61097	AT1G17540		Yes		4	4	21	High Coverage	1
Ksr1-Mek-Braf complex, EGF induced	Mouse	Q61097	AT5G12180		Yes		4	4	21	High Coverage	1
Ksr1-Mek-Braf complex, EGF induced	Mouse	Q63932	AT1G18350		Yes		4	4	21	High Coverage	1
Ksr1-Mek-Braf complex, EGF induced	Mouse	Q63932	AT1G32320		Yes		4	4	21	High Coverage	1
Ksr1-Mek-Braf complex, EGF induced	Mouse	Q63932	AT1G51660		Yes		4	4	21	High Coverage	1
Ksr1-Mek-Braf complex, EGF induced	Mouse	Q63932	AT1G73500		Yes		4	4	21	High Coverage	1
Ksr1-Mek-Braf complex, EGF induced	Mouse	Q63932	AT3G21220		Yes		4	4	21	High Coverage	1
Ksr1-Mek-Braf complex, EGF induced	Mouse	Q63932	AT4G26070		Yes		4	4	21	High Coverage	1
Ksr1-Mek-Braf complex, EGF induced	Mouse	Q63932	AT5G40440		Yes		4	4	21	High Coverage	1
Ksr1-Mek-Braf complex, EGF induced	Mouse	Q63932	AT5G56580		Yes		4	4	21	High Coverage	1
Ksr1-PP2A holoenzyme complex (Ppp2r1a, Ppp2r2b, Ppp2ca), PDGF stimulated	Mouse	P63330	AT1G10430	Yes		Yes	4	4	8	High Coverage	1
Ksr1-PP2A holoenzyme complex (Ppp2r1a, Ppp2r2b, Ppp2ca), PDGF stimulated	Mouse	Q61097	AT4G24480	Yes			4	4	8	High Coverage	1
Ksr1-PP2A holoenzyme complex (Ppp2r1a, Ppp2r2b, Ppp2ca), PDGF stimulated	Mouse	Q61097	AT1G17540		Yes		4	4	8	High Coverage	1
Ksr1-PP2A holoenzyme complex (Ppp2r1a, Ppp2r2b, Ppp2ca), PDGF stimulated	Mouse	Q61097	AT5G12180		Yes		4	4	8	High Coverage	1
Ksr1-PP2A holoenzyme complex (Ppp2r1a, Ppp2r2b, Ppp2ca), PDGF stimulated	Mouse	Q6ZWR4	AT1G51690	Yes		Yes	4	4	8	High Coverage	1
Ksr1-PP2A holoenzyme complex (Ppp2r1a, Ppp2r2b, Ppp2ca), PDGF stimulated	Mouse	Q76MZ3	AT1G13320	Yes	Yes		4	4	8	High Coverage	1
Ksr1-PP2A holoenzyme complex (Ppp2r1a, Ppp2r2b, Ppp2ca), PDGF stimulated	Mouse	Q76MZ3	AT1G25490	Yes	Yes		4	4	8	High Coverage	1
Ksr1-PP2A holoenzyme complex (Ppp2r1a, Ppp2r2b, Ppp2ca), PDGF stimulated	Mouse	Q76MZ3	AT3G25800	Yes	Yes		4	4	8	High Coverage	1
LIG1-9-1-1 complex	Human	O60671	At4g17760	Yes	Yes	Yes	4	4	5	High Coverage	1
LIG1-9-1-1 complex	Human	O60921	AT1G52530	Yes	Yes	Yes	4	4	5	High Coverage	1
LIG1-9-1-1 complex	Human	P18858	AT1G49250	Yes	Yes		4	4	5	High Coverage	1
LIG1-9-1-1 complex	Human	P18858	AT1G08130	Yes	Yes		4	4	5	High Coverage	1
LIG1-9-1-1 complex	Human	Q99638	At3g05480	Yes	Yes	Yes	4	4	5	High Coverage	1
MCM2-MCM4-MCM6-MCM7 complex	Human	P33991	AT2G16440	Yes	Yes	Yes	4	4	4	High Coverage	1
MCM2-MCM4-MCM6-MCM7 complex	Human	P33993	AT4G02060	Yes	Yes	Yes	4	4	4	High Coverage	1
MCM2-MCM4-MCM6-MCM7 complex	Human	P49736	AT1G44900	Yes	Yes	Yes	4	4	4	High Coverage	1
MCM2-MCM4-MCM6-MCM7 complex	Human	Q14566	AT5G44635	Yes	Yes	Yes	4	4	4	High Coverage	1
Mitotic 14S cohesin 1 complex	Human	O60216	AT5G16270	Yes	Yes		4	4	6	High Coverage	1
Mitotic 14S cohesin 1 complex	Human	O60216	AT3G59550		Yes		4	4	6	High Coverage	1
Mitotic 14S cohesin 1 complex	Human	O60216	AT5G40840		Yes		4	4	6	High Coverage	1
Mitotic 14S cohesin 1 complex	Human	Q14683	AT3G54670	Yes		Yes	4	4	6	High Coverage	1
Mitotic 14S cohesin 1 complex	Human	Q8WVM7	AT2G47980	Yes	Yes	Yes	4	4	6	High Coverage	1
Mitotic 14S cohesin 1 complex	Human	Q9UQE7	AT2G27170	Yes	Yes	Yes	4	4	6	High Coverage	1
Mitotic 14S cohesin 2 complex	Human	O60216	AT5G16270	Yes	Yes		4	4	6	High Coverage	1
Mitotic 14S cohesin 2 complex	Human	O60216	AT3G59550		Yes		4	4	6	High Coverage	1
Mitotic 14S cohesin 2 complex	Human	O60216	AT5G40840		Yes		4	4	6	High Coverage	1
Mitotic 14S cohesin 2 complex	Human	Q14683	AT3G54670	Yes		Yes	4	4	6	High Coverage	1
Mitotic 14S cohesin 2 complex	Human	Q8N3U4	AT2G47980	Yes		Yes	4	4	6	High Coverage	1
Mitotic 14S cohesin 2 complex	Human	Q9UQE7	AT2G27170	Yes	Yes	Yes	4	4	6	High Coverage	1
MRN-TRRAP complex (MRE11A-RAD50-NBN-TRRAP complex)	Human	O60934	AT3G02680		Yes	Yes	4	4	5	High Coverage	1
MRN-TRRAP complex (MRE11A-RAD50-NBN-TRRAP complex)	Human	P49959	AT5G54260	Yes		Yes	4	4	5	High Coverage	1
MRN-TRRAP complex (MRE11A-RAD50-NBN-TRRAP complex)	Human	Q92878	AT2G31970	Yes	Yes	Yes	4	4	5	High Coverage	1
MRN-TRRAP complex (MRE11A-RAD50-NBN-TRRAP complex)	Human	Q9Y4A5	AT2G17930	Yes	Yes		4	4	5	High Coverage	1
MRN-TRRAP complex (MRE11A-RAD50-NBN-TRRAP complex)	Human	Q9Y4A5	At4g36080	Yes	Yes		4	4	5	High Coverage	1
MSH2-MLH1-PMS2-PCNA DNA-repair initiation complex	Human	P12004	AT1G07370	Yes	Yes		4	4	5	High Coverage	1
MSH2-MLH1-PMS2-PCNA DNA-repair initiation complex	Human	P12004	AT2G29570	Yes	Yes		4	4	5	High Coverage	1
MSH2-MLH1-PMS2-PCNA DNA-repair initiation complex	Human	P40692	AT4G09140	Yes	Yes	Yes	4	4	5	High Coverage	1
MSH2-MLH1-PMS2-PCNA DNA-repair initiation complex	Human	P43246	AT3G18524	Yes	Yes	Yes	4	4	5	High Coverage	1
MSH2-MLH1-PMS2-PCNA DNA-repair initiation complex	Human	P54278	AT4G02460	Yes	Yes	Yes	4	4	5	High Coverage	1
MSH2-MSH6-PMS2-MLH1 complex	Human	P40692	AT4G09140	Yes	Yes	Yes	4	4	4	High Coverage	1
MSH2-MSH6-PMS2-MLH1 complex	Human	P43246	AT3G18524	Yes	Yes	Yes	4	4	4	High Coverage	1
MSH2-MSH6-PMS2-MLH1 complex	Human	P52701	AT4G02070	Yes	Yes	Yes	4	4	4	High Coverage	1
MSH2-MSH6-PMS2-MLH1 complex	Human	P54278	AT4G02460	Yes	Yes	Yes	4	4	4	High Coverage	1
Multisubunit ACTR coactivator complex	Human	Q09472	AT3G12980	Yes	Yes		4	4	11	High Coverage	1
Multisubunit ACTR coactivator complex	Human	Q09472	AT1G16710	Yes	Yes		4	4	11	High Coverage	1
Multisubunit ACTR coactivator complex	Human	Q09472	AT1G67220		Yes		4	4	11	High Coverage	1
Multisubunit ACTR coactivator complex	Human	Q09472	AT1G79000	Yes	Yes		4	4	11	High Coverage	1
Multisubunit ACTR coactivator complex	Human	Q92793	AT1G79000	Yes	Yes		4	4	11	High Coverage	1
Multisubunit ACTR coactivator complex	Human	Q92793	AT1G16710	Yes	Yes		4	4	11	High Coverage	1
Multisubunit ACTR coactivator complex	Human	Q92793	AT1G67220		Yes		4	4	11	High Coverage	1
Multisubunit ACTR coactivator complex	Human	Q92793	AT1G73150		Yes		4	4	11	High Coverage	1
Multisubunit ACTR coactivator complex	Human	Q92793	AT3G12980	Yes	Yes		4	4	11	High Coverage	1
Multisubunit ACTR coactivator complex	Human	Q92831	AT3G54610		Yes	Yes	4	4	11	High Coverage	1
Multisubunit ACTR coactivator complex	Human	Q9Y6Q9	AT2G41130		Yes	Yes	4	4	11	High Coverage	1
NMDA receptor complex (NR2A, NR2B, NR1, PSD-95)	Rat	P31016	AT2G41880		Yes		4	4	6	High Coverage	1
NMDA receptor complex (NR2A, NR2B, NR1, PSD-95)	Rat	P31016	AT3G07980		Yes		4	4	6	High Coverage	1
NMDA receptor complex (NR2A, NR2B, NR1, PSD-95)	Rat	P31016	AT3G13530		Yes		4	4	6	High Coverage	1
NMDA receptor complex (NR2A, NR2B, NR1, PSD-95)	Rat	P35439	AT5G48410	Yes		Yes	4	4	6	High Coverage	1
NMDA receptor complex (NR2A, NR2B, NR1, PSD-95)	Rat	Q00959	AT2G32400	Yes		Yes	4	4	6	High Coverage	1
NMDA receptor complex (NR2A, NR2B, NR1, PSD-95)	Rat	Q00960	AT2G32400	Yes		Yes	4	4	6	High Coverage	1
ORC 2-5 complex (origin recognition 2-5 complex)	Human	O43913	AT4G29910	Yes	Yes	Yes	4	4	4	High Coverage	1
ORC 2-5 complex (origin recognition 2-5 complex)	Human	O43929	AT2G01120	Yes	Yes	Yes	4	4	4	High Coverage	1
ORC 2-5 complex (origin recognition 2-5 complex)	Human	Q13416	AT2G37560	Yes	Yes	Yes	4	4	4	High Coverage	1
ORC 2-5 complex (origin recognition 2-5 complex)	Human	Q9UBD5	AT5G16690	Yes		Yes	4	4	4	High Coverage	1
PCNA-DNA ligase complex	Mouse	O35654	AT2G42120	Yes	Yes	Yes	4	4	5	High Coverage	1
PCNA-DNA ligase complex	Mouse	P17918	AT1G07370	Yes	Yes		4	4	5	High Coverage	1
PCNA-DNA ligase complex	Mouse	P17918	AT2G29570	Yes	Yes		4	4	5	High Coverage	1
PCNA-DNA ligase complex	Mouse	P37913	AT1G49250	Yes		Yes	4	4	5	High Coverage	1
PCNA-DNA ligase complex	Mouse	Q9EQ28	AT1G78650	Yes		Yes	4	4	5	High Coverage	1
Polycomb repressive complex 2 (PRC 2)	Human	O75530	AT3G20740	Yes		Yes	4	4	5	High Coverage	1
Polycomb repressive complex 2 (PRC 2)	Human	Q15022	AT4G16845	Yes			4	4	5	High Coverage	1
Polycomb repressive complex 2 (PRC 2)	Human	Q15022	AT4G16810		Yes		4	4	5	High Coverage	1
Polycomb repressive complex 2 (PRC 2)	Human	Q15910	AT2G23380	Yes		Yes	4	4	5	High Coverage	1
Polycomb repressive complex 2 (PRC 2)	Human	Q16576	AT5G58230	Yes		Yes	4	4	5	High Coverage	1
Polycomb repressive complex 2 (PRC2)	Human	O75530	AT3G20740	Yes		Yes	4	4	5	High Coverage	1
Polycomb repressive complex 2 (PRC2)	Human	Q15022	AT2G35670	Yes			4	4	5	High Coverage	1
Polycomb repressive complex 2 (PRC2)	Human	Q15022	AT4G16810		Yes		4	4	5	High Coverage	1
Polycomb repressive complex 2 (PRC2)	Human	Q15910	AT4G02020	Yes		Yes	4	4	5	High Coverage	1
Polycomb repressive complex 2 (PRC2)	Human	Q16576	AT5G58230	Yes		Yes	4	4	5	High Coverage	1
Polycomb repressive complex 3 (PRC3)	Human	O75530	AT3G20740	Yes		Yes	4	4	5	High Coverage	1
Polycomb repressive complex 3 (PRC3)	Human	Q15022	AT2G35670	Yes			4	4	5	High Coverage	1
Polycomb repressive complex 3 (PRC3)	Human	Q15022	AT4G16810		Yes		4	4	5	High Coverage	1
Polycomb repressive complex 3 (PRC3)	Human	Q15910	AT4G02020	Yes		Yes	4	4	5	High Coverage	1
Polycomb repressive complex 3 (PRC3)	Human	Q16576	AT5G58230	Yes		Yes	4	4	5	High Coverage	1
pRb2/p130-multimolecular complex (DNMT1, E2F4, SuV39H1, HDAC1, RBL2)	Human	O43463	AT4G30860	Yes		Yes	4	4	6	High Coverage	1
pRb2/p130-multimolecular complex (DNMT1, E2F4, SuV39H1, HDAC1, RBL2)	Human	P26358	AT5G49160	Yes		Yes	4	4	6	High Coverage	1
pRb2/p130-multimolecular complex (DNMT1, E2F4, SuV39H1, HDAC1, RBL2)	Human	Q08999	AT3G12280	Yes	Yes	Yes	4	4	6	High Coverage	1
pRb2/p130-multimolecular complex (DNMT1, E2F4, SuV39H1, HDAC1, RBL2)	Human	Q16254	AT1G47870	Yes			4	4	6	High Coverage	1
pRb2/p130-multimolecular complex (DNMT1, E2F4, SuV39H1, HDAC1, RBL2)	Human	Q16254	At2g36010		Yes		4	4	6	High Coverage	1
pRb2/p130-multimolecular complex (DNMT1, E2F4, SuV39H1, HDAC1, RBL2)	Human	Q16254	AT5G22220		Yes		4	4	6	High Coverage	1
pRb2/p130-multimolecular complex (DNMT1, E2F5, SuV39H1, HDAC1, RBL2)	Human	O43463	AT4G30860	Yes		Yes	4	4	4	High Coverage	1
pRb2/p130-multimolecular complex (DNMT1, E2F5, SuV39H1, HDAC1, RBL2)	Human	P26358	AT4G13610	Yes		Yes	4	4	4	High Coverage	1
pRb2/p130-multimolecular complex (DNMT1, E2F5, SuV39H1, HDAC1, RBL2)	Human	Q08999	AT3G12280	Yes	Yes	Yes	4	4	4	High Coverage	1
pRb2/p130-multimolecular complex (DNMT1, E2F5, SuV39H1, HDAC1, RBL2)	Human	Q15329	AT1G47870	Yes		Yes	4	4	4	High Coverage	1
pRb2/p130-multimolecular complex (RB2, E2F4, HDAC1, SUV39H1, P300)	Human	O43463	AT4G30860	Yes		Yes	4	4	9	High Coverage	1
pRb2/p130-multimolecular complex (RB2, E2F4, HDAC1, SUV39H1, P300)	Human	Q08999	AT3G12280	Yes	Yes	Yes	4	4	9	High Coverage	1
pRb2/p130-multimolecular complex (RB2, E2F4, HDAC1, SUV39H1, P300)	Human	Q09472	AT1G16710	Yes	Yes		4	4	9	High Coverage	1
pRb2/p130-multimolecular complex (RB2, E2F4, HDAC1, SUV39H1, P300)	Human	Q09472	AT1G67220		Yes		4	4	9	High Coverage	1
pRb2/p130-multimolecular complex (RB2, E2F4, HDAC1, SUV39H1, P300)	Human	Q09472	AT1G79000	Yes	Yes		4	4	9	High Coverage	1
pRb2/p130-multimolecular complex (RB2, E2F4, HDAC1, SUV39H1, P300)	Human	Q09472	AT3G12980	Yes	Yes		4	4	9	High Coverage	1
pRb2/p130-multimolecular complex (RB2, E2F4, HDAC1, SUV39H1, P300)	Human	Q16254	AT1G47870	Yes			4	4	9	High Coverage	1
pRb2/p130-multimolecular complex (RB2, E2F4, HDAC1, SUV39H1, P300)	Human	Q16254	At2g36010		Yes		4	4	9	High Coverage	1
pRb2/p130-multimolecular complex (RB2, E2F4, HDAC1, SUV39H1, P300)	Human	Q16254	AT5G22220		Yes		4	4	9	High Coverage	1
pRb2/p130-multimolecular complex (RB2, E2F5, HDAC1, SUV39H1, P300)	Human	O43463	AT4G30860	Yes		Yes	4	4	7	High Coverage	1
pRb2/p130-multimolecular complex (RB2, E2F5, HDAC1, SUV39H1, P300)	Human	Q08999	AT3G12280	Yes	Yes	Yes	4	4	7	High Coverage	1
pRb2/p130-multimolecular complex (RB2, E2F5, HDAC1, SUV39H1, P300)	Human	Q09472	AT1G79000	Yes	Yes		4	4	7	High Coverage	1
pRb2/p130-multimolecular complex (RB2, E2F5, HDAC1, SUV39H1, P300)	Human	Q09472	AT1G16710	Yes	Yes		4	4	7	High Coverage	1
pRb2/p130-multimolecular complex (RB2, E2F5, HDAC1, SUV39H1, P300)	Human	Q09472	AT1G67220		Yes		4	4	7	High Coverage	1
pRb2/p130-multimolecular complex (RB2, E2F5, HDAC1, SUV39H1, P300)	Human	Q09472	AT3G12980	Yes	Yes		4	4	7	High Coverage	1
pRb2/p130-multimolecular complex (RB2, E2F5, HDAC1, SUV39H1, P300)	Human	Q15329	AT1G47870	Yes		Yes	4	4	7	High Coverage	1
RAD9-RAD1-HUS1-APE1 complex	Human	O60671	At4g17760	Yes	Yes	Yes	4	4	4	High Coverage	1
RAD9-RAD1-HUS1-APE1 complex	Human	O60921	AT1G52530	Yes	Yes	Yes	4	4	4	High Coverage	1
RAD9-RAD1-HUS1-APE1 complex	Human	P27695	AT2G41460	Yes	Yes	Yes	4	4	4	High Coverage	1
RAD9-RAD1-HUS1-APE1 complex	Human	Q99638	At3g05480	Yes	Yes	Yes	4	4	4	High Coverage	1
Respiratory chain complex I (intermediate IV/310kD), mitochondrial	Human	O75306	AtMg00510	Yes	Yes	Yes	4	4	5	High Coverage	1
Respiratory chain complex I (intermediate IV/310kD), mitochondrial	Human	O75489	AtMg00070	Yes		Yes	4	4	5	High Coverage	1
Respiratory chain complex I (intermediate IV/310kD), mitochondrial	Human	P03886	AtMg00516	Yes	Yes		4	4	5	High Coverage	1
Respiratory chain complex I (intermediate IV/310kD), mitochondrial	Human	P03886	AT2G07785		Yes		4	4	5	High Coverage	1
Respiratory chain complex I (intermediate IV/310kD), mitochondrial	Human	Q16795	AT2G20360	Yes	Yes	Yes	4	4	5	High Coverage	1
RFC2-5 subcomplex	Human	P35249	AT1G21690	Yes	Yes	Yes	4	4	4	High Coverage	1
RFC2-5 subcomplex	Human	P35250	AT1G63160	Yes	Yes	Yes	4	4	4	High Coverage	1
RFC2-5 subcomplex	Human	P40937	AT1G77470	Yes	Yes	Yes	4	4	4	High Coverage	1
RFC2-5 subcomplex	Human	P40938	AT5G27740	Yes	Yes	Yes	4	4	4	High Coverage	1
SMAD3-E2F4/5-p107-DP1 complex	Human	P28749	AT3G12280	Yes	Yes	Yes	4	4	7	High Coverage	1
SMAD3-E2F4/5-p107-DP1 complex	Human	Q14186	AT5G03415	Yes	Yes		4	4	7	High Coverage	1
SMAD3-E2F4/5-p107-DP1 complex	Human	Q14186	AT5G02470	Yes	Yes		4	4	7	High Coverage	1
SMAD3-E2F4/5-p107-DP1 complex	Human	Q15329	AT1G47870	Yes		Yes	4	4	7	High Coverage	1
SMAD3-E2F4/5-p107-DP1 complex	Human	Q16254	AT1G47870	Yes			4	4	7	High Coverage	1
SMAD3-E2F4/5-p107-DP1 complex	Human	Q16254	At2g36010		Yes		4	4	7	High Coverage	1
SMAD3-E2F4/5-p107-DP1 complex	Human	Q16254	AT5G22220		Yes		4	4	7	High Coverage	1
SNARE complex (RINT1, ZW10, p31, Stx18)	Mammalia	O43264	AT2G32900		Yes	Yes	4	4	6	High Coverage	1
SNARE complex (RINT1, ZW10, p31, Stx18)	Mammalia	P48556	AT1G64520		Yes		4	4	6	High Coverage	1
SNARE complex (RINT1, ZW10, p31, Stx18)	Mammalia	P48556	AT5G42040		Yes		4	4	6	High Coverage	1
SNARE complex (RINT1, ZW10, p31, Stx18)	Mammalia	Q68FW4	AT1G51740		Yes	Yes	4	4	6	High Coverage	1
SNARE complex (RINT1, ZW10, p31, Stx18)	Mammalia	Q6NUQ1	AT1G08400				4	4	6	High Coverage	1
SNARE complex (RINT1, ZW10, p31, Stx18)	Mammalia	Q6NUQ1	AT3G47700		Yes		4	4	6	High Coverage	1
SNARE complex (Sec22b, Stx5, Gosr2, Bet1)	Rat	O35165	AT2G36900	Yes	Yes		4	4	9	High Coverage	1
SNARE complex (Sec22b, Stx5, Gosr2, Bet1)	Rat	O35165	AT1G26670		Yes		4	4	9	High Coverage	1
SNARE complex (Sec22b, Stx5, Gosr2, Bet1)	Rat	O35165	AT5G50440	Yes	Yes		4	4	9	High Coverage	1
SNARE complex (Sec22b, Stx5, Gosr2, Bet1)	Rat	Q08851	AT3G24350	Yes	Yes		4	4	9	High Coverage	1
SNARE complex (Sec22b, Stx5, Gosr2, Bet1)	Rat	Q08851	AT5G05760	Yes	Yes		4	4	9	High Coverage	1
SNARE complex (Sec22b, Stx5, Gosr2, Bet1)	Rat	Q4KM74	AT1G11890	Yes	Yes		4	4	9	High Coverage	1
SNARE complex (Sec22b, Stx5, Gosr2, Bet1)	Rat	Q4KM74	AT5G52270		Yes		4	4	9	High Coverage	1
SNARE complex (Sec22b, Stx5, Gosr2, Bet1)	Rat	Q62896	AT3G58170	Yes	Yes		4	4	9	High Coverage	1
SNARE complex (Sec22b, Stx5, Gosr2, Bet1)	Rat	Q62896	AT4G14600		Yes		4	4	9	High Coverage	1
SNARE complex (Stx5, Gosr1, Bet1, Gef2)	Rat	P60522	AT4G16520	Yes	Yes		4	4	15	High Coverage	1
SNARE complex (Stx5, Gosr1, Bet1, Gef2)	Rat	P60522	AT1G62040	Yes	Yes		4	4	15	High Coverage	1
SNARE complex (Stx5, Gosr1, Bet1, Gef2)	Rat	P60522	AT2G05630	Yes	Yes		4	4	15	High Coverage	1
SNARE complex (Stx5, Gosr1, Bet1, Gef2)	Rat	P60522	AT2G45170		Yes		4	4	15	High Coverage	1
SNARE complex (Stx5, Gosr1, Bet1, Gef2)	Rat	P60522	AT3G60640	Yes	Yes		4	4	15	High Coverage	1
SNARE complex (Stx5, Gosr1, Bet1, Gef2)	Rat	P60522	AT4G04620	Yes	Yes		4	4	15	High Coverage	1
SNARE complex (Stx5, Gosr1, Bet1, Gef2)	Rat	P60522	AT4G21980	Yes	Yes		4	4	15	High Coverage	1
SNARE complex (Stx5, Gosr1, Bet1, Gef2)	Rat	Q08851	AT3G24350	Yes	Yes		4	4	15	High Coverage	1
SNARE complex (Stx5, Gosr1, Bet1, Gef2)	Rat	Q08851	AT5G05760	Yes	Yes		4	4	15	High Coverage	1
SNARE complex (Stx5, Gosr1, Bet1, Gef2)	Rat	Q62896	AT4G14455	Yes			4	4	15	High Coverage	1
SNARE complex (Stx5, Gosr1, Bet1, Gef2)	Rat	Q62896	AT3G58170	Yes	Yes		4	4	15	High Coverage	1
SNARE complex (Stx5, Gosr1, Bet1, Gef2)	Rat	Q62896	AT4G14600		Yes		4	4	15	High Coverage	1
SNARE complex (Stx5, Gosr1, Bet1, Gef2)	Rat	Q62931	AT2G45200	Yes	Yes		4	4	15	High Coverage	1
SNARE complex (Stx5, Gosr1, Bet1, Gef2)	Rat	Q62931	AT1G15880		Yes		4	4	15	High Coverage	1
SNARE complex (Stx5, Gosr1, Bet1, Gef2)	Rat	Q62931	AT1G26670		Yes		4	4	15	High Coverage	1
SNARE complex (Stx5, Gosr2, Sec22b, Bet1)	Rat	O35165	AT2G36900	Yes	Yes		4	4	9	High Coverage	1
SNARE complex (Stx5, Gosr2, Sec22b, Bet1)	Rat	O35165	AT1G26670		Yes		4	4	9	High Coverage	1
SNARE complex (Stx5, Gosr2, Sec22b, Bet1)	Rat	O35165	AT5G50440	Yes	Yes		4	4	9	High Coverage	1
SNARE complex (Stx5, Gosr2, Sec22b, Bet1)	Rat	Q08851	AT5G05760	Yes	Yes		4	4	9	High Coverage	1
SNARE complex (Stx5, Gosr2, Sec22b, Bet1)	Rat	Q08851	AT3G24350	Yes	Yes		4	4	9	High Coverage	1
SNARE complex (Stx5, Gosr2, Sec22b, Bet1)	Rat	Q4KM74	AT1G11890	Yes	Yes		4	4	9	High Coverage	1
SNARE complex (Stx5, Gosr2, Sec22b, Bet1)	Rat	Q4KM74	AT5G52270		Yes		4	4	9	High Coverage	1
SNARE complex (Stx5, Gosr2, Sec22b, Bet1)	Rat	Q62896	AT3G58170	Yes	Yes		4	4	9	High Coverage	1
SNARE complex (Stx5, Gosr2, Sec22b, Bet1)	Rat	Q62896	AT4G14600		Yes		4	4	9	High Coverage	1
SNARE complex (Vamp7, Stx5, Bet1, Vti1a)	Rat	Q08851	AT5G05760	Yes	Yes		4	4	10	High Coverage	1
SNARE complex (Vamp7, Stx5, Bet1, Vti1a)	Rat	Q08851	AT3G24350	Yes	Yes		4	4	10	High Coverage	1
SNARE complex (Vamp7, Stx5, Bet1, Vti1a)	Rat	Q62896	AT4G14455	Yes			4	4	10	High Coverage	1
SNARE complex (Vamp7, Stx5, Bet1, Vti1a)	Rat	Q62896	AT3G58170	Yes	Yes		4	4	10	High Coverage	1
SNARE complex (Vamp7, Stx5, Bet1, Vti1a)	Rat	Q62896	AT4G14600		Yes		4	4	10	High Coverage	1
SNARE complex (Vamp7, Stx5, Bet1, Vti1a)	Rat	Q9JHW5	AT5G22360	Yes	Yes		4	4	10	High Coverage	1
SNARE complex (Vamp7, Stx5, Bet1, Vti1a)	Rat	Q9JHW5	AT2G25340	Yes	Yes		4	4	10	High Coverage	1
SNARE complex (Vamp7, Stx5, Bet1, Vti1a)	Rat	Q9JHW5	AT4G32150	Yes	Yes		4	4	10	High Coverage	1
SNARE complex (Vamp7, Stx5, Bet1, Vti1a)	Rat	Q9JHW5	AT5G11150	Yes	Yes		4	4	10	High Coverage	1
SNARE complex (Vamp7, Stx5, Bet1, Vti1a)	Rat	Q9JI51	AT3G29100	Yes		Yes	4	4	10	High Coverage	1
SNARE complex (Ykt6, Stx5, Gosr2, Bet1)	Rat	O35165	AT5G50440	Yes	Yes		4	4	10	High Coverage	1
SNARE complex (Ykt6, Stx5, Gosr2, Bet1)	Rat	O35165	AT1G26670		Yes		4	4	10	High Coverage	1
SNARE complex (Ykt6, Stx5, Gosr2, Bet1)	Rat	O35165	AT2G36900	Yes	Yes		4	4	10	High Coverage	1
SNARE complex (Ykt6, Stx5, Gosr2, Bet1)	Rat	Q08851	AT3G24350	Yes	Yes		4	4	10	High Coverage	1
SNARE complex (Ykt6, Stx5, Gosr2, Bet1)	Rat	Q08851	AT5G05760	Yes	Yes		4	4	10	High Coverage	1
SNARE complex (Ykt6, Stx5, Gosr2, Bet1)	Rat	Q5EGY4	AT5G58060	Yes	Yes		4	4	10	High Coverage	1
SNARE complex (Ykt6, Stx5, Gosr2, Bet1)	Rat	Q5EGY4	AT5G58180	Yes	Yes		4	4	10	High Coverage	1
SNARE complex (Ykt6, Stx5, Gosr2, Bet1)	Rat	Q62896	AT4G14455	Yes			4	4	10	High Coverage	1
SNARE complex (Ykt6, Stx5, Gosr2, Bet1)	Rat	Q62896	AT3G58170	Yes	Yes		4	4	10	High Coverage	1
SNARE complex (Ykt6, Stx5, Gosr2, Bet1)	Rat	Q62896	AT4G14600		Yes		4	4	10	High Coverage	1
SNX complex (SNX1,1a,2,4, PDGF receptor)	Human	O60749	AT5G06140	Yes	Yes		4	4	9	High Coverage	1
SNX complex (SNX1,1a,2,4, PDGF receptor)	Human	O60749	AT5G07120		Yes		4	4	9	High Coverage	1
SNX complex (SNX1,1a,2,4, PDGF receptor)	Human	O60749	AT5G58440		Yes		4	4	9	High Coverage	1
SNX complex (SNX1,1a,2,4, PDGF receptor)	Human	O95219	AT5G06140		Yes	Yes	4	4	9	High Coverage	1
SNX complex (SNX1,1a,2,4, PDGF receptor)	Human	P16234	AT5G38990	Yes			4	4	9	High Coverage	1
SNX complex (SNX1,1a,2,4, PDGF receptor)	Human	P16234	AT1G66920		Yes		4	4	9	High Coverage	1
SNX complex (SNX1,1a,2,4, PDGF receptor)	Human	P16234	AT4G11490		Yes		4	4	9	High Coverage	1
SNX complex (SNX1,1a,2,4, PDGF receptor)	Human	P16234	AT5G38260		Yes		4	4	9	High Coverage	1
SNX complex (SNX1,1a,2,4, PDGF receptor)	Human	Q13596	AT5G06140	Yes		Yes	4	4	9	High Coverage	1
SNX complex (SNX1a, SNX2, SNX4, EGFR)	Human	O60749	AT5G06140	Yes	Yes		4	4	6	High Coverage	1
SNX complex (SNX1a, SNX2, SNX4, EGFR)	Human	O60749	AT5G07120		Yes		4	4	6	High Coverage	1
SNX complex (SNX1a, SNX2, SNX4, EGFR)	Human	O60749	AT5G58440		Yes		4	4	6	High Coverage	1
SNX complex (SNX1a, SNX2, SNX4, EGFR)	Human	O95219	AT5G06140		Yes	Yes	4	4	6	High Coverage	1
SNX complex (SNX1a, SNX2, SNX4, EGFR)	Human	P00533	AT1G21210	Yes		Yes	4	4	6	High Coverage	1
SNX complex (SNX1a, SNX2, SNX4, EGFR)	Human	Q13596	AT5G06140	Yes		Yes	4	4	6	High Coverage	1
SNX complex (SNX1a, SNX2, SNX4, INSR)	Human	O60749	AT5G06140	Yes	Yes		4	4	8	High Coverage	1
SNX complex (SNX1a, SNX2, SNX4, INSR)	Human	O60749	AT5G07120		Yes		4	4	8	High Coverage	1
SNX complex (SNX1a, SNX2, SNX4, INSR)	Human	O60749	AT5G58440		Yes		4	4	8	High Coverage	1
SNX complex (SNX1a, SNX2, SNX4, INSR)	Human	O95219	AT5G06140		Yes	Yes	4	4	8	High Coverage	1
SNX complex (SNX1a, SNX2, SNX4, INSR)	Human	P06213	AT1G69730	Yes			4	4	8	High Coverage	1
SNX complex (SNX1a, SNX2, SNX4, INSR)	Human	P06213	At1g53570		Yes		4	4	8	High Coverage	1
SNX complex (SNX1a, SNX2, SNX4, INSR)	Human	P06213	AT2G31800		Yes		4	4	8	High Coverage	1
SNX complex (SNX1a, SNX2, SNX4, INSR)	Human	Q13596	AT5G06140	Yes		Yes	4	4	8	High Coverage	1
SNX complex (SNX1a, SNX2, SNX4, TFRC)	Human	O60749	AT5G06140	Yes	Yes		4	4	6	High Coverage	1
SNX complex (SNX1a, SNX2, SNX4, TFRC)	Human	O60749	AT5G07120		Yes		4	4	6	High Coverage	1
SNX complex (SNX1a, SNX2, SNX4, TFRC)	Human	O60749	AT5G58440		Yes		4	4	6	High Coverage	1
SNX complex (SNX1a, SNX2, SNX4, TFRC)	Human	O95219	AT5G06140		Yes	Yes	4	4	6	High Coverage	1
SNX complex (SNX1a, SNX2, SNX4, TFRC)	Human	P02786	AT5G19740		Yes	Yes	4	4	6	High Coverage	1
SNX complex (SNX1a, SNX2, SNX4, TFRC)	Human	Q13596	AT5G06140	Yes		Yes	4	4	6	High Coverage	1
Tetrameric COG subcomplex	Human	P83436	AT5G51430	Yes	Yes	Yes	4	4	4	High Coverage	1
Tetrameric COG subcomplex	Human	Q96MW5	AT5G11980	Yes	Yes	Yes	4	4	4	High Coverage	1
Tetrameric COG subcomplex	Human	Q9UP83	AT1G67930	Yes		Yes	4	4	4	High Coverage	1
Tetrameric COG subcomplex	Human	Q9Y2V7	AT1G31780	Yes	Yes	Yes	4	4	4	High Coverage	1
TIM (TIMM17ab, TIMM23, TIMM44) complex, mitochondrial	Human	O14925	AT3G04800	Yes	Yes		4	4	9	High Coverage	1
TIM (TIMM17ab, TIMM23, TIMM44) complex, mitochondrial	Human	O14925	AT1G17530	Yes	Yes		4	4	9	High Coverage	1
TIM (TIMM17ab, TIMM23, TIMM44) complex, mitochondrial	Human	O14925	AT1G72750	Yes	Yes		4	4	9	High Coverage	1
TIM (TIMM17ab, TIMM23, TIMM44) complex, mitochondrial	Human	O43615	AT2G36070	Yes	Yes	Yes	4	4	9	High Coverage	1
TIM (TIMM17ab, TIMM23, TIMM44) complex, mitochondrial	Human	O60830	AT2G37410	Yes		Yes	4	4	9	High Coverage	1
TIM (TIMM17ab, TIMM23, TIMM44) complex, mitochondrial	Human	Q99595	AT2G37410	Yes	Yes		4	4	9	High Coverage	1
TIM (TIMM17ab, TIMM23, TIMM44) complex, mitochondrial	Human	Q99595	AT1G17530		Yes		4	4	9	High Coverage	1
TIM (TIMM17ab, TIMM23, TIMM44) complex, mitochondrial	Human	Q99595	AT1G20350	Yes	Yes		4	4	9	High Coverage	1
TIM (TIMM17ab, TIMM23, TIMM44) complex, mitochondrial	Human	Q99595	AT5G11690		Yes		4	4	9	High Coverage	1
Ubiquitin E3 ligase (ASB1, TCEB1, TCEB2, CUL5, RNF7)	Human	Q15370	At5g57860	Yes		Yes	4	4	5	High Coverage	1
Ubiquitin E3 ligase (ASB1, TCEB1, TCEB2, CUL5, RNF7)	Human	Q93034	AT1G59800		Yes	Yes	4	4	5	High Coverage	1
Ubiquitin E3 ligase (ASB1, TCEB1, TCEB2, CUL5, RNF7)	Human	Q9UBF6	AT1G77830		Yes		4	4	5	High Coverage	1
Ubiquitin E3 ligase (ASB1, TCEB1, TCEB2, CUL5, RNF7)	Human	Q9UBF6	At4g00335		Yes		4	4	5	High Coverage	1
Ubiquitin E3 ligase (ASB1, TCEB1, TCEB2, CUL5, RNF7)	Human	Q9Y576	AT5G13530		Yes	Yes	4	4	5	High Coverage	1
Ubiquitin E3 ligase (ASB7, TCEB1, TCEB2, CUL5, RNF7)	Human	Q15370	At5g57860	Yes		Yes	4	4	5	High Coverage	1
Ubiquitin E3 ligase (ASB7, TCEB1, TCEB2, CUL5, RNF7)	Human	Q93034	AT1G59800		Yes	Yes	4	4	5	High Coverage	1
Ubiquitin E3 ligase (ASB7, TCEB1, TCEB2, CUL5, RNF7)	Human	Q9H672	AT5G13530		Yes	Yes	4	4	5	High Coverage	1
Ubiquitin E3 ligase (ASB7, TCEB1, TCEB2, CUL5, RNF7)	Human	Q9UBF6	AT1G77830		Yes		4	4	5	High Coverage	1
Ubiquitin E3 ligase (ASB7, TCEB1, TCEB2, CUL5, RNF7)	Human	Q9UBF6	At4g00335		Yes		4	4	5	High Coverage	1
Ubiquitin E3 ligase (DDB1, DDB2, CUL4A, CUL4B, RBX1)	Human	Q13619	AT5G46210	Yes	Yes		4	4	7	High Coverage	1
Ubiquitin E3 ligase (DDB1, DDB2, CUL4A, CUL4B, RBX1)	Human	Q13619	AT3G46910		Yes		4	4	7	High Coverage	1
Ubiquitin E3 ligase (DDB1, DDB2, CUL4A, CUL4B, RBX1)	Human	Q13620	AT5G46210	Yes	Yes		4	4	7	High Coverage	1
Ubiquitin E3 ligase (DDB1, DDB2, CUL4A, CUL4B, RBX1)	Human	Q13620	AT3G46910		Yes		4	4	7	High Coverage	1
Ubiquitin E3 ligase (DDB1, DDB2, CUL4A, CUL4B, RBX1)	Human	Q16531	AT4G05420	Yes	Yes		4	4	7	High Coverage	1
Ubiquitin E3 ligase (DDB1, DDB2, CUL4A, CUL4B, RBX1)	Human	Q16531	AT4G21100	Yes	Yes		4	4	7	High Coverage	1
Ubiquitin E3 ligase (DDB1, DDB2, CUL4A, CUL4B, RBX1)	Human	Q92466	AT5G58760	Yes	Yes	Yes	4	4	7	High Coverage	1
Ubiquitin E3 ligase (DET1, DDB1, CUL4A, RBX1, COP1)	Human	Q13619	AT5G46210	Yes	Yes		4	4	7	High Coverage	1
Ubiquitin E3 ligase (DET1, DDB1, CUL4A, RBX1, COP1)	Human	Q13619	AT3G46910		Yes		4	4	7	High Coverage	1
Ubiquitin E3 ligase (DET1, DDB1, CUL4A, RBX1, COP1)	Human	Q16531	AT4G05420	Yes	Yes		4	4	7	High Coverage	1
Ubiquitin E3 ligase (DET1, DDB1, CUL4A, RBX1, COP1)	Human	Q16531	AT4G21100	Yes	Yes		4	4	7	High Coverage	1
Ubiquitin E3 ligase (DET1, DDB1, CUL4A, RBX1, COP1)	Human	Q7L5Y6	AT4G10180	Yes		Yes	4	4	7	High Coverage	1
Ubiquitin E3 ligase (DET1, DDB1, CUL4A, RBX1, COP1)	Human	Q8NHY2	AT2G32950	Yes	Yes		4	4	7	High Coverage	1
Ubiquitin E3 ligase (DET1, DDB1, CUL4A, RBX1, COP1)	Human	Q8NHY2	AT1G53090		Yes		4	4	7	High Coverage	1
WRN-Ku70-Ku80-PARP1 complex	Human	P09874	AT2G31320	Yes	Yes	Yes	4	4	6	High Coverage	1
WRN-Ku70-Ku80-PARP1 complex	Human	P12956	AT1G16970	Yes	Yes	Yes	4	4	6	High Coverage	1
WRN-Ku70-Ku80-PARP1 complex	Human	P13010	AT1G48050	Yes	Yes	Yes	4	4	6	High Coverage	1
WRN-Ku70-Ku80-PARP1 complex	Human	Q14191	AT2G34110		Yes		4	4	6	High Coverage	1
WRN-Ku70-Ku80-PARP1 complex	Human	Q14191	AT4G13870		Yes		4	4	6	High Coverage	1
WRN-Ku70-Ku80-PARP1 complex	Human	Q14191	AT4G13885		Yes		4	4	6	High Coverage	1
(E.F.G) complex	Human	P62304	AT4G30330	Yes	Yes		3	3	4	High Coverage	1
(E.F.G) complex	Human	P62304	At2g18740	Yes	Yes		3	3	4	High Coverage	1
(E.F.G) complex	Human	P62306	AT4G30220	Yes		Yes	3	3	4	High Coverage	1
(E.F.G) complex	Human	P62308	AT3G11500	Yes		Yes	3	3	4	High Coverage	1
6S methyltransferase complex	Human	P54105	AT5G62290	Yes	Yes	Yes	3	3	5	High Coverage	1
6S methyltransferase complex	Human	P62314	AT3G07590	Yes	Yes		3	3	5	High Coverage	1
6S methyltransferase complex	Human	P62314	AT4G02840	Yes	Yes		3	3	5	High Coverage	1
6S methyltransferase complex	Human	P62318	AT1G20580	Yes	Yes		3	3	5	High Coverage	1
6S methyltransferase complex	Human	P62318	AT1G76300	Yes	Yes		3	3	5	High Coverage	1
9-1-1 complex	Human	O60671	At4g17760	Yes	Yes	Yes	3	3	3	High Coverage	1
9-1-1 complex	Human	O60921	AT1G52530	Yes	Yes	Yes	3	3	3	High Coverage	1
9-1-1 complex	Human	Q99638	At3g05480	Yes	Yes	Yes	3	3	3	High Coverage	1
AP2 adaptor complex	Mammalia	P17427	AT5G22770		Yes		3	3	4	High Coverage	1
AP2 adaptor complex	Mammalia	P17427	AT5G22780		Yes		3	3	4	High Coverage	1
AP2 adaptor complex	Mammalia	P62743	AT1G47830		Yes	Yes	3	3	4	High Coverage	1
AP2 adaptor complex	Mammalia	P84092	At5g46630		Yes	Yes	3	3	4	High Coverage	1
Apg16L-Apg12-Apg5 complex	Mouse	Q8C0J2	AT5G50230	Yes		Yes	3	3	4	High Coverage	1
Apg16L-Apg12-Apg5 complex	Mouse	Q99J83	AT5G17290	Yes	Yes	Yes	3	3	4	High Coverage	1
Apg16L-Apg12-Apg5 complex	Mouse	Q9CQY1	AT1G54210	Yes	Yes		3	3	4	High Coverage	1
Apg16L-Apg12-Apg5 complex	Mouse	Q9CQY1	AT3G13970	Yes	Yes		3	3	4	High Coverage	1
Aph1a-pPsen1-nNcstn complex	Rat	P97887	AT1G08700	Yes	Yes		3	3	4	High Coverage	1
Aph1a-pPsen1-nNcstn complex	Rat	P97887	AT2G29900	Yes	Yes		3	3	4	High Coverage	1
Aph1a-pPsen1-nNcstn complex	Rat	Q5PQQ3	AT2G31440	Yes	Yes	Yes	3	3	4	High Coverage	1
Aph1a-pPsen1-nNcstn complex	Rat	Q8CGU6	AT3G52640	Yes	Yes	Yes	3	3	4	High Coverage	1
APH1A-PSEN1-NCSTN complex	Human	P49768	AT1G08700	Yes	Yes		3	3	4	High Coverage	1
APH1A-PSEN1-NCSTN complex	Human	P49768	AT2G29900	Yes	Yes		3	3	4	High Coverage	1
APH1A-PSEN1-NCSTN complex	Human	Q92542	AT3G52640	Yes	Yes	Yes	3	3	4	High Coverage	1
APH1A-PSEN1-NCSTN complex	Human	Q96BI3	AT2G31440	Yes	Yes	Yes	3	3	4	High Coverage	1
Aph1a-Psen1-Ncstn complex	Mouse	P49769	AT1G08700	Yes	Yes		3	3	4	High Coverage	1
Aph1a-Psen1-Ncstn complex	Mouse	P49769	AT2G29900	Yes	Yes		3	3	4	High Coverage	1
Aph1a-Psen1-Ncstn complex	Mouse	P57716	AT3G52640	Yes	Yes	Yes	3	3	4	High Coverage	1
Aph1a-Psen1-Ncstn complex	Mouse	Q8BVF7	AT2G31440	Yes	Yes	Yes	3	3	4	High Coverage	1
APH1A-PSEN2-NCSTN complex	Human	P49810	AT2G29900	Yes		Yes	3	3	3	High Coverage	1
APH1A-PSEN2-NCSTN complex	Human	Q92542	AT3G52640	Yes	Yes	Yes	3	3	3	High Coverage	1
APH1A-PSEN2-NCSTN complex	Human	Q96BI3	AT2G31440	Yes	Yes	Yes	3	3	3	High Coverage	1
Apoptosis- and splicing-associated protein complex (ASAP-L), SAP18-RNPS1-Acinus-L	Human	O00422	AT2G45640	Yes		Yes	3	3	3	High Coverage	1
Apoptosis- and splicing-associated protein complex (ASAP-L), SAP18-RNPS1-Acinus-L	Human	Q15287	AT1G16610	Yes		Yes	3	3	3	High Coverage	1
Apoptosis- and splicing-associated protein complex (ASAP-L), SAP18-RNPS1-Acinus-L	Human	Q9UKV3	AT4G39680		Yes	Yes	3	3	3	High Coverage	1
Apoptosis- and splicing-associated protein complex (ASAP-S), SAP18-RNPS1-Acinus-S	Human	O00422	AT2G45640	Yes		Yes	3	3	3	High Coverage	1
Apoptosis- and splicing-associated protein complex (ASAP-S), SAP18-RNPS1-Acinus-S	Human	Q15287	AT1G16610	Yes		Yes	3	3	3	High Coverage	1
Apoptosis- and splicing-associated protein complex (ASAP-S), SAP18-RNPS1-Acinus-S	Human	Q9UKV3	AT4G39680		Yes	Yes	3	3	3	High Coverage	1
Arf1-beta/delta-coat protein subcomplex	Rabbit	P84078	AT1G10630		Yes		3	3	8	High Coverage	1
Arf1-beta/delta-coat protein subcomplex	Rabbit	P84078	AT1G23490		Yes		3	3	8	High Coverage	1
Arf1-beta/delta-coat protein subcomplex	Rabbit	P84078	AT2G47170		Yes		3	3	8	High Coverage	1
Arf1-beta/delta-coat protein subcomplex	Rabbit	P84078	AT3G62290		Yes		3	3	8	High Coverage	1
Arf1-beta/delta-coat protein subcomplex	Rabbit	P84078	AT5G14670		Yes		3	3	8	High Coverage	1
Arf1-beta/delta-coat protein subcomplex	Rabbit	Q5XJY5	AT5G05010		Yes	Yes	3	3	8	High Coverage	1
Arf1-beta/delta-coat protein subcomplex	Rabbit	Q9JIF7	AT4G31480		Yes		3	3	8	High Coverage	1
Arf1-beta/delta-coat protein subcomplex	Rabbit	Q9JIF7	AT4G31490		Yes		3	3	8	High Coverage	1
ATR-HDAC2-CHD4 complex	Human	Q13535	AT5G40820	Yes	Yes	Yes	3	3	3	High Coverage	1
ATR-HDAC2-CHD4 complex	Human	Q14839	AT4G31900	Yes		Yes	3	3	3	High Coverage	1
ATR-HDAC2-CHD4 complex	Human	Q92769	AT4G38130	Yes		Yes	3	3	3	High Coverage	1
BRAF-MAP2K1-MAP2K2-YWHAE complex	Human	P15056	AT5G58950	Yes			3	3	19	High Coverage	1
BRAF-MAP2K1-MAP2K2-YWHAE complex	Human	P15056	At1g53570		Yes		3	3	19	High Coverage	1
BRAF-MAP2K1-MAP2K2-YWHAE complex	Human	P15056	AT5G03640		Yes		3	3	19	High Coverage	1
BRAF-MAP2K1-MAP2K2-YWHAE complex	Human	P36507	AT4G26070	Yes	Yes		3	3	19	High Coverage	1
BRAF-MAP2K1-MAP2K2-YWHAE complex	Human	P36507	AT1G18350		Yes		3	3	19	High Coverage	1
BRAF-MAP2K1-MAP2K2-YWHAE complex	Human	P36507	AT1G32320		Yes		3	3	19	High Coverage	1
BRAF-MAP2K1-MAP2K2-YWHAE complex	Human	P36507	AT1G51660		Yes		3	3	19	High Coverage	1
BRAF-MAP2K1-MAP2K2-YWHAE complex	Human	P36507	AT1G73500		Yes		3	3	19	High Coverage	1
BRAF-MAP2K1-MAP2K2-YWHAE complex	Human	P36507	AT3G21220		Yes		3	3	19	High Coverage	1
BRAF-MAP2K1-MAP2K2-YWHAE complex	Human	P36507	AT5G40440		Yes		3	3	19	High Coverage	1
BRAF-MAP2K1-MAP2K2-YWHAE complex	Human	P36507	AT5G56580	Yes	Yes		3	3	19	High Coverage	1
BRAF-MAP2K1-MAP2K2-YWHAE complex	Human	Q02750	AT4G26070	Yes	Yes		3	3	19	High Coverage	1
BRAF-MAP2K1-MAP2K2-YWHAE complex	Human	Q02750	AT1G18350		Yes		3	3	19	High Coverage	1
BRAF-MAP2K1-MAP2K2-YWHAE complex	Human	Q02750	AT1G32320		Yes		3	3	19	High Coverage	1
BRAF-MAP2K1-MAP2K2-YWHAE complex	Human	Q02750	AT1G51660		Yes		3	3	19	High Coverage	1
[truncated: 10,021 more rows]
