# Supplementary material for: Global Analysis of Membrane-associated Protein Oligomerization Using Protein Correlation Profiling
Source: Mol Cell Proteomics. 2017 Sep 8;16(11):1972–89. doi: 10.1074/mcp.RA117.000276 (PMC5672003; doi:10.1074/mcp.RA117.000276)
Supplement: Supplemental Data [file supp_RA117.000276_4895_0_supp_4980_88s80d.xlsx]

## Sheet: Raw Sucrose protein profiles
Supplemental Table 3. Sucrose graident protein intensity profiles. The raw and guassian profiles are provided as in Supplemental Table 1.
				Bio1																									Bio2
Majority protein IDs	Fasta headers	At least one Reproducible peak	SUBAcon Localization	F1	F2	F3	F4	F5	F6	F7	F8	F9	F10	F11	F12	F13	F14	F15	F16	F17	F18	F19	F20	F21	F22	F23	F24	F25	F1	F2	F3	F4	F5	F6	F7	F8	F9	F10	F11	F12	F13	F14	F15	F16	F17	F18	F19	F20	F21
ATCG00490.1	>ATCG00490.1 | Symbols: RBCL | ribulose-bisphosphate carboxylases | chrC:54958-56397 FORWARD LENGTH=479	Reproducible	plastid	115980000	106780000	60768000	82177000	195500000	830190000	29754000000	32729000000	21276000000	7937600000	9821000000	6363000000	8742000000	6621800000	5419200000	4497400000	3768700000	4434400000	7726300000	9397900000	3907400000	1576100000	4686000000	3838500000	8485000000	140960000	118430000	63226000	87410000	173870000	927790000	21029000000	19175000000	13585000000	6551600000	7960000000	5890800000	10484000000	7434200000	9197700000	7466900000	8913100000	9377900000	10186000000	11455000000	5625200000
AT1G78900.2;AT1G78900.1	>AT1G78900.2 | Symbols: VHA-A | vacuolar ATP synthase subunit A | chr1:29660463-29664575 FORWARD LENGTH=623;>AT1G78900.1 | Symbols: VHA-A | vacuolar ATP synthase subunit A | chr1:29660463-29664575 FORWARD LENGTH=623		vacuole,golgi	30816000	30918000	22040000	8892000	70175000	176940000	1857300000	2890500000	5678500000	3612900000	6198200000	4041100000	5013900000	3354400000	2538400000	2015200000	1481300000	1501200000	858230000	838100000	253980000	105870000	317050000	318860000	1460800000	32432000	30296000	35025000	17301000	69165000	296980000	1989600000	2731100000	4677000000	3381100000	4836200000	3101500000	3531800000	2905800000	2952700000	2019200000	2240000000	1894800000	1036300000	805450000	316860000
AT2G18020.1	>AT2G18020.1 | Symbols: EMB2296 | Ribosomal protein L2 family | chr2:7837151-7838160 FORWARD LENGTH=258	Reproducible	cytosol	8498100	13680000	18916000	43367000	198740000	350950000	2241900000	3500200000	4729600000	2261000000	2642700000	1323600000	1320100000	580440000	365290000	242580000	221650000	189740000	294480000	320940000	102120000	27457000	112130000	107250000	254640000	9054400	7231900	8943400	8790200	65235000	303060000	1504900000	2229500000	5377800000	3322000000	3714000000	2057900000	2271600000	999750000	669070000	330900000	333380000	203900000	324420000	284830000	158520000
AT5G10360.1;AT5G10360.2	>AT5G10360.1 | Symbols: EMB3010, RPS6B | Ribosomal protein S6e | chr5:3258734-3260142 REVERSE LENGTH=249;>AT5G10360.2 | Symbols: EMB3010 | Ribosomal protein S6e | chr5:3258734-3260142 REVERSE LENGTH=197	Reproducible	cytosol	8188300	8703300	12576000	268870000	1053500000	1271000000	3849100000	3664300000	3837400000	2005300000	3139100000	1860100000	1840500000	916280000	458010000	332740000	326880000	324300000	332980000	306830000	122060000	41039000	127060000	104640000	372660000	7035000	19166000	71527000	166850000	922450000	1403500000	5589700000	2586400000	4293700000	3070300000	4121200000	2256400000	2616800000	1106100000	719510000	376060000	490680000	456680000	293620000	282360000	168300000
AT3G48930.1	>AT3G48930.1 | Symbols: EMB1080 | Nucleic acid-binding, OB-fold-like protein | chr3:18141017-18142189 REVERSE LENGTH=160	Reproducible	cytosol	16203000	20103000	26920000	205340000	975730000	1440500000	4736900000	4102200000	3713500000	1546000000	1622900000	859080000	703140000	303750000	240430000	161740000	167680000	127590000	201660000	202950000	83776000	30358000	125110000	55688000	200590000	4171500	14899000	39642000	99630000	599700000	1368800000	4198400000	3379900000	4265100000	2694600000	3111900000	1418100000	1463500000	531700000	426780000	214300000	174480000	150840000	202320000	239030000	133200000
AT5G20290.1	>AT5G20290.1 | Symbols: | Ribosomal protein S8e family protein | chr5:6851695-6853012 REVERSE LENGTH=222		cytosol,nucleus	2839300	2779500	15051000	232130000	1165000000	1696800000	4025000000	4001800000	3516300000	2003100000	2312500000	1391100000	1390700000	665250000	396190000	234970000	134790000	141380000	226020000	226090000	93801000	39327000	92122000	77989000	211760000	3996500	7243000	75388000	154430000	886350000	1637500000	3627400000	4111600000	3689000000	2371800000	3164100000	1729900000	2061200000	860220000	666280000	789240000	346600000	282100000	241650000	229850000	143250000
AT2G17360.1;AT5G58420.1;AT5G07090.1;AT5G07090.2;AT2G17360.2	>AT2G17360.1 | Symbols: | Ribosomal protein S4 (RPS4A) family protein | chr2:7546598-7548138 FORWARD LENGTH=261;>AT5G58420.1 | Symbols: | Ribosomal protein S4 (RPS4A) family protein | chr5:23619599-23620896 FORWARD LENGTH=262;>AT5G07090.1 | Symbols: | R	Reproducible	cytosol	6158600	9076800	18212000	150970000	808710000	1125600000	2951900000	3044800000	3332300000	1533800000	1721800000	841390000	830400000	385150000	232190000	117380000	78491000	86247000	166890000	153680000	70678000	24743000	74212000	65546000	183540000	3704700	13650000	26560000	53093000	425840000	1017900000	2653900000	2346200000	3684300000	1928500000	2280700000	1232500000	1252800000	582670000	478840000	250540000	183990000	193740000	206060000	177680000	112720000
AT1G02780.1	>AT1G02780.1 | Symbols: emb2386 | Ribosomal protein L19e family protein | chr1:608120-609391 REVERSE LENGTH=214	Reproducible	cytosol	3539400	5998600	6258300	70954000	273580000	361560000	1660600000	2306800000	3329900000	1395700000	2349900000	1705800000	1457700000	793280000	367800000	299060000	156320000	122340000	345190000	245470000	81138000	34154000	81328000	85579000	279020000	3582800	0	8207500	20108000	185090000	373780000	1202300000	1262100000	2953600000	2354900000	3739800000	2107100000	2735100000	1057200000	534910000	203970000	155400000	116850000	250100000	298990000	139740000
AT4G37930.1	>AT4G37930.1 | Symbols: SHM1, STM, SHMT1 | serine transhydroxymethyltransferase 1 | chr4:17831891-17834742 REVERSE LENGTH=517	Reproducible	mitochondrion	2067700	454780	8451700	119650000	561880000	576980000	1781900000	2492600000	3290400000	1899200000	2707500000	1305600000	1135300000	791480000	574390000	798200000	1135600000	1359600000	532190000	595570000	213110000	78271000	306620000	203260000	966970000	0	728800	17083000	57984000	405390000	473430000	1463600000	1325900000	2549200000	1692900000	2007400000	1148300000	1079800000	729330000	1023700000	1324400000	3617200000	2647900000	1227600000	1008400000	427900000
AT1G26880.1;AT1G26880.2	>AT1G26880.1 | Symbols: | Ribosomal protein L34e superfamily protein | chr1:9315640-9316681 REVERSE LENGTH=120;>AT1G26880.2 | Symbols: | Ribosomal protein L34e superfamily protein | chr1:9315798-9316681 REVERSE LENGTH=96	Reproducible	cytosol,nucleus	2588100	0	0	4664600	35450000	114000000	1555600000	2683800000	3251400000	1636800000	1484500000	555300000	401340000	219350000	166270000	82923000	32759000	32692000	145140000	119360000	51879000	12930000	48583000	42193000	122880000	0	0	0	0	16110000	87551000	985130000	2627500000	4023700000	2239300000	2211200000	1072100000	688300000	326540000	292590000	166470000	97340000	98603000	121670000	124720000	72775000
AT5G18380.1;AT5G18380.2;AT5G18380.3	>AT5G18380.1 | Symbols: | Ribosomal protein S5 domain 2-like superfamily protein | chr5:6090253-6090693 REVERSE LENGTH=146;>AT5G18380.2 | Symbols: | Ribosomal protein S5 domain 2-like superfamily protein | chr5:6090128-6090693 REVERSE LENGTH=144;>AT5G183	Reproducible	cytosol	11563000	15395000	26230000	111990000	421900000	606910000	2087400000	2658400000	2916000000	1198900000	1306100000	751340000	653670000	244410000	142550000	80366000	70492000	89903000	142790000	135600000	66671000	25110000	67005000	28555000	141230000	5345800	17499000	46780000	72076000	353840000	702760000	2265300000	2621300000	3775300000	1630400000	1970600000	881440000	1036200000	473650000	341290000	183220000	161720000	181240000	129280000	111970000	79210000
AT3G49010.3;AT3G49010.2;AT3G49010.1;AT3G49010.4;AT3G49010.5	>AT3G49010.3 | Symbols: ATBBC1, BBC1, RSU2 | breast basic conserved 1 | chr3:18166971-18168047 REVERSE LENGTH=206;>AT3G49010.2 | Symbols: ATBBC1, BBC1, RSU2 | breast basic conserved 1 | chr3:18166971-18168047 REVERSE LENGTH=206;>AT3G49010.1 | Symbols: ATBB		cytosol	2083600	0	0	6134700	18920000	93525000	729250000	1149500000	2774400000	1846500000	4213500000	3237000000	3863000000	1258900000	604660000	266060000	90197000	175930000	443440000	335740000	124030000	31201000	126820000	97561000	346150000	0	0	1577300	1195100	7984800	51467000	381350000	704240000	2357000000	2854800000	5348200000	5244300000	5208600000	2286100000	1247500000	465430000	305170000	224390000	235440000	276990000	190430000
AT5G38410.1;AT5G38420.1;AT5G38410.3;AT5G38410.2	>AT5G38410.1 | Symbols: | Ribulose bisphosphate carboxylase (small chain) family protein | chr5:15377501-15378306 REVERSE LENGTH=181;>AT5G38420.1 | Symbols: | Ribulose bisphosphate carboxylase (small chain) family protein | chr5:15381203-15381978 REVERSE	Reproducible	plastid	46897000	33128000	25169000	14160000	31779000	144760000	4361600000	5591200000	2698700000	1233500000	1685000000	992230000	1642600000	1360000000	1476100000	1487900000	1971200000	2099900000	1875600000	2317700000	868690000	351160000	1092500000	740320000	1961700000	33632000	49858000	32485000	21307000	39203000	161390000	3857700000	3317500000	2144200000	1041100000	1399600000	1083200000	1533200000	1765400000	2685100000	2820300000	3612300000	3928200000	2462500000	1729700000	863680000
AT4G16720.1;AT4G17390.1	>AT4G16720.1 | Symbols: | Ribosomal protein L23/L15e family protein | chr4:9400156-9401315 REVERSE LENGTH=204;>AT4G17390.1 | Symbols: | Ribosomal protein L23/L15e family protein | chr4:9714407-9715545 REVERSE LENGTH=204	Reproducible	cytosol	2014300	706190	1106200	6276900	37043000	114350000	1173600000	1737700000	2681700000	1535000000	2645800000	1857700000	1995400000	956040000	515660000	272930000	218930000	172230000	473790000	385410000	98802000	36657000	107340000	82821000	337530000	2313600	622630	597730	1797500	7250500	73860000	704200000	1113300000	2719900000	2192000000	3493700000	2409300000	2783500000	1464800000	966070000	379460000	287620000	247530000	262100000	254390000	147360000
AT3G55280.3;AT3G55280.2;AT3G55280.1;AT2G39460.2;AT2G39460.1	>AT3G55280.3 | Symbols: RPL23AB | ribosomal protein L23AB | chr3:20500667-20501519 FORWARD LENGTH=148;>AT3G55280.2 | Symbols: RPL23AB | ribosomal protein L23AB | chr3:20500667-20501519 FORWARD LENGTH=154;>AT3G55280.1 | Symbols: RPL23AB | ribosomal protein	Reproducible	cytosol	506980	488120	0	15960000	45304000	72647000	1208500000	2365900000	2670100000	1188300000	1045800000	283810000	179160000	106920000	69339000	27816000	15996000	19208000	54189000	70965000	31090000	6852300	28135000	15904000	48521000	2415800	0	2155300	3754800	24736000	54379000	753740000	1154300000	2751000000	1224400000	913620000	394540000	314040000	140420000	154130000	38895000	28178000	35542000	92347000	83031000	43593000
AT2G31610.1	>AT2G31610.1 | Symbols: | Ribosomal protein S3 family protein | chr2:13450384-13451669 FORWARD LENGTH=250	Reproducible	cytosol	2159800	5976100	17184000	92548000	479430000	682580000	2509400000	2681700000	2570600000	1158100000	1167900000	590640000	632340000	284500000	212220000	82768000	43101000	35154000	120840000	140320000	37638000	10929000	41550000	31377000	161690000	3362300	6568400	24219000	47058000	416460000	850500000	2540400000	2868900000	2761500000	1417500000	1402600000	679010000	800950000	352370000	316850000	207170000	92910000	107290000	138340000	128340000	51821000
AT2G41840.1	>AT2G41840.1 | Symbols: | Ribosomal protein S5 family protein | chr2:17460016-17461398 REVERSE LENGTH=285	Reproducible	cytosol	15492000	19078000	13302000	99104000	691900000	866300000	3163100000	2414700000	2510100000	1306800000	1357700000	690470000	673410000	320330000	228460000	171120000	166520000	156360000	186930000	191760000	81485000	17316000	94316000	47848000	312180000	5081000	17504000	35583000	53268000	397860000	911050000	2877800000	2347600000	3075700000	1984600000	2160100000	1124600000	1083400000	534360000	440840000	263830000	399160000	251500000	190570000	180340000	87591000
AT3G09630.1;AT3G09630.2	>AT3G09630.1 | Symbols: | Ribosomal protein L4/L1 family | chr3:2953813-2955444 FORWARD LENGTH=406;>AT3G09630.2 | Symbols: | Ribosomal protein L4/L1 family | chr3:2953813-2955444 FORWARD LENGTH=405	Reproducible	cytosol	425860	1227500	816790	8740500	95772000	156180000	962200000	1305400000	2477600000	1647200000	4680400000	2998500000	2881800000	1129600000	402000000	198520000	163920000	146750000	382060000	367760000	120600000	37864000	112340000	97896000	293800000	1168600	1278200	0	1512200	29573000	140190000	570700000	469310000	2239100000	2270500000	5660700000	4051800000	4776900000	1981000000	987470000	272280000	224500000	179620000	185420000	248870000	190480000
AT5G14740.2;AT5G14740.1;AT5G14740.4;AT5G14740.3;AT5G14740.5	>AT5G14740.2 | Symbols: CA2, CA18, BETA CA2 | carbonic anhydrase 2 | chr5:4760536-4762382 FORWARD LENGTH=259;>AT5G14740.1 | Symbols: CA2, CA18, BETA CA2 | carbonic anhydrase 2 | chr5:4758257-4762382 FORWARD LENGTH=331;>AT5G14740.4 | Symbols: CA2, CA18, BET		plastid	521380000	1015600000	1002800000	2428700000	3353500000	2112500000	1760500000	1701000000	2470900000	1679400000	4525900000	4342600000	8523300000	7473300000	9241200000	7673800000	4129000000	3693700000	4840500000	4015100000	1532600000	727480000	1728200000	1472000000	5811400000	319120000	676490000	1131700000	1178100000	2504100000	923210000	1490700000	1461400000	2250900000	2245600000	4885500000	3832400000	6331800000	6034700000	7568400000	6475300000	8974200000	7765700000	8676900000	7652600000	3209000000
AT3G11510.1	>AT3G11510.1 | Symbols: | Ribosomal protein S11 family protein | chr3:3623757-3624866 REVERSE LENGTH=150	Reproducible	cytosol	2232800	1001200	9315800	48763000	230030000	264170000	1423600000	1514200000	2339600000	1311400000	2872600000	2229700000	2541800000	1166300000	511650000	402520000	268050000	221410000	317010000	274380000	85064000	42966000	103850000	131030000	314860000	4332200	5082300	22827000	22902000	143020000	235730000	951850000	1198200000	2485200000	2042700000	3827500000	2762200000	3602800000	1566800000	1006500000	484870000	380260000	315090000	300060000	318190000	134440000
AT5G15200.1;AT5G15200.2	>AT5G15200.1 | Symbols: | Ribosomal protein S4 | chr5:4935124-4936334 REVERSE LENGTH=198;>AT5G15200.2 | Symbols: | Ribosomal protein S4 | chr5:4935602-4936334 REVERSE LENGTH=156	Reproducible	cytosol	8968500	11732000	58132000	509210000	1122400000	1259200000	2891900000	2614600000	2107100000	1040500000	1335600000	689340000	710860000	420420000	297420000	185380000	162580000	183600000	238840000	200100000	70442000	29923000	89476000	79614000	271450000	5130300	14146000	123150000	296760000	1144100000	963300000	2487800000	1960900000	2072400000	963360000	1464900000	992890000	1030800000	547000000	435530000	261640000	264100000	294960000	222620000	267940000	78384000
AT4G11150.1	>AT4G11150.1 | Symbols: TUF, emb2448, TUFF, VHA-E1 | vacuolar ATP synthase subunit E1 | chr4:6800091-6801696 FORWARD LENGTH=230		vacuole,golgi	6523000	10938000	4249300	3375100	28530000	73306000	839690000	1202900000	2100600000	1446300000	2571900000	1521200000	1717900000	1159800000	820190000	743110000	534950000	492700000	284760000	231840000	82611000	38116000	107460000	94193000	464010000	3865600	7308200	3607500	4093600	24586000	105900000	950070000	1051400000	2092500000	1613700000	2168100000	1310300000	1626100000	957720000	908990000	582270000	624480000	448060000	319350000	236920000	109480000
AT1G76030.1;AT1G20260.1	>AT1G76030.1 | Symbols: | ATPase, V1 complex, subunit B protein | chr1:28534134-28536916 FORWARD LENGTH=486;>AT1G20260.1 | Symbols: | ATPase, V1 complex, subunit B protein | chr1:7016971-7020290 FORWARD LENGTH=487	Reproducible	vacuole,golgi	10001000	22868000	7387100	5095800	11736000	58407000	638930000	1134600000	2009500000	1280500000	2482200000	1518300000	1924100000	1086000000	791770000	748680000	693450000	839590000	270860000	249700000	74817000	37538000	105880000	88220000	461160000	5897200	9082300	18525000	7048300	20313000	78143000	887250000	983030000	1826800000	1304200000	1961600000	1246300000	1535000000	862800000	1058700000	816860000	1233900000	920050000	333420000	245700000	93746000
AT1G43170.9;AT1G43170.8;AT1G43170.7;AT1G43170.6;AT1G43170.5;AT1G43170.3;AT1G43170.2;AT1G43170.1;AT1G43170.4	>AT1G43170.9 | Symbols: RP1 | ribosomal protein 1 | chr1:16266992-16268631 FORWARD LENGTH=389;>AT1G43170.8 | Symbols: RP1 | ribosomal protein 1 | chr1:16266992-16268631 FORWARD LENGTH=389;>AT1G43170.7 | Symbols: RP1 | ribosomal protein 1 | chr1:16266992-16	Reproducible	cytosol	0	0	0	29376000	135690000	211920000	908550000	1128300000	2007600000	1356000000	3031200000	2430500000	2646300000	1001000000	341230000	167110000	88337000	77465000	291200000	316660000	91930000	21791000	99379000	71169000	277900000	419990	346360	2259000	16920000	102570000	158860000	676580000	713080000	1706600000	1744700000	3942400000	2989100000	3902800000	1808800000	864190000	306940000	176190000	188930000	199960000	200340000	116110000
AT1G15690.1;AT1G15690.2	>AT1G15690.1 | Symbols: AVP1, ATAVP3, AVP-3, AtVHP1;1 | Inorganic H pyrophosphatase family protein | chr1:5399115-5402185 FORWARD LENGTH=770;>AT1G15690.2 | Symbols: AVP1, ATAVP3, AVP-3, AtVHP1;1 | Inorganic H pyrophosphatase family protein | chr1:5399115-5	Reproducible	vacuole	9676000	4484500	2399700	3284800	38265000	85211000	381870000	872570000	1866700000	1362100000	2225000000	1291500000	1382300000	856340000	431670000	180910000	137170000	119120000	162240000	250970000	153810000	71956000	175080000	132630000	158360000	11554000	11508000	9026000	10167000	27527000	158130000	769760000	1060200000	1546700000	801040000	1298800000	689570000	1542400000	943800000	792430000	368570000	245760000	190160000	351480000	273140000	197200000
AT2G39730.1;AT2G39730.3	>AT2G39730.1 | Symbols: RCA | rubisco activase | chr2:16570951-16573345 REVERSE LENGTH=474;>AT2G39730.3 | Symbols: RCA | rubisco activase | chr2:16571174-16573345 REVERSE LENGTH=441	Reproducible	plastid	583760000	833840000	674350000	363360000	339810000	302010000	685600000	953900000	1838300000	1344000000	3110300000	3097900000	6478700000	6365600000	7216800000	10927000000	13276000000	13250000000	12738000000	17420000000	6257100000	2266000000	7085200000	4655100000	14349000000	396840000	1258800000	1163700000	558090000	489830000	334840000	1177900000	1185600000	2463700000	2091200000	4429000000	3711900000	8075700000	8579200000	14391000000	17020000000	24944000000	25346000000	12453000000	9543700000	4762800000
AT3G25520.1;AT3G25520.2	>AT3G25520.1 | Symbols: ATL5, PGY3, OLI5, RPL5A | ribosomal protein L5 | chr3:9269573-9271327 REVERSE LENGTH=301;>AT3G25520.2 | Symbols: ATL5 | ribosomal protein L5 | chr3:9269573-9270434 REVERSE LENGTH=190	Reproducible	cytosol	0	113390	868560	35272000	201480000	255360000	1169000000	1246300000	1832200000	1471100000	2696200000	2017000000	2064500000	873690000	415470000	125510000	80434000	71031000	171660000	233070000	66522000	22366000	54803000	44808000	154380000	105070	464960	670610	174610	23328000	82564000	503360000	597750000	1519900000	1508400000	3127700000	2452800000	3158300000	1205100000	669940000	213930000	82995000	98138000	156520000	184760000	89979000
AT3G62870.1	>AT3G62870.1 | Symbols: | Ribosomal protein L7Ae/L30e/S12e/Gadd45 family protein | chr3:23242862-23244273 REVERSE LENGTH=256	Reproducible	cytosol	2009600	762490	515780	2923800	17084000	71861000	730400000	1100800000	1717900000	954990000	1401100000	953560000	1026400000	409020000	92276000	22375000	22685000	19240000	206340000	215960000	57936000	24211000	74098000	49800000	116630000	684000	0	4883600	4822700	334390	37690000	551500000	781950000	1349300000	1163300000	1952700000	1464200000	1840100000	802190000	392730000	131380000	42551000	72795000	99001000	129420000	67075000
AT4G18100.1	>AT4G18100.1 | Symbols: | Ribosomal protein L32e | chr4:10035715-10036475 REVERSE LENGTH=133	Reproducible	cytosol	0	2278400	2872300	13566000	36025000	79524000	825600000	1059900000	1613600000	949360000	1880900000	1444600000	1730200000	784550000	319010000	169430000	72483000	106050000	188260000	151200000	52368000	16785000	63950000	36308000	176940000	0	1837300	11736000	3500700	51612000	139980000	942500000	879060000	2333200000	1246100000	2358500000	1875700000	2424000000	1450900000	742950000	298710000	184910000	88159000	163630000	182280000	84488000
AT1G74050.1	>AT1G74050.1 | Symbols: | Ribosomal protein L6 family protein | chr1:27847256-27848680 REVERSE LENGTH=233	Reproducible	cytosol	4220900	5810000	46336000	112680000	199530000	251030000	401210000	607550000	1566100000	1057300000	3033700000	2288400000	2575300000	999270000	304360000	131340000	43798000	40538000	212960000	202890000	49646000	21791000	63944000	32663000	144360000	0	6122800	9045300	16924000	80892000	49378000	264580000	245160000	1049100000	1247100000	3311700000	2355800000	3207700000	1732400000	716590000	260150000	97912000	102490000	156620000	182810000	84153000
AT4G00100.1	>AT4G00100.1 | Symbols: ATRPS13A, RPS13, PFL2, RPS13A | ribosomal protein S13A | chr4:37172-38123 FORWARD LENGTH=151	Reproducible	cytosol	12949000	11142000	21668000	42250000	112870000	180420000	904200000	1292100000	1542100000	704150000	1245700000	807420000	891020000	360530000	192920000	100240000	57110000	65917000	109720000	115490000	38254000	12582000	54298000	39265000	140240000	0	6471600	16509000	31336000	84793000	154110000	784070000	910880000	1562400000	928280000	1425800000	981030000	1304400000	699480000	381050000	165560000	118150000	106650000	105550000	98064000	50685000
AT3G22230.1	>AT3G22230.1 | Symbols: | Ribosomal L27e protein family | chr3:7844136-7844543 REVERSE LENGTH=135		cytosol	0	0	0	0	18195000	49908000	558330000	1308900000	1509300000	699110000	688960000	233220000	184680000	80936000	41216000	12290000	14070000	16431000	62930000	62913000	25011000	4993000	14749000	17243000	35207000	1238400	1518900	0	535450	4984500	24200000	372480000	812500000	1475900000	773070000	833120000	331480000	360880000	109890000	117780000	70871000	45931000	39072000	42427000	68135000	24953000
AT3G60245.1	>AT3G60245.1 | Symbols: | Zinc-binding ribosomal protein family protein | chr3:22268803-22269750 FORWARD LENGTH=92	Reproducible	cytosol	0	0	4235200	9161700	33698000	110950000	611700000	917240000	1440100000	660820000	816990000	409590000	466940000	218080000	141920000	118350000	79659000	57363000	95365000	82438000	32449000	11196000	30515000	17915000	107020000	1108300	1456700	1566100	5123700	23395000	96649000	511630000	797170000	1823900000	1203200000	1264700000	674780000	827030000	422130000	328510000	178480000	127040000	142250000	90551000	81628000	44422000
AT3G49910.1	>AT3G49910.1 | Symbols: | Translation protein SH3-like family protein | chr3:18504311-18504751 FORWARD LENGTH=146	Reproducible	cytosol	10525000	30468000	237850000	970030000	1609700000	1256600000	1413900000	1190600000	1301900000	835920000	1950900000	1589300000	1634600000	796130000	420980000	238080000	88853000	83303000	269650000	214020000	93342000	21709000	82813000	91046000	237290000	2488100	109850000	571670000	440610000	1657700000	1122200000	1375300000	835090000	1442500000	1111000000	2426700000	1848300000	2706900000	1308800000	677340000	332400000	213780000	232430000	243260000	253690000	116420000
AT3G01500.1;AT3G01500.3;AT3G01500.2	>AT3G01500.1 | Symbols: CA1, ATBCA1, SABP3, ATSABP3 | carbonic anhydrase 1 | chr3:194853-196716 REVERSE LENGTH=270;>AT3G01500.3 | Symbols: CA1 | carbonic anhydrase 1 | chr3:195173-197873 REVERSE LENGTH=336;>AT3G01500.2 | Symbols: CA1 | carbonic anhydrase 1		cytosol	378920000	655470000	935060000	1817300000	1810800000	1144600000	1082100000	1026800000	1272800000	835040000	1433100000	1101000000	1616600000	1423900000	917600000	734000000	280750000	294700000	545520000	586720000	247380000	117940000	362900000	231000000	590970000	117100000	438180000	853540000	748270000	1311200000	513470000	1246100000	947260000	1072400000	749420000	1283400000	900110000	1597000000	1354100000	1417200000	1322900000	1614100000	1914200000	1182100000	1080700000	402170000
AT5G45775.2;AT4G18730.1;AT3G58700.1;AT2G42740.1;AT5G45775.1	>AT5G45775.2 | Symbols: | Ribosomal L5P family protein | chr5:18565281-18566496 REVERSE LENGTH=182;>AT4G18730.1 | Symbols: RPL16B | ribosomal protein L16B | chr4:10302238-10303206 FORWARD LENGTH=182;>AT3G58700.1 | Symbols: | Ribosomal L5P family protein	Reproducible	cytosol	0	2153300	4748500	27814000	153360000	199270000	659440000	1057100000	1233000000	792510000	2418000000	1437100000	1647300000	719610000	478350000	80695000	119890000	117310000	221230000	148730000	60879000	22050000	66136000	44392000	337980000	1933600	3729300	5143700	0	22981000	77230000	423780000	632400000	1204800000	987970000	2765800000	2440500000	3152700000	1217700000	967280000	697880000	160980000	189010000	437110000	238350000	72177000
AT2G37270.2;AT2G37270.1	>AT2G37270.2 | Symbols: ATRPS5B, RPS5B | ribosomal protein 5B | chr2:15647883-15649042 REVERSE LENGTH=207;>AT2G37270.1 | Symbols: ATRPS5B, RPS5B | ribosomal protein 5B | chr2:15647883-15649042 REVERSE LENGTH=207	Reproducible	cytosol	11221000	14221000	42980000	249560000	756840000	557170000	1763700000	1659400000	1196800000	449470000	518850000	281230000	147350000	97907000	46672000	39047000	23733000	21683000	48949000	79801000	21693000	6591900	29653000	19399000	58263000	1210300	14219000	63252000	162330000	711450000	623320000	1397500000	1079900000	1000800000	438290000	610000000	177980000	215500000	75860000	50341000	54233000	21790000	11160000	43262000	67633000	47902000
AT3G14210.1	>AT3G14210.1 | Symbols: ESM1 | epithiospecifier modifier 1 | chr3:4729886-4731562 FORWARD LENGTH=392	Reproducible	extracellular	6864300	4779100	4104800	912950	3096100	16858000	777970000	1142000000	1178700000	992280000	1852000000	1636800000	2919500000	1863900000	924320000	1418000000	2129200000	2570400000	515520000	420260000	190820000	122330000	370130000	247100000	1063500000	19135000	2341700	843680	2080000	2474700	82025000	1235400000	923530000	1222400000	977070000	2204000000	1642600000	1717500000	852330000	1159400000	4707600000	7465200000	7844400000	964200000	403790000	149600000
AT5G62300.2;AT5G62300.1;AT3G45030.1	>AT5G62300.2 | Symbols: | Ribosomal protein S10p/S20e family protein | chr5:25021388-25022235 REVERSE LENGTH=124;>AT5G62300.1 | Symbols: | Ribosomal protein S10p/S20e family protein | chr5:25021388-25022235 REVERSE LENGTH=124;>AT3G45030.1 | Symbols: | R	Reproducible	cytosol	14506000	41991000	138410000	322760000	741270000	633860000	1545700000	1456600000	1159400000	470100000	358860000	175200000	132560000	88269000	64520000	34152000	29796000	27513000	84083000	59967000	22918000	19080000	34527000	16431000	57634000	11873000	142630000	379980000	321200000	855810000	551030000	1283600000	1158300000	1279700000	474980000	491030000	227870000	188300000	89789000	87537000	48029000	79734000	48313000	68292000	89381000	55802000
AT3G18740.1	>AT3G18740.1 | Symbols: | Ribosomal protein L7Ae/L30e/S12e/Gadd45 family protein | chr3:6453437-6453870 FORWARD LENGTH=112	Reproducible	cytosol	581550	0	0	2529400	13277000	45044000	556360000	1015700000	1150500000	560840000	486930000	159810000	101180000	50505000	31849000	18288000	1934000	5790200	25294000	26222000	15103000	5603400	9780100	1106300	13774000	1674300	1288000	962990	682890	3124400	31132000	324700000	519240000	1314700000	663320000	604450000	270030000	196680000	86913000	71126000	40653000	32573000	28200000	32664000	30305000	13661000
AT2G19730.3;AT2G19730.2;AT2G19730.1	>AT2G19730.3 | Symbols: | Ribosomal L28e protein family | chr2:8511752-8512995 FORWARD LENGTH=143;>AT2G19730.2 | Symbols: | Ribosomal L28e protein family | chr2:8511752-8512995 FORWARD LENGTH=143;>AT2G19730.1 | Symbols: | Ribosomal L28e protein family |	Reproducible	cytosol	2190100	6889700	2231500	5714000	126540000	352600000	1407700000	1107200000	1135500000	789660000	1029100000	771380000	896400000	491400000	337580000	172130000	225870000	298640000	177000000	141650000	70386000	44303000	67792000	45973000	230130000	17037000	10540000	16505000	9277400	81305000	560930000	1280700000	963210000	1217700000	894350000	1437800000	1089900000	1173400000	521570000	446990000	337330000	693800000	516060000	183400000	233450000	139660000
AT2G34480.1	>AT2G34480.1 | Symbols: | Ribosomal protein L18ae/LX family protein | chr2:14532916-14534161 REVERSE LENGTH=178		cytosol	2142900	1755900	2734800	19198000	28271000	46312000	213740000	314600000	1078400000	910240000	2860500000	1881400000	2796900000	941140000	354710000	173610000	95429000	87210000	236610000	188520000	55183000	17150000	58175000	35482000	153940000	0	916890	0	3205800	6589700	17583000	82036000	225770000	782410000	989540000	2933600000	2063400000	2785800000	1460800000	623420000	213220000	165840000	127220000	126000000	142140000	90046000
AT3G05590.1	>AT3G05590.1 | Symbols: RPL18 | ribosomal protein L18 | chr3:1621511-1622775 FORWARD LENGTH=187	Reproducible	cytosol	4891100	6629400	14751000	89534000	225820000	378920000	817530000	1049400000	1077400000	660540000	1446700000	1135400000	1167300000	510300000	173420000	84134000	34706000	39866000	145660000	156860000	43700000	21990000	44210000	38608000	116170000	4466200	3795600	16052000	34850000	178360000	301080000	942170000	696790000	726530000	642200000	1357800000	1152600000	1851000000	890480000	504030000	217660000	81820000	124960000	93707000	119520000	35459000
AT5G02450.1	>AT5G02450.1 | Symbols: | Ribosomal protein L36e family protein | chr5:533501-534394 FORWARD LENGTH=108	Reproducible	cytosol	0	0	0	450970	27079000	49869000	420320000	665620000	1072300000	629180000	1074000000	887590000	873790000	387430000	238180000	80203000	43851000	26999000	209910000	140640000	35573000	13443000	35273000	25716000	145370000	0	0	609000	2176900	16201000	35711000	205420000	367630000	870120000	826160000	1290500000	1061700000	999770000	419870000	228980000	78918000	47590000	34242000	79642000	106950000	46805000
AT1G06950.1	>AT1G06950.1 | Symbols: ATTIC110, TIC110 | translocon at the inner envelope membrane of chloroplasts 110 | chr1:2130303-2135563 REVERSE LENGTH=1016	Reproducible	plastid	2363000	468370	5385200	339610	7182300	118760000	865080000	965220000	1031700000	614090000	1063500000	705300000	1097300000	668670000	460100000	397670000	216740000	217710000	177250000	211140000	62722000	19275000	106190000	65408000	345220000	287010	0	322750	0	4159100	250110000	1449600000	1012500000	965130000	677220000	1145800000	684190000	993200000	667590000	814250000	549750000	623880000	548500000	240060000	173760000	79281000
AT3G10610.1;AT2G05220.2;AT2G05220.1;AT5G04800.4;AT5G04800.3;AT5G04800.2;AT5G04800.1;AT2G04390.1	>AT3G10610.1 | Symbols: | Ribosomal S17 family protein | chr3:3319459-3319881 FORWARD LENGTH=140;>AT2G05220.2 | Symbols: | Ribosomal S17 family protein | chr2:1894757-1895179 REVERSE LENGTH=140;>AT2G05220.1 | Symbols: | Ribosomal S17 family protein | ch	Reproducible	cytosol	6908200	9733600	29317000	229780000	597250000	528900000	1476800000	1290900000	971580000	440660000	503930000	177820000	143560000	90997000	55628000	38288000	62295000	65900000	80022000	57556000	23447000	2503700	15171000	14518000	87915000	1783700	21226000	85320000	114030000	513060000	745400000	1522300000	964310000	1279200000	570550000	559120000	299260000	262670000	53411000	58165000	43771000	98103000	61250000	31794000	62529000	16747000
AT3G04840.1	>AT3G04840.1 | Symbols: | Ribosomal protein S3Ae | chr3:1329751-1331418 FORWARD LENGTH=262	Reproducible	cytosol	0	1793100	7268800	214480000	425570000	600130000	1196400000	1348900000	959150000	456190000	520980000	314300000	308330000	122890000	66294000	35427000	31037000	29210000	79537000	84115000	50752000	14607000	55186000	27208000	69008000	1855000	961540	32384000	82947000	330910000	520160000	1200400000	891810000	1032200000	652830000	727260000	586090000	497790000	180300000	120020000	81168000	24112000	46946000	36149000	52479000	45544000
AT1G18080.1	>AT1G18080.1 | Symbols: ATARCA, RACK1A_AT, RACK1A | Transducin/WD40 repeat-like superfamily protein | chr1:6222325-6223901 FORWARD LENGTH=327	Reproducible	cytosol	182750000	462030000	884590000	1840300000	2811900000	1668500000	2021600000	1376400000	894160000	350260000	374370000	159720000	140340000	93856000	64491000	69739000	93053000	100830000	59694000	75460000	29158000	12817000	38021000	29464000	68435000	38034000	526060000	1450900000	1986000000	3754500000	1274200000	1825500000	1246400000	766780000	269660000	305050000	147660000	209770000	114460000	143410000	84075000	178150000	143770000	63298000	66577000	46173000
AT3G53430.1;AT2G37190.1	>AT3G53430.1 | Symbols: | Ribosomal protein L11 family protein | chr3:19809895-19810395 REVERSE LENGTH=166;>AT2G37190.1 | Symbols: | Ribosomal protein L11 family protein | chr2:15619559-15620059 REVERSE LENGTH=166	Reproducible	cytosol	17855000	57671000	212450000	763360000	1100600000	635120000	588900000	443820000	873240000	803020000	2189500000	1459000000	1559700000	714790000	323650000	209700000	114380000	124990000	160180000	108970000	48913000	26897000	49033000	43215000	167000000	2434600	30563000	150380000	258570000	611190000	320510000	492150000	419110000	893530000	1288000000	2960000000	2311200000	1733500000	1039800000	583530000	283290000	286760000	222390000	201680000	138790000	61076000
AT3G63160.1	>AT3G63160.1 | Symbols: | FUNCTIONS IN: molecular_function unknown; INVOLVED IN: biological_process unknown; LOCATED IN: chloroplast outer membrane, thylakoid, chloroplast thylakoid membrane, chloroplast, chloroplast envelope; EXPRESSED IN: 21 plant struc	Reproducible	plasma membrane	8284700	15371000	36388000	39481000	93749000	215850000	649250000	954700000	868680000	488410000	776830000	573440000	813050000	461700000	276620000	153220000	56609000	37681000	113160000	186760000	72164000	32460000	111770000	54530000	183100000	9065300	19902000	15035000	12070000	37718000	264900000	1616800000	926520000	767590000	418570000	473080000	268500000	760550000	463690000	535790000	295770000	134690000	165620000	197860000	185960000	52162000
AT5G50920.1	>AT5G50920.1 | Symbols: CLPC, ATHSP93-V, HSP93-V, DCA1, CLPC1 | CLPC homologue 1 | chr5:20715710-20719800 REVERSE LENGTH=929	Reproducible	plastid	71780000	232430000	365130000	169460000	175860000	131220000	680380000	689990000	831650000	502210000	837450000	615040000	997740000	727280000	552900000	578550000	718920000	622370000	510860000	546640000	157710000	64653000	196120000	147220000	673250000	14157000	177320000	286550000	171770000	156270000	192250000	1100400000	790940000	1082300000	763190000	1313300000	924540000	1409700000	1089700000	1377000000	1246700000	1980400000	1782900000	803910000	573990000	213680000
ATCG01310.1;ATCG00830.1	>ATCG01310.1 | Symbols: RPL2.2 | ribosomal protein L2 | chrC:152806-154312 FORWARD LENGTH=274;>ATCG00830.1 | Symbols: RPL2.1 | ribosomal protein L2 | chrC:84337-85843 REVERSE LENGTH=274	Reproducible	plastid	1210300	0	0	0	26335000	55529000	478120000	548360000	827490000	427330000	737650000	444120000	465750000	217850000	147980000	80428000	56457000	47837000	96455000	58147000	11153000	519170	18123000	5017800	86214000	0	627760	928850	0	12636000	54883000	341820000	467410000	1046100000	827250000	1262800000	892690000	924320000	379160000	266700000	94794000	102040000	87838000	89865000	54172000	18345000
AT3G04400.2;AT3G04400.1;AT2G33370.1;AT1G04480.1	>AT3G04400.2 | Symbols: emb2171 | Ribosomal protein L14p/L23e family protein | chr3:1167611-1168308 FORWARD LENGTH=125;>AT3G04400.1 | Symbols: emb2171 | Ribosomal protein L14p/L23e family protein | chr3:1167339-1168308 FORWARD LENGTH=140;>AT2G33370.1 | Sym	Reproducible	cytosol,nucleus	2029200	1919300	2042300	8364800	61875000	97653000	527890000	688370000	815700000	597560000	1184900000	766850000	1049400000	429260000	224980000	158380000	156050000	140650000	145370000	135570000	69644000	22373000	71832000	38332000	152640000	743930	2891900	2820000	6234200	26342000	113070000	513010000	510750000	883310000	669340000	1145200000	976960000	1268700000	672070000	464590000	263660000	275500000	282760000	170340000	134420000	76493000
AT2G24820.1	>AT2G24820.1 | Symbols: TIC55-II | translocon at the inner envelope membrane of chloroplasts 55-II | chr2:10575038-10576829 FORWARD LENGTH=539	Reproducible	plastid	3230000	405530	2414700	2353100	16604000	123640000	713770000	775150000	808700000	472940000	753580000	460440000	657000000	474930000	331670000	279040000	181250000	177900000	140210000	157770000	46177000	15315000	71883000	49146000	267160000	0	605500	1273700	0	3734000	219300000	891430000	653820000	534310000	365440000	684760000	416150000	632580000	415830000	495450000	386450000	454120000	358150000	168060000	131390000	44605000
AT5G60390.3;AT5G60390.1;AT1G07940.2;AT1G07940.1;AT1G07930.1;AT1G07920.1;AT1G07930.2;AT5G60390.2	>AT5G60390.3 | Symbols: | GTP binding Elongation factor Tu family protein | chr5:24289226-24290675 FORWARD LENGTH=449;>AT5G60390.1 | Symbols: | GTP binding Elongation factor Tu family protein | chr5:24289226-24290675 FORWARD LENGTH=449;>AT1G07940.2 | Sym		cytosol	80655000	122670000	153490000	262370000	417880000	277500000	325610000	468750000	805400000	532460000	1199900000	915280000	1611000000	1071400000	931690000	1134000000	1027600000	833570000	1194800000	1302400000	498880000	203370000	696580000	420420000	1402200000	18609000	126230000	207020000	213960000	368680000	205860000	360670000	352680000	654410000	565060000	1057100000	840260000	1516300000	1306200000	1494800000	1289100000	1660500000	1543100000	1135700000	856620000	541200000
AT2G40510.1;AT3G56340.1	>AT2G40510.1 | Symbols: | Ribosomal protein S26e family protein | chr2:16918506-16919623 FORWARD LENGTH=133;>AT3G56340.1 | Symbols: | Ribosomal protein S26e family protein | chr3:20892309-20893343 REVERSE LENGTH=130	Reproducible	cytosol	0	0	3113700	17893000	83218000	111650000	413870000	584960000	796220000	390280000	712340000	539520000	642240000	346920000	122330000	37870000	13853000	9287300	61620000	70405000	25571000	4522500	26395000	5340000	56765000	0	465280	1720400	10233000	27560000	60793000	285910000	500140000	612560000	510960000	820390000	662340000	1096700000	548200000	414900000	156050000	59574000	42203000	83353000	61985000	41484000
AT5G02870.1;AT5G02870.2	>AT5G02870.1 | Symbols: | Ribosomal protein L4/L1 family | chr5:657830-659526 FORWARD LENGTH=407;>AT5G02870.2 | Symbols: | Ribosomal protein L4/L1 family | chr5:657830-659526 FORWARD LENGTH=406	Reproducible	cytosol	2942700	1055600	0	698960	10114000	47048000	289920000	461910000	789580000	549620000	1369500000	1106800000	957310000	389290000	181810000	111200000	98461000	90136000	140650000	127410000	50078000	16471000	49212000	41191000	104760000	717650	113210	0	0	11396000	49531000	210730000	230840000	710810000	733360000	1823300000	1389500000	1382900000	573980000	243790000	108810000	51836000	56734000	67887000	93811000	69251000
AT4G39080.1	>AT4G39080.1 | Symbols: VHA-A3 | vacuolar proton ATPase A3 | chr4:18209513-18214752 FORWARD LENGTH=821	Reproducible	vacuole	0	926580	1061300	396850	16314000	23421000	236460000	423510000	765840000	513900000	736420000	448130000	491400000	253320000	166350000	87990000	37206000	31733000	63042000	82225000	33641000	14459000	36215000	33461000	72902000	0	1475800	267480	1283200	8590400	43907000	360920000	426680000	714130000	334000000	577290000	321560000	425530000	336820000	251920000	146350000	92363000	123190000	97023000	80092000	119880000
AT3G58730.1	>AT3G58730.1 | Symbols: | vacuolar ATP synthase subunit D (VATD) / V-ATPase D subunit / vacuolar proton pump D subunit (VATPD) | chr3:21718495-21719280 REVERSE LENGTH=261	Reproducible	vacuole,golgi	0	1052800	394580	0	6213200	24764000	283830000	345930000	760550000	448930000	690520000	489400000	590980000	356000000	253860000	143090000	45062000	47585000	97601000	86176000	30410000	14121000	44803000	38120000	160690000	827280	1072000	1550000	2020800	6748900	28485000	323400000	359760000	665400000	459420000	772550000	416000000	541810000	292500000	310950000	166970000	119660000	110310000	94342000	93706000	48847000
AT1G72370.2;AT1G72370.1	>AT1G72370.2 | Symbols: P40, AP40, RP40, RPSAA | 40s ribosomal protein SA | chr1:27243148-27244842 REVERSE LENGTH=294;>AT1G72370.1 | Symbols: P40, AP40, RP40, RPSAA | 40s ribosomal protein SA | chr1:27243148-27244842 REVERSE LENGTH=298		cytosol	1069300000	2146000000	2534500000	3136100000	3449000000	2142000000	1635100000	1129400000	759870000	386250000	505440000	246240000	242800000	178640000	168190000	125470000	132750000	155080000	156950000	132800000	45529000	17376000	58717000	70976000	196830000	427790000	2845600000	5122500000	3577900000	4356700000	1545400000	1424800000	865000000	651980000	409400000	451260000	234020000	280750000	196980000	212090000	225740000	341230000	274160000	221610000	185270000	86339000
AT1G57860.1;AT1G57660.1;AT1G09690.1;AT1G09590.1	>AT1G57860.1 | Symbols: | Translation protein SH3-like family protein | chr1:21430034-21430827 REVERSE LENGTH=164;>AT1G57660.1 | Symbols: | Translation protein SH3-like family protein | chr1:21355567-21356364 FORWARD LENGTH=164;>AT1G09690.1 | Symbols: |	Reproducible	cytosol	844690	514180	0	414610	7401600	24665000	201460000	247690000	759760000	649100000	1845900000	1425600000	1535700000	585200000	244640000	77932000	33893000	24040000	175150000	125480000	41210000	6426300	43494000	25768000	133510000	0	0	0	0	1239300	14319000	78308000	127530000	581670000	950530000	2820200000	4277500000	2017200000	727160000	389570000	161940000	61215000	65852000	96459000	126480000	54623000
AT5G52650.1	>AT5G52650.1 | Symbols: | RNA binding Plectin/S10 domain-containing protein | chr5:21355781-21357003 REVERSE LENGTH=179	Reproducible	cytosol	14316000	27523000	65667000	208300000	535070000	480020000	2666700000	961970000	740300000	294320000	270400000	138170000	105660000	53744000	47429000	36238000	20730000	8732400	59251000	50030000	29011000	8982700	23716000	20005000	53086000	0	34422000	125300000	206930000	710680000	1259700000	1747600000	708780000	900410000	519680000	442430000	313580000	150500000	51297000	59620000	28857000	30272000	41271000	43624000	60086000	34797000
AT3G16857.1;AT3G16857.2;AT4G16110.1	>AT3G16857.1 | Symbols: ARR1, RR1 | response regulator 1 | chr3:5756113-5758853 FORWARD LENGTH=669;>AT3G16857.2 | Symbols: ARR1, RR1 | response regulator 1 | chr3:5756113-5759139 FORWARD LENGTH=690;>AT4G16110.1 | Symbols: ARR2, RR2 | response regulator 2 |	Reproducible	nucleus	2863900	2294500	0	4178600	15989000	49411000	434780000	429600000	732890000	518910000	924940000	596310000	549710000	436740000	368250000	260010000	59701000	45083000	148720000	847530	0	0	0	0	182930000	0	0	5449600	0	27191000	78316000	381450000	392370000	1087500000	673390000	1016800000	0	750200000	390740000	200360000	138460000	123170000	103450000	106120000	143360000	66654000
AT2G01250.1;AT2G01250.2	>AT2G01250.1 | Symbols: | Ribosomal protein L30/L7 family protein | chr2:132943-134264 REVERSE LENGTH=242;>AT2G01250.2 | Symbols: | Ribosomal protein L30/L7 family protein | chr2:133038-134264 REVERSE LENGTH=184	Reproducible	cytosol	8482800	337930	0	7958200	21213000	16213000	115570000	216000000	727590000	683750000	2718300000	1991600000	1135700000	1010400000	115910000	79804000	57508000	63447000	100880000	111790000	39723000	26641000	47740000	30066000	78721000	2355800	0	0	0	4774200	19498000	57090000	90202000	481660000	1124300000	2296600000	2055400000	2145300000	978110000	194100000	67811000	74475000	44832000	49944000	50163000	27678000
AT1G12840.1	>AT1G12840.1 | Symbols: DET3, ATVHA-C | vacuolar ATP synthase subunit C (VATC) / V-ATPase C subunit / vacuolar proton pump C subunit (DET3) | chr1:4375584-4378220 FORWARD LENGTH=375	Reproducible	vacuole,golgi	4731700	7192900	4881800	795800	2021200	9275400	177800000	262600000	701170000	400660000	606560000	388110000	732600000	472980000	573120000	327820000	222760000	215410000	84285000	102270000	34910000	6435600	29611000	28151000	173180000	683350	4829100	4602600	1976400	501220	19868000	245880000	316700000	459870000	335490000	556030000	423510000	485080000	417310000	444110000	475780000	637410000	451300000	139560000	112240000	37154000
ATCG01240.1;ATCG00900.1	>ATCG01240.1 | Symbols: RPS7.2 | ribosomal protein S7 | chrC:140704-141171 FORWARD LENGTH=155;>ATCG00900.1 | Symbols: RPS7.1, RPS7 | Ribosomal protein S7p/S5e family protein | chrC:97478-97945 REVERSE LENGTH=155	Reproducible	plastid	746930	1126400	0	597530	3986300	31433000	992120000	1006800000	671380000	209260000	200170000	71494000	49730000	19523000	4451400	8154000	3387000	0	26010000	16329000	4707300	0	7519100	427090	7363700	0	1595000	8836200	7229900	0	49404000	1071500000	920940000	699170000	264350000	192780000	87400000	88109000	25928000	29187000	20335000	14306000	23495000	29286000	11285000	7810100
AT4G27090.1	>AT4G27090.1 | Symbols: | Ribosomal protein L14 | chr4:13594104-13595187 REVERSE LENGTH=134	Reproducible	cytosol	1052600	587240	1075900	3452500	43997000	51781000	203290000	245230000	670800000	625440000	2116600000	1445700000	1370100000	456200000	162370000	39373000	7534100	10710000	136930000	130030000	44548000	6615700	33454000	33902000	112450000	0	0	0	0	18093000	29058000	140400000	169270000	624820000	917380000	2049500000	1380200000	2041200000	808450000	424630000	166690000	40625000	56763000	86820000	113830000	55091000
AT3G23990.1	>AT3G23990.1 | Symbols: HSP60, HSP60-3B | heat shock protein 60 | chr3:8669013-8672278 FORWARD LENGTH=577	Reproducible	mitochondrion	0	0	577130	0	3443300	760030	41081000	330870000	662410000	232710000	113630000	38328000	32796000	43458000	47571000	49594000	33914000	55228000	35747000	38861000	7900300	228820	17221000	6668900	63336000	0	0	1552800	0	0	1091700	3186100	209780000	575300000	198450000	95408000	48464000	73140000	68327000	114860000	139770000	305050000	291950000	161790000	112780000	38526000
AT3G24830.1	>AT3G24830.1 | Symbols: | Ribosomal protein L13 family protein | chr3:9064613-9065871 FORWARD LENGTH=206	Reproducible	cytosol	399740	1280400	768130	5081500	16250000	28793000	189690000	263560000	659100000	551550000	1397300000	1010800000	716100000	263820000	100370000	39558000	21635000	23717000	86125000	101320000	34598000	10568000	29972000	25498000	82377000	663710	1430700	0	0	6731400	8167500	75422000	122430000	540120000	736030000	1913600000	1622600000	1480900000	431250000	234710000	124730000	62802000	61968000	52908000	88775000	47834000
AT3G05560.3;AT3G05560.2;AT3G05560.1	>AT3G05560.3 | Symbols: | Ribosomal L22e protein family | chr3:1614641-1615204 FORWARD LENGTH=124;>AT3G05560.2 | Symbols: | Ribosomal L22e protein family | chr3:1614641-1615204 FORWARD LENGTH=124;>AT3G05560.1 | Symbols: | Ribosomal L22e protein family |	Reproducible	cytosol	15805000	46398000	112730000	295960000	523610000	379540000	887460000	778530000	651350000	263200000	386400000	183690000	262380000	131860000	89507000	59197000	50200000	56309000	126020000	134390000	27590000	22892000	32752000	26986000	153270000	7059200	108190000	405110000	367510000	580880000	312770000	665590000	657700000	750590000	423540000	549350000	308420000	297180000	178480000	170790000	149090000	111740000	131390000	109430000	78491000	72476000
AT3G63410.1	>AT3G63410.1 | Symbols: APG1, VTE3, IEP37, E37 | S-adenosyl-L-methionine-dependent methyltransferases superfamily protein | chr3:23415816-23417002 REVERSE LENGTH=338	Reproducible	plastid	2209100	1338100	0	277170	14354000	73461000	510900000	649870000	650720000	388580000	573830000	402900000	503900000	277180000	186250000	156820000	117360000	111300000	99006000	134260000	48567000	18715000	53614000	50087000	176190000	3835400	2793100	0	3844000	5672300	110640000	693190000	408970000	560920000	437970000	601580000	393780000	611700000	346200000	327950000	260710000	292930000	229450000	147950000	92136000	45239000
AT5G41520.1;AT5G41520.2	>AT5G41520.1 | Symbols: | RNA binding Plectin/S10 domain-containing protein | chr5:16609377-16610583 REVERSE LENGTH=180;>AT5G41520.2 | Symbols: | RNA binding Plectin/S10 domain-containing protein | chr5:16609377-16610203 REVERSE LENGTH=134	Reproducible	cytosol	4297600	13790000	23551000	87830000	296860000	321940000	1147400000	864130000	644110000	277750000	261490000	125470000	122720000	57269000	52186000	40692000	41942000	37922000	61062000	37935000	15224000	7778400	19806000	17345000	62078000	6814500	19926000	70821000	56862000	288420000	471230000	965960000	671550000	719960000	362770000	366890000	160200000	134480000	55305000	47850000	38209000	36039000	30668000	42365000	38734000	22941000
AT5G02960.1;AT3G09680.1	>AT5G02960.1 | Symbols: | Ribosomal protein S12/S23 family protein | chr5:693280-694396 REVERSE LENGTH=142;>AT3G09680.1 | Symbols: | Ribosomal protein S12/S23 family protein | chr3:2969197-2970291 REVERSE LENGTH=142	Reproducible	cytosol	1292800	0	2585000	7856400	28021000	44767000	444160000	395760000	636150000	368520000	766550000	533780000	534690000	181900000	92618000	71006000	45732000	40070000	31195000	14033000	7053900	925710	8875800	6831500	46765000	0	0	0	421060	3260300	32201000	205050000	321970000	795050000	560600000	1077700000	582070000	814370000	336040000	111500000	45436000	57205000	22838000	20422000	23106000	7418600
AT5G03850.1;AT3G10090.1	>AT5G03850.1 | Symbols: | Nucleic acid-binding, OB-fold-like protein | chr5:1028542-1028736 REVERSE LENGTH=64;>AT3G10090.1 | Symbols: | Nucleic acid-binding, OB-fold-like protein | chr3:3108960-3109154 REVERSE LENGTH=64	Reproducible	cytosol	6793400	17620000	27076000	146200000	417790000	344910000	760830000	700180000	630970000	160330000	268360000	127210000	104110000	30896000	60922000	41060000	49300000	64520000	47954000	27159000	18201000	3421700	14616000	6425000	35852000	7805900	43525000	131250000	113380000	439110000	467980000	624430000	430220000	626900000	275900000	255630000	137970000	119570000	33685000	48496000	16857000	29278000	13753000	12651000	23061000	8316500
AT1G77940.1	>AT1G77940.1 | Symbols: | Ribosomal protein L7Ae/L30e/S12e/Gadd45 family protein | chr1:29304116-29305288 REVERSE LENGTH=112	Reproducible	cytosol	0	0	0	265750	3168400	17643000	274030000	456830000	616690000	285930000	272630000	55609000	64894000	31868000	11091000	4879100	0	0	23327000	9971800	1965100	0	5539400	1260600	8167800	0	0	0	0	0	8035800	213490000	299050000	773600000	431110000	415850000	120160000	137920000	45565000	36319000	15965000	0	11616000	9627100	28495000	11159000
AT2G47110.2;AT2G47110.1;AT1G23410.1	>AT2G47110.2 | Symbols: UBQ6 | ubiquitin 6 | chr2:19344701-19345174 FORWARD LENGTH=157;>AT2G47110.1 | Symbols: UBQ6 | ubiquitin 6 | chr2:19344701-19345174 FORWARD LENGTH=157;>AT1G23410.1 | Symbols: | Ribosomal protein S27a / Ubiquitin family protein | chr	Reproducible	nucleus	342180000	421700000	547760000	1006200000	1081600000	843520000	685100000	637250000	612580000	274160000	328050000	185990000	240840000	170090000	114030000	97000000	72094000	89266000	151910000	160160000	81626000	36759000	103340000	48573000	95047000	81866000	446150000	953790000	599170000	1252200000	740060000	647860000	546740000	638470000	288130000	337360000	169600000	277530000	185850000	186040000	149230000	111340000	97393000	128640000	174230000	121600000
AT3G09500.1	>AT3G09500.1 | Symbols: | Ribosomal L29 family protein | chr3:2917047-2917895 FORWARD LENGTH=123	Reproducible	cytosol	0	0	1393700	15837000	73402000	98164000	442260000	548580000	595250000	366360000	943440000	630060000	666480000	270670000	100260000	24407000	23963000	24944000	105390000	98693000	27355000	10099000	25497000	21828000	86869000	0	0	0	4914200	45087000	141730000	433650000	345290000	558530000	520750000	840460000	780690000	1024900000	549200000	277840000	130420000	59688000	69323000	45498000	73098000	36111000
AT4G15000.1;AT4G15000.2	>AT4G15000.1 | Symbols: | Ribosomal L27e protein family | chr4:8571896-8572303 FORWARD LENGTH=135;>AT4G15000.2 | Symbols: | Ribosomal L27e protein family | chr4:8571896-8572387 FORWARD LENGTH=131	Reproducible	cytosol	0	0	0	0	1533100	20387000	313850000	559640000	592830000	293320000	302900000	93715000	71121000	28148000	3712000	0	0	0	4122400	4252400	11033000	0	16408000	1840400	10066000	0	0	0	0	0	10483000	224990000	365950000	686800000	212570000	321160000	155670000	160590000	39180000	33783000	0	0	7496500	0	8715800	15405000
AT1G72150.1	>AT1G72150.1 | Symbols: PATL1 | PATELLIN 1 | chr1:27148558-27150652 FORWARD LENGTH=573		cytosol	53628000	80260000	149860000	280000000	393640000	256870000	338820000	424450000	592200000	502250000	1334800000	1000100000	1876300000	1411200000	1152400000	750650000	379400000	389770000	559490000	503760000	170210000	73466000	211910000	174980000	606430000	33909000	132920000	186990000	164590000	267440000	143180000	240480000	232280000	410510000	354510000	729570000	710410000	1608000000	1450400000	1697500000	1348000000	1046500000	1149800000	1173200000	928510000	453340000
AT1G42970.1	>AT1G42970.1 | Symbols: GAPB | glyceraldehyde-3-phosphate dehydrogenase B subunit | chr1:16127552-16129584 FORWARD LENGTH=447	Reproducible	plastid	39081000	71074000	136750000	246340000	460410000	381870000	1092200000	852890000	575090000	259900000	478130000	308420000	463490000	366790000	285620000	432300000	469390000	411170000	315740000	312040000	123360000	50215000	147750000	111270000	516690000	9841500	72150000	123370000	225000000	469990000	255980000	836320000	428730000	502010000	310240000	431480000	436240000	601720000	417080000	545270000	535250000	494380000	477350000	513010000	440190000	198020000
AT1G67090.1	>AT1G67090.1 | Symbols: RBCS1A | ribulose bisphosphate carboxylase small chain 1A | chr1:25048465-25049249 REVERSE LENGTH=180		plastid	13952000	8641900	11737000	0	6012200	45790000	793930000	1232100000	572560000	289830000	409170000	238610000	334690000	253190000	235200000	281950000	257820000	353030000	221040000	416190000	207000000	86881000	271640000	161520000	241070000	18658000	10139000	9975300	11721000	10313000	49066000	1028100000	601750000	399780000	146550000	233410000	172500000	361080000	226730000	308700000	655670000	561000000	717700000	400520000	465490000	268750000
AT1G33140.1;AT1G33120.1	>AT1G33140.1 | Symbols: PGY2 | Ribosomal protein L6 family | chr1:12023360-12024502 FORWARD LENGTH=194;>AT1G33120.1 | Symbols: | Ribosomal protein L6 family | chr1:12010986-12012223 FORWARD LENGTH=194	Reproducible	cytosol	10555000	9369200	9459800	64440000	186870000	178080000	421480000	411760000	560990000	472110000	1247900000	809950000	828320000	349360000	196040000	106670000	77807000	68903000	124230000	100430000	60567000	20629000	58324000	45768000	95649000	12190000	23993000	53144000	56526000	220530000	202840000	375100000	311640000	538110000	491640000	1214700000	1101600000	1146100000	510210000	293890000	153010000	146820000	124220000	101680000	120110000	89297000
AT3G09200.1;AT3G09200.2	>AT3G09200.1 | Symbols: | Ribosomal protein L10 family protein | chr3:2823364-2825020 REVERSE LENGTH=320;>AT3G09200.2 | Symbols: | Ribosomal protein L10 family protein | chr3:2823364-2825020 REVERSE LENGTH=287	Reproducible	cytosol	9015200	26600000	169660000	545580000	711870000	388540000	323520000	300260000	560440000	448650000	1460800000	1130200000	1366300000	662630000	317560000	139680000	75925000	133460000	89068000	84008000	33971000	10114000	48985000	37833000	113230000	0	15541000	103310000	208000000	564210000	273820000	416090000	308510000	594040000	725040000	1713200000	1204000000	2065800000	957990000	853300000	876380000	384470000	562310000	148800000	104490000	25372000
AT4G38970.1;AT4G38970.2	>AT4G38970.1 | Symbols: FBA2 | fructose-bisphosphate aldolase 2 | chr4:18163714-18165659 REVERSE LENGTH=398;>AT4G38970.2 | Symbols: FBA2 | fructose-bisphosphate aldolase 2 | chr4:18163769-18165659 REVERSE LENGTH=381	Reproducible	plastid	414720000	416950000	625760000	1844000000	2269400000	1361400000	755710000	647880000	551610000	286070000	470620000	351470000	492580000	400320000	451830000	641300000	836620000	946880000	508220000	349250000	155510000	67096000	203320000	156020000	639580000	132560000	293370000	1076500000	1281100000	2576800000	780360000	678690000	381410000	341190000	240340000	439620000	288680000	463140000	384130000	537700000	854680000	1668300000	1574500000	534590000	401510000	205470000
AT4G29060.1;AT4G29060.2	>AT4G29060.1 | Symbols: emb2726 | elongation factor Ts family protein | chr4:14317744-14321315 FORWARD LENGTH=953;>AT4G29060.2 | Symbols: emb2726 | elongation factor Ts family protein | chr4:14317744-14321315 FORWARD LENGTH=709	Reproducible	plastid	54819000	195470000	246390000	94921000	52597000	59104000	407810000	914900000	549750000	335700000	244150000	50145000	63516000	32758000	46124000	71319000	98728000	116380000	197600000	223300000	79262000	31549000	85557000	61069000	118190000	19098000	230910000	383160000	135820000	71516000	20521000	143880000	202130000	15675000	311550000	105380000	22751000	352550000	57929000	72721000	61376000	133930000	88986000	51717000	87254000	46745000
AT2G27720.1;AT2G27720.3;AT2G27720.2	>AT2G27720.1 | Symbols: | 60S acidic ribosomal protein family | chr2:11818696-11819370 FORWARD LENGTH=115;>AT2G27720.3 | Symbols: | 60S acidic ribosomal protein family | chr2:11818696-11819370 FORWARD LENGTH=127;>AT2G27720.2 | Symbols: | 60S acidic ribo	Reproducible	cytosol	61642000	83880000	225570000	726050000	877690000	626100000	293000000	353840000	542100000	536780000	1381100000	1123800000	1075900000	397300000	217160000	155760000	35053000	42434000	114720000	88770000	43795000	16866000	46167000	46727000	100050000	17136000	37634000	132050000	228020000	581720000	344090000	405380000	205260000	439030000	494780000	1132000000	1017100000	1228600000	520760000	280050000	119870000	66101000	54899000	88808000	98056000	59553000
AT3G27850.1;AT3G27830.1	>AT3G27850.1 | Symbols: RPL12-C | ribosomal protein L12-C | chr3:10324905-10325468 FORWARD LENGTH=187;>AT3G27830.1 | Symbols: RPL12-A, RPL12 | ribosomal protein L12-A | chr3:10318576-10319151 FORWARD LENGTH=191	Reproducible	plastid	329320000	491550000	793500000	1811200000	1864000000	1261000000	849360000	788620000	521710000	332320000	549160000	342300000	374800000	203350000	149460000	136690000	141550000	159230000	129220000	107920000	19657000	9095300	35069000	24699000	159620000	129930000	499250000	1799800000	1711700000	2493400000	995710000	945440000	489570000	406620000	296340000	405290000	308870000	366490000	171190000	166720000	125940000	196890000	183730000	101810000	70565000	28487000
AT5G23740.1	>AT5G23740.1 | Symbols: RPS11-BETA | ribosomal protein S11-beta | chr5:8008251-8009330 REVERSE LENGTH=159	Reproducible	cytosol	1878900	1791800	4817900	22285000	143290000	207530000	683070000	621720000	519560000	206360000	261520000	145920000	123060000	41408000	32890000	26355000	21643000	17528000	35584000	28367000	9711800	5145700	14847000	9422000	38234000	0	681290	5137900	20763000	109400000	235650000	853130000	487920000	801780000	455540000	559470000	250940000	265860000	94979000	71641000	41405000	35128000	36931000	30455000	44432000	21559000
AT4G31700.1;AT4G31700.2	>AT4G31700.1 | Symbols: RPS6, RPS6A | ribosomal protein S6 | chr4:15346306-15347714 REVERSE LENGTH=250;>AT4G31700.2 | Symbols: RPS6, RPS6A | ribosomal protein S6 | chr4:15346306-15347075 REVERSE LENGTH=188	Reproducible	cytosol	0	2710800	11703000	112080000	380220000	362220000	767100000	712020000	518810000	289540000	459100000	292210000	272460000	159270000	88084000	51567000	40246000	29323000	68221000	67103000	21198000	3291200	30519000	19158000	79653000	2430900	3618400	23169000	65958000	323050000	437550000	647790000	455790000	727750000	477150000	667170000	436950000	428550000	205590000	144390000	47425000	63885000	35906000	60567000	51309000	21659000
AT1G14320.1;AT1G14320.2	>AT1G14320.1 | Symbols: SAC52, RPL10, RPL10A | Ribosomal protein L16p/L10e family protein | chr1:4888270-4889408 FORWARD LENGTH=220;>AT1G14320.2 | Symbols: SAC52, RPL10A | Ribosomal protein L16p/L10e family protein | chr1:4888270-4889408 FORWARD LENGTH=163	Reproducible	cytosol	0	0	416630	0	10411000	10722000	184760000	226360000	516170000	469380000	1433700000	965750000	1210700000	429640000	161740000	74632000	39322000	46939000	114560000	107820000	33054000	5434500	26955000	16349000	101630000	0	0	0	0	1637600	14425000	102290000	165850000	444760000	598230000	1775900000	1412800000	1730400000	818950000	523250000	178770000	101080000	109980000	89031000	86770000	36516000
AT1G55490.2;AT1G55490.1	>AT1G55490.2 | Symbols: CPN60B, LEN1 | chaperonin 60 beta | chr1:20715717-20718673 REVERSE LENGTH=600;>AT1G55490.1 | Symbols: CPN60B, LEN1 | chaperonin 60 beta | chr1:20715717-20718673 REVERSE LENGTH=600	Reproducible	plastid	1780400	1188400	0	0	0	0	27537000	260970000	507540000	195140000	152570000	86520000	90788000	67464000	53989000	79881000	72227000	76707000	86874000	100600000	36228000	9693600	39069000	32532000	72197000	0	950110	0	0	1833100	0	22816000	152280000	370300000	129010000	90102000	49961000	129950000	67978000	51455000	41915000	81277000	176690000	69299000	84711000	31466000
AT3G19820.3;AT3G19820.2;AT3G19820.1	>AT3G19820.3 | Symbols: DWF1 | cell elongation protein / DWARF1 / DIMINUTO (DIM) | chr3:6879835-6881616 REVERSE LENGTH=561;>AT3G19820.2 | Symbols: DWF1, DIM, EVE1, DIM1, CBB1 | cell elongation protein / DWARF1 / DIMINUTO (DIM) | chr3:6879835-6881616 REVERS	Reproducible	cytosol,plasma membrane	619810	0	0	0	0	19041000	115040000	282260000	501140000	364240000	560700000	334650000	483630000	276670000	147530000	116990000	42402000	31337000	78078000	83378000	25565000	10210000	33311000	25993000	124040000	2069200	0	0	0	839740	46352000	237440000	286910000	514490000	355540000	410950000	254070000	498800000	365600000	335190000	202680000	131770000	170160000	136500000	102020000	52973000
AT3G25920.1	>AT3G25920.1 | Symbols: RPL15 | ribosomal protein L15 | chr3:9491268-9492558 REVERSE LENGTH=277	Reproducible	plastid	6353800	32432000	168790000	486650000	748890000	556830000	641550000	527820000	489900000	247070000	295200000	182950000	233730000	142630000	99946000	88236000	146400000	123200000	129630000	95254000	27350000	7934200	28559000	16763000	100470000	1933500	117100000	687040000	588510000	1189400000	522080000	738420000	521370000	589780000	394040000	430950000	202020000	214180000	107520000	88686000	71042000	110440000	93932000	89163000	61317000	13241000
AT4G09800.1;AT1G34030.1;AT1G22780.1	>AT4G09800.1 | Symbols: RPS18C | S18 ribosomal protein | chr4:6173818-6174963 FORWARD LENGTH=152;>AT1G34030.1 | Symbols: | Ribosomal protein S13/S18 family | chr1:12370285-12371465 REVERSE LENGTH=152;>AT1G22780.1 | Symbols: PFL, RPS18A, PFL1 | Ribosomal p	Reproducible	cytosol	0	4945200	21726000	83690000	347570000	591170000	613770000	602160000	487090000	212580000	287450000	163990000	120000000	35540000	2762500	2814600	1311100	1882200	23943000	36332000	16477000	5601300	19674000	13228000	10620000	3707200	13245000	17221000	30339000	185300000	590880000	817340000	491840000	386200000	175320000	206200000	109610000	193760000	77181000	31654000	23871000	2963200	8167000	14808000	18331000	23655000
AT1G67430.1;AT1G67430.2	>AT1G67430.1 | Symbols: | Ribosomal protein L22p/L17e family protein | chr1:25262209-25263627 FORWARD LENGTH=175;>AT1G67430.2 | Symbols: | Ribosomal protein L22p/L17e family protein | chr1:25262209-25263627 FORWARD LENGTH=131	Reproducible	cytosol,nucleus	2614500	0	4427800	37121000	116010000	123730000	375640000	401780000	486430000	302810000	706360000	375810000	377850000	108680000	34406000	7852500	2234500	2252800	68054000	78199000	13200000	10197000	26749000	20034000	43619000	0	4046700	7889500	45057000	152080000	123480000	350110000	351650000	551330000	449760000	861160000	699870000	700160000	276780000	133850000	39934000	19248000	22867000	32279000	43747000	36402000
AT5G09660.2;AT5G09660.1;AT5G09660.3;AT5G09660.4	>AT5G09660.2 | Symbols: PMDH2 | peroxisomal NAD-malate dehydrogenase 2 | chr5:2993645-2995169 REVERSE LENGTH=333;>AT5G09660.1 | Symbols: PMDH2 | peroxisomal NAD-malate dehydrogenase 2 | chr5:2993645-2995551 REVERSE LENGTH=354;>AT5G09660.3 | Symbols: PMDH2	Reproducible	peroxisome	167360000	340430000	358620000	378180000	635750000	354770000	536030000	423310000	483300000	269870000	448630000	314020000	436280000	385040000	317250000	417600000	376150000	352350000	228030000	271870000	114620000	53511000	149610000	96010000	335850000	38938000	211160000	365460000	223330000	445890000	226850000	336140000	209340000	239210000	142940000	273760000	128260000	310360000	281300000	339710000	278820000	700650000	601780000	361560000	260410000	129480000
ATCG00480.1	>ATCG00480.1 | Symbols: ATPB, PB | ATP synthase subunit beta | chrC:52660-54156 REVERSE LENGTH=498	Reproducible	plastid	115400000	89540000	72589000	25076000	66869000	74412000	330490000	378610000	482510000	327450000	922010000	1253000000	3496400000	4403700000	7636600000	11528000000	11854000000	10867000000	5661000000	5318100000	1687900000	786440000	2207100000	1875700000	8065200000	35484000	58809000	39559000	23023000	33543000	43183000	241110000	212820000	418150000	330320000	927840000	936650000	2180200000	2850800000	5620100000	8034000000	13368000000	9702600000	4751100000	3418300000	1110600000
AT3G16080.1;AT1G52300.1	>AT3G16080.1 | Symbols: | Zinc-binding ribosomal protein family protein | chr3:5454892-5455677 FORWARD LENGTH=95;>AT1G52300.1 | Symbols: | Zinc-binding ribosomal protein family protein | chr1:19475213-19476152 REVERSE LENGTH=95	Reproducible	cytosol,nucleus	682970	1917400	1910900	9867600	42419000	61982000	319070000	307740000	478290000	278800000	552510000	461020000	523800000	184660000	95478000	54926000	27566000	20788000	71004000	47342000	20259000	6547900	24829000	12768000	37609000	0	0	2778700	5231700	31364000	54667000	265730000	283230000	514440000	358660000	673470000	504700000	672650000	355270000	174080000	54077000	30902000	14892000	42471000	38412000	38459000
AT3G52930.1	>AT3G52930.1 | Symbols: | Aldolase superfamily protein | chr3:19627383-19628874 REVERSE LENGTH=358	Reproducible	cytosol	3843500	8142600	52560000	270200000	271450000	168460000	130250000	236260000	469470000	327840000	830180000	477160000	598470000	365800000	321500000	298110000	360430000	366280000	318850000	367610000	124120000	52378000	175040000	149380000	382240000	2675700	10847000	85371000	141910000	269940000	97642000	177360000	154030000	423260000	408440000	736960000	408180000	737560000	457440000	540290000	290050000	361520000	291120000	408040000	373120000	149180000
AT1G59359.1;AT1G58983.1;AT1G58684.1;AT1G58380.1	>AT1G59359.1 | Symbols: | Ribosomal protein S5 family protein | chr1:21842537-21843733 REVERSE LENGTH=284;>AT1G58983.1 | Symbols: | Ribosomal protein S5 family protein | chr1:21806279-21807475 REVERSE LENGTH=284;>AT1G58684.1 | Symbols: | Ribosomal prote	Reproducible	cytosol	0	3158100	4158300	17653000	115680000	121620000	648910000	382370000	459810000	200110000	282070000	125300000	141850000	77935000	47875000	86667000	99238000	93148000	52576000	25027000	11375000	4746400	11734000	20557000	71321000	0	2296400	8330600	9599900	71245000	121620000	362200000	387590000	554400000	442000000	566070000	274430000	226850000	102520000	98608000	41952000	112910000	44480000	47629000	38859000	16945000
AT1G35680.1	>AT1G35680.1 | Symbols: | Ribosomal protein L21 | chr1:13208777-13210246 FORWARD LENGTH=220	Reproducible	plastid	0	0	14356000	176820000	551430000	494480000	734760000	504370000	450810000	236430000	172980000	81402000	96016000	50529000	26760000	18843000	13165000	12266000	41388000	26195000	5384000	1318800	3609700	5876500	24984000	1000000	3048300	62122000	123190000	666920000	662380000	889080000	533080000	512650000	269310000	245490000	137220000	109010000	48025000	40602000	26612000	22059000	29272000	52504000	36340000	7763800
AT1G69620.1	>AT1G69620.1 | Symbols: RPL34 | ribosomal protein L34 | chr1:26189900-26191081 FORWARD LENGTH=119	Reproducible	cytosol	0	0	0	0	0	15577000	476890000	499150000	450210000	250850000	295950000	82658000	100990000	40380000	26787000	17809000	12427000	2681100	55421000	22231000	5875100	808070	7921200	6865400	32860000	0	0	0	0	1276000	9481200	189880000	221600000	636960000	405390000	469580000	173020000	173630000	55782000	55348000	25338000	24221000	10468000	31304000	27608000	13970000
AT2G43030.1	>AT2G43030.1 | Symbols: | Ribosomal protein L3 family protein | chr2:17894898-17895713 FORWARD LENGTH=271	Reproducible	plastid	22981000	91260000	277110000	554710000	1105200000	760110000	640090000	562410000	431250000	200050000	284660000	144690000	193030000	104560000	81015000	79740000	64845000	85507000	109460000	85197000	19086000	8678300	28611000	22777000	97781000	3300100	188390000	731810000	585030000	1491300000	761640000	900410000	535630000	478280000	260330000	331690000	224610000	203580000	99405000	92885000	76372000	91861000	87491000	87162000	60698000	18563000
AT1G78630.1	>AT1G78630.1 | Symbols: emb1473 | Ribosomal protein L13 family protein | chr1:29575997-29577406 FORWARD LENGTH=241	Reproducible	plastid	0	0	6488700	125670000	450500000	369150000	664630000	548010000	426710000	153440000	212910000	81850000	59484000	16621000	4438800	4039000	0	5473500	24642000	20464000	4965700	467770	2855500	450210	7531300	0	0	14452000	72257000	400490000	382570000	651660000	504760000	531170000	227780000	241300000	110970000	124370000	26132000	16778000	2715300	5146400	4367000	18254000	17298000	3970200
AT4G20260.3;AT4G20260.2;AT4G20260.1;AT4G20260.4;AT4G20260.5;AT4G20260.6	>AT4G20260.3 | Symbols: ATPCAP1, PCAP1 | plasma-membrane associated cation-binding protein 1 | chr4:10941593-10943227 FORWARD LENGTH=225;>AT4G20260.2 | Symbols: ATPCAP1, PCAP1 | plasma-membrane associated cation-binding protein 1 | chr4:10941593-10943227 F	Reproducible	plasma membrane	14123000	6511200	1618400	13064000	10065000	39259000	113810000	224050000	426410000	369410000	994340000	908000000	1252500000	1226900000	1234300000	866850000	523070000	490570000	472690000	422140000	104840000	53595000	117680000	111540000	532590000	31089000	20744000	17120000	17430000	43749000	60459000	224570000	166510000	319660000	269260000	475550000	414430000	815600000	921950000	1136500000	773630000	550040000	875440000	1091500000	1031500000	389590000
AT1G70600.1	>AT1G70600.1 | Symbols: | Ribosomal protein L18e/L15 superfamily protein | chr1:26621168-26621608 REVERSE LENGTH=146	Reproducible	cytosol	933270	2832200	2184600	37636000	129000000	133790000	399160000	357760000	421890000	294210000	596940000	497520000	625840000	245050000	92946000	41328000	33864000	26457000	67750000	52434000	19146000	5398500	18908000	20479000	65277000	0	1792900	5155900	16414000	72593000	117940000	272320000	248780000	414970000	375800000	855160000	789920000	886670000	339030000	168690000	61651000	36320000	35602000	46564000	54965000	25265000
AT2G47610.1	>AT2G47610.1 | Symbols: | Ribosomal protein L7Ae/L30e/S12e/Gadd45 family protein | chr2:19529854-19531401 FORWARD LENGTH=257	Reproducible	cytosol	0	0	0	0	2229800	10784000	144150000	244550000	410530000	248200000	427440000	274250000	301820000	124140000	46932000	9117500	5862800	4777600	50280000	47101000	13622000	5932700	14543000	6282700	29372000	0	0	0	0	0	3340300	90027000	174830000	354240000	313820000	529860000	438420000	544750000	225000000	105960000	49693000	21018000	27348000	26044000	23012000	9193300
AT3G42050.1	>AT3G42050.1 | Symbols: | vacuolar ATP synthase subunit H family protein | chr3:14228846-14232228 REVERSE LENGTH=441	Reproducible	vacuole,golgi	588380	449120	2815700	2366900	1114000	15279000	104360000	213050000	406620000	253590000	443500000	259560000	399820000	263230000	122320000	44312000	28177000	26578000	46032000	40387000	25700000	8813200	29485000	12963000	32834000	2648300	2054200	2442700	0	7007600	28509000	162100000	226580000	296060000	174090000	312870000	165240000	290970000	198090000	247430000	90147000	78712000	88527000	75464000	58154000	29151000
AT5G40950.1	>AT5G40950.1 | Symbols: RPL27 | ribosomal protein large subunit 27 | chr5:16410866-16411845 FORWARD LENGTH=198	Reproducible	plastid	0	10260000	36611000	152440000	313770000	239430000	372330000	404960000	403160000	262480000	487290000	363010000	417380000	205910000	84470000	56841000	36394000	35712000	75868000	67855000	16993000	6922000	8189400	15231000	66340000	2614800	44414000	159450000	163590000	377070000	246640000	371890000	309710000	321990000	280070000	613570000	512620000	501970000	283230000	177860000	105580000	77711000	88039000	62094000	47894000	16623000
AT5G61170.1	>AT5G61170.1 | Symbols: | Ribosomal protein S19e family protein | chr5:24611158-24612202 FORWARD LENGTH=143	Reproducible	cytosol	10026000	69453000	149590000	322380000	610140000	378640000	776180000	369750000	394790000	167230000	180370000	65018000	49002000	36257000	77882000	73511000	92329000	63990000	57258000	44320000	11451000	3349000	9859300	16543000	87000000	1188000	84932000	519220000	370590000	594640000	374550000	451680000	385870000	382140000	227340000	284630000	163930000	64104000	23886000	25395000	16501000	65508000	30061000	24766000	49559000	22989000
AT2G28000.1	>AT2G28000.1 | Symbols: CPN60A, CH-CPN60A, SLP | chaperonin-60alpha | chr2:11926603-11929184 FORWARD LENGTH=586	Reproducible	plastid	1600700	5569100	0	541590	1853900	678350	23136000	195940000	393780000	125810000	86701000	41755000	56467000	47585000	33538000	43909000	48883000	40090000	57704000	61693000	20093000	9100000	25820000	22923000	64711000	0	5064100	0	0	2307600	932730	40619000	128520000	272150000	91623000	89889000	28210000	59234000	43165000	65579000	71201000	69346000	69937000	57945000	49746000	17005000
ATCG00790.1	>ATCG00790.1 | Symbols: RPL16 | ribosomal protein L16 | chrC:81189-82652 REVERSE LENGTH=135		plastid	755940	0	1903400	22149000	74127000	66119000	249510000	254410000	377410000	214700000	445370000	343750000	333960000	178090000	80278000	71642000	42408000	41283000	74857000	61753000	16230000	4749800	18846000	12055000	65446000	298090	0	9839100	12140000	70040000	77300000	274910000	244560000	441950000	388870000	785790000	588260000	643750000	236410000	128480000	67428000	32759000	34607000	47289000	47293000	16201000
AT4G36130.1	>AT4G36130.1 | Symbols: | Ribosomal protein L2 family | chr4:17097613-17098656 FORWARD LENGTH=258	Reproducible	cytosol	0	0	0	2998500	16494000	31920000	204270000	260310000	375500000	196940000	217080000	97845000	89706000	55504000	30183000	41190000	34292000	49183000	22354000	22488000	7133800	3806200	6152200	8900900	20386000	1896000	2066800	0	0	12208000	28679000	129250000	179780000	527190000	358630000	425760000	242980000	185680000	63950000	51851000	22673000	39469000	6597900	22530000	26079000	10160000
AT5G46110.2;AT5G46110.3;AT5G46110.1;AT5G46110.4	>AT5G46110.2 | Symbols: APE2, TPT | Glucose-6-phosphate/phosphate translocator-related | chr5:18698019-18700212 FORWARD LENGTH=297;>AT5G46110.3 | Symbols: APE2, TPT | Glucose-6-phosphate/phosphate translocator-related | chr5:18697606-18700212 FORWARD LENGT		mitochondrion	1884900	0	0	0	17072000	70065000	71979000	291560000	369900000	188120000	362770000	210930000	350650000	197940000	67169000	6556800	0	0	9159200	46669000	21196000	4040300	33549000	22329000	23624000	850840	1069700	739190	0	2747000	104770000	445210000	427590000	244470000	72454000	138610000	99589000	389050000	300720000	246640000	145880000	36257000	50946000	76875000	74868000	25918000
AT5G02500.1;AT5G02500.2	>AT5G02500.1 | Symbols: HSC70-1, HSP70-1, AT-HSC70-1, HSC70 | heat shock cognate protein 70-1 | chr5:554055-556334 REVERSE LENGTH=651;>AT5G02500.2 | Symbols: HSC70-1, HSP70-1, AT-HSC70-1, HSC70 | heat shock cognate protein 70-1 | chr5:554055-556334 REVERSE		cytosol	277950000	534450000	752850000	442700000	400770000	248990000	305530000	310510000	368090000	239850000	520020000	458350000	637940000	649590000	433330000	447260000	292190000	278510000	441640000	390750000	150850000	57816000	153740000	685180000	412730000	73889000	470880000	626590000	306340000	321590000	147040000	347630000	210560000	346910000	193490000	543890000	336100000	699360000	600820000	740890000	607600000	703340000	602680000	658900000	570350000	284740000
AT5G59850.1;AT1G07770.2;AT1G07770.1	>AT5G59850.1 | Symbols: | Ribosomal protein S8 family protein | chr5:24112499-24113084 REVERSE LENGTH=130;>AT1G07770.2 | Symbols: RPS15A | ribosomal protein S15A | chr1:2408413-2409065 REVERSE LENGTH=130;>AT1G07770.1 | Symbols: RPS15A | ribosomal protein		cytosol	1977300	5286900	51085000	438010000	754510000	576190000	359790000	421410000	362360000	201240000	412950000	252070000	233470000	83328000	35202000	9455700	7268000	7304600	29875000	46966000	24217000	7206400	21833000	25193000	24521000	0	10027000	107910000	301970000	849880000	393540000	465230000	371070000	505870000	260550000	184080000	120950000	345760000	156320000	200490000	95090000	26913000	60742000	28042000	21176000	18198000
ATCG00120.1	>ATCG00120.1 | Symbols: ATPA | ATP synthase subunit alpha | chrC:9938-11461 REVERSE LENGTH=507	Reproducible	plastid	94112000	84116000	40198000	31562000	46637000	61274000	276610000	269670000	352320000	244950000	632100000	822980000	2162300000	3219200000	6156000000	10321000000	16173000000	15750000000	5486700000	4101700000	1238000000	821570000	1535800000	1272700000	7236400000	60783000	56608000	41179000	27083000	31751000	45674000	164030000	168390000	230630000	222370000	662710000	640950000	1212700000	2003300000	4748700000	9564300000	17718000000	13267000000	5074600000	3065900000	960320000
AT3G06510.1;AT3G06510.2	>AT3G06510.1 | Symbols: SFR2, ATSFR2 | Glycosyl hydrolase superfamily protein | chr3:2016450-2019533 FORWARD LENGTH=622;>AT3G06510.2 | Symbols: SFR2 | Glycosyl hydrolase superfamily protein | chr3:2016450-2019533 FORWARD LENGTH=656	Reproducible	vacuole	793500	2313200	3708200	5045400	31328000	73650000	315530000	351680000	346090000	184660000	274340000	200220000	276120000	154120000	123550000	53880000	46348000	38416000	53299000	51127000	25749000	8367300	39273000	22354000	78707000	0	1484300	586120	0	19242000	106840000	552790000	287000000	367950000	136560000	286070000	145380000	255060000	159840000	177630000	115870000	137350000	122540000	73164000	34779000	14385000
AT4G02510.1	>AT4G02510.1 | Symbols: TOC159, TOC86, PPI2, TOC160, ATTOC159 | translocon at the outer envelope membrane of chloroplasts 159 | chr4:1104766-1109360 FORWARD LENGTH=1503	Reproducible	plastid	49515000	41006000	15069000	1853300	1556200	27757000	288260000	326830000	345100000	205520000	294640000	216210000	351510000	227090000	166680000	149400000	100230000	111450000	67170000	57413000	19004000	9066800	24547000	13766000	124790000	19637000	30290000	9311800	2695100	5183500	72889000	490160000	384230000	353650000	226360000	379080000	241460000	359900000	216030000	254010000	209360000	291530000	231310000	73998000	54702000	6761000
AT2G41560.1	>AT2G41560.1 | Symbols: ACA4 | autoinhibited Ca(2+)-ATPase, isoform 4 | chr2:17332256-17337179 REVERSE LENGTH=1030	Reproducible	vacuole	0	0	0	0	0	0	48182000	120150000	344630000	181130000	316310000	183070000	278300000	155270000	117030000	69310000	71500000	90846000	20812000	32037000	10027000	1038600	11999000	7625500	49536000	0	0	0	0	0	3510200	81499000	155170000	310310000	199130000	280610000	185480000	268090000	144770000	147450000	83113000	145030000	135170000	45921000	25516000	22296000
AT3G11130.1	>AT3G11130.1 | Symbols: | Clathrin, heavy chain | chr3:3482575-3491667 REVERSE LENGTH=1705	Reproducible	cytosol,plasma membrane	2331600	1024200	925250	562530000	2942500000	2256800000	891420000	564410000	340400000	164960000	266340000	228850000	415060000	372100000	451810000	264530000	176630000	178480000	757570000	796290000	229000000	77812000	219240000	131340000	321630000	79182	386770	1676100	91352000	1447100000	1116700000	724300000	306670000	195020000	123150000	326450000	220140000	540050000	341510000	489590000	471440000	820150000	885680000	879960000	973960000	403530000
AT1G56070.1	>AT1G56070.1 | Symbols: LOS1 | Ribosomal protein S5/Elongation factor G/III/V family protein | chr1:20968245-20971077 REVERSE LENGTH=843		cytosol	238340000	1014200000	2210200000	1686900000	1385500000	786940000	404670000	267590000	339400000	183560000	455740000	335100000	500630000	371060000	348430000	259340000	302570000	318440000	334890000	348670000	139680000	43112000	150240000	189620000	414850000	33885000	938980000	3322600000	1552500000	1195700000	269320000	232060000	141980000	211120000	261120000	435980000	353160000	493300000	345610000	471880000	354320000	440090000	400310000	415250000	479720000	212880000
AT3G52230.1	>AT3G52230.1 | Symbols: | unknown protein; FUNCTIONS IN: molecular_function unknown; INVOLVED IN: biological_process unknown; LOCATED IN: chloroplast outer membrane, chloroplast thylakoid membrane, chloroplast, chloroplast envelope; EXPRESSED IN: 24 plant	Reproducible	plastid	2694800	1887100	2843800	3888000	16317000	40697000	78426000	273400000	332070000	141800000	224740000	203990000	282430000	176240000	91916000	15573000	1230500	889940	10803000	41691000	12944000	5473000	20912000	12105000	32634000	1102000	0	2552400	0	1159900	66060000	406030000	287820000	276450000	98548000	134140000	100940000	252770000	150440000	157700000	113250000	22230000	21587000	47788000	47974000	9428700
AT5G27850.1	>AT5G27850.1 | Symbols: | Ribosomal protein L18e/L15 superfamily protein | chr5:9873169-9874297 FORWARD LENGTH=187	Reproducible	cytosol	963150	0	0	44262000	66559000	78582000	305070000	325540000	331570000	189300000	451770000	473330000	405280000	145570000	43284000	18422000	0	1652300	57689000	68842000	31036000	4920400	19054000	18555000	36378000	0	0	0	14924000	22052000	76790000	266210000	216730000	336320000	254880000	539490000	450110000	600120000	227650000	125690000	26883000	0	30826000	18111000	46298000	24035000
AT1G07320.4;AT1G07320.3;AT1G07320.2;AT1G07320.1	>AT1G07320.4 | Symbols: RPL4 | ribosomal protein L4 | chr1:2249190-2250173 FORWARD LENGTH=278;>AT1G07320.3 | Symbols: RPL4 | ribosomal protein L4 | chr1:2249190-2250026 FORWARD LENGTH=278;>AT1G07320.2 | Symbols: RPL4 | ribosomal protein L4 | chr1:2249190-2	Reproducible	plastid	32734000	86356000	138190000	160330000	271810000	201240000	402270000	334450000	329590000	165180000	152740000	67448000	98896000	44584000	53104000	43154000	221220000	635490000	66539000	40175000	3338100	943100	5679100	6634300	39819000	1801500	81752000	199180000	176270000	274930000	168270000	447610000	299660000	393740000	225770000	258840000	104670000	109470000	31086000	40605000	40888000	105070000	220870000	24082000	36208000	6368000
AT1G08360.1	>AT1G08360.1 | Symbols: | Ribosomal protein L1p/L10e family | chr1:2636231-2637694 FORWARD LENGTH=216	Reproducible	cytosol	154170000	329190000	708720000	727690000	805790000	448480000	386600000	405940000	328680000	181730000	363930000	226380000	214250000	76400000	34912000	25473000	14767000	10815000	38639000	52676000	12082000	8248200	21503000	18321000	34180000	40662000	392130000	773830000	605510000	1094800000	270440000	361770000	258920000	238710000	131580000	274890000	161990000	380280000	138140000	64368000	3863400	6246200	10321000	17312000	32308000	26775000
AT3G46740.1	>AT3G46740.1 | Symbols: TOC75-III, MAR1 | translocon at the outer envelope membrane of chloroplasts 75-III | chr3:17216104-17219296 REVERSE LENGTH=818	Reproducible	plastid	0	0	0	0	425120	23776000	214400000	281510000	323610000	223980000	260420000	206660000	256960000	247490000	125760000	125290000	99018000	96396000	62922000	50319000	23806000	4453700	26302000	20169000	113900000	0	0	0	0	1067300	52235000	442740000	310440000	292770000	232830000	376150000	235240000	303650000	190180000	181510000	215980000	246100000	191210000	72621000	29515000	14929000
AT3G45140.1	>AT3G45140.1 | Symbols: LOX2, ATLOX2 | lipoxygenase 2 | chr3:16525437-16529233 FORWARD LENGTH=896	Reproducible	plastid	34606000	128650000	267030000	320740000	328400000	224590000	210090000	205750000	319400000	205780000	423560000	471280000	949210000	627680000	612120000	562320000	215640000	321900000	651090000	721090000	289810000	98779000	323520000	244020000	619530000	1755600	38339000	97841000	98075000	121640000	37466000	50542000	33267000	43651000	46392000	56918000	37125000	286580000	47584000	55415000	83516000	265900000	166780000	110780000	90176000	68874000
AT4G11420.1	>AT4G11420.1 | Symbols: EIF3A, ATEIF3A-1, EIF3A-1, ATTIF3A1, TIF3A1 | eukaryotic translation initiation factor 3A | chr4:6947834-6952053 REVERSE LENGTH=987	Reproducible	cytosol,nucleus	2262500	3742300	0	0	889050	0	31283000	82163000	317050000	157020000	183320000	79357000	96558000	38199000	36376000	37636000	30306000	19462000	29155000	41734000	9167600	4833100	17839000	16633000	26657000	744500	0	691610	316770	0	3050300	32209000	71289000	283780000	193580000	211220000	89915000	88176000	26585000	59473000	37437000	62757000	45479000	38296000	35758000	23198000
AT5G66570.1	>AT5G66570.1 | Symbols: PSBO-1, OEE1, OEE33, OE33, PSBO1, MSP-1 | PS II oxygen-evolving complex 1 | chr5:26568744-26570124 FORWARD LENGTH=332	Reproducible	plastid	1297300000	1532400000	823150000	267050000	197480000	203480000	178360000	189130000	314850000	239560000	528740000	701210000	1928400000	2891700000	4241000000	6535000000	5682600000	4911200000	3068600000	2893000000	833340000	400090000	1382300000	800200000	5841800000	186320000	674340000	404580000	173900000	153400000	84895000	151000000	113640000	206010000	190810000	435440000	407150000	1179200000	1843400000	3612400000	7787700000	7805900000	6246400000	5335500000	2145200000	748240000
AT1G29930.1;AT1G29920.1;AT1G29910.1	>AT1G29930.1 | Symbols: CAB1, AB140, CAB140, LHCB1.3 | chlorophyll A/B binding protein 1 | chr1:10478071-10478874 FORWARD LENGTH=267;>AT1G29920.1 | Symbols: CAB2, AB165, LHCB1.1 | chlorophyll A/B-binding protein 2 | chr1:10475089-10475892 REVERSE LENGTH=26	Reproducible	plastid	48060000	53520000	35671000	18972000	25842000	17282000	107070000	184460000	311110000	240110000	916540000	1195000000	4056900000	4602700000	8484200000	12009000000	8858600000	9184000000	4665100000	5039600000	1363200000	558240000	2204800000	1578200000	12552000000	25265000	24308000	20161000	8854500	18975000	18615000	165680000	197480000	374370000	321280000	1092500000	852350000	2501000000	3158500000	6858100000	23954000000	21868000000	23904000000	6004100000	3836200000	1436600000
AT1G04270.2;AT1G04270.1	>AT1G04270.2 | Symbols: RPS15 | cytosolic ribosomal protein S15 | chr1:1141852-1142960 REVERSE LENGTH=151;>AT1G04270.1 | Symbols: RPS15 | cytosolic ribosomal protein S15 | chr1:1141852-1142960 REVERSE LENGTH=152		cytosol	3453100	8410200	34815000	211030000	493400000	268590000	714160000	409840000	310170000	142570000	138220000	77813000	111370000	15410000	12740000	1764800	12506000	4272500	10623000	11542000	12128000	6101500	11231000	10098000	25404000	5367000	24855000	100950000	116370000	434060000	415860000	461990000	282540000	328400000	169690000	198930000	83403000	168290000	94060000	15298000	5833300	2555600	1946100	16651000	6876100	12362000
AT4G35090.1;AT4G35090.2	>AT4G35090.1 | Symbols: CAT2 | catalase 2 | chr4:16700937-16703215 REVERSE LENGTH=492;>AT4G35090.2 | Symbols: CAT2 | catalase 2 | chr4:16701105-16703215 REVERSE LENGTH=474	Reproducible	peroxisome	6665200	6691100	7142700	461230000	2252600000	1790600000	968480000	489160000	307350000	231800000	393470000	285060000	462760000	404530000	443990000	583200000	1042700000	944600000	866420000	906560000	319740000	141290000	466010000	399930000	1109100000	3804800	6253000	25672000	227310000	2476200000	1796900000	1163000000	482020000	326240000	216240000	416070000	303340000	493860000	452100000	727030000	928730000	2282700000	1964800000	1363500000	868730000	463360000
AT3G53420.2;AT3G53420.1	>AT3G53420.2 | Symbols: PIP2A, PIP2, PIP2;1 | plasma membrane intrinsic protein 2A | chr3:19803906-19805454 REVERSE LENGTH=287;>AT3G53420.1 | Symbols: PIP2A, PIP2, PIP2;1 | plasma membrane intrinsic protein 2A | chr3:19803906-19805454 REVERSE LENGTH=287		plasma membrane	39814000	22330000	13221000	11777000	15567000	12287000	42079000	78945000	306540000	252920000	1116500000	1200500000	2243800000	1942900000	1312400000	1012100000	491060000	400160000	912700000	876920000	292930000	121190000	311250000	322430000	861370000	45019000	42492000	36513000	27888000	40526000	47060000	109800000	94937000	236060000	259620000	758760000	565910000	1682600000	1766100000	2099200000	1833300000	1464300000	1754900000	1830500000	1601300000	618400000
AT2G28900.1	>AT2G28900.1 | Symbols: OEP16, ATOEP16-L, ATOEP16-1, OEP16-1 | outer plastid envelope protein 16-1 | chr2:12414423-12415459 REVERSE LENGTH=148	Reproducible	plastid	0	2821800	8435300	8738200	31087000	52870000	296320000	292520000	305310000	173730000	247470000	172110000	295560000	178130000	149890000	156780000	89016000	87794000	72319000	62222000	21209000	8540700	26522000	15973000	119260000	0	1556300	4357800	2443500	7876600	67169000	348490000	241100000	235420000	164450000	264320000	158250000	211770000	182140000	222650000	172480000	218080000	173900000	66192000	43938000	14213000
AT5G14320.1	>AT5G14320.1 | Symbols: | Ribosomal protein S13/S18 family | chr5:4617839-4618772 REVERSE LENGTH=169		plastid	0	0	612420	394910	2220100	21092000	528990000	560650000	300440000	107600000	78483000	27096000	19728000	3694400	3130100	631040	0	0	8287600	8496000	2761500	0	2053200	1108000	2313300	0	0	0	0	3825700	26891000	587420000	485930000	315550000	81859000	87782000	23181000	13063000	9310400	21591000	14804000	6509800	8818400	9118300	7846600	2054200
AT1G09340.1	>AT1G09340.1 | Symbols: CRB, CSP41B, HIP1.3 | chloroplast RNA binding | chr1:3015473-3018035 FORWARD LENGTH=378	Reproducible	plastid	160340000	614050000	1567400000	1629300000	1122600000	643320000	201530000	172400000	297680000	229000000	405010000	339130000	589400000	428280000	492660000	586420000	898370000	937770000	558240000	587200000	241810000	94954000	339270000	268690000	798670000	59676000	536350000	1558400000	1294800000	1080700000	252540000	201660000	131360000	277840000	236940000	444430000	462820000	741910000	655890000	852190000	1277000000	1823400000	1664200000	649970000	507530000	252690000
AT3G01390.2;AT3G01390.1	>AT3G01390.2 | Symbols: VMA10, AVMA10 | vacuolar membrane ATPase 10 | chr3:150265-150922 REVERSE LENGTH=110;>AT3G01390.1 | Symbols: VMA10, AVMA10 | vacuolar membrane ATPase 10 | chr3:150265-150922 REVERSE LENGTH=110	Reproducible	vacuole	0	1130200	0	737370	2382300	5874000	61105000	158580000	292750000	188220000	370860000	232000000	203780000	153830000	84445000	85768000	76041000	31431000	26183000	76890000	7907200	1648200	19493000	21607000	35083000	3071900	1094300	350750	864760	5717300	20685000	135970000	126850000	234080000	156140000	210990000	120600000	236350000	103090000	104480000	74346000	30314000	21771000	20400000	20716000	12804000
AT5G65220.1	>AT5G65220.1 | Symbols: | Ribosomal L29 family protein | chr5:26061301-26062506 FORWARD LENGTH=173	Reproducible	plastid	14197000	61565000	155700000	285090000	487730000	296010000	342170000	232790000	290920000	141970000	209700000	120080000	122020000	66094000	53836000	40953000	37080000	34425000	31180000	22781000	16242000	6968500	18590000	11811000	38990000	10973000	173260000	523410000	377030000	653310000	376070000	371430000	247820000	276870000	206420000	211320000	106660000	100120000	51616000	35024000	22005000	20313000	33042000	33469000	20874000	13423000
AT4G35000.1	>AT4G35000.1 | Symbols: APX3 | ascorbate peroxidase 3 | chr4:16665007-16667541 REVERSE LENGTH=287		peroxisome	0	680040	0	2699600	2266400	15835000	170440000	203670000	288640000	197820000	345390000	327630000	431220000	246080000	286800000	224360000	480030000	667530000	132450000	122120000	51270000	28142000	66917000	73530000	185930000	2281400	1075900	0	853430	4804500	28624000	260290000	202310000	279710000	262100000	494220000	341680000	419590000	323220000	360700000	339910000	1040200000	890760000	170920000	107850000	58595000
AT4G39200.2;AT4G39200.1	>AT4G39200.2 | Symbols: | Ribosomal protein S25 family protein | chr4:18257464-18258464 FORWARD LENGTH=107;>AT4G39200.1 | Symbols: | Ribosomal protein S25 family protein | chr4:18257464-18258464 FORWARD LENGTH=108	Reproducible	cytosol,nucleus	1364800	6026300	14880000	65478000	191910000	225710000	456820000	348570000	285580000	161650000	257730000	136080000	89977000	50940000	25980000	17811000	21469000	18127000	26167000	19947000	14212000	5209800	12330000	15479000	16354000	2195800	1772900	30285000	47845000	173830000	272410000	513410000	212200000	271270000	136470000	214300000	185240000	202380000	71366000	42286000	24875000	16107000	16000000	17744000	21592000	21422000
AT4G29410.2;AT4G29410.1	>AT4G29410.2 | Symbols: | Ribosomal L28e protein family | chr4:14468439-14469964 REVERSE LENGTH=143;>AT4G29410.1 | Symbols: | Ribosomal L28e protein family | chr4:14468439-14469964 REVERSE LENGTH=143	Reproducible	cytosol	0	0	2699300	2475800	8900200	76564000	287460000	247240000	283990000	213940000	417850000	337550000	436930000	210270000	96199000	20845000	7875400	920030	50266000	31685000	20118000	4196100	18232000	14620000	44045000	1836800	0	0	0	15574000	116650000	267490000	229620000	301340000	362260000	509340000	407390000	664840000	239280000	159320000	60934000	15910000	16112000	16662000	30167000	28401000
AT1G01790.1	>AT1G01790.1 | Symbols: KEA1, ATKEA1 | K+ efflux antiporter 1 | chr1:284781-290869 FORWARD LENGTH=1193	Reproducible	plasma membrane	3830300	2276600	0	0	2865500	21880000	187800000	256570000	280500000	199630000	200450000	136440000	405820000	481410000	313400000	152270000	78669000	78978000	31789000	45916000	5059700	1305100	6847600	8333900	121330000	0	1391000	536470	0	2272700	84089000	288430000	195630000	209000000	181490000	313170000	210720000	283940000	221730000	464800000	198360000	124060000	87922000	107970000	72625000	2953600
AT5G39740.2;AT5G39740.1	>AT5G39740.2 | Symbols: RPL5B | ribosomal protein L5 B | chr5:15903484-15905185 FORWARD LENGTH=301;>AT5G39740.1 | Symbols: OLI7, RPL5B | ribosomal protein L5 B | chr5:15903365-15905185 FORWARD LENGTH=301	Reproducible	cytosol	0	0	0	1890100	16633000	25338000	142660000	158470000	275410000	136360000	330660000	260070000	207590000	95195000	40869000	15461000	3042800	2972000	15869000	12356000	2549500	1841200	2257800	12810000	4432300	272160	0	1040800	0	4021500	8967600	78323000	96271000	269640000	221880000	390020000	360410000	422480000	142810000	92464000	37430000	21510000	6144900	14528000	21565000	2995800
AT5G17920.2;AT5G17920.1	>AT5G17920.2 | Symbols: ATCIMS | Cobalamin-independent synthase family protein | chr5:5935771-5939195 FORWARD LENGTH=765;>AT5G17920.1 | Symbols: ATCIMS, ATMETS, ATMS1 | Cobalamin-independent synthase family protein | chr5:5935771-5939195 FORWARD LENGTH=765		cytosol	56446000	214650000	424920000	312190000	313060000	108960000	86560000	111170000	275350000	168550000	332570000	324840000	614790000	620590000	423240000	341910000	221110000	258910000	301600000	366930000	94395000	41592000	128990000	112360000	306210000	11972000	137450000	274020000	228510000	173010000	32846000	71485000	89942000	172140000	137150000	366630000	325710000	593650000	520410000	632120000	520970000	474640000	495310000	545290000	451620000	192600000
AT1G15930.2;AT1G15930.1	>AT1G15930.2 | Symbols: | Ribosomal protein L7Ae/L30e/S12e/Gadd45 family protein | chr1:5471702-5472741 FORWARD LENGTH=144;>AT1G15930.1 | Symbols: | Ribosomal protein L7Ae/L30e/S12e/Gadd45 family protein | chr1:5471702-5472741 FORWARD LENGTH=144	Reproducible	cytosol	85784000	230700000	441200000	1034400000	1201200000	808570000	561030000	466150000	272670000	144560000	105000000	45362000	52880000	38064000	36206000	32892000	51425000	56689000	39351000	34114000	16587000	4664600	18252000	9639800	35403000	23790000	261730000	948510000	749310000	1445200000	651310000	670130000	366000000	271080000	126130000	130050000	62451000	68322000	43823000	58648000	49202000	55951000	59726000	60009000	42568000	26738000
AT5G12470.1	>AT5G12470.1 | Symbols: | Protein of unknown function (DUF3411) | chr5:4044950-4047290 REVERSE LENGTH=386	Reproducible	plastid	0	446490	0	0	3381100	34803000	125460000	225270000	269820000	139370000	200600000	132010000	194170000	94190000	63295000	27704000	19234000	18781000	11636000	20369000	9285600	5171200	12882000	6985500	29955000	0	277360	0	0	0	42987000	322270000	188510000	139800000	71479000	122010000	78207000	158800000	109910000	147010000	96724000	59237000	77293000	21730000	14741000	18984000
AT5G25757.1;AT5G25754.1	>AT5G25757.1 | Symbols: | RNA polymerase I-associated factor PAF67 | chr5:8965515-8967460 REVERSE LENGTH=514;>AT5G25754.1 | Symbols: | RNA polymerase I-associated factor PAF67 | chr5:8953564-8955511 FORWARD LENGTH=514	Reproducible	cytosol	0	0	0	0	0	0	2838800	133700000	266270000	172560000	258620000	150420000	159710000	28334000	4845200	3793400	586030	552930	7598500	10750000	1913000	404100	4230600	698970	3569800	0	0	0	0	0	0	3236100	25778000	185590000	146760000	39425000	20349000	26187000	18000000	40661000	106780000	14750000	72597000	7669200	12587000	4016400
AT5G64290.1	>AT5G64290.1 | Symbols: DCT, DIT2.1 | dicarboxylate transport 2.1 | chr5:25714495-25716642 REVERSE LENGTH=563		plastid	0	0	0	1351500	8505200	44253000	119540000	343230000	262500000	147000000	201350000	154890000	199920000	125510000	63920000	23386000	2174800	1565300	21425000	40349000	15022000	6635100	29438000	9894400	25982000	0	0	0	0	1464700	79076000	380430000	226690000	233400000	100340000	118840000	90386000	207100000	123160000	116490000	59865000	23696000	32426000	40411000	38763000	15363000
ATCG00810.1	>ATCG00810.1 | Symbols: RPL22 | ribosomal protein L22 | chrC:83467-83949 REVERSE LENGTH=160	Reproducible	plastid	0	0	3592700	11335000	28117000	31831000	92874000	202100000	260350000	136500000	254930000	174450000	164220000	51199000	2203400	601360	461550	0	6220900	16328000	2877400	891630	1763100	1554300	2213600	0	0	504840	6331400	14952000	22188000	137190000	146240000	313180000	209170000	252920000	175470000	426030000	115630000	57538000	19863000	0	7354400	6741400	9006600	3840700
AT2G36160.1	>AT2G36160.1 | Symbols: | Ribosomal protein S11 family protein | chr2:15169925-15171159 FORWARD LENGTH=150	Reproducible	cytosol	0	0	0	4735900	20683000	31842000	145280000	174770000	258040000	134250000	294170000	208630000	212060000	128460000	76681000	18918000	0	4233600	22450000	22257000	6453100	3591900	7604200	8103500	18291000	0	0	0	0	12448000	24157000	130020000	130480000	248400000	200440000	362030000	239530000	366370000	201200000	105380000	60636000	34288000	39368000	24386000	23135000	9846300
AT1G13440.1;AT3G04120.1;AT1G13440.2	>AT1G13440.1 | Symbols: GAPC-2, GAPC2 | glyceraldehyde-3-phosphate dehydrogenase C2 | chr1:4608465-4610494 REVERSE LENGTH=338;>AT3G04120.1 | Symbols: GAPC, GAPC-1, GAPC1 | glyceraldehyde-3-phosphate dehydrogenase C subunit 1 | chr3:1081077-1083131 FORWARD		cytosol	6281900	13037000	151800000	609310000	700420000	347590000	184230000	111360000	251900000	156980000	326570000	263260000	422640000	360510000	338520000	347470000	427070000	394840000	238500000	256170000	110340000	63489000	146970000	135990000	312050000	3497600	15372000	152870000	301160000	529430000	113020000	149700000	96244000	180890000	156350000	314590000	208620000	354150000	306690000	373800000	399620000	671220000	526060000	400520000	327380000	168290000
AT4G02620.1	>AT4G02620.1 | Symbols: | vacuolar ATPase subunit F family protein | chr4:1149419-1151132 REVERSE LENGTH=128		vacuole	2421000	731420	0	0	706910	6353000	82765000	141870000	250120000	178250000	268290000	178200000	226220000	129130000	129350000	69718000	77417000	75024000	33561000	32004000	10390000	7743100	10488000	9343400	60220000	1290900	3032500	0	1399200	0	7338700	82567000	107190000	236680000	140210000	174250000	130460000	148440000	97453000	126340000	86670000	76976000	100670000	40467000	28144000	14026000
AT4G09000.1;AT4G09000.2	>AT4G09000.1 | Symbols: GRF1, GF14 CHI | general regulatory factor 1 | chr4:5775387-5777157 FORWARD LENGTH=267;>AT4G09000.2 | Symbols: GRF1, GF14 CHI | general regulatory factor 1 | chr4:5775387-5777157 FORWARD LENGTH=318	Reproducible	cytosol	305770000	496180000	551230000	278920000	207470000	160860000	98275000	122330000	248560000	162750000	374670000	331290000	430430000	379250000	370190000	241610000	190940000	177530000	350050000	367480000	151070000	43006000	166040000	141880000	358980000	44889000	306010000	293780000	127740000	106150000	44465000	88833000	82335000	186740000	147840000	360780000	213630000	501960000	391000000	545790000	576750000	609130000	813630000	591800000	634760000	257270000
AT2G38040.2;AT2G38040.1	>AT2G38040.2 | Symbols: CAC3 | acetyl Co-enzyme a carboxylase carboxyltransferase alpha subunit | chr2:15917612-15920749 FORWARD LENGTH=769;>AT2G38040.1 | Symbols: CAC3 | acetyl Co-enzyme a carboxylase carboxyltransferase alpha subunit | chr2:15917612-1592	Reproducible	plastid	2999000	758690	0	991750	0	6788400	151300000	185780000	248210000	180310000	335550000	309230000	488260000	340460000	216110000	178840000	113690000	120470000	106350000	109860000	31757000	13491000	37924000	30542000	138400000	1458800	3645000	0	0	5976800	43107000	276770000	236330000	290730000	229650000	388150000	288750000	403450000	246550000	270230000	209270000	297430000	150220000	65548000	41037000	16245000
AT1G18540.1	>AT1G18540.1 | Symbols: | Ribosomal protein L6 family protein | chr1:6377448-6378548 REVERSE LENGTH=233	Reproducible	cytosol	1818800	0	10323000	35471000	71808000	54865000	126060000	95762000	246380000	251460000	618520000	538730000	438100000	157980000	82200000	30395000	21541000	22318000	61519000	51760000	16170000	7065700	20654000	15807000	10314000	0	0	0	0	12826000	16988000	64818000	46369000	171270000	284290000	704650000	470660000	686180000	233800000	87749000	24383000	21089000	5677800	27808000	48193000	19230000
AT4G33865.1;AT3G44010.1;AT3G43980.1	>AT4G33865.1 | Symbols: | Ribosomal protein S14p/S29e family protein | chr4:16233395-16234114 REVERSE LENGTH=56;>AT3G44010.1 | Symbols: | Ribosomal protein S14p/S29e family protein | chr3:15800175-15801132 REVERSE LENGTH=56;>AT3G43980.1 | Symbols: | Rib	Reproducible	cytosol,nucleus	2479500	7921400	4656400	8175100	39999000	72951000	368950000	250170000	242290000	88325000	85417000	38615000	42878000	23122000	16723000	11918000	10390000	6486600	15100000	10344000	8107700	652080	6273700	3164100	18876000	0	0	4363300	5798500	17198000	131390000	316790000	212270000	335090000	195400000	184990000	94793000	77946000	40833000	31320000	10708000	16778000	17239000	20433000	21884000	16875000
AT3G63520.1	>AT3G63520.1 | Symbols: CCD1, ATCCD1, ATNCED1, NCED1 | carotenoid cleavage dioxygenase 1 | chr3:23452940-23455896 FORWARD LENGTH=538		cytosol	2096000	971670	0	0	9906000	9100600	49845000	98070000	241450000	151250000	388200000	248140000	448660000	266120000	207690000	102230000	71105000	62429000	60776000	119490000	42292000	17177000	60558000	50986000	108550000	350820	1227500	0	525460	2683100	15642000	135420000	147210000	285230000	170730000	251060000	191710000	432750000	359370000	436010000	322030000	174940000	230880000	234990000	177910000	72460000
AT2G18960.1	>AT2G18960.1 | Symbols: AHA1, PMA, OST2, HA1 | H(+)-ATPase 1 | chr2:8221858-8227268 FORWARD LENGTH=949		plasma membrane	14106000	14034000	7180100	2838300	1484800	3002400	15268000	32919000	241020000	210620000	827060000	900900000	1905300000	1792200000	1830400000	1976500000	1143000000	970020000	1430600000	1344900000	480480000	164500000	412430000	411790000	1221900000	32340000	22672000	16368000	8025000	23726000	23029000	36339000	59391000	162750000	230880000	635180000	557690000	1486600000	1546800000	2752400000	2464900000	2136300000	2111500000	2746000000	2701500000	1210600000
AT1G65260.1	>AT1G65260.1 | Symbols: PTAC4, VIPP1 | plastid transcriptionally active 4 | chr1:24236329-24240428 FORWARD LENGTH=330	Reproducible	plastid	3444800	3008200	4895300	0	0	9057900	113550000	158530000	236380000	206450000	587920000	404390000	514730000	454720000	271390000	255550000	178860000	329200000	133130000	135940000	52049000	16089000	64769000	36268000	215960000	0	0	955740	0	0	28520000	222910000	147390000	248490000	237480000	649560000	438930000	598060000	294790000	342530000	249780000	482090000	438010000	153110000	85573000	21653000
AT5G41790.1	>AT5G41790.1 | Symbols: CIP1 | COP1-interactive protein 1 | chr5:16727530-16732391 FORWARD LENGTH=1586	Reproducible	cytosol,cytoskeleton	0	391530	4952800	0	0	1126000	8656000	79672000	235640000	141480000	301600000	169650000	220230000	128860000	81681000	27556000	8335800	5898000	11212000	53708000	8630800	2532100	14898000	8901200	19557000	0	0	995000	0	1430900	3394100	45539000	85570000	201150000	102260000	133140000	76058000	194770000	119180000	106560000	60915000	25039000	24400000	26669000	30799000	9902800
AT5G53170.1	>AT5G53170.1 | Symbols: FTSH11 | FTSH protease 11 | chr5:21563023-21567922 REVERSE LENGTH=806	Reproducible	mitochondrion,plastid	6474500	8522600	51028000	127300000	183810000	126890000	128710000	227210000	226330000	119520000	153690000	76157000	92788000	47138000	45216000	23396000	16898000	10428000	23642000	26837000	0	0	12363000	7508700	20016000	0	35673000	64515000	143290000	259340000	122450000	283100000	222730000	365570000	115140000	155760000	71448000	127540000	69453000	77764000	34692000	29092000	6774200	20432000	12391000	8671800
AT3G60770.1	>AT3G60770.1 | Symbols: | Ribosomal protein S13/S15 | chr3:22460525-22461656 REVERSE LENGTH=151	Reproducible	cytosol	1720100	2087900	4052700	7697900	16409000	25714000	141550000	206570000	224110000	118620000	194500000	142800000	172170000	67419000	27318000	16205000	5434100	7575100	21009000	20243000	6653700	3018400	8801000	2710900	22106000	0	2599400	5201900	4524300	16909000	28374000	143870000	104490000	281200000	164860000	297700000	206340000	280080000	148530000	77822000	31436000	16099000	21609000	19236000	21419000	13132000
AT2G21330.1;AT2G21330.3;AT2G21330.2	>AT2G21330.1 | Symbols: FBA1 | fructose-bisphosphate aldolase 1 | chr2:9128416-9130152 REVERSE LENGTH=399;>AT2G21330.3 | Symbols: FBA1 | fructose-bisphosphate aldolase 1 | chr2:9128416-9130152 REVERSE LENGTH=389;>AT2G21330.2 | Symbols: FBA1 | fructose-bisp	Reproducible	plastid	379870000	268400000	304610000	743280000	936220000	584820000	307640000	351100000	220550000	129430000	183390000	131150000	228460000	185470000	247720000	290080000	527080000	616090000	220340000	219070000	58522000	27250000	76872000	60227000	337420000	120860000	201600000	418030000	424470000	883760000	338750000	227220000	135740000	164920000	105580000	204210000	144710000	180140000	184030000	340440000	336770000	670220000	639750000	250450000	185820000	81343000
AT3G53740.1;AT3G53740.4;AT3G53740.3;AT3G53740.2	>AT3G53740.1 | Symbols: | Ribosomal protein L36e family protein | chr3:19913921-19914813 REVERSE LENGTH=103;>AT3G53740.4 | Symbols: | Ribosomal protein L36e family protein | chr3:19913921-19914813 REVERSE LENGTH=112;>AT3G53740.3 | Symbols: | Ribosomal p	Reproducible	cytosol	0	0	0	0	2660900	2000400	67097000	83728000	220330000	65579000	133690000	150110000	178040000	72556000	35258000	15807000	13884000	7729100	17641000	9498300	1799400	0	2214500	0	17700000	0	0	0	0	0	0	5137500	20413000	45771000	24244000	148560000	180170000	218260000	70253000	41408000	10212000	4899100	9071600	14715000	9498100	1977600
ATCG00280.1	>ATCG00280.1 | Symbols: PSBC | photosystem II reaction center protein C | chrC:33720-35141 FORWARD LENGTH=473	Reproducible	plastid	18354000	19629000	17613000	10053000	26679000	30940000	114590000	172780000	219850000	133830000	353090000	503990000	1783600000	2620900000	2999500000	3959300000	2910100000	2594400000	2479800000	2875000000	751970000	401280000	1233000000	968140000	4170900000	5418500	10965000	10116000	7027400	3602300	23857000	137250000	59540000	103710000	113770000	306440000	303010000	847540000	1681600000	3508900000	6198600000	6485500000	6941000000	2708000000	1781400000	706410000
AT5G24690.1	>AT5G24690.1 | Symbols: | Protein of unknown function (DUF3411) | chr5:8455783-8458513 REVERSE LENGTH=521	Reproducible	plastid	464730	0	0	1710400	931850	18703000	156960000	199040000	215760000	103260000	187220000	126880000	226270000	115180000	102100000	70595000	49191000	30183000	33398000	35723000	16486000	1251600	24014000	12789000	73188000	0	1045500	0	0	0	46079000	264600000	199150000	210700000	134060000	192180000	142800000	184650000	126440000	128000000	104430000	80889000	109190000	24450000	29531000	17647000
AT1G42960.1	>AT1G42960.1 | Symbols: | expressed protein localized to the inner membrane of the chloroplast. | chr1:16125863-16127080 FORWARD LENGTH=168	Reproducible	plastid	0	0	0	0	4668400	7619800	110730000	129660000	211240000	132590000	284270000	236720000	319110000	168630000	114880000	138070000	96915000	106480000	37136000	28904000	7894500	3391100	11594000	13677000	91401000	0	0	0	0	1605200	17949000	142200000	134080000	211930000	199790000	240440000	219990000	272180000	160090000	160040000	114790000	193810000	125120000	47533000	27027000	10336000
AT5G27770.1	>AT5G27770.1 | Symbols: | Ribosomal L22e protein family | chr5:9836166-9837113 FORWARD LENGTH=124	Reproducible	cytosol	7993200	24641000	53764000	125400000	232820000	155290000	208110000	258390000	208580000	132140000	151010000	79372000	90897000	60374000	41194000	33248000	31086000	20634000	41180000	53784000	13556000	4256600	16953000	12299000	60000000	1474300	61653000	155200000	132600000	255240000	139600000	228730000	192420000	209860000	145720000	175470000	94114000	99053000	76146000	80138000	79686000	78672000	84818000	53008000	51807000	16175000
ATCG00660.1	>ATCG00660.1 | Symbols: RPL20 | ribosomal protein L20 | chrC:68512-68865 REVERSE LENGTH=117	Reproducible	plastid	904700	0	4475700	73687000	188760000	236100000	339470000	305950000	208270000	92289000	78266000	27220000	24784000	11677000	4150100	1824400	0	0	17611000	20660000	3136000	0	0	720690	12619000	0	0	9946700	47542000	155890000	146470000	331510000	299340000	226720000	95495000	90009000	40052000	49199000	11755000	18632000	16870000	8108400	9652600	12829000	13277000	0
AT4G02230.1	>AT4G02230.1 | Symbols: | Ribosomal protein L19e family protein | chr4:979391-980640 REVERSE LENGTH=208	Reproducible	cytosol	0	0	0	3050700	16780000	25784000	105080000	171240000	207650000	111370000	212310000	134270000	119550000	43431000	23454000	17293000	8374500	2360200	17242000	14065000	3574100	2464800	7638100	8358800	18181000	0	0	0	0	16730000	36225000	95240000	94177000	288070000	185470000	274300000	184220000	216770000	74639000	49328000	7341600	7998300	9529600	14120000	13865000	7085500
AT3G47520.1	>AT3G47520.1 | Symbols: MDH | malate dehydrogenase | chr3:17513657-17514868 FORWARD LENGTH=403	Reproducible	plastid	7705400	15368000	14359000	6580100	5918100	10209000	163350000	194250000	203580000	116260000	177390000	154970000	254750000	166500000	120950000	149190000	109540000	102220000	46825000	49711000	13821000	10166000	23392000	17315000	87889000	415460	9944000	9275400	5568100	7517000	23725000	286550000	181850000	167690000	130380000	201410000	146650000	201750000	146900000	157130000	113420000	150300000	97299000	59246000	44046000	18199000
AT2G17695.3;AT2G17695.2;AT2G17695.1	>AT2G17695.3 | Symbols: | FUNCTIONS IN: molecular_function unknown; INVOLVED IN: biological_process unknown; CONTAINS InterPro DOMAIN/s: Domain of unknown function DUF1990 (InterPro:IPR018960). | chr2:7684214-7685009 REVERSE LENGTH=205;>AT2G17695.2 | Symb	Reproducible	plastid	0	957450	0	0	6720400	28091000	277170000	190380000	203530000	117740000	218760000	145910000	175480000	151330000	88518000	116620000	64083000	53130000	41903000	34480000	8483300	1829500	14866000	13119000	55569000	0	0	902880	0	0	56937000	301040000	98053000	113350000	124270000	245010000	145680000	135570000	81259000	94322000	55046000	79031000	51151000	39667000	36314000	13227000
AT3G28710.1	>AT3G28710.1 | Symbols: | ATPase, V0/A0 complex, subunit C/D | chr3:10773144-10775594 REVERSE LENGTH=351	Reproducible	cytosol	734340	0	0	579970	0	420970	44129000	95768000	202570000	135450000	234980000	122030000	153880000	111040000	66195000	9641100	7120900	6409900	8811800	33781000	6709900	2482100	11201000	10919000	17148000	0	0	0	262170	0	10389000	79398000	95482000	135970000	66277000	126410000	77772000	137850000	80747000	74528000	45535000	24335000	30150000	42675000	22120000	12087000
AT3G18780.2;AT1G49240.1;AT3G18780.1	>AT3G18780.2 | Symbols: ACT2, DER1, LSR2, ENL2 | actin 2 | chr3:6475535-6476832 FORWARD LENGTH=377;>AT1G49240.1 | Symbols: ACT8 | actin 8 | chr1:18216539-18217947 FORWARD LENGTH=377;>AT3G18780.1 | Symbols: ACT2, DER1, LSR2, ENL2 | actin 2 | chr3:6475535-64	Reproducible	cytosol	23810000	31608000	31046000	31327000	49327000	50232000	85242000	100050000	201240000	157860000	300300000	265640000	496790000	403820000	302760000	273240000	243930000	221070000	289170000	287140000	119470000	44875000	151570000	106950000	292190000	9073300	15523000	17288000	6193300	36613000	32342000	109980000	87944000	137890000	143840000	239360000	150270000	329630000	274590000	362680000	278640000	305860000	269300000	302740000	216940000	124500000
AT1G08640.1	>AT1G08640.1 | Symbols: CJD1 | Chloroplast J-like domain 1 | chr1:2748714-2751209 REVERSE LENGTH=294	Reproducible	plastid	1677400	1767600	1066400	0	1915700	28049000	150450000	214410000	200610000	142630000	197340000	169620000	92969000	54344000	30490000	26607000	773540	0	19596000	8864400	9449700	2920600	10896000	5412700	24202000	0	1112500	0	0	0	51323000	242230000	178240000	150750000	88293000	182380000	119740000	83779000	60441000	59008000	35764000	32447000	11415000	17993000	11112000	2710100
AT4G38510.4;AT4G38510.3;AT4G38510.2;AT4G38510.1;AT4G38510.5	>AT4G38510.4 | Symbols: | ATPase, V1 complex, subunit B protein | chr4:18011155-18014789 REVERSE LENGTH=487;>AT4G38510.3 | Symbols: | ATPase, V1 complex, subunit B protein | chr4:18011155-18014789 REVERSE LENGTH=487;>AT4G38510.2 | Symbols: | ATPase, V1	Reproducible	cytosol	1347700	1457300	0	158250	0	6668400	105970000	102450000	199910000	134570000	195730000	137620000	176050000	121050000	84447000	84144000	35996000	45356000	26015000	10622000	2407900	2403000	1024800	1620300	31735000	1362300	302530	558240	143660	0	8424300	77013000	100820000	190490000	130330000	230210000	145870000	133980000	108180000	91349000	58656000	82574000	61544000	22116000	13977000	134510
AT5G02940.1	>AT5G02940.1 | Symbols: | Protein of unknown function (DUF1012) | chr5:684671-689674 REVERSE LENGTH=813		mitochondrion	0	0	0	0	748750	23091000	77971000	113610000	198980000	51037000	170170000	99314000	140460000	71484000	20903000	11147000	11746000	7729700	16429000	20791000	2576400	0	6833400	1100900	13531000	0	0	1652400	0	0	44428000	186720000	122830000	86412000	49198000	108590000	27335000	130940000	88150000	71476000	42885000	22137000	29361000	21718000	7677800	2056200
AT4G20360.1	>AT4G20360.1 | Symbols: ATRAB8D, ATRABE1B, RABE1b | RAB GTPase homolog E1B | chr4:10990036-10991466 FORWARD LENGTH=476		plastid	66463000	115190000	88846000	45548000	54919000	39546000	81367000	97879000	198230000	154020000	247470000	259500000	492580000	457880000	452690000	469560000	515830000	650900000	428290000	535850000	166860000	64953000	212150000	132820000	515120000	21180000	98655000	114650000	61090000	45026000	18708000	49108000	47801000	99379000	66056000	150950000	160730000	319880000	253550000	374280000	323580000	566950000	477440000	337570000	330440000	171180000
AT5G54600.1;AT5G54600.2	>AT5G54600.1 | Symbols: | Translation protein SH3-like family protein | chr5:22183046-22184403 FORWARD LENGTH=198;>AT5G54600.2 | Symbols: | Translation protein SH3-like family protein | chr5:22183046-22184403 FORWARD LENGTH=179	Reproducible	plastid	6146400	18839000	47443000	147500000	216420000	160030000	217530000	147240000	195810000	123330000	125180000	87878000	111900000	43885000	13522000	4427100	5432600	3583500	9734100	16590000	1403200	227620	0	659050	6548800	0	45786000	134940000	152700000	231820000	140090000	139640000	105400000	194090000	172550000	226730000	130030000	144890000	62793000	11497000	6061400	344120	2960800	8045500	12209000	2418300
AT5G56670.1;AT4G29390.1;AT2G19750.1	>AT5G56670.1 | Symbols: | Ribosomal protein S30 family protein | chr5:22935413-22935981 REVERSE LENGTH=62;>AT4G29390.1 | Symbols: | Ribosomal protein S30 family protein | chr4:14465212-14465902 REVERSE LENGTH=62;>AT2G19750.1 | Symbols: | Ribosomal prote	Reproducible	cytosol,nucleus	3409800	11253000	32189000	131150000	190480000	170320000	195510000	187000000	191710000	167810000	238880000	113600000	156700000	102160000	52578000	18330000	16291000	12236000	39707000	10933000	5089800	1711300	3468000	2861800	32043000	0	4691700	44070000	83832000	37149000	22986000	18444000	93380000	80461000	100300000	208000000	166280000	182480000	94804000	61652000	31514000	33786000	39178000	17198000	25041000	26574000
AT1G74970.1	>AT1G74970.1 | Symbols: RPS9, TWN3 | ribosomal protein S9 | chr1:28157761-28159202 REVERSE LENGTH=208	Reproducible	plastid	0	0	0	0	4499900	17935000	324190000	321350000	188820000	80205000	79872000	14747000	16606000	9504700	4089600	0	1525400	656010	12613000	4740000	1698100	0	0	0	9321600	0	0	0	0	0	12491000	252140000	340470000	183210000	66839000	59475000	18073000	28729000	6986000	13255000	7691700	0	0	0	4044800	0
AT1G05190.1	>AT1G05190.1 | Symbols: emb2394 | Ribosomal protein L6 family | chr1:1502515-1503738 REVERSE LENGTH=223	Reproducible	plastid	6920800	22824000	89739000	209490000	248690000	175900000	229640000	247700000	187870000	111620000	179990000	112330000	119710000	44102000	31097000	16772000	20915000	18078000	40928000	32431000	12871000	5980100	14453000	11678000	24628000	9708400	95258000	232990000	239060000	371580000	177050000	266400000	204690000	208110000	107110000	151440000	167510000	141720000	68970000	38999000	11259000	10838000	17008000	23865000	17353000	7328800
AT5G20650.1	>AT5G20650.1 | Symbols: COPT5 | copper transporter 5 | chr5:6985481-6985921 REVERSE LENGTH=146		plasma membrane	0	0	0	0	30212000	23609000	60503000	94648000	186640000	112720000	201360000	98125000	160180000	87250000	46307000	43472000	26598000	16144000	21645000	17374000	7388300	3539000	9493700	7742200	32530000	0	1104100	0	0	0	23393000	73177000	108240000	143960000	100620000	136040000	82342000	102950000	95548000	86788000	64852000	39069000	43544000	27937000	18811000	9842000
AT2G38550.1	>AT2G38550.1 | Symbols: | Transmembrane proteins 14C | chr2:16132178-16134229 FORWARD LENGTH=335	Reproducible	plastid	0	0	0	0	0	5701600	111450000	117800000	185630000	92884000	195760000	137540000	166850000	97030000	68888000	41358000	19479000	14129000	58448000	31491000	9498900	2205900	9659100	12889000	46386000	0	0	0	0	0	39815000	184130000	125150000	200320000	127080000	236010000	189630000	191260000	130090000	93131000	63297000	86519000	56927000	25649000	17125000	6004100
AT1G59870.1	>AT1G59870.1 | Symbols: PEN3, PDR8, ATPDR8, ABCG36, ATABCG36 | ABC-2 and Plant PDR ABC-type transporter family protein | chr1:22034661-22039844 FORWARD LENGTH=1469		plasma membrane	2807500	4608700	0	1130800	0	4800700	13433000	42296000	184900000	155900000	486430000	469140000	949060000	799000000	675370000	448990000	283780000	196310000	492890000	538330000	199700000	79326000	204070000	161540000	402970000	12935000	15474000	6185900	4803700	5319900	4346800	47556000	62672000	161590000	132410000	446650000	341580000	862920000	861270000	975020000	748600000	566050000	811650000	1042700000	922650000	420680000
AT3G08580.2;AT3G08580.1	>AT3G08580.2 | Symbols: AAC1 | ADP/ATP carrier 1 | chr3:2605706-2607030 REVERSE LENGTH=381;>AT3G08580.1 | Symbols: AAC1 | ADP/ATP carrier 1 | chr3:2605706-2607030 REVERSE LENGTH=381	Reproducible	mitochondrion	9714700	16257000	14202000	15317000	10994000	15258000	48436000	81467000	183770000	159850000	464670000	539980000	1123800000	975700000	927630000	846910000	575910000	543810000	492110000	529490000	189980000	96211000	283340000	184840000	864200000	5992800	13896000	23965000	28180000	18947000	12213000	40040000	74127000	140010000	174670000	689450000	597130000	1320200000	1311300000	1517500000	1381600000	1284500000	1782800000	846670000	606720000	219090000
AT3G44310.3;AT3G44310.1;AT3G44310.2	>AT3G44310.3 | Symbols: NIT1, ATNIT1, NITI | nitrilase 1 | chr3:15986901-15988841 FORWARD LENGTH=346;>AT3G44310.1 | Symbols: NIT1, ATNIT1, NITI | nitrilase 1 | chr3:15986901-15988841 FORWARD LENGTH=346;>AT3G44310.2 | Symbols: NIT1, ATNIT1, NITI | nitrilase	Reproducible	peroxisome	451690	1444500	0	8096100	40276000	37326000	80926000	89287000	180700000	131920000	383750000	370020000	513010000	310930000	211510000	82982000	45284000	38410000	32437000	41129000	15873000	1440000	15834000	21257000	28257000	0	0	2044100	0	10416000	11384000	28678000	38989000	126570000	119550000	336020000	266940000	582630000	419910000	326490000	173060000	83353000	83734000	44620000	59949000	24350000
AT4G13940.1;AT4G13940.3;AT4G13940.2;AT4G13940.4	>AT4G13940.1 | Symbols: HOG1, EMB1395, SAHH1, MEE58, ATSAHH1 | S-adenosyl-L-homocysteine hydrolase | chr4:8054931-8056676 FORWARD LENGTH=485;>AT4G13940.3 | Symbols: HOG1, SAHH1 | S-adenosyl-L-homocysteine hydrolase | chr4:8054931-8056676 FORWARD LENGTH=440	Reproducible	cytosol	2083600	3531400	0	166080000	502550000	325840000	145040000	96299000	180230000	108240000	224330000	179480000	271140000	238570000	173300000	241120000	190190000	159340000	172970000	146980000	54944000	28538000	78976000	58337000	233350000	831520	4350500	13863000	66931000	386620000	115970000	86836000	70647000	161230000	139070000	292080000	223190000	337730000	200050000	278440000	170070000	273200000	182040000	219740000	209210000	104100000
AT4G03560.1	>AT4G03560.1 | Symbols: ATTPC1, TPC1, ATCCH1, FOU2 | two-pore channel 1 | chr4:1580253-1585691 FORWARD LENGTH=733	Reproducible	plasma membrane	617960	0	270400	0	1613800	8750000	89154000	139950000	180130000	118040000	148640000	79383000	86420000	43485000	9173000	9639100	7196800	1654200	4317100	8573000	1734600	1807500	1845700	2960400	13945000	1031100	0	0	0	3983600	37375000	89645000	60155000	130100000	67816000	105860000	69300000	128910000	46062000	50954000	25060000	14320000	5501400	4403300	13074000	490760
AT4G25650.1;AT4G25650.2	>AT4G25650.1 | Symbols: ACD1-LIKE, PTC52, TIC55-IV | ACD1-like | chr4:13081021-13083153 REVERSE LENGTH=536;>AT4G25650.2 | Symbols: ACD1-LIKE, PTC52, TIC55-IV | ACD1-like | chr4:13081021-13083153 REVERSE LENGTH=559	Reproducible	plastid	0	0	0	0	2279200	21130000	179130000	164510000	178900000	64536000	159050000	110810000	154140000	92703000	72136000	37706000	28369000	12290000	20380000	25792000	4107700	146980	8234700	3671900	34442000	0	0	0	0	0	34945000	227390000	119260000	165800000	77786000	148120000	110020000	132500000	79157000	72948000	48261000	83627000	69692000	44826000	20466000	5683800
AT4G34670.1	>AT4G34670.1 | Symbols: | Ribosomal protein S3Ae | chr4:16548724-16550222 FORWARD LENGTH=262	Reproducible	cytosol	0	923300	1783500	22954000	73712000	99930000	266750000	203030000	177700000	106880000	154120000	90205000	106900000	25258000	13916000	8039100	4326500	4713800	15203000	15729000	6545000	1769800	7926400	5459900	20193000	277260	1066100	5203800	10624000	70515000	107880000	197550000	182140000	190640000	153520000	192580000	118800000	160940000	44676000	31502000	1146700	609240	3884700	6767500	14884000	5967500
AT3G56150.2;AT3G56150.1	>AT3G56150.2 | Symbols: EIF3C | eukaryotic translation initiation factor 3C | chr3:20833790-20836820 REVERSE LENGTH=900;>AT3G56150.1 | Symbols: EIF3C, ATEIF3C-1, EIF3C-1, ATTIF3C1, TIF3C1 | eukaryotic translation initiation factor 3C | chr3:20833790-208368	Reproducible	cytosol,nucleus	0	0	224440	0	0	682890	10804000	52826000	177040000	105050000	123870000	46763000	54061000	19087000	12561000	11353000	5709500	5744700	10954000	9625800	5089500	953310	9228100	6776000	5867600	0	0	0	332310	3225200	1155100	15098000	57971000	149880000	87247000	93334000	39177000	61374000	35487000	35767000	34170000	38258000	35575000	17098000	18478000	10313000
AT5G13490.2;AT5G13490.1;AT4G28390.1	>AT5G13490.2 | Symbols: AAC2 | ADP/ATP carrier 2 | chr5:4336034-4337379 FORWARD LENGTH=385;>AT5G13490.1 | Symbols: AAC2 | ADP/ATP carrier 2 | chr5:4336034-4337379 FORWARD LENGTH=385;>AT4G28390.1 | Symbols: AAC3, ATAAC3 | ADP/ATP carrier 3 | chr4:14041486-1	Reproducible	mitochondrion	7343500	12389000	3123000	2980300	4618700	7941600	54403000	74628000	175770000	155320000	512640000	557600000	1406200000	1182300000	1146800000	1113900000	981040000	707940000	560050000	505270000	130580000	59298000	219040000	202600000	1090000000	681950	1867600	0	0	0	9117500	47712000	81540000	223380000	286940000	822410000	777140000	1708500000	1499100000	1962300000	1510700000	2281800000	1689700000	772840000	504190000	186730000
AT5G23900.1	>AT5G23900.1 | Symbols: | Ribosomal protein L13e family protein | chr5:8064176-8065081 REVERSE LENGTH=206	Reproducible	cytosol	0	0	0	0	0	1998000	35684000	82014000	173880000	114470000	238740000	201330000	226970000	81068000	35500000	15448000	11592000	12185000	26425000	14689000	4023000	1186200	3854700	3887800	20961000	0	0	522550	0	0	0	26401000	47776000	151550000	147030000	349830000	297230000	366910000	139900000	70917000	24580000	16830000	11492000	16172000	19847000	3870200
AT5G47210.1;AT5G47210.3;AT5G47210.2	>AT5G47210.1 | Symbols: | Hyaluronan / mRNA binding family | chr5:19169222-19171012 REVERSE LENGTH=357;>AT5G47210.3 | Symbols: | Hyaluronan / mRNA binding family | chr5:19169388-19171012 REVERSE LENGTH=301;>AT5G47210.2 | Symbols: | Hyaluronan / mRNA bin	Reproducible	nucleus	125210000	192590000	423910000	1199800000	1410800000	930220000	331850000	286280000	172240000	80825000	110950000	66981000	77259000	74162000	49298000	116230000	13500000	9970700	44838000	46920000	23812000	9792400	22086000	19205000	65659000	33811000	376680000	859010000	1135000000	2128700000	889500000	541080000	140330000	139730000	91877000	113280000	68822000	123380000	78482000	132810000	46798000	43140000	32540000	55433000	78702000	39250000
AT2G33210.2;AT2G33210.1	>AT2G33210.2 | Symbols: HSP60-2 | heat shock protein 60-2 | chr2:14075093-14078568 REVERSE LENGTH=580;>AT2G33210.1 | Symbols: HSP60-2 | heat shock protein 60-2 | chr2:14075093-14078568 REVERSE LENGTH=585	Reproducible	mitochondrion	1234300	392310	0	238870	543920	0	1211100	72844000	172190000	53647000	21969000	3482800	840490	0	8695500	5960900	1398300	3278800	6802400	4844000	0	0	936320	1407400	4741000	0	2484200	0	1881300	0	0	376420	47190000	134590000	42823000	8969700	1061000	2074100	1489200	5949500	3374500	21537000	11784000	9924400	8069400	2324500
AT2G21580.2;AT2G21580.1	>AT2G21580.2 | Symbols: | Ribosomal protein S25 family protein | chr2:9236629-9237510 FORWARD LENGTH=107;>AT2G21580.1 | Symbols: | Ribosomal protein S25 family protein | chr2:9236629-9237510 FORWARD LENGTH=108	Reproducible	cytosol,nucleus	0	498870	2582400	16539000	63708000	56600000	250180000	229350000	170810000	55616000	82639000	47077000	61594000	22146000	10620000	4564100	4775500	2508400	6999200	7270800	0	1329900	2285500	1608600	5666000	0	246520	1033900	5456500	27291000	87844000	228950000	136460000	181980000	85170000	133070000	76758000	109940000	20616000	20423000	5595800	8194100	8882400	5570000	7693200	6368600
AT3G02080.1	>AT3G02080.1 | Symbols: | Ribosomal protein S19e family protein | chr3:364138-365161 REVERSE LENGTH=143	Reproducible	cytosol	3987400	24265000	83493000	213690000	311110000	191150000	319530000	209530000	170000000	71919000	68851000	32230000	23942000	10217000	11671000	8133800	11783000	8691100	19110000	7935400	7493000	1705900	4948300	5184300	12768000	0	40440000	213100000	228170000	352120000	186970000	240510000	118360000	176740000	106260000	86100000	50875000	28228000	10075000	8922100	5754100	0	5283900	8458300	10143000	6672400
AT5G28060.1	>AT5G28060.1 | Symbols: | Ribosomal protein S24e family protein | chr5:10069791-10070792 REVERSE LENGTH=133	Reproducible	cytosol	5598400	13633000	20238000	113790000	187390000	207340000	551330000	219060000	168590000	91396000	100540000	42802000	35253000	32396000	41957000	55277000	61280000	66784000	30469000	10688000	10190000	4906000	12628000	12984000	37842000	0	3812400	56538000	58781000	96942000	140310000	220220000	177930000	185890000	133940000	224030000	148890000	73442000	24338000	25566000	9692300	42622000	23784000	24448000	11933000	16425000
AT5G46430.2;AT5G46430.1	>AT5G46430.2 | Symbols: | Ribosomal protein L32e | chr5:18833429-18834409 FORWARD LENGTH=133;>AT5G46430.1 | Symbols: | Ribosomal protein L32e | chr5:18833429-18834409 FORWARD LENGTH=133	Reproducible	cytosol	895000	0	0	0	6531100	7586200	74955000	79547000	167020000	89956000	236820000	219020000	270640000	101350000	64404000	20280000	25640000	22962000	22146000	17735000	4903200	3334000	0	3547600	20350000	0	0	0	2207400	6071500	13647000	45453000	47583000	172580000	141520000	335940000	337850000	455650000	206800000	127530000	49614000	36119000	12690000	27495000	26271000	14835000
AT3G53890.2;AT3G53890.1	>AT3G53890.2 | Symbols: | Ribosomal protein S21e | chr3:19955582-19956049 REVERSE LENGTH=82;>AT3G53890.1 | Symbols: | Ribosomal protein S21e | chr3:19955582-19956049 REVERSE LENGTH=82	Reproducible	cytosol	141990000	359120000	463180000	620500000	552110000	413320000	418630000	222620000	165060000	91464000	64112000	40691000	37741000	33792000	42645000	48701000	67433000	63406000	51353000	30769000	362470	0	7927600	16885000	29809000	133170000	703290000	1248400000	885020000	923200000	361000000	321420000	186470000	106880000	64869000	121710000	4777400	56908000	30423000	28976000	35144000	87251000	47515000	44664000	21567000	17513000
AT1G43890.3;AT1G43890.2;AT1G43890.1	>AT1G43890.3 | Symbols: ATRAB18, ATRABC1, RAB18-1, RABC1, ATRAB-C1, RAB18 | RAB GTPASE HOMOLOG B18 | chr1:16646934-16648395 FORWARD LENGTH=212;>AT1G43890.2 | Symbols: ATRAB18, ATRABC1, RAB18-1, RABC1, ATRAB-C1, RAB18 | RAB GTPASE HOMOLOG B18 | chr1:1664693		cytosol	935610	0	3406600	0	5520100	10417000	49337000	105810000	164090000	30775000	255410000	115570000	94421000	164080000	104340000	63901000	0	11612000	24871000	24910000	10274000	2315800	13292000	8656000	69908000	0	0	0	0	0	11713000	28067000	48035000	144210000	95665000	167170000	125520000	174890000	192430000	224070000	195810000	97505000	105230000	52369000	62858000	15549000
AT2G44120.1;AT2G44120.2	>AT2G44120.1 | Symbols: | Ribosomal protein L30/L7 family protein | chr2:18249227-18250402 REVERSE LENGTH=242;>AT2G44120.2 | Symbols: | Ribosomal protein L30/L7 family protein | chr2:18249227-18250417 REVERSE LENGTH=247	Reproducible	cytosol	0	0	0	1876900	9892100	6269000	38476000	53899000	162030000	138710000	456800000	331510000	494330000	251130000	80007000	41596000	52451000	48110000	51716000	35364000	11427000	2939400	13932000	15427000	26010000	0	0	0	0	4573000	3348800	19146000	22800000	94097000	233160000	648540000	575440000	444210000	179190000	107820000	25104000	25088000	11375000	15373000	22627000	4321600
AT4G14070.1	>AT4G14070.1 | Symbols: AAE15 | acyl-activating enzyme 15 | chr4:8112122-8118039 REVERSE LENGTH=727		plastid	422990	0	0	0	4765500	41175000	210700000	203880000	161740000	144220000	161580000	121500000	147300000	97514000	66695000	48939000	58261000	67439000	15373000	20057000	6520100	3067000	14521000	8600800	44062000	0	0	0	0	0	66496000	264010000	158300000	154820000	109590000	160020000	103780000	106250000	81507000	81662000	77899000	106850000	113290000	33505000	18848000	4942200
ATCG01130.1	>ATCG01130.1 | Symbols: YCF1.2 | Ycf1 protein | chrC:123884-129244 REVERSE LENGTH=1786		plastid	1119600	0	7002600	890470	0	11352000	116660000	160200000	160390000	90998000	137750000	99663000	124660000	75311000	62057000	40499000	2821000	1727200	27174000	16506000	4138100	0	7479300	4227800	45975000	0	0	2712100	0	0	44887000	314610000	205380000	172870000	70094000	122550000	72513000	146910000	92254000	116250000	58766000	35989000	49896000	16318000	23089000	511960
AT3G16780.1	>AT3G16780.1 | Symbols: | Ribosomal protein L19e family protein | chr3:5708982-5710249 FORWARD LENGTH=209	Reproducible	cytosol	0	0	0	0	31576000	19644000	75993000	105250000	160080000	78659000	179330000	137570000	141080000	68480000	23896000	15542000	15367000	1803300	21517000	17326000	4551300	1728400	0	3701400	11205000	0	0	0	0	5677700	17159000	79805000	92377000	205960000	148570000	299350000	176940000	242850000	98613000	40533000	14736000	16212000	0	10942000	13516000	5753100
AT2G27710.3;AT2G27710.2;AT2G27710.1;AT2G27710.4	>AT2G27710.3 | Symbols: | 60S acidic ribosomal protein family | chr2:11816929-11817670 FORWARD LENGTH=115;>AT2G27710.2 | Symbols: | 60S acidic ribosomal protein family | chr2:11816929-11817670 FORWARD LENGTH=115;>AT2G27710.1 | Symbols: | 60S acidic ribo	Reproducible	cytosol	2805100	1683600	39933000	210170000	241360000	154210000	61793000	117970000	160020000	153090000	428980000	397070000	383550000	138390000	56292000	55045000	1197800	1002900	23856000	35460000	2908300	0	2594000	10088000	3781900	0	5577100	17820000	58929000	220350000	112060000	127310000	72093000	137900000	105180000	205060000	180060000	469640000	175070000	110720000	34219000	1780500	460710	18889000	33664000	16958000
AT3G47370.3;AT3G47370.2;AT3G47370.1	>AT3G47370.3 | Symbols: | Ribosomal protein S10p/S20e family protein | chr3:17453671-17454437 REVERSE LENGTH=122;>AT3G47370.2 | Symbols: | Ribosomal protein S10p/S20e family protein | chr3:17453671-17454437 REVERSE LENGTH=122;>AT3G47370.1 | Symbols: | R	Reproducible	cytosol	0	1730500	17069000	52223000	115570000	88804000	153040000	186560000	158990000	50468000	37527000	16872000	9819200	7937700	2043800	1028900	0	1904900	3316500	5639700	0	735240	4528100	3371500	0	0	14130000	50928000	43410000	157070000	69181000	134040000	137470000	214660000	49826000	33492000	6447300	16055000	3669900	3204800	4215300	0	5176400	4971400	10055000	7234000
ATCG00750.1	>ATCG00750.1 | Symbols: RPS11 | ribosomal protein S11 | chrC:78960-79376 REVERSE LENGTH=138	Reproducible	plastid	2052300	0	1289100	0	4234900	10582000	93422000	113600000	157310000	78698000	160930000	97100000	139080000	83707000	48269000	34630000	23946000	23533000	31513000	40796000	12034000	3597100	14867000	9864000	45529000	0	0	0	0	1150200	11019000	74601000	118600000	214800000	129450000	230620000	197590000	274810000	147820000	95461000	63469000	61858000	16591000	32734000	20869000	14776000
AT1G80410.1;AT1G80410.2	>AT1G80410.1 | Symbols: EMB2753 | tetratricopeptide repeat (TPR)-containing protein | chr1:30227963-30234832 REVERSE LENGTH=897;>AT1G80410.2 | Symbols: EMB2753 | tetratricopeptide repeat (TPR)-containing protein | chr1:30227779-30234832 REVERSE LENGTH=911	Reproducible	nucleus	0	0	0	57804000	233510000	219040000	285520000	195040000	156500000	63383000	84842000	49979000	32747000	20213000	12462000	8321000	8603100	3525500	16539000	21723000	5898900	2788900	6821200	12248000	17328000	0	0	2866500	26782000	221810000	172630000	209830000	131980000	126880000	51779000	66733000	49036000	60905000	29650000	23614000	13537000	28479000	16407000	10871000	13397000	8139300
AT5G16660.2;AT5G16660.1	>AT5G16660.2 | Symbols: | unknown protein; FUNCTIONS IN: molecular_function unknown; INVOLVED IN: biological_process unknown; LOCATED IN: chloroplast, membrane; EXPRESSED IN: 23 plant structures; EXPRESSED DURING: 14 growth stages; BEST Arabidopsis thalia	Reproducible	plastid	0	0	0	0	0	4004600	109700000	155260000	155630000	106900000	198810000	148750000	203890000	221490000	112820000	138920000	110080000	121470000	36347000	29392000	4398800	2369400	8997400	10068000	90049000	0	0	0	0	0	13619000	166010000	164170000	179950000	147280000	292680000	162330000	263640000	202860000	168110000	154910000	214400000	100990000	63977000	35114000	9085000
AT3G55750.1	>AT3G55750.1 | Symbols: | Ribosomal protein L35Ae family protein | chr3:20698641-20699553 FORWARD LENGTH=111	Reproducible	cytosol	204280	0	3146200	17611000	21748000	32258000	77199000	78743000	155570000	176460000	369190000	243340000	239640000	123280000	50673000	33519000	27319000	20900000	15287000	15518000	5549100	1825900	5901000	5166300	12305000	0	1832500	1025500	0	5259800	9288700	39129000	22778000	137990000	202400000	505640000	417800000	409190000	190640000	92087000	38922000	27108000	28778000	13160000	14660000	7936100
AT1G77590.1	>AT1G77590.1 | Symbols: LACS9 | long chain acyl-CoA synthetase 9 | chr1:29148501-29151776 REVERSE LENGTH=691	Reproducible	plastid	0	0	322840	3066000	12725000	27106000	100260000	129680000	154500000	57174000	104800000	76005000	133130000	60704000	36853000	19852000	11161000	22414000	13791000	21530000	6943500	6083300	14140000	2273400	6803500	0	0	0	1570500	2929500	45864000	158910000	98875000	112620000	51648000	105150000	51991000	108140000	64142000	49044000	37593000	31247000	41800000	12802000	7352200	6454300
ATCG00780.1	>ATCG00780.1 | Symbols: RPL14 | ribosomal protein L14 | chrC:80696-81064 REVERSE LENGTH=122		plastid	5554800	6521900	10055000	34243000	87615000	78835000	94502000	127340000	154200000	90634000	148850000	111560000	192920000	106270000	67412000	47851000	57275000	37714000	27340000	40423000	15636000	1452800	20237000	17367000	38887000	2365600	7921500	20623000	31608000	126390000	116340000	216120000	127690000	217440000	119700000	163170000	101950000	219790000	112620000	157630000	105770000	94813000	78754000	41420000	35669000	13435000
AT5G25980.2;AT5G25980.3;AT5G25980.1	>AT5G25980.2 | Symbols: TGG2, BGLU37 | glucoside glucohydrolase 2 | chr5:9072730-9075477 FORWARD LENGTH=547;>AT5G25980.3 | Symbols: TGG2, BGLU37 | glucoside glucohydrolase 2 | chr5:9072730-9075143 FORWARD LENGTH=467;>AT5G25980.1 | Symbols: TGG2, BGLU37 | g	Reproducible	vacuole	1621500	10199000	216030000	1352100000	1661700000	840020000	245130000	160910000	153910000	111500000	172070000	188680000	452070000	488800000	698480000	704840000	382150000	440660000	444580000	550690000	191950000	79839000	288900000	214390000	962830000	0	9621800	89286000	533810000	1405500000	386320000	208660000	131400000	136700000	119870000	331180000	277600000	636280000	819560000	1263700000	1482100000	1643200000	1700000000	938530000	600750000	221640000
ATCG00380.1	>ATCG00380.1 | Symbols: RPS4 | chloroplast ribosomal protein S4 | chrC:45223-45828 REVERSE LENGTH=201	Reproducible	plastid	817290	0	3893600	16654000	33445000	27619000	156530000	229840000	153670000	144540000	244350000	154500000	204210000	98711000	38571000	31311000	20202000	24983000	32156000	29955000	8717600	4386200	10667000	8199900	26607000	0	1517400	11860000	13816000	56156000	33887000	144970000	184080000	282960000	202480000	337690000	213990000	316840000	195740000	95079000	49428000	31881000	28401000	26820000	23966000	7828700
ATCG00800.1	>ATCG00800.1 | Symbols: | structural constituent of ribosome | chrC:82826-83482 REVERSE LENGTH=218	Reproducible	plastid	3104800	0	2802200	3244600	8683800	13117000	82197000	164310000	153250000	71530000	93531000	57326000	75364000	48583000	43232000	15824000	10471000	7711000	17273000	37292000	4892600	2014000	11123000	4296300	23899000	0	3189700	1661100	1558900	7058300	14167000	109550000	116320000	127100000	71281000	113990000	81509000	123470000	75603000	94788000	70435000	55060000	56157000	40396000	34650000	2910900
AT3G63140.1	>AT3G63140.1 | Symbols: CSP41A | chloroplast stem-loop binding protein of 41 kDa | chr3:23327006-23328620 REVERSE LENGTH=406	Reproducible	plastid	92809000	424860000	1069300000	877810000	520190000	335270000	85262000	95790000	149680000	69640000	193780000	107420000	174750000	208640000	249830000	301610000	194600000	205460000	271400000	291460000	67174000	26942000	90364000	69786000	371630000	7956500	334500000	889110000	621520000	553770000	104600000	86337000	68290000	159200000	163860000	249540000	188750000	278560000	254080000	385830000	422310000	551610000	370200000	246420000	236510000	94395000
AT1G06680.2;AT1G06680.1	>AT1G06680.2 | Symbols: PSBP-1, OEE2, PSII-P | photosystem II subunit P-1 | chr1:2048076-2049186 FORWARD LENGTH=219;>AT1G06680.1 | Symbols: PSBP-1, OEE2, PSII-P, OE23 | photosystem II subunit P-1 | chr1:2047940-2049186 FORWARD LENGTH=263		plastid	1504100000	1460300000	882560000	432250000	287780000	282900000	131940000	129380000	149640000	113200000	210700000	198680000	739200000	2134600000	3476600000	3627700000	1590900000	1527600000	519650000	532710000	122800000	83504000	146840000	123370000	2786700000	434780000	989340000	587840000	310840000	198900000	107520000	119460000	55391000	94093000	146700000	313620000	265380000	459790000	624060000	2332100000	2271400000	2237200000	1426800000	1728300000	1174700000	146990000
AT3G14420.2;AT3G14420.1;AT3G14420.3;AT3G14420.4;AT3G14420.5;AT3G14420.6	>AT3G14420.2 | Symbols: | Aldolase-type TIM barrel family protein | chr3:4821804-4823899 FORWARD LENGTH=367;>AT3G14420.1 | Symbols: | Aldolase-type TIM barrel family protein | chr3:4821804-4823899 FORWARD LENGTH=367;>AT3G14420.3 | Symbols: | Aldolase-ty		peroxisome	14151000	37442000	170580000	840940000	1049700000	510190000	171830000	142140000	147450000	87099000	206020000	176900000	265410000	349350000	286470000	310460000	309040000	349540000	277360000	372210000	140840000	71537000	202710000	183330000	492900000	8079800	54474000	411040000	741330000	1470700000	319220000	167500000	132600000	97718000	104230000	202180000	150160000	277760000	298630000	531410000	967240000	1637300000	1537600000	631790000	453330000	179620000
AT5G28540.1	>AT5G28540.1 | Symbols: BIP1 | heat shock protein 70 (Hsp 70) family protein | chr5:10540665-10543274 REVERSE LENGTH=669		endoplasmic reticulum	114820000	315780000	385620000	275560000	188100000	124610000	82961000	72215000	143290000	84686000	215790000	175340000	340550000	310460000	296580000	393950000	399960000	363200000	164840000	146360000	64860000	29818000	82580000	67838000	249530000	36473000	251180000	330090000	187350000	169840000	94905000	157980000	144050000	287190000	231570000	492280000	395850000	521950000	420970000	487280000	431980000	724300000	476790000	270710000	192450000	85148000
AT3G54210.1	>AT3G54210.1 | Symbols: | Ribosomal protein L17 family protein | chr3:20067672-20068385 REVERSE LENGTH=211	Reproducible	plastid	0	0	0	17531000	44884000	66098000	127250000	134240000	143100000	88076000	179450000	106360000	135300000	57458000	29458000	17526000	11118000	19642000	25333000	17501000	3350100	843450	5937200	3607600	30288000	1097500	532440	930710	5863500	38263000	72778000	148590000	150910000	202190000	142010000	239130000	165920000	200320000	97424000	60555000	39522000	35838000	15813000	17270000	12926000	2446000
ATCG01020.1	>ATCG01020.1 | Symbols: RPL32 | ribosomal protein L32 | chrC:113449-113607 FORWARD LENGTH=52	Reproducible	plastid	1986400	0	8042900	25460000	44638000	36076000	142780000	120680000	142420000	103970000	117000000	79107000	113330000	150490000	35399000	26685000	30347000	24971000	17131000	18984000	6036300	0	5955000	9261900	19425000	0	5324700	17299000	22647000	57887000	66612000	155680000	144760000	174270000	109110000	171680000	143930000	144710000	88866000	72031000	43634000	32513000	29445000	20017000	15467000	4361200
AT3G44890.1	>AT3G44890.1 | Symbols: RPL9 | ribosomal protein L9 | chr3:16386505-16387963 FORWARD LENGTH=197	Reproducible	plastid	39536000	85879000	137240000	128710000	155420000	91592000	77080000	112460000	141820000	97907000	192640000	129320000	118190000	88952000	58826000	41868000	17983000	25875000	53074000	44392000	18208000	4948400	19029000	14121000	45503000	32536000	217760000	261360000	185050000	228750000	80078000	116490000	79876000	119730000	89326000	188500000	145700000	233730000	114950000	75355000	71903000	47430000	73655000	45748000	42496000	16972000
AT2G36620.1	>AT2G36620.1 | Symbols: RPL24A | ribosomal protein L24 | chr2:15350548-15351819 REVERSE LENGTH=164	Reproducible	cytosol	1809100	2896800	0	953120	6288100	18127000	139030000	91732000	141360000	119390000	299450000	231700000	198120000	120500000	69432000	35628000	28990000	24437000	40801000	22557000	14403000	9968700	15065000	9183600	31646000	70356	0	0	0	2868900	21747000	54377000	85020000	330060000	239340000	789090000	434260000	311140000	141170000	82094000	38974000	26429000	26668000	25465000	19020000	21966000
AT4G33625.1;AT4G33625.2	>AT4G33625.1 | Symbols: | FUNCTIONS IN: molecular_function unknown; INVOLVED IN: biological_process unknown; LOCATED IN: plasma membrane, vacuole; EXPRESSED IN: cultured cell; CONTAINS InterPro DOMAIN/s: Golgi apparatus membrane protein TVP15 (InterPro:IP	Reproducible	plasma membrane	0	0	0	0	5385300	9410800	52078000	81900000	140580000	83708000	124530000	90380000	89174000	57438000	34514000	16510000	2841400	0	4513000	3585400	1143800	0	1919000	5221500	11031000	0	0	0	0	0	20027000	96535000	82458000	119590000	74277000	114660000	62381000	92799000	49240000	17549000	11987000	1270200	8653300	2310300	5384800	1912000
AT4G33010.1;AT4G33010.2	>AT4G33010.1 | Symbols: AtGLDP1, GLDP1 | glycine decarboxylase P-protein 1 | chr4:15926852-15931150 REVERSE LENGTH=1037;>AT4G33010.2 | Symbols: AtGLDP1, GLDP1 | glycine decarboxylase P-protein 1 | chr4:15927133-15931150 REVERSE LENGTH=976	Reproducible	mitochondrion	0	1328400	9479500	1482600000	4239900000	2571500000	703190000	409180000	140070000	92029000	82561000	50699000	187590000	169700000	201800000	238340000	184670000	204030000	219950000	262270000	65433000	40272000	94212000	91567000	399820000	0	0	94023000	801380000	5268800000	2271900000	1078600000	453400000	140610000	77947000	99148000	50028000	136830000	110550000	323900000	512330000	1730300000	1513000000	923370000	724830000	263250000
AT2G27530.2;AT2G27530.1	>AT2G27530.2 | Symbols: PGY1 | Ribosomal protein L1p/L10e family | chr2:11763443-11764570 REVERSE LENGTH=216;>AT2G27530.1 | Symbols: PGY1 | Ribosomal protein L1p/L10e family | chr2:11763443-11764570 REVERSE LENGTH=216	Reproducible	cytosol	44777000	114610000	235500000	304300000	271190000	183200000	167010000	170050000	138020000	67461000	109420000	72963000	60029000	11109000	5523800	1992500	765870	876740	12530000	17303000	4654100	4342600	11110000	4156300	7565600	16037000	136320000	263300000	224770000	336570000	111380000	119490000	119600000	84398000	61812000	95966000	76008000	128710000	24842000	11200000	2486800	5335200	1712700	8141200	6339900	14012000
AT2G46280.2;AT2G46280.1;AT2G46280.3	>AT2G46280.2 | Symbols: TRIP-1, TIF3I1 | TGF-beta receptor interacting protein 1 | chr2:19003656-19005393 REVERSE LENGTH=328;>AT2G46280.1 | Symbols: TRIP-1, TIF3I1 | TGF-beta receptor interacting protein 1 | chr2:19003656-19005393 REVERSE LENGTH=328;>AT2G4		cytosol	3174400	8686300	8678500	3373400	4594100	0	21535000	63695000	137910000	120770000	170060000	60303000	60768000	36626000	18988000	14018000	2876500	1737900	9944100	33293000	11274000	2415400	14648000	9503900	21346000	0	1742400	3938100	612510	1540800	1042500	10345000	39012000	139720000	106490000	118510000	50687000	51291000	32734000	42846000	30503000	48525000	24543000	17653000	14867000	17730000
AT4G23850.1	>AT4G23850.1 | Symbols: LACS4 | AMP-dependent synthetase and ligase family protein | chr4:12403720-12408263 REVERSE LENGTH=666		peroxisome	1341900	148790	2871600	2636900	5482000	24061000	69613000	72819000	137420000	88699000	217260000	153380000	369760000	313190000	183210000	139380000	68791000	31046000	88626000	81600000	17854000	3129400	24374000	17426000	90529000	0	0	0	0	2242000	15770000	85136000	50424000	53318000	58545000	121970000	72436000	169800000	139380000	233880000	166630000	154800000	162910000	182390000	135350000	29736000
AT4G11010.1	>AT4G11010.1 | Symbols: NDPK3 | nucleoside diphosphate kinase 3 | chr4:6732780-6734298 REVERSE LENGTH=238		mitochondrion	4194400	2070000	35131000	185630000	247880000	148850000	91223000	126960000	136560000	77206000	191200000	204360000	274870000	119050000	74693000	29085000	24550000	31074000	57973000	57087000	11278000	4452300	16922000	17347000	73627000	0	0	29318000	100390000	205020000	78555000	113700000	79424000	117060000	87669000	194980000	167810000	368930000	171570000	116400000	74794000	45724000	36088000	61141000	45446000	8997000
AT5G58070.1	>AT5G58070.1 | Symbols: ATTIL, TIL | temperature-induced lipocalin | chr5:23500512-23501156 REVERSE LENGTH=186	Reproducible	cytosol	335850	646900	0	0	7408900	12063000	69309000	89122000	136480000	95739000	207860000	177610000	298110000	263500000	165850000	105840000	8404900	16791000	63167000	72300000	8004000	6524200	25553000	10119000	94508000	1846900	2164500	0	0	4115200	16394000	67705000	55972000	100110000	65121000	139150000	130510000	252630000	211760000	228700000	141750000	101930000	133400000	150070000	141950000	56569000
AT5G13510.1	>AT5G13510.1 | Symbols: | Ribosomal protein L10 family protein | chr5:4341294-4341956 FORWARD LENGTH=220	Reproducible	plastid	9081200	19582000	101150000	279970000	396600000	221510000	204960000	170670000	135090000	64657000	97189000	68960000	89537000	59403000	27104000	12968000	6447400	7284300	9824500	20790000	5481700	4905200	10164000	5323000	24339000	6858300	42409000	179020000	217050000	399310000	161730000	220090000	137160000	101550000	59980000	88934000	47518000	113730000	66518000	70187000	52713000	25799000	49233000	26479000	11791000	7661700
AT3G57290.1	>AT3G57290.1 | Symbols: EIF3E, TIF3E1, ATEIF3E-1, INT-6, ATINT6, INT6 | eukaryotic translation initiation factor 3E | chr3:21196786-21199073 REVERSE LENGTH=441	Reproducible	cytosol	1493800	0	0	0	0	0	9595700	36268000	134780000	64090000	81979000	29529000	49944000	43609000	19402000	541470	3550500	12950000	209720	6904100	1531800	0	1169500	1986300	10831000	0	0	1224200	0	0	0	17872000	32345000	109700000	61590000	90536000	51063000	39830000	32192000	58405000	12234000	4433600	5647200	14240000	19546000	5018200
AT2G38140.1	>AT2G38140.1 | Symbols: PSRP4 | plastid-specific ribosomal protein 4 | chr2:15980948-15981459 FORWARD LENGTH=118	Reproducible	plastid	0	948620	1559300	2968800	7258800	10355000	213160000	186980000	134710000	43186000	35654000	8766200	7613700	4905400	5058700	2833600	0	0	6370600	4942300	1066900	0	0	1459100	4559400	0	0	166480	1950200	1863400	7494300	182290000	135830000	117090000	27979000	31204000	10711000	18077000	2898400	3028400	2190800	3818900	2718300	3697900	4326800	1533500
AT5G10450.2;AT5G10450.1;AT5G10450.3;AT5G10450.4	>AT5G10450.2 | Symbols: GRF6, AFT1, 14-3-3lambda | G-box regulating factor 6 | chr5:3284452-3286261 REVERSE LENGTH=246;>AT5G10450.1 | Symbols: GRF6, AFT1, 14-3-3lambda | G-box regulating factor 6 | chr5:3284452-3286261 REVERSE LENGTH=248;>AT5G10450.3 | Sym	Reproducible	cytosol	134350000	254180000	239870000	118770000	98806000	81854000	26697000	41179000	134050000	82978000	215360000	144770000	184080000	166710000	194750000	230890000	287230000	302580000	196350000	187560000	63055000	26137000	68618000	66393000	196050000	16417000	129820000	133840000	46096000	56663000	23105000	60216000	46294000	113600000	95303000	228270000	123790000	222280000	236840000	229690000	193110000	199100000	264550000	288190000	313240000	138620000
AT2G39730.2	>AT2G39730.2 | Symbols: RCA | rubisco activase | chr2:16571046-16573345 REVERSE LENGTH=446	Reproducible	plastid	134430000	109480000	84475000	37237000	31116000	23782000	44842000	93347000	133780000	83507000	236460000	233290000	373950000	414690000	483530000	355530000	182430000	225140000	804230000	1437600000	1097600000	168300000	587150000	300320000	591710000	14918000	130520000	86048000	34579000	37477000	22357000	120020000	68786000	233380000	119400000	250920000	212390000	876650000	496590000	553400000	456140000	343830000	324530000	458740000	676300000	450020000
AT3G61110.1;AT2G45710.1	>AT3G61110.1 | Symbols: ARS27A, RS27A | ribosomal protein S27 | chr3:22611710-22612632 FORWARD LENGTH=86;>AT2G45710.1 | Symbols: | Zinc-binding ribosomal protein family protein | chr2:18831243-18831999 FORWARD LENGTH=84		cytosol	1954900	7883700	3619600	7920300	18365000	19361000	87049000	88369000	131200000	92861000	179580000	142150000	164160000	127200000	75117000	84714000	53750000	45352000	38527000	20033000	14676000	6211200	15432000	6471500	23726000	2654400	8195800	6435300	4818700	8856900	23028000	87210000	89894000	162000000	99292000	215500000	166100000	213340000	125410000	112110000	79563000	89928000	85919000	54271000	44795000	33319000
AT5G42960.1	>AT5G42960.1 | Symbols: | unknown protein; FUNCTIONS IN: molecular_function unknown; INVOLVED IN: biological_process unknown; LOCATED IN: mitochondrion, chloroplast, plastid, chloroplast envelope; EXPRESSED IN: 24 plant structures; EXPRESSED DURING: 13 gr	Reproducible	extracellular	0	0	0	0	859570	13079000	143800000	127480000	129130000	52487000	77392000	58040000	92769000	82419000	68080000	66264000	92858000	79449000	26954000	10597000	648190	2111600	11496000	5415900	42160000	0	0	0	0	0	26303000	157380000	106090000	113930000	84146000	173700000	114590000	80738000	54085000	69786000	44053000	111960000	68624000	23174000	8332100	258090
AT3G62700.1	>AT3G62700.1 | Symbols: ATMRP10, MRP10, ABCC14 | multidrug resistance-associated protein 10 | chr3:23190428-23195727 REVERSE LENGTH=1539		plasma membrane	0	0	0	0	188450	444430	25544000	79934000	128600000	81790000	158030000	86530000	102290000	49951000	22900000	12915000	3925100	4267500	1683800	7023800	382980	447840	2385600	2172500	9549100	0	0	0	0	0	729660	60149000	77047000	109270000	52940000	81276000	50424000	98761000	61259000	48638000	18946000	10965000	7161800	12608000	5474700	2490200
AT3G61260.1	>AT3G61260.1 | Symbols: | Remorin family protein | chr3:22675403-22676701 REVERSE LENGTH=212	Reproducible	plasma membrane	8749500	664500	1724200	1254100	0	3715100	14929000	35466000	128220000	109900000	355450000	390750000	708000000	628470000	393590000	318480000	74805000	61919000	96524000	88281000	24796000	8551700	32342000	36137000	158710000	6354200	7058600	6226000	590600	9709700	5437200	35225000	26762000	70868000	72941000	192950000	184690000	556420000	474190000	541530000	360270000	270440000	271370000	311570000	307960000	94052000
AT4G38350.1;AT4G38350.2	>AT4G38350.1 | Symbols: | Patched family protein | chr4:17958324-17966846 REVERSE LENGTH=1273;>AT4G38350.2 | Symbols: | Patched family protein | chr4:17958324-17966846 REVERSE LENGTH=1297		plasma membrane	0	0	0	0	0	4331700	36996000	71065000	128010000	91957000	136960000	82056000	104540000	43311000	33962000	8361000	2717900	0	5069500	6069100	2366600	0	2642600	7220400	10285000	0	0	0	0	0	6129800	66537000	77966000	110560000	69325000	137110000	60612000	104550000	58148000	46515000	33872000	6979400	20492000	18412000	11111000	60442
AT3G18820.1	>AT3G18820.1 | Symbols: ATRABG3F, ATRAB7B, RAB71, RABG3F, RAB7B | RAB GTPase homolog G3F | chr3:6484266-6486005 FORWARD LENGTH=206	Reproducible	mitochondrion	1592400	1412600	1169500	1012100	0	8939800	48865000	83753000	127520000	77906000	118980000	62164000	94836000	51242000	46817000	23192000	7264200	3156300	13555000	11907000	7089600	0	9059400	9378100	17675000	0	0	631700	608730	0	10730000	57995000	61618000	84358000	58136000	85279000	51841000	116640000	59122000	70098000	63317000	4668300	49865000	33418000	18324000	9980800
AT2G20230.1	>AT2G20230.1 | Symbols: | Tetraspanin family protein | chr2:8725762-8727388 FORWARD LENGTH=270	Reproducible	plasma membrane	0	0	0	0	2932900	0	54668000	79323000	126980000	95918000	116810000	91224000	86014000	59903000	24024000	25362000	20630000	18086000	8856500	7536400	2529500	0	0	4019300	19736000	0	0	0	0	1645800	12504000	94242000	73836000	117930000	99047000	100010000	58747000	94296000	52634000	44661000	30993000	33930000	22671000	11079000	7922400	2520700
AT2G07698.1	>AT2G07698.1 | Symbols: | ATPase, F1 complex, alpha subunit protein | chr2:3361474-3364028 FORWARD LENGTH=777	Reproducible	mitochondrion,plastid	20559000	12405000	11633000	6112200	17884000	23919000	105320000	96649000	126660000	99947000	390720000	509000000	1412200000	1853000000	2471500000	2987100000	1604900000	1571000000	1259600000	1036800000	215670000	177580000	452830000	288340000	1809900000	762580	8088400	5967000	973850	320750	14817000	54102000	50459000	96363000	156130000	418130000	487030000	1419100000	1972700000	3607500000	3752100000	4250900000	3489700000	1994000000	1296800000	315800000
AT1G78830.1	>AT1G78830.1 | Symbols: | Curculin-like (mannose-binding) lectin family protein | chr1:29637141-29638508 REVERSE LENGTH=455		extracellular	1179100	6352200	31231000	85299000	121820000	62006000	93945000	89487000	124800000	88194000	124260000	74002000	55507000	24934000	15668000	27425000	30183000	21030000	8051800	11637000	2866600	0	2277500	2495200	20967000	260680	9387300	50913000	53726000	90111000	70695000	81421000	51743000	96428000	58194000	120780000	62114000	65304000	25007000	25118000	13394000	48883000	19697000	1802300	1631500	1090300
AT4G25450.3;AT4G25450.1;AT4G25450.2	>AT4G25450.3 | Symbols: ATNAP8, NAP8 | non-intrinsic ABC protein 8 | chr4:13009845-13013229 REVERSE LENGTH=545;>AT4G25450.1 | Symbols: ATNAP8, NAP8 | non-intrinsic ABC protein 8 | chr4:13009845-13013912 REVERSE LENGTH=714;>AT4G25450.2 | Symbols: ATNAP8, NA	Reproducible	plastid	0	0	0	0	1628100	18412000	88165000	105340000	124120000	88544000	98380000	78450000	72275000	44933000	40519000	24036000	5555400	45319000	13803000	18221000	5223100	617660	6757300	471770	17648000	0	0	1042600	0	0	24528000	138580000	75047000	73790000	58400000	175910000	114110000	119730000	71747000	63454000	41716000	39228000	36307000	45429000	23648000	4628300
AT5G16620.1	>AT5G16620.1 | Symbols: PDE120, TIC40, ATTIC40 | hydroxyproline-rich glycoprotein family protein | chr5:5450808-5454256 FORWARD LENGTH=447	Reproducible	plastid	922250	0	1032500	0	0	3300700	57059000	84216000	123160000	69080000	110580000	66166000	107320000	62140000	25103000	17880000	0	401540	6192200	0	1177600	2489200	4271800	3877700	8335400	823920	1580500	0	1037200	0	30885000	210030000	103020000	99343000	42680000	73316000	50734000	106010000	59701000	76450000	51606000	12562000	36603000	15696000	11000000	3737400
AT3G60750.2;AT3G60750.1	>AT3G60750.2 | Symbols: | Transketolase | chr3:22454004-22456824 FORWARD LENGTH=740;>AT3G60750.1 | Symbols: | Transketolase | chr3:22454004-22456824 FORWARD LENGTH=741	Reproducible	plastid	5619300	20495000	160050000	681850000	797760000	382450000	140120000	106640000	122670000	97347000	205970000	177080000	274960000	250690000	228010000	352100000	713640000	939140000	455940000	410910000	164460000	62876000	214410000	174590000	443810000	770300	17698000	223290000	402920000	728030000	166270000	102130000	57446000	113100000	84613000	202530000	154500000	300000000	242620000	326890000	445040000	1112200000	894360000	465380000	401770000	207740000
AT3G53870.1	>AT3G53870.1 | Symbols: | Ribosomal protein S3 family protein | chr3:19951547-19952782 FORWARD LENGTH=249	Reproducible	cytosol	0	0	0	4170700	27786000	49198000	147360000	195300000	122200000	56569000	41852000	23159000	14327000	2663700	0	162300	0	0	2275800	1912800	0	435650	0	0	0	0	0	0	0	22925000	52718000	146990000	102910000	123320000	51071000	40859000	13444000	23260000	15309000	6590800	0	0	0	0	0	1541000
AT1G53210.1	>AT1G53210.1 | Symbols: | sodium/calcium exchanger family protein / calcium-binding EF hand family protein | chr1:19844790-19847533 FORWARD LENGTH=585		plasma membrane	3007800	0	0	0	548230	5131100	20941000	62120000	120070000	82103000	122340000	42135000	65799000	46881000	20532000	9617900	0	0	8844700	10628000	2659000	659320	1886900	1694100	1131500	0	6815600	0	0	699380	10326000	50093000	63291000	87497000	30646000	90584000	45331000	106980000	64038000	58787000	37335000	16082000	15430000	11616000	10506000	4240300
AT5G23890.1	>AT5G23890.1 | Symbols: | LOCATED IN: mitochondrion, chloroplast thylakoid membrane, chloroplast, plastid, chloroplast envelope; EXPRESSED IN: 24 plant structures; EXPRESSED DURING: 14 growth stages; CONTAINS InterPro DOMAIN/s: S-layer homology domain (In	Reproducible	plastid	2633300	917010	0	0	3068800	4849600	57543000	91667000	119740000	79862000	121930000	103240000	154380000	129450000	105550000	101880000	39473000	30225000	19361000	14228000	3161700	0	6717500	5273600	49629000	0	0	0	435770	4049700	25557000	164020000	104000000	98544000	76423000	134050000	82822000	115110000	72097000	136740000	54313000	73898000	37615000	18321000	17386000	4833200
AT4G31985.1;AT2G25210.1	>AT4G31985.1 | Symbols: | Ribosomal protein L39 family protein | chr4:15469931-15470366 FORWARD LENGTH=51;>AT2G25210.1 | Symbols: | Ribosomal protein L39 family protein | chr2:10740157-10740379 FORWARD LENGTH=44	Reproducible	cytosol,nucleus	0	0	0	0	10420000	2131900	99910000	60872000	117440000	61447000	176030000	174030000	199540000	74295000	33467000	5690400	0	2826600	17911000	6774800	189630	0	0	0	23490000	0	0	0	0	0	0	0	35571000	72687000	10551000	232140000	317020000	274940000	102290000	42515000	12760000	12946000	1436600	12899000	9455800	219310
AT5G26742.2;AT5G26742.1;AT5G26742.3	>AT5G26742.2 | Symbols: emb1138 | DEAD box RNA helicase (RH3) | chr5:9285540-9288871 REVERSE LENGTH=748;>AT5G26742.1 | Symbols: emb1138 | DEAD box RNA helicase (RH3) | chr5:9285540-9288871 REVERSE LENGTH=747;>AT5G26742.3 | Symbols: emb1138 | DEAD box RNA h	Reproducible	plastid	1201400	1160400	0	0	6719300	23985000	108840000	99944000	117270000	63947000	98639000	91714000	115960000	91045000	68961000	75412000	88931000	94852000	76174000	88448000	23678000	9032400	38225000	11643000	101940000	177760	1321700	1507000	1234800	9077600	50859000	127630000	111380000	171270000	124240000	202150000	166850000	168720000	132550000	168310000	118300000	195510000	193750000	102710000	71288000	33928000
AT4G24190.2;AT4G24190.1	>AT4G24190.2 | Symbols: SHD, AtHsp90.7, AtHsp90-7 | Chaperone protein htpG family protein | chr4:12551902-12555851 REVERSE LENGTH=823;>AT4G24190.1 | Symbols: SHD, HSP90.7, AtHsp90.7, AtHsp90-7 | Chaperone protein htpG family protein | chr4:12551902-1255585	Reproducible	endoplasmic reticulum	51180000	158160000	370110000	230810000	169390000	95393000	54984000	62349000	114450000	94012000	221270000	220560000	398670000	378380000	334130000	602360000	384930000	348760000	163980000	165330000	33419000	12901000	59156000	50259000	376940000	6167200	205600000	463990000	249350000	159770000	52508000	178700000	153940000	327590000	297110000	615320000	465200000	648590000	508490000	884680000	974640000	1148600000	966440000	366390000	220490000	90939000
AT3G59540.1;AT2G43460.1	>AT3G59540.1 | Symbols: | Ribosomal L38e protein family | chr3:21995897-21996742 REVERSE LENGTH=69;>AT2G43460.1 | Symbols: | Ribosomal L38e protein family | chr2:18046285-18047292 REVERSE LENGTH=69	Reproducible	cytosol	0	0	0	9338600	10357000	20814000	63257000	93123000	114200000	57048000	85752000	24215000	18963000	14565000	8164800	3287900	4077300	3701200	4962700	3758900	4232100	0	2083100	2214700	3350700	0	526810	0	0	3806700	20361000	35090000	62751000	162740000	24404000	74726000	62166000	38040000	13581000	15683000	7057600	6901400	4963300	6983800	6062300	7265000
AT2G19740.1	>AT2G19740.1 | Symbols: | Ribosomal protein L31e family protein | chr2:8513577-8514346 FORWARD LENGTH=119		cytosol	3259100	4711700	23811000	92711000	162290000	121380000	219490000	122930000	114140000	54481000	65543000	59387000	68785000	51974000	22371000	0	7892000	10220000	15153000	11634000	3332600	2090200	3566000	3942600	17685000	0	9138200	44072000	103310000	133430000	64414000	93501000	71995000	99486000	62104000	113090000	67560000	82470000	56199000	53118000	17786000	10871000	11265000	16674000	21481000	11465000
AT2G36460.1;AT2G36460.2	>AT2G36460.1 | Symbols: | Aldolase superfamily protein | chr2:15296929-15298387 REVERSE LENGTH=358;>AT2G36460.2 | Symbols: | Aldolase superfamily protein | chr2:15296929-15297732 REVERSE LENGTH=267		cytosol	0	270720	13855000	54994000	44433000	21502000	22035000	52409000	114040000	100630000	150310000	105900000	134750000	93057000	76832000	139980000	200400000	176900000	52606000	58134000	21282000	11875000	30909000	30096000	155500000	988320	0	18089000	25990000	30478000	11124000	42727000	32357000	86128000	71906000	127540000	103680000	105570000	105850000	141270000	133110000	246940000	143670000	98155000	91453000	48722000
AT5G16130.1	>AT5G16130.1 | Symbols: | Ribosomal protein S7e family protein | chr5:5268984-5269912 FORWARD LENGTH=190	Reproducible	cytosol	1016900	6683200	60094000	265800000	351430000	315420000	252390000	133530000	113710000	46448000	52402000	16385000	25016000	16028000	10457000	9498400	13734000	11857000	13109000	10712000	8668800	5992900	8772700	8121300	8649900	1293000	15308000	124720000	165430000	378040000	220180000	174410000	111750000	91283000	53695000	72476000	52688000	50021000	14705000	7496600	7743600	12092000	11540000	5546500	4193000	6241200
AT5G62700.1;AT5G62690.1	>AT5G62700.1 | Symbols: TUB3 | tubulin beta chain 3 | chr5:25184501-25186426 FORWARD LENGTH=450;>AT5G62690.1 | Symbols: TUB2 | tubulin beta chain 2 | chr5:25181560-25183501 FORWARD LENGTH=450		cytosol	15238000	42935000	73114000	65315000	70777000	39969000	36467000	42680000	112350000	105590000	269330000	255430000	486460000	379710000	340570000	315570000	332930000	315790000	488220000	553720000	156180000	64795000	151150000	125320000	316770000	2072600	11063000	24812000	16914000	17086000	3584700	21214000	42877000	79752000	68699000	199060000	173260000	368090000	318410000	456660000	404500000	556920000	542430000	568020000	576920000	285150000
AT1G26630.1;AT1G26630.2	>AT1G26630.1 | Symbols: FBR12, ATELF5A-2, ELF5A-2 | Eukaryotic translation initiation factor 5A-1 (eIF-5A 1) protein | chr1:9205968-9207098 FORWARD LENGTH=159;>AT1G26630.2 | Symbols: FBR12, ATELF5A-2, ELF5A-2 | Eukaryotic translation initiation factor 5A-1	Reproducible	cytosol	457770000	1312000000	1182900000	833060000	587660000	470680000	228700000	127110000	111460000	52135000	75076000	47089000	44645000	26802000	36029000	40561000	72824000	52539000	62244000	45272000	20501000	10544000	23811000	19000000	53422000	114250000	1345300000	1954100000	641650000	627190000	209270000	186490000	90356000	112230000	80438000	102630000	50349000	68965000	42136000	27458000	25655000	40519000	31153000	49137000	70474000	41423000
AT1G50480.1	>AT1G50480.1 | Symbols: THFS | 10-formyltetrahydrofolate synthetase | chr1:18702064-18704687 FORWARD LENGTH=634		cytosol	661420	0	6890800	172000000	446920000	252170000	103580000	84588000	110950000	100970000	330200000	266670000	314620000	113300000	52902000	29537000	7852600	17165000	33299000	27089000	9581200	3875900	17198000	5061800	36893000	0	3246500	32704000	99404000	527100000	216570000	179110000	99218000	162280000	190690000	531420000	539280000	607190000	229230000	133570000	61376000	46521000	49421000	36409000	31405000	20670000
AT5G19760.1	>AT5G19760.1 | Symbols: | Mitochondrial substrate carrier family protein | chr5:6679591-6681845 REVERSE LENGTH=298	Reproducible	peroxisome	5500400	3194200	3590300	201990	1020400	0	32982000	32379000	110530000	106100000	362310000	430760000	930410000	673630000	585170000	460490000	277550000	252670000	295360000	292340000	78856000	30717000	179110000	132960000	443070000	1013400	2284400	0	0	6194000	7165700	47892000	40093000	144040000	183310000	496210000	451230000	1131700000	1084000000	1268700000	920830000	945930000	774040000	518640000	376540000	155180000
AT5G27640.1;AT5G27640.2	>AT5G27640.1 | Symbols: TIF3B1, EIF3B, ATEIF3B-1, EIF3B-1, ATTIF3B1 | translation initiation factor 3B1 | chr5:9781207-9784759 REVERSE LENGTH=712;>AT5G27640.2 | Symbols: TIF3B1, EIF3B, ATEIF3B-1, EIF3B-1, ATTIF3B1 | translation initiation factor 3B1 | chr5	Reproducible	cytosol	0	0	0	0	0	0	10317000	42396000	109420000	84187000	80879000	41280000	44712000	23602000	17150000	16006000	14160000	15477000	15365000	15365000	6592100	350560	8062100	5437400	12604000	374860	0	445740	0	0	0	25201000	37363000	128890000	63146000	107500000	48943000	33401000	13206000	20598000	27950000	10649000	11552000	25433000	22743000	6854100
AT3G63170.1	>AT3G63170.1 | Symbols: | Chalcone-flavanone isomerase family protein | chr3:23334675-23335993 FORWARD LENGTH=279	Reproducible	plastid	52545000	48443000	26082000	7870700	18972000	30733000	119980000	123400000	108670000	79027000	98526000	57916000	91614000	52661000	26455000	8757300	7110600	8287700	7803200	0	0	0	2635500	1354400	7226900	14064000	32643000	18778000	12492000	6012400	29859000	173000000	104020000	101880000	52661000	69976000	53094000	64825000	30270000	32251000	14511000	16560000	16230000	6108600	1648600	1484600
AT1G48830.2;AT1G48830.1	>AT1G48830.2 | Symbols: | Ribosomal protein S7e family protein | chr1:18059854-18060935 REVERSE LENGTH=191;>AT1G48830.1 | Symbols: | Ribosomal protein S7e family protein | chr1:18059854-18060935 REVERSE LENGTH=191	Reproducible	cytosol	0	7940200	51482000	281320000	427660000	271520000	195900000	189560000	108610000	49054000	86645000	46127000	29632000	11704000	6360800	1875600	5004300	1518300	6133100	10265000	2452700	0	2778900	1285400	4473500	0	26663000	240220000	250790000	402480000	216040000	166400000	69575000	87125000	64027000	84733000	75816000	26736000	13500000	4228700	5801800	3478600	4109200	2928500	7477700	5205000
AT1G27400.1	>AT1G27400.1 | Symbols: | Ribosomal protein L22p/L17e family protein | chr1:9515230-9516725 FORWARD LENGTH=176	Reproducible	cytosol,plastid,nucleus	1046100	0	2097200	6740500	21514000	25852000	73413000	66486000	108330000	56757000	130580000	83594000	109480000	49522000	20041000	18640000	10127000	9366600	18095000	13680000	4513200	2536000	7271700	3128900	13433000	0	1481000	4667600	5881100	29973000	36296000	92053000	63077000	146730000	98367000	196890000	119910000	205750000	85897000	45598000	18056000	15295000	7290400	14293000	14658000	6650000
AT2G33800.1	>AT2G33800.1 | Symbols: | Ribosomal protein S5 family protein | chr2:14300925-14302352 REVERSE LENGTH=303	Reproducible	plastid	63691000	217890000	439330000	435740000	439420000	235280000	169840000	130980000	108120000	68896000	117850000	83851000	88386000	74964000	58740000	51804000	126390000	115150000	79403000	62963000	18112000	3955800	20800000	12935000	86905000	7676500	331970000	764310000	270490000	590190000	186460000	200630000	123510000	125090000	85613000	128240000	111590000	168520000	91291000	101090000	78403000	156020000	125710000	87299000	67914000	19328000
AT2G02040.1	>AT2G02040.1 | Symbols: ATPTR2-B, NTR1, PTR2-B, PTR2, ATPTR2 | peptide transporter 2 | chr2:487542-489707 FORWARD LENGTH=585		vacuole	0	0	0	0	0	738710	19425000	48985000	107580000	70526000	115250000	63585000	78562000	40873000	21588000	4913800	987410	0	6860500	6895200	3274700	0	3231900	1838200	15277000	0	0	0	0	0	5058400	44112000	59830000	97110000	40481000	80696000	38922000	73283000	34851000	37261000	10257000	7794800	9320700	3844600	6262900	668770
AT1G70410.2	>AT1G70410.2 | Symbols: ATBCA4, BCA4 | beta carbonic anhydrase 4 | chr1:26534167-26537457 REVERSE LENGTH=280	Reproducible	cytosol	4371500	0	2263000	6314900	23558000	23951000	28121000	31302000	107550000	81261000	241940000	362360000	739510000	692150000	506720000	397140000	167680000	133620000	316360000	288690000	118350000	31799000	118920000	95292000	364340000	8800000	6602300	1875400	6902600	16997000	14552000	30637000	35425000	64465000	76743000	209160000	177110000	493320000	505100000	767880000	620720000	642160000	733370000	782550000	662020000	267210000
AT1G32990.1	>AT1G32990.1 | Symbols: PRPL11 | plastid ribosomal protein l11 | chr1:11955827-11957139 FORWARD LENGTH=222	Reproducible	plastid	101690000	173380000	161280000	154680000	166100000	94388000	122420000	102760000	106750000	73307000	100160000	47900000	68769000	55283000	50411000	29602000	25722000	17579000	34561000	34472000	12112000	998310	14040000	7702500	25519000	102020000	291120000	269390000	210700000	199450000	86634000	124030000	96481000	115310000	81182000	108750000	66021000	60738000	39148000	44172000	40588000	55069000	45073000	33567000	23374000	3446500
AT4G17170.1	>AT4G17170.1 | Symbols: AT-RAB2, ATRABB1C, ATRAB2A, RAB2A, RABB1C, ATRAB-B1B, RAB-B1B | RAB GTPase homolog B1C | chr4:9644908-9646220 REVERSE LENGTH=211		endoplasmic reticulum	0	0	0	0	0	5804600	37018000	69709000	106260000	61913000	122690000	82024000	119850000	80933000	56713000	13727000	12305000	11373000	19630000	33034000	7563100	3290300	13489000	15072000	32146000	0	0	366620	0	0	9996100	57737000	63768000	85498000	58901000	90235000	50213000	128290000	95603000	77550000	69831000	19417000	28363000	63040000	34915000	13450000
AT1G11860.3;AT1G11860.2;AT1G11860.1	>AT1G11860.3 | Symbols: | Glycine cleavage T-protein family | chr1:4001801-4003245 FORWARD LENGTH=408;>AT1G11860.2 | Symbols: | Glycine cleavage T-protein family | chr1:4001801-4003245 FORWARD LENGTH=408;>AT1G11860.1 | Symbols: | Glycine cleavage T-prot	Reproducible	mitochondrion	1564500000	2425800000	2487400000	1360900000	1017100000	650320000	211120000	112850000	105760000	60735000	100970000	65311000	62999000	43068000	75135000	168270000	161720000	188920000	141160000	155900000	49509000	21817000	77610000	55052000	210470000	518610000	3530200000	3568500000	2503000000	1527700000	316870000	182560000	72741000	77958000	61655000	67059000	67471000	125240000	91585000	187190000	413980000	1354300000	1110900000	599170000	621090000	307840000
AT3G53020.1	>AT3G53020.1 | Symbols: STV1, RPL24B, RPL24 | Ribosomal protein L24e family protein | chr3:19660749-19661912 REVERSE LENGTH=163	Reproducible	cytosol	0	0	0	0	0	5950700	33821000	52003000	105240000	65089000	174850000	155240000	117960000	44526000	17990000	0	840320	539300	3251600	3504300	6892600	774750	855910	6385300	2205600	0	0	0	0	0	7042100	23867000	35331000	76237000	86759000	189620000	171900000	201420000	96025000	53913000	32844000	9788200	1334800	977830	2117300	1114300
AT4G02770.1;AT1G03130.1	>AT4G02770.1 | Symbols: PSAD-1 | photosystem I subunit D-1 | chr4:1229247-1229873 REVERSE LENGTH=208;>AT1G03130.1 | Symbols: PSAD-2 | photosystem I subunit D-2 | chr1:753528-754142 REVERSE LENGTH=204	Reproducible	plastid	46336000	47544000	28410000	8574000	9436300	10020000	50496000	48270000	103800000	106490000	358700000	431270000	1219600000	1937000000	3068200000	4749100000	5665300000	5392100000	3637300000	2500000000	608830000	275590000	875610000	628160000	5058900000	11706000	28915000	16583000	5336700	3958000	3958300	53933000	44547000	144940000	168060000	552610000	526310000	831430000	1173000000	2325300000	3423600000	6081400000	4197200000	2357200000	1862600000	666840000
AT5G08690.1;AT5G08670.1;AT5G08680.1	>AT5G08690.1 | Symbols: | ATP synthase alpha/beta family protein | chr5:2825739-2828352 FORWARD LENGTH=556;>AT5G08670.1 | Symbols: | ATP synthase alpha/beta family protein | chr5:2818395-2821149 REVERSE LENGTH=556;>AT5G08680.1 | Symbols: | ATP synthase	Reproducible	mitochondrion	20240000	23270000	8805600	7351200	6344700	25578000	93730000	59073000	102010000	107530000	285160000	421320000	1023000000	1244400000	1800900000	2754000000	3152900000	3190700000	712160000	611660000	155620000	97838000	239820000	263560000	1098600000	5383600	17915000	11814000	6445000	6209200	13955000	23180000	25028000	110350000	147780000	472830000	490370000	1172900000	1361000000	1777800000	1857400000	3666900000	2339100000	1226800000	702780000	245310000
ATCG00770.1	>ATCG00770.1 | Symbols: RPS8 | ribosomal protein S8 | chrC:80068-80472 REVERSE LENGTH=134	Reproducible	plastid	4601800	967580	271030	981460	0	5809200	30662000	70030000	101980000	66070000	87080000	44276000	52848000	24453000	13483000	0	0	2064400	11047000	18669000	9006500	3319800	9928700	2980500	7822700	0	0	0	0	0	5321100	52459000	69232000	74042000	59321000	60342000	39680000	145060000	56541000	38811000	31379000	8591800	16469000	14513000	18101000	5576500
AT1G01090.1	>AT1G01090.1 | Symbols: PDH-E1 ALPHA | pyruvate dehydrogenase E1 alpha | chr1:47705-49166 REVERSE LENGTH=428	Reproducible	plastid	0	1255700	6042300	61015000	146380000	126070000	129890000	96980000	101700000	78462000	155130000	127010000	222070000	133530000	101940000	36477000	10350000	10333000	8796400	14091000	0	855160	2897500	6923300	8038400	0	0	16730000	43993000	221460000	145790000	127070000	90267000	103050000	69757000	156570000	130260000	217550000	136050000	143120000	73075000	53348000	36543000	19305000	12304000	491190
AT3G51800.3;AT3G51800.1;AT3G51800.2	>AT3G51800.3 | Symbols: ATG2 | metallopeptidase M24 family protein | chr3:19211261-19213568 REVERSE LENGTH=385;>AT3G51800.1 | Symbols: ATG2, EBP1, ATEBP1 | metallopeptidase M24 family protein | chr3:19211261-19213568 REVERSE LENGTH=392;>AT3G51800.2 | Symbo	Reproducible	cytosol	98370000	336060000	640550000	720280000	449680000	270210000	91391000	80391000	101070000	64621000	187720000	142470000	145090000	64130000	33595000	24735000	3208000	19255000	37347000	13371000	11042000	2243400	6100200	6468900	22796000	16699000	396350000	1025000000	729970000	491130000	134520000	101930000	77137000	103770000	91641000	209680000	203550000	168660000	59869000	46256000	18982000	13855000	18213000	26469000	23582000	17814000
AT1G45201.2;AT1G45201.1	>AT1G45201.2 | Symbols: ATTLL1, TLL1 | triacylglycerol lipase-like 1 | chr1:17123889-17127497 FORWARD LENGTH=387;>AT1G45201.1 | Symbols: ATTLL1, TLL1 | triacylglycerol lipase-like 1 | chr1:17123889-17128462 FORWARD LENGTH=479	Reproducible	extracellular	0	0	0	0	0	4637800	24156000	57492000	101050000	66794000	143040000	134580000	181630000	157290000	126150000	72280000	36483000	24551000	91739000	126410000	36997000	17927000	63388000	44985000	124140000	0	0	0	0	0	1618000	35415000	39508000	130610000	133930000	280210000	186880000	267290000	176440000	203220000	180170000	208910000	230810000	125600000	71362000	20112000
AT1G30360.1	>AT1G30360.1 | Symbols: ERD4 | Early-responsive to dehydration stress protein (ERD4) | chr1:10715892-10718799 FORWARD LENGTH=724	Reproducible	plasma membrane	0	2472300	0	2724500	471010	2220700	11590000	30311000	99374000	97835000	284630000	276970000	476630000	372580000	223730000	85001000	20656000	17810000	98854000	167280000	58342000	25182000	56383000	44509000	83778000	6901000	2785300	3644900	6612100	8188600	9966900	24880000	38370000	68182000	51514000	166110000	111770000	461540000	379660000	446490000	365270000	117810000	285970000	404780000	329910000	144530000
AT2G44640.1	>AT2G44640.1 | Symbols: | FUNCTIONS IN: molecular_function unknown; INVOLVED IN: biological_process unknown; LOCATED IN: mitochondrion, chloroplast, plasma membrane, plastid, chloroplast envelope; EXPRESSED IN: 23 plant structures; EXPRESSED DURING: 13 gr	Reproducible	cytosol	0	220940	514740	3610400	1979800	13533000	97913000	106470000	99367000	49723000	89595000	47010000	151870000	96072000	74916000	105520000	69282000	54592000	17422000	15510000	8533000	1872200	8955900	4813700	50601000	0	0	2031800	0	0	40355000	200710000	105330000	121580000	42097000	89690000	62431000	112380000	64139000	72304000	76192000	84988000	80486000	32938000	11006000	4219600
AT4G00630.1;AT4G00630.2	>AT4G00630.1 | Symbols: KEA2, ATKEA2 | K+ efflux antiporter 2 | chr4:261655-267789 REVERSE LENGTH=1174;>AT4G00630.2 | Symbols: KEA2 | K+ efflux antiporter 2 | chr4:261655-267789 REVERSE LENGTH=1185	Reproducible	plasma membrane,peroxisome	0	1668200	0	0	1379900	12080000	86299000	78303000	99188000	43956000	82793000	57173000	64699000	34108000	29113000	15263000	7271200	7060700	6820800	13625000	1354500	0	2494700	1973000	16942000	0	0	0	0	0	26924000	109900000	59332000	82171000	45424000	103150000	53736000	65001000	40128000	56185000	24562000	14217000	37448000	8373800	9180200	1915400
AT1G79850.1	>AT1G79850.1 | Symbols: RPS17, CS17, PRPS17 | ribosomal protein S17 | chr1:30041473-30041922 REVERSE LENGTH=149	Reproducible	plastid	32343000	98684000	159810000	195470000	190700000	153690000	118680000	99264000	98608000	54839000	87780000	47506000	27084000	22988000	17756000	15347000	20744000	24196000	20332000	14576000	8818300	1567400	7366200	1543100	11565000	24691000	224460000	359780000	220610000	264890000	145130000	142280000	86199000	103230000	77112000	93136000	74372000	66801000	22597000	3696900	2237700	18304000	29204000	19987000	19824000	8960500
AT5G39510.1	>AT5G39510.1 | Symbols: VTI11, ATVTI1A, ATVTI11, ZIG, SGR4, VTI1A, ZIG1 | Vesicle transport v-SNARE family protein | chr5:15822035-15823591 FORWARD LENGTH=221		vacuole	1328400	0	917290	0	0	3819100	33312000	31953000	98022000	65142000	100280000	62090000	76296000	22994000	23092000	17766000	8609100	4785300	3459800	2094700	538390	0	951300	2812100	6417400	0	1290700	899560	765590	4898700	6294800	46066000	87318000	112350000	57660000	82998000	46670000	41892000	29311000	30939000	14879000	9993500	10506000	6928400	1986200	946100
AT5G22640.1;AT5G22640.2	>AT5G22640.1 | Symbols: emb1211 | MORN (Membrane Occupation and Recognition Nexus) repeat-containing protein | chr5:7529423-7533641 FORWARD LENGTH=871;>AT5G22640.2 | Symbols: emb1211 | MORN (Membrane Occupation and Recognition Nexus) repeat-containing prot	Reproducible	nucleus	0	0	0	0	0	9416700	77629000	88625000	97613000	48517000	85969000	65592000	76528000	48469000	47779000	39325000	31745000	33191000	12884000	9472400	1395600	0	2607100	5801200	7950900	0	0	0	0	0	24882000	157720000	110210000	143920000	62889000	115280000	71399000	77213000	67225000	77462000	44162000	67981000	32430000	21339000	15517000	4348100
AT5G47190.1	>AT5G47190.1 | Symbols: | Ribosomal protein L19 family protein | chr5:19164432-19166064 REVERSE LENGTH=229	Reproducible	plastid	634950	2294100	3136500	5579300	23394000	27512000	114230000	79293000	96956000	42234000	61057000	40846000	46850000	31201000	15627000	24692000	21725000	5005900	13854000	8063600	3764100	2729200	2112700	3608900	14647000	0	2519800	3978500	3883400	18803000	40965000	86978000	88037000	91798000	59299000	92606000	70193000	47620000	34802000	19090000	14773000	18992000	11257000	11470000	7959900	1646200
AT3G20320.1;AT3G20320.2	>AT3G20320.1 | Symbols: TGD2 | trigalactosyldiacylglycerol2 | chr3:7087657-7089640 REVERSE LENGTH=381;>AT3G20320.2 | Symbols: TGD2 | trigalactosyldiacylglycerol2 | chr3:7088589-7089640 REVERSE LENGTH=282	Reproducible	plastid	0	0	0	0	0	8423200	94648000	112590000	96125000	54376000	85236000	53478000	79178000	29426000	37598000	15785000	9856000	8758300	12814000	4270000	2007400	782730	4750800	4246400	10627000	0	0	0	0	0	18952000	163460000	107350000	80631000	51959000	94724000	55682000	75855000	23191000	39867000	33665000	13479000	18251000	697020	2673300	2764600
AT5G19620.1	>AT5G19620.1 | Symbols: EMB213, OEP80, ATOEP80, TOC75 | outer envelope protein of 80 kDa | chr5:6623323-6627641 FORWARD LENGTH=732	Reproducible	plastid	0	3808000	4499300	0	0	10177000	96790000	99395000	95974000	63628000	81767000	52154000	92571000	73149000	37955000	19753000	5188900	7149400	15618000	12605000	6343300	436160	4601200	3916500	22376000	0	0	0	0	0	19536000	126140000	110470000	90566000	62644000	91522000	70748000	98827000	60162000	81999000	56251000	47727000	35818000	15517000	6197800	5092600
AT3G46780.1	>AT3G46780.1 | Symbols: PTAC16 | plastid transcriptionally active 16 | chr3:17228766-17231021 FORWARD LENGTH=510	Reproducible	plastid	3836800	4847400	937960	0	10821000	21816000	84720000	91985000	95913000	53142000	80091000	89419000	240860000	291570000	395000000	691640000	672710000	598110000	195880000	199830000	52825000	31076000	95577000	63743000	415760000	0	1221300	1611300	2063600	11757000	34774000	51792000	37652000	63375000	26866000	78599000	83691000	146330000	161970000	383050000	559130000	1184700000	716950000	264700000	143780000	36132000
AT5G57290.2;AT5G57290.3;AT5G57290.1	>AT5G57290.2 | Symbols: | 60S acidic ribosomal protein family | chr5:23207089-23207835 REVERSE LENGTH=89;>AT5G57290.3 | Symbols: | 60S acidic ribosomal protein family | chr5:23207049-23207835 REVERSE LENGTH=119;>AT5G57290.1 | Symbols: | 60S acidic ribos	Reproducible	cytosol	8992100	10642000	34830000	163780000	152200000	147630000	84305000	48743000	95606000	95480000	199520000	179410000	160620000	63623000	43791000	17040000	18185000	13820000	9891600	9860800	8554100	7726200	9176800	4522400	11672000	1903400	6673400	30171000	37226000	115080000	91435000	68702000	62737000	71950000	96935000	302510000	249790000	220950000	106080000	63630000	38046000	21578000	11633000	13342000	10716000	10617000
AT4G39730.1	>AT4G39730.1 | Symbols: | Lipase/lipooxygenase, PLAT/LH2 family protein | chr4:18432950-18433581 FORWARD LENGTH=181	Reproducible	plastid	125370000	93998000	99846000	88585000	81677000	78808000	75416000	76545000	95368000	63066000	116630000	70916000	65047000	101690000	80189000	90507000	81093000	104720000	43254000	58525000	19065000	7043900	21374000	14889000	89468000	36575000	76828000	50120000	27532000	62849000	29407000	65390000	37794000	48880000	29691000	69959000	41496000	79764000	77698000	76468000	59576000	82732000	69765000	52638000	31822000	8591300
AT3G11940.2;AT3G11940.1	>AT3G11940.2 | Symbols: ATRPS5A, AML1, RPS5A | ribosomal protein 5A | chr3:3778175-3779354 REVERSE LENGTH=207;>AT3G11940.1 | Symbols: ATRPS5A, AML1, RPS5A | ribosomal protein 5A | chr3:3778175-3779354 REVERSE LENGTH=207	Reproducible	cytosol	0	0	0	1800900	63898000	11860000	97020000	88914000	94926000	26480000	28478000	61204000	42142000	24613000	31781000	32728000	2613500	2466100	3980000	13802000	542240	0	2212700	1629700	6460200	479240	0	976100	2053000	16037000	24885000	71151000	60740000	47779000	57283000	25930000	8769500	4649000	2736700	2836100	2242800	3670900	3480200	2735400	3236200	3574500
AT2G20260.1	>AT2G20260.1 | Symbols: PSAE-2 | photosystem I subunit E-2 | chr2:8736780-8737644 FORWARD LENGTH=145	Reproducible	plastid	40679000	46609000	24277000	9462600	5197600	10101000	28884000	48153000	94567000	65318000	227910000	310090000	867790000	1238400000	1573200000	2937600000	1853400000	1582300000	1584700000	1283000000	245970000	102980000	391260000	257120000	2267800000	5284200	24547000	18918000	8237300	8795600	8404800	43442000	33232000	89204000	84983000	243280000	220850000	469710000	733960000	1853800000	2169100000	2712500000	2382100000	1258000000	1011600000	326110000
AT5G35630.3;AT5G35630.2;AT5G35630.1	>AT5G35630.3 | Symbols: GS2, GLN2, ATGSL1 | glutamine synthetase 2 | chr5:13831220-13833239 FORWARD LENGTH=430;>AT5G35630.2 | Symbols: GS2, GLN2, ATGSL1 | glutamine synthetase 2 | chr5:13831220-13833239 FORWARD LENGTH=430;>AT5G35630.1 | Symbols: GS2, GLN2,	Reproducible	plastid	5800100	3802200	10276000	211380000	468360000	208780000	214510000	85244000	94188000	54498000	131840000	98963000	132340000	105120000	119180000	115090000	136010000	128440000	199790000	242660000	73754000	30396000	116580000	100520000	207250000	1198600	2407000	4431500	78906000	355450000	132300000	151490000	63743000	57474000	47749000	76931000	84370000	150240000	87733000	102600000	70350000	185610000	81434000	177170000	206310000	136530000
AT4G21280.1;AT4G21280.2	>AT4G21280.1 | Symbols: PSBQ, PSBQA, PSBQ-1 | photosystem II subunit QA | chr4:11334446-11335587 FORWARD LENGTH=223;>AT4G21280.2 | Symbols: PSBQ, PSBQA, PSBQ-1 | photosystem II subunit QA | chr4:11334446-11335587 FORWARD LENGTH=224	Reproducible	plastid	950490000	1044900000	379500000	127760000	134860000	123940000	72718000	68272000	93653000	56368000	127110000	132380000	290950000	552920000	724590000	1317600000	1141600000	1221200000	369430000	313940000	108630000	70350000	199620000	162590000	1000900000	610260000	680040000	366870000	175850000	123070000	51831000	42997000	39598000	56307000	35882000	78722000	77017000	200680000	230080000	658570000	1197600000	2040500000	1225600000	490930000	286550000	93115000
AT2G16600.1;AT2G16600.2	>AT2G16600.1 | Symbols: ROC3 | rotamase CYP 3 | chr2:7200862-7201383 FORWARD LENGTH=173;>AT2G16600.2 | Symbols: ROC3 | rotamase CYP 3 | chr2:7200862-7201383 FORWARD LENGTH=151	Reproducible	cytosol	247850000	269540000	174700000	51502000	43850000	47312000	57797000	49783000	93452000	63431000	141640000	113700000	144520000	107760000	106030000	102680000	80201000	67336000	83322000	65577000	23451000	12344000	33163000	22653000	121520000	33293000	172800000	110090000	53642000	31130000	19732000	60824000	39794000	101750000	92805000	159790000	120980000	121900000	105030000	124530000	103940000	174370000	135670000	97831000	97798000	50703000
AT5G67330.1	>AT5G67330.1 | Symbols: ATNRAMP4, NRAMP4 | natural resistance associated macrophage protein 4 | chr5:26861822-26863580 FORWARD LENGTH=512	Reproducible	vacuole	0	0	0	0	0	3701000	22565000	44924000	93451000	54074000	84000000	72941000	95255000	44786000	40470000	12496000	0	0	12594000	17232000	0	838150	9338100	0	18429000	894840	0	0	0	1453600	0	33607000	39536000	73257000	55837000	101070000	52794000	66128000	40939000	29059000	29450000	0	8326300	10335000	13359000	0
AT5G59840.1	>AT5G59840.1 | Symbols: | Ras-related small GTP-binding family protein | chr5:24107450-24109049 REVERSE LENGTH=216	Reproducible	cytosol	2155700	1008100	1188400	1935500	2417700	3719800	31615000	42291000	93265000	71355000	114260000	100800000	175820000	125320000	101900000	52612000	3612600	7542000	46519000	51713000	19370000	6934500	33037000	9283100	43318000	1338700	624390	0	0	4921200	10052000	62078000	50818000	80461000	48266000	104930000	70875000	166370000	138380000	157950000	106910000	61999000	102110000	101780000	74746000	27514000
AT4G02520.1;AT2G02930.1	>AT4G02520.1 | Symbols: ATGSTF2, ATPM24.1, ATPM24, GST2, GSTF2 | glutathione S-transferase PHI 2 | chr4:1110673-1111531 REVERSE LENGTH=212;>AT2G02930.1 | Symbols: ATGSTF3, GST16, GSTF3 | glutathione S-transferase F3 | chr2:851348-852106 REVERSE LENGTH=212	Reproducible	cytosol	184860000	269160000	274330000	107290000	90335000	53749000	29735000	40320000	92138000	76610000	162390000	158280000	185930000	167830000	160970000	158040000	182770000	176370000	102140000	130390000	35135000	17935000	49223000	49072000	125590000	27301000	160470000	136190000	78473000	50822000	9813100	34918000	40566000	96402000	79029000	175920000	150580000	175070000	154590000	86214000	145010000	202280000	155000000	160610000	121080000	63533000
AT5G35530.1	>AT5G35530.1 | Symbols: | Ribosomal protein S3 family protein | chr5:13710355-13712192 REVERSE LENGTH=248	Reproducible	cytosol	0	0	0	4005300	12577000	27162000	126800000	107540000	91711000	38356000	45103000	17757000	18379000	6107900	3791300	0	0	275510	0	0	1055700	0	746610	708840	2541800	0	0	0	96611	15109000	34150000	106600000	105420000	115110000	54073000	47046000	21670000	33613000	12757000	7944300	0	0	0	0	0	418950
AT5G04140.1;AT5G04140.2	>AT5G04140.1 | Symbols: GLU1, GLS1, GLUS, FD-GOGAT | glutamate synthase 1 | chr5:1130031-1138186 FORWARD LENGTH=1622;>AT5G04140.2 | Symbols: GLU1, GLS1, GLUS, FD-GOGAT | glutamate synthase 1 | chr5:1130031-1138186 FORWARD LENGTH=1648	Reproducible	plastid	0	0	16093000	379840000	647930000	356460000	127370000	150020000	91056000	32193000	72862000	28803000	60492000	36875000	56095000	45371000	39767000	38859000	59811000	64898000	27728000	7581700	26569000	28718000	72588000	1127900	0	44947000	163630000	579880000	176250000	169870000	82224000	61600000	37281000	69023000	45544000	68804000	52395000	87856000	87867000	123890000	126230000	116120000	106610000	37811000
AT4G25740.1;AT4G25740.2	>AT4G25740.1 | Symbols: | RNA binding Plectin/S10 domain-containing protein | chr4:13107488-13108751 REVERSE LENGTH=177;>AT4G25740.2 | Symbols: | RNA binding Plectin/S10 domain-containing protein | chr4:13107488-13108751 REVERSE LENGTH=149	Reproducible	cytosol	0	1266400	4355000	14910000	53796000	46588000	116880000	91733000	89734000	35505000	32080000	12896000	10510000	4920300	3759100	1803900	770090	859440	3343100	4170700	1727000	691150	1773700	0	2216700	0	4530600	14482000	13500000	55354000	57654000	151120000	104280000	90633000	7033700	21296000	9969300	9782500	594280	0	1866800	1470700	1324500	3711200	4097500	2954000
AT3G28900.1	>AT3G28900.1 | Symbols: | Ribosomal protein L34e superfamily protein | chr3:10902864-10904415 REVERSE LENGTH=120	Reproducible	cytosol	0	0	0	0	0	4051700	50842000	71634000	89697000	32464000	33397000	20021000	9550900	3583300	0	0	0	0	8761900	5171400	1301900	393240	808740	0	3066500	0	0	0	0	0	2764600	40837000	64294000	160550000	67073000	73674000	22957000	17900000	7963300	6145500	4900200	0	8980800	12128000	14150000	6281800
AT4G31300.3;AT4G31300.1;AT4G31300.2	>AT4G31300.3 | Symbols: PBA1 | N-terminal nucleophile aminohydrolases (Ntn hydrolases) superfamily protein | chr4:15188927-15190935 FORWARD LENGTH=233;>AT4G31300.1 | Symbols: PBA1 | N-terminal nucleophile aminohydrolases (Ntn hydrolases) superfamily protei	Reproducible	cytosol,nucleus	0	0	0	3618900	4623000	4630300	59969000	122170000	89516000	45026000	62606000	8513600	47649000	31255000	13212000	18164000	39980000	30632000	35652000	23777000	6628500	1089300	5966300	7830200	28043000	0	899190	0	2427900	7093100	0	33428000	58960000	63828000	26902000	65510000	35890000	41599000	18402000	30406000	30617000	19044000	14409000	25776000	31026000	13387000
AT3G07110.1;AT3G07110.2	>AT3G07110.1 | Symbols: | Ribosomal protein L13 family protein | chr3:2252092-2253332 FORWARD LENGTH=206;>AT3G07110.2 | Symbols: | Ribosomal protein L13 family protein | chr3:2252092-2253332 FORWARD LENGTH=207	Reproducible	cytosol	0	0	0	0	2764800	5232800	37928000	40367000	88596000	88702000	216880000	140620000	123410000	45851000	14778000	1627400	0	1639300	6967200	11895000	5307800	5342200	7915100	5967700	5910600	0	543970	0	0	0	3788200	19823000	27129000	87151000	115550000	373470000	287480000	222240000	70406000	32636000	20733000	13887000	12519000	10479000	9030800	6794100
AT1G35720.1	>AT1G35720.1 | Symbols: ANNAT1, OXY5, ATOXY5 | annexin 1 | chr1:13225304-13226939 FORWARD LENGTH=317	Reproducible	cytosol	51568000	121710000	200790000	140320000	90695000	50472000	30446000	63521000	87087000	67865000	127470000	99818000	184190000	119710000	83117000	86080000	51470000	27234000	59954000	58482000	21723000	4548300	24940000	14391000	60441000	8376400	82827000	125430000	95947000	55728000	15428000	39112000	30943000	79225000	43356000	88998000	72317000	163800000	101830000	121570000	88150000	68537000	59844000	96917000	96166000	48461000
AT1G66200.1;AT1G66200.3;AT1G66200.2	>AT1G66200.1 | Symbols: ATGSR2, GSR2, GLN1;2 | glutamine synthase clone F11 | chr1:24655520-24657520 REVERSE LENGTH=356;>AT1G66200.3 | Symbols: GSR2, GLN1;2 | glutamine synthase clone F11 | chr1:24655520-24657520 REVERSE LENGTH=365;>AT1G66200.2 | Symbols:		cytosol	2425800	0	796860	0	24295000	85512000	323550000	128880000	86587000	51210000	103600000	78277000	114330000	103170000	104210000	84893000	85639000	49688000	91226000	80941000	25884000	11561000	28785000	35624000	98816000	2216400	3357700	1868500	0	4708800	29137000	148200000	51029000	70668000	55433000	119240000	88634000	133000000	66215000	85897000	77313000	83977000	63858000	105200000	105440000	64712000
AT4G01310.1	>AT4G01310.1 | Symbols: | Ribosomal L5P family protein | chr4:544166-545480 REVERSE LENGTH=262	Reproducible	plastid	9858900	36139000	108630000	277260000	489660000	215060000	141570000	162580000	86298000	44551000	55338000	32264000	25351000	6137200	1629600	0	0	0	0	967880	0	0	684110	0	0	5216400	74337000	201940000	338360000	611570000	155230000	180050000	70142000	61649000	26999000	27835000	14721000	27206000	9041400	4679600	3150600	0	2083400	2393900	620590	1016800
AT4G17530.1	>AT4G17530.1 | Symbols: RAB1C, ATRAB1C, ATRABD2C | RAB GTPase homolog 1C | chr4:9773721-9775424 REVERSE LENGTH=202	Reproducible	cytosol	735720	2594700	4624900	5341200	11846000	1775800	36207000	54270000	85985000	54463000	115830000	86019000	139630000	82450000	68541000	58801000	22858000	13437000	35981000	50663000	4673700	0	19506000	4168700	46193000	0	2137500	1326100	2912700	4494700	17229000	62982000	43586000	105900000	61201000	103260000	71713000	127680000	93371000	93752000	67049000	60941000	56760000	48965000	60230000	18616000
AT2G26900.1	>AT2G26900.1 | Symbols: | Sodium Bile acid symporter family | chr2:11475156-11477870 REVERSE LENGTH=409		plastid	1317600	0	0	0	0	13600000	50939000	103230000	85799000	54422000	113730000	71072000	95110000	73454000	49753000	34422000	34827000	23667000	22470000	30316000	6237400	4445100	12718000	0	26591000	2460500	0	0	0	1651800	47766000	86383000	84014000	75013000	47151000	74590000	68544000	70113000	72128000	98116000	56108000	46602000	44332000	38979000	27789000	7933000
AT4G39460.2;AT4G39460.1	>AT4G39460.2 | Symbols: SAMC1 | S-adenosylmethionine carrier 1 | chr4:18356093-18358596 REVERSE LENGTH=325;>AT4G39460.1 | Symbols: SAMC1, SAMT1 | S-adenosylmethionine carrier 1 | chr4:18356093-18358596 REVERSE LENGTH=325		plastid	0	0	0	0	6142600	17212000	83093000	94731000	85018000	62991000	102870000	65432000	117580000	71842000	49679000	65658000	38698000	39451000	18227000	26037000	6384600	305710	8879600	6555600	48728000	0	0	0	0	1309000	21372000	113640000	105740000	104180000	50465000	102200000	61997000	79142000	83036000	79681000	81621000	86630000	110230000	28293000	16433000	3717300
AT2G33450.1	>AT2G33450.1 | Symbols: | Ribosomal L28 family | chr2:14173620-14174380 FORWARD LENGTH=143	Reproducible	plastid	0	0	0	0	6017700	18816000	101410000	75951000	84764000	37207000	64627000	19174000	20530000	4984800	0	0	0	0	3851200	3147100	2039800	1182500	320110	0	1907500	0	0	0	0	0	20777000	105900000	58578000	90087000	52425000	114360000	61018000	85478000	23338000	3306500	1422600	327300	0	0	0	0
AT2G47470.1;AT2G47470.4;AT2G47470.3;AT2G47470.2	>AT2G47470.1 | Symbols: ATPDIL2-1, UNE5, MEE30, PDI11, ATPDI11 | thioredoxin family protein | chr2:19481503-19483683 FORWARD LENGTH=361;>AT2G47470.4 | Symbols: ATPDIL2-1, UNE5, MEE30, PDI11, ATPDI11 | thioredoxin family protein | chr2:19481503-19483683 FOR	Reproducible	endoplasmic reticulum	51596000	118990000	130490000	70558000	46764000	33337000	32975000	44356000	83554000	66526000	159790000	158020000	273300000	215410000	206190000	174640000	157330000	109800000	91422000	73346000	27785000	11699000	39871000	30504000	132590000	23298000	136530000	153390000	89159000	69876000	23855000	96641000	93428000	203290000	171740000	294550000	243980000	369770000	239840000	293850000	187320000	275530000	168400000	139880000	125180000	52378000
AT1G53850.2;AT1G53850.1	>AT1G53850.2 | Symbols: PAE1 | 20S proteasome alpha subunit E1 | chr1:20104131-20105792 REVERSE LENGTH=237;>AT1G53850.1 | Symbols: PAE1, ATPAE1 | 20S proteasome alpha subunit E1 | chr1:20104131-20105792 REVERSE LENGTH=237	Reproducible	cytosol,nucleus	0	0	0	0	0	0	50336000	112350000	83329000	30034000	35387000	26183000	32971000	19851000	14253000	29013000	27114000	19779000	21588000	6403700	818210	0	1976100	3499500	27170000	0	725020	0	0	0	0	27941000	60239000	53901000	27496000	34619000	18768000	18326000	8195200	18630000	20302000	39280000	27415000	22228000	25222000	0
AT5G64140.1	>AT5G64140.1 | Symbols: RPS28 | ribosomal protein S28 | chr5:25667529-25667723 REVERSE LENGTH=64	Reproducible	cytosol	5105300	6355500	9245300	23717000	49103000	46021000	161880000	83452000	83298000	21194000	9790600	3869500	12977000	7857600	4743900	91514	3905400	0	8217000	0	139790	0	2013300	1241900	1961000	5822700	15056000	25360000	7942100	53015000	71799000	75468000	58737000	53599000	22702000	33685000	16545000	5596300	4266400	358600	0	0	0	120890	4463900	1385500
AT5G24650.1	>AT5G24650.1 | Symbols: | Mitochondrial import inner membrane translocase subunit Tim17/Tim22/Tim23 family protein | chr5:8437123-8438859 FORWARD LENGTH=259	Reproducible	plastid	0	0	0	0	0	0	38784000	41173000	83189000	30557000	46711000	33798000	58342000	23885000	12678000	4407300	1394000	1001600	3495500	6346500	1246500	0	4264600	0	12368000	0	0	0	0	0	6700700	77481000	63732000	58985000	14141000	55388000	29668000	57278000	32166000	32417000	34882000	21449000	22673000	9268700	5311200	0
AT4G33350.1;AT4G33350.2	>AT4G33350.1 | Symbols: | Tic22-like family protein | chr4:16064638-16066715 REVERSE LENGTH=268;>AT4G33350.2 | Symbols: | Tic22-like family protein | chr4:16064638-16066715 REVERSE LENGTH=242	Reproducible	plastid	2890000	3466200	2818400	0	0	8232600	90857000	86848000	83003000	22514000	20049000	17473000	14197000	65360000	34082000	65387000	61801000	54647000	22166000	2360300	1436500	1230500	5685200	5502000	40924000	0	3027800	1046300	0	2277300	26053000	133820000	94152000	74516000	10822000	31251000	11458000	15111000	13698000	74089000	51161000	48873000	43052000	11229000	5335200	0
AT3G23400.1	>AT3G23400.1 | Symbols: FIB4 | Plastid-lipid associated protein PAP / fibrillin family protein | chr3:8376636-8378225 REVERSE LENGTH=284	Reproducible	plastid	231970000	141200000	76603000	52254000	67642000	66264000	82882000	86886000	82736000	51854000	102430000	63496000	107780000	115230000	113550000	159660000	236150000	255770000	32601000	25250000	13809000	4477000	22093000	16274000	110410000	52516000	77572000	55788000	49920000	42943000	19860000	45661000	38470000	45846000	34741000	59158000	43745000	84907000	69920000	106220000	124340000	392990000	226500000	56498000	27678000	6979300
AT1G30120.1	>AT1G30120.1 | Symbols: PDH-E1 BETA | pyruvate dehydrogenase E1 beta | chr1:10584350-10586477 REVERSE LENGTH=406	Reproducible	plastid	0	0	1716200	15013000	63779000	38953000	77225000	37533000	81683000	38897000	48870000	84368000	278040000	273890000	186090000	61885000	17917000	26339000	7738100	8834700	2666200	0	704700	2616200	13515000	0	271330	11458000	11224000	42393000	31588000	43538000	34237000	41653000	25538000	82949000	88884000	123210000	92909000	165090000	29567000	28790000	10580000	34216000	4383800	3151300
AT5G08540.1	>AT5G08540.1 | Symbols: | unknown protein; FUNCTIONS IN: molecular_function unknown; INVOLVED IN: biological_process unknown; LOCATED IN: chloroplast thylakoid membrane, chloroplast, chloroplast envelope; EXPRESSED IN: 24 plant structures; EXPRESSED DURIN	Reproducible	plastid	0	0	0	0	0	5627400	73760000	63803000	81310000	49984000	67544000	41330000	59679000	47555000	29773000	10818000	15247000	6474700	4215800	10034000	2592700	1291700	5219500	3395400	17982000	0	0	0	0	0	17923000	95386000	60966000	58073000	31252000	55115000	29892000	68534000	27968000	37563000	24309000	21421000	22272000	12511000	13000000	5310800
AT3G52580.1	>AT3G52580.1 | Symbols: | Ribosomal protein S11 family protein | chr3:19503324-19504701 FORWARD LENGTH=150	Reproducible	cytosol	0	0	0	0	0	4671000	22119000	56388000	80926000	39515000	90744000	52579000	90965000	29371000	15159000	2974700	3072200	0	0	5324200	3982900	747720	1058500	2360600	8960600	0	0	0	0	0	5893600	34368000	49294000	83053000	50351000	67541000	61012000	135480000	61582000	40443000	17543000	6774500	9024400	5910700	6955600	3457200
AT3G14600.1	>AT3G14600.1 | Symbols: | Ribosomal protein L18ae/LX family protein | chr3:4910773-4911933 FORWARD LENGTH=178	Reproducible	cytosol	0	0	0	0	0	4503700	23503000	29653000	80900000	61231000	162510000	119260000	134270000	43161000	20168000	5135500	4417100	2458500	11906000	9078700	0	0	2350800	2793300	9652400	0	0	0	423780	3274600	3695100	17600000	14576000	72790000	83475000	230950000	214260000	215630000	62268000	31755000	12476000	4876100	7168700	8897400	12859000	3848200
ATCG00500.1	>ATCG00500.1 | Symbols: ACCD | acetyl-CoA carboxylase carboxyl transferase subunit beta | chrC:57075-58541 FORWARD LENGTH=488	Reproducible	plastid	0	0	0	0	598920	0	29394000	60318000	80738000	32318000	79653000	100540000	173060000	119760000	51463000	37787000	2393900	7067100	11321000	20977000	4685700	480880	5370900	3458000	26016000	0	0	0	0	0	4388000	115510000	81602000	131060000	61940000	154820000	88585000	196190000	113280000	120460000	57704000	51549000	32998000	27175000	11031000	2429700
AT2G20450.1	>AT2G20450.1 | Symbols: | Ribosomal protein L14 | chr2:8813923-8815071 FORWARD LENGTH=134	Reproducible	cytosol	0	0	0	0	0	3176500	22315000	30439000	80155000	70188000	191250000	137950000	136420000	41883000	13507000	2444900	7307700	2292600	23688000	21061000	0	0	5005800	2971000	20799000	0	0	0	0	1213400	1388700	19624000	19109000	57063000	92154000	188630000	147740000	219250000	68221000	27944000	5703000	0	0	3024200	12806000	5105600
AT1G66580.1	>AT1G66580.1 | Symbols: SAG24, RPL10C | senescence associated gene 24 | chr1:24839208-24840439 FORWARD LENGTH=221	Reproducible	cytosol	0	0	0	0	234090	1407000	17730000	32353000	79690000	52872000	154730000	114630000	144600000	60823000	8046500	4438800	5544600	6280500	9260200	4269700	1512800	1403100	2102100	3254600	2047100	0	0	0	0	0	625680	10590000	15706000	69824000	53118000	175420000	125120000	253010000	92800000	50255000	17287000	5603500	2901100	9611300	8772600	4426700
AT4G23670.1	>AT4G23670.1 | Symbols: | Polyketide cyclase/dehydrase and lipid transport superfamily protein | chr4:12332846-12333656 REVERSE LENGTH=151		cytosol	327130000	420220000	278160000	58186000	53843000	38047000	23638000	25573000	79619000	63312000	139620000	123280000	149690000	105640000	100540000	101660000	27158000	62330000	75159000	34463000	8359200	4960900	10131000	12537000	84833000	87399000	291180000	209750000	51989000	38340000	9076100	20053000	22984000	63281000	92124000	114300000	140900000	138300000	114680000	93015000	70105000	108240000	88994000	81197000	74054000	42587000
AT3G13120.2;AT3G13120.1	>AT3G13120.2 | Symbols: | Ribosomal protein S10p/S20e family protein | chr3:4220310-4221526 REVERSE LENGTH=191;>AT3G13120.1 | Symbols: | Ribosomal protein S10p/S20e family protein | chr3:4220310-4221526 REVERSE LENGTH=191	Reproducible	plastid	0	0	0	307140	5165800	11469000	199200000	142830000	78688000	20895000	15709000	5717900	8004500	6590200	1061700	3930200	2587700	7219400	6049300	5890600	179230	0	0	986040	4839800	0	0	0	275090	5398900	11579000	159160000	135270000	76328000	30313000	2770200	957110	354780	259540	6239200	5051000	5641900	5294100	5546000	0	112390
AT3G11945.1;AT3G11945.2	>AT3G11945.1 | Symbols: PDS2, ATHST, HST | homogentisate prenyltransferase | chr3:3780041-3782880 REVERSE LENGTH=386;>AT3G11945.2 | Symbols: PDS2, ATHST, HST | homogentisate prenyltransferase | chr3:3780041-3782880 REVERSE LENGTH=393	Reproducible	plastid	1096700	0	0	0	0	7262300	20111000	73417000	78265000	38305000	62710000	34630000	60337000	51224000	23234000	11263000	0	0	0	11696000	0	1364500	5409500	2922300	8974000	0	813840	0	0	684320	16020000	79783000	85782000	55288000	21514000	25700000	19410000	63090000	66148000	70324000	61206000	9976000	11863000	21332000	7007800	6438900
AT2G15290.1	>AT2G15290.1 | Symbols: ATTIC21, TIC21, CIA5, PIC1 | translocon at inner membrane of chloroplasts 21 | chr2:6642512-6644011 REVERSE LENGTH=296	Reproducible	plastid	0	0	0	0	0	4354500	22238000	42310000	77739000	49991000	77147000	54597000	68477000	38449000	26558000	11677000	5018300	0	9713400	17008000	1625600	0	6468200	8201700	17165000	0	0	0	0	0	11011000	69174000	96606000	66060000	43096000	54540000	37568000	66735000	62059000	51196000	30948000	13110000	20934000	13831000	17212000	6686200
AT1G23310.1;AT1G23310.2	>AT1G23310.1 | Symbols: GGT1, AOAT1, GGAT1 | glutamate:glyoxylate aminotransferase | chr1:8268720-8271329 REVERSE LENGTH=481;>AT1G23310.2 | Symbols: GGT1, AOAT1, GGAT1 | glutamate:glyoxylate aminotransferase | chr1:8268808-8271329 REVERSE LENGTH=441	Reproducible	peroxisome	35499000	196930000	568370000	653920000	477450000	240950000	65330000	45046000	76849000	48723000	154680000	93135000	229890000	163570000	201520000	141230000	143920000	154860000	273060000	354930000	133250000	44946000	182950000	168450000	273530000	11141000	327050000	930220000	875540000	684000000	149430000	44864000	31135000	49369000	37466000	92813000	50522000	167350000	129570000	255180000	249030000	479870000	500910000	432850000	321570000	146530000
AT1G04750.1;AT2G33120.1;AT2G33120.2;AT1G04750.2	>AT1G04750.1 | Symbols: VAMP7B, VAMP721, ATVAMP721, AT VAMP7B | vesicle-associated membrane protein 721 | chr1:1331857-1333426 REVERSE LENGTH=219;>AT2G33120.1 | Symbols: SAR1, VAMP722, ATVAMP722 | synaptobrevin-related protein 1 | chr2:14043785-14045337 RE		endoplasmic reticulum	4487200	6357500	5485600	2797100	0	2448600	18617000	39599000	76014000	55964000	122330000	122310000	292250000	216350000	144070000	183300000	41046000	24714000	84622000	57714000	15980000	5754900	21336000	16751000	114600000	514530	3640600	2746300	2480100	4032800	4962500	28129000	26007000	103160000	81834000	230170000	143780000	309610000	221530000	206720000	166970000	162770000	141390000	121370000	105950000	38751000
AT2G05100.1;AT2G05070.1;AT3G27690.1	>AT2G05100.1 | Symbols: LHCB2.1, LHCB2 | photosystem II light harvesting complex gene 2.1 | chr2:1823449-1824331 REVERSE LENGTH=265;>AT2G05070.1 | Symbols: LHCB2.2, LHCB2 | photosystem II light harvesting complex gene 2.2 | chr2:1799436-1800329 REVERSE LEN	Reproducible	plastid	16289000	16828000	11030000	3970800	7727600	5000800	22785000	36875000	75904000	54956000	157620000	259340000	671270000	950940000	1498100000	1963500000	1315700000	1113600000	865180000	878000000	323260000	138460000	492460000	440050000	1692800000	12809000	7962500	7294900	3801900	5056900	8844300	20042000	21008000	44228000	71618000	137670000	152290000	408760000	503840000	1571100000	3407500000	3192400000	2388800000	1018300000	801180000	276390000
AT1G20840.1	>AT1G20840.1 | Symbols: TMT1 | tonoplast monosaccharide transporter1 | chr1:7245107-7247674 REVERSE LENGTH=734	Reproducible	vacuole	0	0	0	0	0	0	18158000	25588000	75845000	37832000	70081000	39435000	59960000	32200000	15568000	15642000	6823200	4634900	0	0	0	578070	0	0	8618200	0	0	0	0	0	1311100	30064000	35130000	78101000	41702000	71816000	40549000	68222000	32390000	23609000	3241700	12393000	2426300	2231400	5666800	3001000
AT2G37970.1	>AT2G37970.1 | Symbols: SOUL-1 | SOUL heme-binding family protein | chr2:15891027-15891704 FORWARD LENGTH=225		plasma membrane,endoplasmic reticulum	554020	0	0	0	2885600	2123700	30128000	55655000	75577000	43399000	103970000	89379000	133150000	127740000	48041000	68047000	11188000	2395400	43355000	38240000	10292000	3198000	14994000	10831000	41633000	0	0	0	0	1924800	10614000	60589000	27722000	74008000	50428000	85220000	51931000	116320000	104770000	111950000	77073000	84362000	79195000	58988000	79483000	25741000
ATCG01300.1;ATCG00840.1	>ATCG01300.1 | Symbols: RPL23.2 | ribosomal protein L23 | chrC:152506-152787 FORWARD LENGTH=93;>ATCG00840.1 | Symbols: RPL23.1, RPL23 | ribosomal protein L23.1 | chrC:85862-86143 REVERSE LENGTH=93	Reproducible	plastid	0	0	664780	1094200	2382900	3787600	24172000	42585000	75574000	37679000	92289000	65443000	88023000	34184000	15292000	6471500	1892900	0	7799100	9578300	2660700	0	4180000	2496000	9763500	0	0	0	0	0	4098300	33085000	32774000	68762000	42353000	76964000	55325000	130800000	71470000	43147000	26170000	10851000	21326000	10817000	9683400	3074600
AT2G45740.3;AT2G45740.2;AT2G45740.1	>AT2G45740.3 | Symbols: PEX11D | peroxin 11D | chr2:18839865-18841102 FORWARD LENGTH=236;>AT2G45740.2 | Symbols: PEX11D | peroxin 11D | chr2:18839865-18841102 FORWARD LENGTH=236;>AT2G45740.1 | Symbols: PEX11D | peroxin 11D | chr2:18839865-18841102 FORWARD	Reproducible	peroxisome	0	0	235790	592200	237400	6863000	24932000	38551000	75191000	32820000	72603000	52865000	106200000	91430000	69210000	7698900	0	491640	22237000	45025000	22225000	9349100	31471000	17569000	94389000	0	0	0	195500	1235400	10135000	64097000	52131000	52645000	31063000	76806000	38905000	100950000	68453000	232710000	206750000	17464000	134490000	42602000	34534000	18272000
AT5G58290.1	>AT5G58290.1 | Symbols: RPT3 | regulatory particle triple-A ATPase 3 | chr5:23569155-23571116 FORWARD LENGTH=408		cytosol,nucleus	0	0	0	0	0	0	21393000	39904000	74308000	59346000	73350000	60349000	95000000	87189000	83979000	55122000	14355000	20120000	45236000	30826000	2612100	1702600	7141600	2460800	54784000	0	0	0	0	0	1110200	26143000	32527000	59087000	45766000	107500000	84806000	106330000	93688000	89804000	41947000	55259000	67069000	52297000	58254000	9645000
AT1G33810.1	>AT1G33810.1 | Symbols: | unknown protein; FUNCTIONS IN: molecular_function unknown; INVOLVED IN: biological_process unknown; LOCATED IN: chloroplast thylakoid membrane, chloroplast, chloroplast envelope; EXPRESSED IN: 22 plant structures; EXPRESSED DURIN	Reproducible	nucleus	4983300	2902100	1291900	0	0	5653100	91676000	83583000	74290000	44554000	63541000	44179000	63339000	47052000	30538000	33690000	29460000	29059000	13533000	14402000	3463800	802580	5497100	7037800	19016000	1826400	2800200	0	0	0	24887000	127100000	86672000	74122000	46132000	80312000	58353000	62962000	19486000	28689000	19406000	32740000	24547000	11278000	8241300	3400800
ATCG00330.1	>ATCG00330.1 | Symbols: RPS14 | chloroplast ribosomal protein S14 | chrC:36938-37240 REVERSE LENGTH=100	Reproducible	plastid	699860	772310	573010	0	9669400	19648000	99058000	129790000	74154000	43840000	26907000	10004000	18456000	1624300	0	0	0	0	11306000	952610	892950	0	0	0	0	0	0	967250	1036700	14257000	31941000	87585000	95360000	99543000	45650000	42899000	41771000	37847000	15381000	2034500	0	0	3660800	4393100	3643700	2398000
AT2G37860.3;AT2G37860.2;AT2G37860.1	>AT2G37860.3 | Symbols: LCD1 | Protein of unknown function (DUF3411) | chr2:15856952-15858793 FORWARD LENGTH=432;>AT2G37860.2 | Symbols: LCD1 | Protein of unknown function (DUF3411) | chr2:15856952-15858351 FORWARD LENGTH=347;>AT2G37860.1 | Symbols: LCD1 |		plastid	0	1651000	0	0	0	8129800	40689000	39952000	73814000	35377000	58583000	42881000	45908000	35258000	24359000	6922600	245230	2333300	12894000	15765000	2194500	200700	5845600	3300300	7678300	0	0	0	0	0	14842000	89798000	60374000	47353000	25611000	43776000	20913000	41042000	38052000	38984000	49510000	27289000	15489000	16056000	9534000	4534800
AT4G20980.4;AT4G20980.3;AT4G20980.2;AT4G20980.1	>AT4G20980.4 | Symbols: | Eukaryotic translation initiation factor 3 subunit 7 (eIF-3) | chr4:11216997-11218772 FORWARD LENGTH=591;>AT4G20980.3 | Symbols: | Eukaryotic translation initiation factor 3 subunit 7 (eIF-3) | chr4:11216997-11218772 FORWARD LEN	Reproducible	cytosol	0	0	0	949640	0	1210000	8655900	16314000	73213000	42369000	42212000	15265000	18009000	2558200	6674100	172320	0	968750	8121000	1659300	380400	626810	1742600	298000	5534500	0	0	0	417210	0	490940	12849000	29123000	63241000	47935000	49147000	18861000	18569000	2367700	2277800	1660500	871160	8910300	2578500	6533600	4242600
AT4G27440.2;AT4G27440.1	>AT4G27440.2 | Symbols: PORB | protochlorophyllide oxidoreductase B | chr4:13725648-13727107 FORWARD LENGTH=401;>AT4G27440.1 | Symbols: PORB | protochlorophyllide oxidoreductase B | chr4:13725648-13727107 FORWARD LENGTH=401		plastid	6766700	7884100	1496600	1824300	3545700	3979400	35188000	36136000	73131000	45918000	138270000	80018000	94142000	137920000	143690000	146700000	207610000	189140000	170390000	168230000	60050000	22054000	77069000	53292000	144800000	0	5212100	7521700	3806600	3792000	7301900	19537000	31570000	49318000	14666000	58750000	49906000	54124000	60429000	78288000	80195000	153550000	99170000	51001000	67065000	36836000
AT3G13920.1;AT3G13920.3;AT3G13920.4;AT3G13920.2;AT1G72730.1	>AT3G13920.1 | Symbols: EIF4A1, RH4, TIF4A1 | eukaryotic translation initiation factor 4A1 | chr3:4592635-4594128 REVERSE LENGTH=412;>AT3G13920.3 | Symbols: EIF4A1, RH4, TIF4A1 | eukaryotic translation initiation factor 4A1 | chr3:4592635-4594094 REVERSE L	Reproducible	cytosol	57709000	81299000	63530000	27436000	19319000	15976000	31503000	26653000	72559000	65018000	164850000	137620000	230610000	230050000	229690000	185520000	271860000	284280000	330380000	498690000	192860000	77906000	212920000	146870000	305500000	15570000	68258000	58358000	22442000	20208000	11508000	24762000	40283000	82195000	90422000	226500000	169730000	337790000	337080000	475280000	426650000	610480000	656050000	364370000	339700000	168560000
AT5G15650.1	>AT5G15650.1 | Symbols: RGP2, ATRGP2 | reversibly glycosylated polypeptide 2 | chr5:5092203-5094093 FORWARD LENGTH=360	Reproducible	cytosol	0	0	0	686690	4884900	5240800	28998000	45915000	71729000	34511000	58174000	28231000	17161000	13429000	4844100	6950600	2690700	0	7207800	4498200	0	0	1999400	0	7156000	0	0	0	0	0	3119100	12001000	27565000	67606000	53782000	77653000	25676000	37860000	19781000	24489000	18317000	19506000	32363000	19769000	18361000	2315900
AT5G58140.3;AT5G58140.2;AT5G58140.1;AT5G58140.4	>AT5G58140.3 | Symbols: PHOT2, NPL1 | phototropin 2 | chr5:23524771-23529947 FORWARD LENGTH=898;>AT5G58140.2 | Symbols: PHOT2, NPL1 | phototropin 2 | chr5:23524771-23529993 FORWARD LENGTH=915;>AT5G58140.1 | Symbols: PHOT2, NPL1 | phototropin 2 | chr5:23524	Reproducible	plasma membrane	6877300	20381000	10775000	1971800	4310900	10625000	58839000	28292000	71439000	69919000	174460000	186200000	322270000	294240000	242880000	223610000	112380000	91618000	186780000	156980000	46478000	20071000	39703000	39470000	163290000	4192400	14456000	7456100	4358600	6937400	18451000	76539000	44841000	83573000	72836000	205570000	140200000	290170000	236420000	305930000	223080000	325340000	339660000	335350000	308380000	119030000
ATCG00340.1	>ATCG00340.1 | Symbols: PSAB | Photosystem I, PsaA/PsaB protein | chrC:37375-39579 REVERSE LENGTH=734	Reproducible	plastid	27751000	18144000	18244000	11430000	10876000	10965000	25256000	56550000	69736000	80067000	228930000	195150000	783210000	1162900000	1377100000	2031100000	1298300000	587170000	1279400000	1698600000	471210000	199990000	676080000	442640000	1512000000	3191100	9810000	6829800	6654800	7175800	5031400	41876000	46912000	71600000	57249000	164420000	137930000	581360000	810220000	2381600000	2035400000	2071500000	2075700000	1877300000	1029300000	485020000
AT5G01530.1	>AT5G01530.1 | Symbols: LHCB4.1 | light harvesting complex photosystem II | chr5:209084-210243 FORWARD LENGTH=290	Reproducible	plastid	5218500	13831000	10312000	1761600	3028400	0	21535000	40447000	69371000	60189000	190920000	268740000	752580000	1038500000	1735200000	2185900000	1231400000	1002500000	1367700000	1224800000	371190000	195240000	514570000	491820000	1801100000	7434700	8248300	3487300	1052500	0	2871900	16557000	20733000	47863000	59973000	155340000	196840000	407280000	609750000	1265700000	1811400000	2691300000	1988800000	1077200000	801820000	286580000
ATCG00710.1	>ATCG00710.1 | Symbols: PSBH | photosystem II reaction center protein H | chrC:74485-74706 FORWARD LENGTH=73		plastid	0	0	0	0	2498900	0	11137000	41522000	69330000	6746600	147470000	172300000	594290000	755120000	734390000	381530000	223960000	172020000	323030000	592910000	13821000	6504700	178850000	28706000	791970000	0	832590	0	0	0	1887600	27894000	29397000	48528000	27270000	58211000	57085000	414550000	559650000	998350000	1377100000	724590000	894910000	758430000	436870000	86552000
AT5G01590.1	>AT5G01590.1 | Symbols: | unknown protein; FUNCTIONS IN: molecular_function unknown; INVOLVED IN: biological_process unknown; LOCATED IN: chloroplast, chloroplast envelope; EXPRESSED IN: 22 plant structures; EXPRESSED DURING: 13 growth stages; Has 60 Blas	Reproducible	plastid	0	0	0	0	0	5173000	43571000	66767000	68393000	20432000	54250000	33865000	34551000	13590000	30445000	9493800	11254000	8816600	2936500	8719800	2360100	1051900	9377800	0	12953000	0	0	0	1201200	0	17622000	100200000	52915000	43982000	26608000	38260000	43508000	62696000	32701000	39906000	25043000	62804000	14897000	10837000	6836400	1154600
AT3G58510.3;AT3G58510.2;AT3G58510.1	>AT3G58510.3 | Symbols: | DEA(D/H)-box RNA helicase family protein | chr3:21640608-21643464 FORWARD LENGTH=612;>AT3G58510.2 | Symbols: | DEA(D/H)-box RNA helicase family protein | chr3:21640608-21643464 FORWARD LENGTH=612;>AT3G58510.1 | Symbols: | DEA(D	Reproducible	nucleus	0	8904500	37569000	72782000	107400000	62578000	73047000	70833000	67930000	26419000	41660000	22584000	38549000	18559000	14870000	22446000	19093000	23056000	27718000	34451000	4674400	1791500	8939400	6488800	23318000	520900	6583500	38085000	62362000	116340000	48005000	80740000	40736000	32835000	15386000	27773000	14231000	32282000	25520000	40927000	24522000	53321000	29894000	20706000	24250000	9820600
AT5G56030.1;AT5G56010.1;AT5G56030.2;AT5G56000.1	>AT5G56030.1 | Symbols: HSP81-2, ERD8, HSP90.2, AtHsp90.2 | heat shock protein 81-2 | chr5:22686923-22689433 FORWARD LENGTH=699;>AT5G56010.1 | Symbols: HSP81-3, Hsp81.3, AtHsp90-3, AtHsp90.3 | heat shock protein 81-3 | chr5:22681410-22683911 FORWARD LENGTH		cytosol,nucleus	45396000	160040000	242860000	155070000	98264000	65209000	31947000	52827000	67929000	65176000	146700000	120580000	202430000	152090000	122540000	113330000	36267000	42014000	176460000	176940000	80569000	33334000	97157000	111330000	151300000	13778000	136800000	163020000	81187000	38308000	20506000	48290000	36761000	65227000	60202000	138310000	98901000	219150000	174300000	188550000	157180000	159670000	221230000	208670000	236670000	155370000
AT5G39570.1	>AT5G39570.1 | Symbols: | FUNCTIONS IN: molecular_function unknown; INVOLVED IN: biological_process unknown; LOCATED IN: cytosol, nucleus; EXPRESSED IN: 25 plant structures; EXPRESSED DURING: 14 growth stages; BEST Arabidopsis thaliana protein match is: g	Reproducible	nucleus	6881200	19164000	119120000	193470000	84989000	44252000	15002000	29420000	67706000	43724000	101250000	92085000	98734000	67712000	44035000	20273000	2844200	0	46436000	56015000	30078000	9124800	32276000	24281000	28031000	2050500	20935000	58651000	64344000	57745000	15051000	35577000	15933000	52749000	27311000	49454000	30421000	112070000	53998000	65330000	31057000	2171400	22928000	59188000	65032000	37856000
AT4G05180.1	>AT4G05180.1 | Symbols: PSBQ, PSBQ-2, PSII-Q | photosystem II subunit Q-2 | chr4:2672093-2673170 REVERSE LENGTH=230	Reproducible	plastid	1232000000	1239200000	572530000	242940000	201610000	197010000	84275000	66528000	67686000	54512000	115560000	69561000	87830000	126530000	205880000	246310000	309910000	232350000	123760000	80892000	34576000	19510000	57720000	34285000	237180000	606500000	710840000	398090000	208920000	170890000	78527000	57788000	52043000	37315000	30907000	56884000	26696000	72439000	29085000	141110000	271910000	305240000	278570000	110450000	38875000	14987000
AT3G57330.1	>AT3G57330.1 | Symbols: ACA11 | autoinhibited Ca2+-ATPase 11 | chr3:21211655-21216375 REVERSE LENGTH=1025		endoplasmic reticulum	532570	1432200	198190	0	0	0	13357000	35195000	67415000	59053000	70713000	34246000	92006000	48858000	62522000	18736000	562900	0	230620	10790000	215160	0	684480	587390	12197000	0	0	557040	0	0	935890	27308000	38318000	46938000	43903000	74691000	59072000	58373000	33680000	48275000	3523500	650170	498020	19132000	13175000	188690
AT5G01600.1	>AT5G01600.1 | Symbols: ATFER1, FER1 | ferretin 1 | chr5:228149-229594 REVERSE LENGTH=255	Reproducible	plastid	0	0	0	0	0	0	12805000	27425000	67367000	59576000	175890000	164280000	226570000	202600000	189620000	160430000	100060000	175700000	326710000	240360000	66584000	24118000	66920000	38133000	194270000	0	0	0	0	0	349560	7760200	16035000	65272000	65958000	230880000	108620000	215360000	196430000	199500000	146720000	266680000	402020000	281850000	387520000	179140000
AT3G53560.1	>AT3G53560.1 | Symbols: | Tetratricopeptide repeat (TPR)-like superfamily protein | chr3:19859954-19860976 REVERSE LENGTH=340	Reproducible	plastid	28177000	32541000	20221000	2437200	0	7511600	25365000	47300000	66831000	36163000	67321000	53495000	51897000	25718000	19665000	11982000	6071600	3546800	2202500	3285100	638690	0	0	707460	8956700	4155600	16033000	14127000	2302400	0	14147000	89272000	43190000	33109000	37906000	57713000	27994000	56408000	24596000	40452000	36199000	20704000	17451000	4998000	3061200	1415500
AT3G25800.1;AT3G25800.2	>AT3G25800.1 | Symbols: PDF1, PR 65, PP2AA2 | protein phosphatase 2A subunit A2 | chr3:9422822-9425783 REVERSE LENGTH=587;>AT3G25800.2 | Symbols: PDF1, PR 65, PP2AA2 | protein phosphatase 2A subunit A2 | chr3:9423036-9425783 REVERSE LENGTH=544	Reproducible	cytosol	0	0	1776300	5477000	5337200	4602700	22060000	72438000	66408000	27326000	40591000	12313000	13679000	7653700	7548300	1701000	0	0	5968800	8379100	4261600	536720	2968000	1751300	824620	0	0	729140	1659300	2721800	715720	16446000	35895000	63597000	36698000	29392000	18283000	21562000	11044000	13266000	8953800	5588400	8523200	9304500	9463900	3882200
AT1G09630.1	>AT1G09630.1 | Symbols: ATRAB11C, ATRABA2A, ATRAB-A2A, RAB-A2A, RAB11c | RAB GTPase 11C | chr1:3118350-3119571 REVERSE LENGTH=217	Reproducible	cytosol,plasma membrane	0	0	0	0	0	4913000	18802000	60277000	66206000	52735000	113510000	94396000	149340000	133340000	97194000	41433000	25637000	24762000	29363000	35350000	9376600	2322500	11576000	5294000	35783000	0	0	0	0	0	12539000	35147000	56124000	68627000	47256000	104460000	99398000	140110000	135250000	167840000	126130000	75534000	115320000	75458000	52088000	10103000
AT4G32150.1	>AT4G32150.1 | Symbols: VAMP711, ATVAMP711 | vesicle-associated membrane protein 711 | chr4:15526407-15527651 REVERSE LENGTH=219		vacuole	0	0	0	0	0	3641000	25963000	32337000	64859000	37704000	58898000	36827000	50188000	28124000	17050000	13942000	9619200	5650200	6747100	4160300	0	0	0	3741800	8431200	0	0	0	0	1954300	7086000	28083000	29965000	48719000	27654000	49033000	23252000	42356000	21298000	15153000	12107000	23196000	12872000	6886000	4418600	0
AT5G46860.1;AT4G17730.1;AT4G17730.2	>AT5G46860.1 | Symbols: VAM3, ATVAM3, SYP22, ATSYP22, SGR3 | Syntaxin/t-SNARE family protein | chr5:19012342-19013795 REVERSE LENGTH=268;>AT4G17730.1 | Symbols: SYP23, ATSYP23 | syntaxin of plants 23 | chr4:9865351-9866635 FORWARD LENGTH=255;>AT4G17730.2		vacuole	321250	2321700	0	0	1409400	2095800	36250000	39677000	64603000	38267000	108550000	42530000	39559000	24917000	23174000	26001000	20213000	23362000	161170	2445500	4803600	1828400	2415700	1708000	8369100	0	423760	0	61863	0	1635500	20957000	50130000	68183000	38178000	100150000	67740000	76719000	43880000	44379000	26628000	40844000	11433000	0	682110	3466400
AT5G46800.1	>AT5G46800.1 | Symbols: BOU | Mitochondrial substrate carrier family protein | chr5:18988779-18989810 REVERSE LENGTH=300	Reproducible	cytosol	361420	2101000	369930	1264800	6151900	372250	16100000	34695000	64378000	49251000	196020000	213210000	578770000	466900000	487820000	536840000	441230000	317420000	184970000	156970000	50232000	22067000	81447000	58824000	400540000	0	0	1239300	1746400	0	4493200	20040000	29373000	83322000	103200000	373420000	329670000	526440000	668020000	708130000	539280000	788720000	552040000	339630000	181390000	69495000
AT3G14310.1	>AT3G14310.1 | Symbols: ATPME3, PME3 | pectin methylesterase 3 | chr3:4772214-4775095 REVERSE LENGTH=592		extracellular	1468000	5415800	7937100	6761400	3566600	4607900	33663000	31505000	64265000	37588000	103940000	76755000	116380000	74515000	28932000	29801000	10006000	6953300	11367000	21750000	4828100	1279300	5477400	3444000	24105000	0	3526600	5941900	2247600	7675200	1286600	13214000	25058000	48741000	39648000	61519000	68677000	92360000	47986000	39337000	18721000	13037000	17035000	15190000	12393000	1869800
AT2G21390.1	>AT2G21390.1 | Symbols: | Coatomer, alpha subunit | chr2:9152428-9156577 FORWARD LENGTH=1218	Reproducible	cytosol	0	0	0	0	31941000	77576000	97110000	82794000	64126000	28860000	47299000	39811000	64222000	49713000	34290000	19033000	18020000	18137000	25284000	84764000	19718000	6119500	24584000	8443400	40776000	0	0	0	0	5674200	78918000	108010000	46013000	10549000	12793000	42237000	28979000	65377000	70498000	79846000	75044000	58462000	61459000	59402000	52310000	11606000
AT3G55440.1	>AT3G55440.1 | Symbols: ATCTIMC, TPI, CYTOTPI | triosephosphate isomerase | chr3:20553794-20556078 FORWARD LENGTH=254	Reproducible	cytosol	106880000	177120000	126960000	53306000	42102000	31966000	24642000	41176000	64049000	41242000	106640000	100170000	134740000	135000000	124950000	129320000	58470000	48725000	116090000	117290000	35751000	9855400	34575000	45498000	118240000	19339000	121520000	104030000	52243000	34338000	12516000	20778000	23200000	62416000	52562000	102960000	73049000	135510000	98767000	140230000	120350000	176880000	142300000	126840000	105720000	56234000
AT3G09840.1;AT5G03340.1;AT3G53230.1	>AT3G09840.1 | Symbols: CDC48, ATCDC48, CDC48A | cell division cycle 48 | chr3:3019494-3022832 FORWARD LENGTH=809;>AT5G03340.1 | Symbols: | ATPase, AAA-type, CDC48 protein | chr5:810091-813133 REVERSE LENGTH=810;>AT3G53230.1 | Symbols: | ATPase, AAA-type	Reproducible	cytosol	387820	1160700	0	8457700	4215600	54620000	247050000	108070000	63934000	43439000	73196000	54368000	80715000	88763000	58424000	63298000	63370000	78743000	64847000	46540000	5883600	6476000	24260000	21063000	95127000	0	0	0	0	0	32576000	130390000	54437000	45028000	38486000	72846000	75741000	79799000	51002000	96771000	84199000	82934000	92002000	117780000	99625000	41349000
AT3G17970.1	>AT3G17970.1 | Symbols: atToc64-III, TOC64-III | translocon at the outer membrane of chloroplasts 64-III | chr3:6148030-6151794 FORWARD LENGTH=589		plastid	0	0	0	0	0	8865800	45472000	52566000	63930000	27351000	66109000	35545000	54598000	33748000	20359000	22509000	0	5567600	17691000	17937000	1999000	0	5424400	196540	11271000	0	0	0	0	0	9093100	82892000	40217000	55062000	30769000	51318000	31497000	61632000	46433000	39103000	44706000	35151000	32367000	22035000	17747000	3164900
AT1G75350.1	>AT1G75350.1 | Symbols: emb2184 | Ribosomal protein L31 | chr1:28272163-28272687 FORWARD LENGTH=144	Reproducible	plastid	5162500	20505000	63745000	195330000	316750000	146700000	80612000	72868000	63726000	35459000	37757000	20909000	13988000	5789600	3820400	1270400	0	4893900	1945500	1316000	321620	0	0	647650	0	4928500	77625000	181290000	116580000	375180000	129990000	98143000	46624000	46949000	23336000	32660000	19989000	9585400	3622800	0	0	2336700	0	0	118190	0
AT1G15820.1	>AT1G15820.1 | Symbols: LHCB6, CP24 | light harvesting complex photosystem II subunit 6 | chr1:5446685-5447676 REVERSE LENGTH=258	Reproducible	plastid	10686000	20123000	4558000	1369500	1384600	0	18271000	27650000	63515000	51415000	166410000	227170000	694630000	938020000	1558400000	1865200000	1077900000	1131800000	1148700000	1174800000	520710000	247410000	775450000	685300000	1896200000	8310800	8292000	2061700	642470	221260	1793300	18994000	22123000	42840000	48799000	134420000	156480000	428260000	619220000	1447500000	3109500000	3726400000	4775800000	1292000000	905370000	324730000
AT5G64040.1;AT5G64040.2	>AT5G64040.1 | Symbols: PSAN | photosystem I reaction center subunit PSI-N, chloroplast, putative / PSI-N, putative (PSAN) | chr5:25628724-25629409 REVERSE LENGTH=171;>AT5G64040.2 | Symbols: PSAN | photosystem I reaction center subunit PSI-N, chloroplast,	Reproducible	plastid	9855300	9502400	6054000	2998000	5377800	3921500	29278000	38341000	63117000	33568000	125860000	145230000	324970000	467070000	527620000	704900000	1674600000	1370300000	478930000	606750000	144620000	64222000	251710000	117700000	561950000	1307100	10413000	5447600	3360400	7239400	6376700	53651000	44038000	51893000	40495000	88486000	71114000	245720000	368490000	569030000	1391300000	1009200000	966490000	579510000	371610000	141240000
AT1G10510.1	>AT1G10510.1 | Symbols: emb2004 | RNI-like superfamily protein | chr1:3461771-3465590 FORWARD LENGTH=605	Reproducible	plastid	1142700	0	0	0	0	2897700	48091000	56979000	62440000	30303000	46982000	31824000	57969000	39021000	47495000	52097000	23616000	17656000	7985000	14796000	3693200	802730	446040	3103700	29489000	0	0	0	0	0	6914300	72116000	51158000	60432000	23133000	57575000	40112000	53845000	28548000	46241000	56014000	76386000	48861000	23804000	7571600	0
AT3G20390.1	>AT3G20390.1 | Symbols: | endoribonuclease L-PSP family protein | chr3:7110227-7111695 REVERSE LENGTH=187	Reproducible	plastid	42231000	70820000	70764000	19179000	15499000	12822000	59315000	74072000	62312000	37646000	48955000	34584000	44706000	30004000	23030000	38646000	48865000	54788000	6367200	5250500	341400	167540	1423800	1342600	17502000	14412000	54075000	52732000	27023000	14259000	13617000	78843000	39112000	42640000	29750000	46085000	10799000	33669000	8438800	25822000	31234000	8493800	51891000	16262000	8310200	2647000
AT3G11830.2;AT3G11830.1	>AT3G11830.2 | Symbols: | TCP-1/cpn60 chaperonin family protein | chr3:3732734-3736156 FORWARD LENGTH=555;>AT3G11830.1 | Symbols: | TCP-1/cpn60 chaperonin family protein | chr3:3732734-3736156 FORWARD LENGTH=557	Reproducible	cytosol	1889000	3538000	0	0	0	0	2317300	0	62116000	36203000	38929000	25171000	74996000	137910000	119770000	64353000	7527700	3110300	4743200	17657000	593550	0	2761300	0	55003000	0	3528400	731950	922450	0	0	0	2464200	30686000	36751000	93775000	58770000	48831000	45125000	125140000	11284000	8719400	6456200	69672000	32307000	8837200
AT3G12780.1	>AT3G12780.1 | Symbols: PGK1 | phosphoglycerate kinase 1 | chr3:4061127-4063140 REVERSE LENGTH=481	Reproducible	plastid	311200000	472100000	320110000	184270000	72470000	50800000	32470000	34623000	61438000	43847000	117770000	96077000	165890000	110740000	169840000	185260000	139920000	138970000	239640000	286140000	134290000	60541000	166750000	109580000	232400000	116510000	352740000	205480000	137630000	74558000	20853000	37720000	28835000	48713000	30423000	83693000	73570000	185030000	120520000	166560000	170140000	250300000	185320000	170010000	163810000	94567000
AT1G30400.2;AT1G30400.1	>AT1G30400.2 | Symbols: ATMRP1, EST1, ABCC1 | multidrug resistance-associated protein 1 | chr1:10728139-10737697 FORWARD LENGTH=1622;>AT1G30400.1 | Symbols: ATMRP1, EST1, ABCC1, ATABCC1, MRP1 | multidrug resistance-associated protein 1 | chr1:10728139-1073		vacuole	0	0	0	0	0	0	7879900	25626000	60651000	34144000	68612000	36764000	51891000	18905000	14173000	7465100	4630700	3972100	0	1987100	0	0	0	1239500	4195700	0	0	0	0	0	1258800	23585000	32595000	46115000	23091000	50604000	15205000	41806000	17689000	17176000	7249700	6929300	10694000	357360	2387400	247470
AT2G34460.1	>AT2G34460.1 | Symbols: | NAD(P)-binding Rossmann-fold superfamily protein | chr2:14529635-14530732 FORWARD LENGTH=280	Reproducible	plastid	24109000	17041000	6734100	7758700	10716000	15535000	58574000	57827000	60501000	38633000	78142000	62270000	87303000	109980000	95503000	113610000	89313000	81264000	53746000	41934000	19239000	9383500	25546000	21312000	58547000	13359000	9018600	3977000	2380900	8096400	14629000	54331000	35907000	45131000	34554000	71324000	35239000	68571000	55119000	90608000	93662000	173040000	96516000	39573000	30060000	16132000
AT3G57280.1	>AT3G57280.1 | Symbols: | Transmembrane proteins 14C | chr3:21193960-21195547 FORWARD LENGTH=226	Reproducible	plastid	0	0	0	0	0	11090000	51438000	51015000	59569000	40682000	54528000	41637000	48150000	30270000	25605000	10946000	3472000	0	10010000	10989000	2106700	546670	8184200	0	10700000	0	1297300	0	0	0	25315000	97578000	62077000	47616000	32007000	56837000	36309000	48656000	40059000	27771000	13029000	10588000	8381800	5302400	17759000	1897400
AT2G33150.1	>AT2G33150.1 | Symbols: PKT3, PED1, KAT2 | peroxisomal 3-ketoacyl-CoA thiolase 3 | chr2:14047814-14050983 REVERSE LENGTH=462		peroxisome	5884000	34839000	39151000	62408000	91001000	60021000	82075000	49276000	58949000	33416000	40925000	26014000	27520000	18627000	13357000	26179000	34919000	26432000	27681000	23984000	11426000	4049100	9305300	12936000	41751000	436360	31607000	72856000	56631000	89297000	45355000	61717000	35602000	64577000	38505000	50385000	30126000	34157000	16909000	7483800	11390000	35754000	15832000	21914000	30240000	9137600
AT2G45820.1	>AT2G45820.1 | Symbols: | Remorin family protein | chr2:18863147-18864576 REVERSE LENGTH=190	Reproducible	plasma membrane	1938300	527540	0	0	0	0	10302000	14454000	58946000	50023000	153650000	181290000	365750000	337120000	363590000	257890000	48223000	49594000	103250000	64756000	20279000	1861500	24739000	27467000	135190000	747230	0	0	0	5670700	897420	20325000	7507500	47169000	41472000	124950000	102790000	309600000	245770000	310430000	212850000	248330000	219470000	224030000	199560000	74383000
ATCG00160.1	>ATCG00160.1 | Symbols: RPS2 | ribosomal protein S2 | chrC:15013-15723 REVERSE LENGTH=236	Reproducible	plastid	0	0	0	8257900	15941000	12782000	34496000	64607000	58725000	21332000	34542000	36453000	39812000	7931000	1646500	0	0	0	2338500	13089000	5258700	443080	6244000	2835100	2228500	0	0	7890000	5387300	16923000	12265000	56651000	46101000	45602000	27009000	44498000	38213000	63937000	14533000	11746000	14299000	2950600	7239700	5553100	2523600	1272800
AT5G26000.1;AT5G26000.2	>AT5G26000.1 | Symbols: TGG1, BGLU38 | thioglucoside glucohydrolase 1 | chr5:9079678-9082347 REVERSE LENGTH=541;>AT5G26000.2 | Symbols: TGG1, BGLU38 | thioglucoside glucohydrolase 1 | chr5:9080009-9082347 REVERSE LENGTH=456	Reproducible	vacuole	2115500	8251800	94707000	705740000	842570000	448210000	92505000	67015000	58664000	38431000	66075000	48731000	75425000	61178000	56321000	85201000	60627000	70360000	85995000	73833000	33738000	13280000	33135000	33569000	102920000	0	8784200	129490000	251300000	636160000	159010000	70564000	41040000	33371000	35990000	53261000	70717000	110030000	125780000	157220000	171830000	208310000	178830000	153690000	93499000	57435000
AT3G13930.1	>AT3G13930.1 | Symbols: | Dihydrolipoamide acetyltransferase, long form protein | chr3:4596240-4600143 FORWARD LENGTH=539	Reproducible	mitochondrion	0	0	0	0	17726000	19964000	24359000	39498000	58614000	30260000	97507000	149420000	615480000	381050000	165900000	113620000	138640000	97370000	58690000	34596000	7439900	3887300	16274000	18161000	80780000	0	0	0	0	10402000	27370000	16963000	18189000	58244000	36407000	92026000	89386000	501390000	287410000	148630000	125830000	139450000	121250000	84403000	88230000	19210000
AT4G22485.1	>AT4G22485.1 | Symbols: | Bifunctional inhibitor/lipid-transfer protein/seed storage 2S albumin superfamily protein | chr4:11844506-11846476 REVERSE LENGTH=656	Reproducible	extracellular	0	0	0	0	0	557370	18852000	35234000	58486000	34368000	46695000	29400000	25016000	22659000	19440000	16364000	12959000	16154000	22514000	23514000	8769800	2137800	8399200	885570	26270000	0	0	0	0	0	4304300	24160000	39801000	70020000	40488000	64901000	45506000	34011000	23759000	26032000	22553000	40916000	26973000	16250000	14029000	7685700
AT1G20620.1;AT1G20620.5;AT1G20620.2;AT1G20620.4	>AT1G20620.1 | Symbols: CAT3, SEN2, ATCAT3 | catalase 3 | chr1:7143142-7146193 FORWARD LENGTH=492;>AT1G20620.5 | Symbols: CAT3, SEN2, ATCAT3 | catalase 3 | chr1:7143142-7146193 FORWARD LENGTH=485;>AT1G20620.2 | Symbols: CAT3, SEN2, ATCAT3 | catalase 3 | ch	Reproducible	peroxisome	1080300	1053000	131810	130760000	676150000	469070000	171900000	154000000	58243000	37415000	76680000	57513000	102380000	99719000	126540000	134850000	533970000	716100000	213190000	235600000	89043000	46388000	137180000	132030000	302360000	1521400	534720	7187300	70003000	601110000	421290000	303180000	131220000	68978000	44208000	77239000	70201000	124040000	127940000	204500000	499170000	1263400000	1439700000	418640000	289130000	108180000
AT3G11400.1;AT3G11400.2	>AT3G11400.1 | Symbols: EIF3G1, ATEIF3G1 | eukaryotic translation initiation factor 3G1 | chr3:3578536-3580366 FORWARD LENGTH=294;>AT3G11400.2 | Symbols: EIF3G1, ATEIF3G1 | eukaryotic translation initiation factor 3G1 | chr3:3578536-3580366 FORWARD LENGTH=		cytosol	0	0	0	0	0	0	1777300	24063000	58136000	27571000	39978000	17561000	16252000	6486100	14234000	7647900	0	3859100	2939000	1781100	344030	0	1994900	0	83677000	0	0	0	0	0	0	5751500	20847000	62971000	41686000	45737000	12481000	13305000	3024700	13830000	3385300	6292500	4083200	4064700	3304400	674260
AT2G39800.2;AT2G39800.3;AT2G39800.4;AT2G39800.1	>AT2G39800.2 | Symbols: P5CS1, ATP5CS | delta1-pyrroline-5-carboxylate synthase 1 | chr2:16598516-16601976 REVERSE LENGTH=614;>AT2G39800.3 | Symbols: P5CS1 | delta1-pyrroline-5-carboxylate synthase 1 | chr2:16598516-16602939 REVERSE LENGTH=714;>AT2G39800.4	Reproducible	cytosol	0	0	738460	5251600	11592000	8003400	40579000	32776000	58076000	40554000	63288000	59959000	71180000	67155000	65182000	48454000	80880000	51765000	67699000	68838000	21203000	12367000	28356000	19037000	66910000	0	0	0	0	8886700	4613400	20543000	36798000	54403000	22866000	81770000	72349000	94150000	77143000	95411000	50614000	135540000	104190000	74598000	69694000	27290000
AT5G51570.1	>AT5G51570.1 | Symbols: | SPFH/Band 7/PHB domain-containing membrane-associated protein family | chr5:20949511-20951234 FORWARD LENGTH=292	Reproducible	cytosol	0	0	0	0	0	0	0	20960000	58037000	21772000	63942000	42531000	47852000	25973000	16966000	19868000	7472300	9230500	10708000	3537700	1910600	0	1651500	469530	12466000	0	0	0	0	0	0	10643000	17042000	17390000	23114000	37813000	23690000	49604000	25990000	30751000	34218000	16427000	21793000	15174000	12873000	1724500
AT5G67560.1;AT3G49870.1	>AT5G67560.1 | Symbols: ATARLA1D, ARLA1D | ADP-ribosylation factor-like A1D | chr5:26950579-26951913 FORWARD LENGTH=184;>AT3G49870.1 | Symbols: ATARLA1C, ARLA1C | ADP-ribosylation factor-like A1C | chr3:18492674-18494021 REVERSE LENGTH=184		plasma membrane	0	0	0	0	0	0	11104000	31092000	57811000	31898000	93042000	45291000	44866000	38674000	20995000	6645500	0	5429400	3295900	11111000	3255300	724910	0	3041400	5289200	0	0	0	0	0	3614600	23410000	33791000	49731000	31405000	49953000	33041000	26950000	30549000	36449000	19689000	19349000	29589000	5480600	13440000	8049800
AT3G44320.1	>AT3G44320.1 | Symbols: NIT3, AtNIT3 | nitrilase 3 | chr3:15993419-15995493 FORWARD LENGTH=346	Reproducible	cytosol	0	0	0	5242600	16064000	13044000	22818000	28631000	57750000	35165000	118490000	121370000	129230000	116940000	63173000	19439000	0	0	17692000	24414000	5887700	2831000	5626800	5493300	16846000	0	0	0	0	6402900	6132400	26802000	21272000	32127000	37498000	79922000	59803000	159580000	112020000	114220000	71158000	12013000	16189000	25315000	23837000	12640000
AT1G70610.1	>AT1G70610.1 | Symbols: ATTAP1, TAP1 | transporter associated with antigen processing protein 1 | chr1:26622086-26626331 FORWARD LENGTH=700	Reproducible	plastid	7965100	8196300	12273000	0	0	8858600	42343000	54932000	57364000	42329000	45016000	30411000	38314000	14067000	14190000	8219100	0	0	8212900	9799300	1137500	2883500	5847400	2083100	15500000	0	1070200	3150700	3851600	924600	9289700	66249000	59879000	44579000	30656000	38095000	25236000	42535000	21424000	22896000	17772000	20595000	39241000	0	3188400	0
AT3G49560.1	>AT3G49560.1 | Symbols: | Mitochondrial import inner membrane translocase subunit Tim17/Tim22/Tim23 family protein | chr3:18370644-18371821 FORWARD LENGTH=261	Reproducible	plastid	0	0	0	0	0	5421300	48003000	48937000	57129000	40090000	56480000	23071000	32809000	22469000	23020000	5996900	5826300	3879000	3292500	5045500	3018900	0	4321000	3259700	3098300	0	0	0	0	460030	19078000	93757000	59195000	62615000	32160000	62311000	25060000	54079000	37226000	40200000	30209000	18575000	12342000	12840000	2987300	2878900
AT4G29010.1	>AT4G29010.1 | Symbols: AIM1 | Enoyl-CoA hydratase/isomerase family | chr4:14297312-14302016 REVERSE LENGTH=721		peroxisome	0	1606500	1588500	2228900	10985000	16894000	43771000	44770000	56426000	24095000	40517000	22243000	42362000	28329000	17299000	5340200	17847000	848060	25124000	19033000	8236700	1693300	3941500	5151500	14888000	0	0	0	0	11908000	12505000	29497000	18842000	17040000	11613000	16726000	21587000	30325000	16444000	25186000	25256000	41433000	44140000	13165000	13689000	6328600
AT1G72610.1	>AT1G72610.1 | Symbols: GLP1, ATGER1, GER1 | germin-like protein 1 | chr1:27339302-27339928 REVERSE LENGTH=208		extracellular	0	0	0	0	3555600	2195500	24050000	13334000	56353000	24842000	43453000	26247000	59140000	33531000	43952000	46796000	64650000	48841000	52514000	42635000	22730000	13159000	36396000	17339000	70789000	0	694780	0	0	0	0	4930900	14380000	29653000	7443500	66518000	57787000	96992000	66795000	55762000	27089000	61985000	52593000	56786000	41574000	38052000
AT3G08510.2;AT3G08510.1;AT3G08510.3	>AT3G08510.2 | Symbols: ATPLC2, PLC2 | phospholipase C 2 | chr3:2582626-2585556 REVERSE LENGTH=581;>AT3G08510.1 | Symbols: ATPLC2, PLC2 | phospholipase C 2 | chr3:2582626-2585556 REVERSE LENGTH=581;>AT3G08510.3 | Symbols: | phospholipase C 2 | chr3:258262		mitochondrion	0	0	0	1855800	0	863880	7134900	7752500	56300000	54623000	171820000	265880000	405170000	401590000	252400000	173210000	53074000	62923000	178830000	176170000	35646000	14163000	55979000	47765000	156920000	1371700	2850200	3208100	2263200	3979100	5457000	12063000	14883000	64360000	53108000	143980000	114330000	346700000	280980000	381550000	274710000	169090000	208630000	304120000	284410000	141260000
ATCG01060.1	>ATCG01060.1 | Symbols: PSAC | iron-sulfur cluster binding;electron carriers;4 iron, 4 sulfur cluster binding | chrC:117318-117563 REVERSE LENGTH=81	Reproducible	plastid	23868000	26761000	13801000	6901800	6427900	6775100	25841000	33952000	56273000	44944000	112630000	159250000	575020000	620040000	1082400000	2067100000	3593500000	3285700000	670120000	519330000	79164000	32755000	110410000	50152000	2033200000	5945400	10673000	11305000	6238300	0	6191200	24294000	24897000	64125000	65387000	152580000	160670000	316870000	475630000	1042100000	1825600000	3895500000	2119700000	1017800000	454190000	134040000
AT1G48350.1	>AT1G48350.1 | Symbols: | Ribosomal L18p/L5e family protein | chr1:17867269-17868215 FORWARD LENGTH=170	Reproducible	plastid	28120000	130120000	302670000	431120000	400710000	256950000	138460000	92674000	56263000	32359000	23548000	12907000	11587000	5468800	6879300	788360	0	2511700	3881400	1611900	0	0	0	771070	2655500	13182000	294250000	604750000	406970000	411910000	159070000	102790000	48360000	40343000	12743000	28691000	14882000	14793000	0	0	0	2947200	0	0	2000300	0
AT5G14040.1	>AT5G14040.1 | Symbols: PHT3;1 | phosphate transporter 3;1 | chr5:4531059-4532965 REVERSE LENGTH=375		plastid	0	0	0	0	0	0	8090100	14684000	56174000	60489000	133920000	163500000	430520000	341090000	305600000	114960000	36850000	32010000	96219000	156870000	31472000	18023000	77809000	39536000	149390000	0	0	0	0	0	0	12118000	11653000	59254000	52727000	172010000	146330000	457600000	530570000	629380000	493750000	317100000	454950000	295480000	146950000	75521000
AT4G09320.1	>AT4G09320.1 | Symbols: NDPK1 | Nucleoside diphosphate kinase family protein | chr4:5923424-5924366 FORWARD LENGTH=169	Reproducible	cytosol,plasma membrane	7030600	18718000	101930000	116700000	89311000	42889000	21102000	31362000	55666000	39261000	90096000	71871000	100420000	75976000	72118000	39972000	25081000	26270000	40127000	50805000	15378000	9665800	29061000	22427000	47352000	0	21332000	58865000	69641000	60666000	11236000	17640000	25714000	48176000	30746000	63641000	54721000	103190000	71780000	89934000	73695000	85558000	82105000	89768000	66871000	31236000
AT3G27160.1	>AT3G27160.1 | Symbols: GHS1 | Ribosomal protein S21 family protein | chr3:10017531-10018854 FORWARD LENGTH=183	Reproducible	plastid	44940000	120620000	122970000	109390000	128810000	76503000	71964000	58691000	55089000	29798000	50600000	34324000	50356000	20293000	18573000	15075000	26137000	29460000	25730000	26858000	9217800	2710000	9419400	4760900	11723000	7400700	230610000	390030000	126460000	171040000	92570000	101310000	43884000	76683000	36145000	64364000	26471000	39059000	15586000	6809700	4444000	8832800	7034000	15463000	21638000	8355000
AT1G04410.1	>AT1G04410.1 | Symbols: | Lactate/malate dehydrogenase family protein | chr1:1189418-1191267 REVERSE LENGTH=332		peroxisome	42424000	142290000	181170000	107880000	76702000	53701000	13059000	12639000	54732000	28256000	57436000	29317000	51495000	66033000	45981000	65845000	48462000	40295000	52464000	67874000	40886000	17575000	53696000	36198000	47738000	3759500	75729000	125810000	76919000	51405000	5957500	19174000	25866000	27444000	25341000	47713000	11035000	52082000	78203000	87336000	76611000	91012000	70578000	70676000	77116000	61794000
AT2G39990.1	>AT2G39990.1 | Symbols: EIF2, AteIF3f, eIF3F | eukaryotic translation initiation factor 2 | chr2:16698332-16699929 REVERSE LENGTH=293	Reproducible	cytosol,nucleus	1101500	572420	0	905720	0	0	380800	13760000	54614000	35995000	38698000	16881000	15995000	15007000	10648000	623520	1222900	689020	2805300	5020300	0	0	3258800	1479500	3412100	0	0	626070	2170500	740410	0	0	14383000	29712000	14786000	20361000	10227000	13829000	13550000	11842000	12680000	1431700	12358000	7672700	5269000	0
AT4G10320.1	>AT4G10320.1 | Symbols: | tRNA synthetase class I (I, L, M and V) family protein | chr4:6397526-6404509 REVERSE LENGTH=1190	Reproducible	cytosol	0	0	0	0	0	0	1498600	286990	54458000	415590	568580	377570	547090	0	0	0	0	0	241740	0	0	0	0	0	0	0	0	0	0	0	263690	276750	896130	362920	0	0	545780	594860	339210	438270	0	752870	0	294310	229560	0
AT1G47128.1	>AT1G47128.1 | Symbols: RD21, RD21A | Granulin repeat cysteine protease family protein | chr1:17283139-17285609 REVERSE LENGTH=462	Reproducible	vacuole	21658000	50356000	48668000	52870000	45567000	35198000	17385000	19062000	54391000	31408000	53316000	28227000	46397000	52002000	47532000	67857000	109120000	119770000	45074000	52736000	10773000	5292400	9974000	9438200	61808000	4807000	25005000	39053000	16328000	23833000	18024000	10735000	18642000	36106000	24460000	25148000	33953000	42958000	33887000	53851000	59584000	77789000	63035000	47706000	32915000	2433900
AT2G44610.1;AT5G10260.1;AT2G22290.1	>AT2G44610.1 | Symbols: RAB6, ATRABH1B, ATRAB6A, RAB6A | Ras-related small GTP-binding family protein | chr2:18411778-18413883 REVERSE LENGTH=208;>AT5G10260.1 | Symbols: AtRABH1e, RABH1e | RAB GTPase homolog H1E | chr5:3219991-3221301 FORWARD LENGTH=207;>A		cytosol	2619500	2856200	0	0	0	6648000	30601000	39880000	54067000	33261000	82880000	50588000	76575000	72387000	67025000	31379000	4635400	4548100	8143000	43081000	2775500	3114900	3869800	6738500	68999000	2181200	3558500	0	6011300	2679600	8331700	36672000	34013000	52877000	31551000	76743000	54617000	91766000	78129000	98728000	102540000	139090000	201090000	109540000	127630000	7787700
AT1G10840.1;AT1G10840.2	>AT1G10840.1 | Symbols: TIF3H1 | translation initiation factor 3 subunit H1 | chr1:3607885-3610299 REVERSE LENGTH=337;>AT1G10840.2 | Symbols: TIF3H1 | translation initiation factor 3 subunit H1 | chr1:3607885-3609657 REVERSE LENGTH=250	Reproducible	cytosol	253660	5850800	0	0	0	0	8885900	17087000	53867000	32433000	43475000	19768000	22201000	12091000	8031200	7561100	15454000	7000900	10499000	6467400	4638600	0	0	2022900	7539700	0	378170	0	0	0	0	7706700	14602000	64407000	34786000	41919000	19533000	17649000	12434000	16300000	12427000	23980000	17216000	9865200	7444300	4691300
AT3G45780.2;AT3G45780.1	>AT3G45780.2 | Symbols: PHOT1, NPH1, JK224, RPT1 | phototropin 1 | chr3:16818557-16823960 FORWARD LENGTH=996;>AT3G45780.1 | Symbols: PHOT1, NPH1, JK224, RPT1 | phototropin 1 | chr3:16818557-16823960 FORWARD LENGTH=996		plasma membrane	28891000	20190000	13175000	9106200	8058800	7309000	11373000	26666000	53518000	42808000	119560000	130550000	248100000	190910000	173170000	167930000	97622000	73871000	138710000	129730000	37318000	5675200	43240000	29776000	121290000	2839200	16671000	17906000	9462400	12390000	7194200	22654000	12584000	48793000	55700000	113950000	85361000	193230000	229720000	320740000	261710000	238640000	268540000	259320000	231730000	88995000
AT3G56190.1;AT3G56190.2	>AT3G56190.1 | Symbols: ALPHA-SNAP2, ASNAP | alpha-soluble NSF attachment protein 2 | chr3:20846119-20848356 REVERSE LENGTH=289;>AT3G56190.2 | Symbols: ALPHA-SNAP2, ASNAP | alpha-soluble NSF attachment protein 2 | chr3:20846119-20848213 REVERSE LENGTH=240		cytosol	949860	6823000	5963700	6243300	10673000	3668300	35561000	42721000	53498000	51245000	123680000	77122000	111970000	101840000	86341000	65002000	54322000	49497000	34751000	42786000	7866600	3108600	7529700	5309900	39364000	0	3495400	6790600	4757900	9716900	8991800	31458000	27242000	60909000	51270000	94021000	57649000	126940000	80415000	77376000	59524000	94876000	89996000	63390000	52011000	28378000
AT3G13860.1	>AT3G13860.1 | Symbols: HSP60-3A | heat shock protein 60-3A | chr3:4561704-4565133 REVERSE LENGTH=572	Reproducible	mitochondrion	1891300	1740200	707870	0	0	0	0	23647000	53351000	17226000	3622500	1599000	4286600	2397100	3137400	1976700	0	1231000	0	1319600	1832200	416390	466220	0	5924000	0	1321800	0	0	0	0	0	13605000	38696000	5996400	9343000	0	2694000	6306800	3780100	6565000	41411000	14641000	9989600	5916500	3466500
AT4G23940.1	>AT4G23940.1 | Symbols: | FtsH extracellular protease family | chr4:12437108-12441841 FORWARD LENGTH=946	Reproducible	plastid	0	0	0	0	0	2536000	19835000	37619000	52717000	33149000	23931000	21282000	51069000	62632000	17518000	7843400	7102200	4160500	2321100	5834200	667860	0	2157900	352640	14033000	0	0	0	0	0	7616600	58180000	34036000	36794000	22719000	47095000	22638000	42193000	37733000	55585000	15129000	6712400	13543000	12167000	8095400	0
AT5G19780.1;AT5G19770.1	>AT5G19780.1 | Symbols: TUA5 | tubulin alpha-5 | chr5:6687212-6688926 FORWARD LENGTH=450;>AT5G19770.1 | Symbols: TUA3 | tubulin alpha-3 | chr5:6682761-6684474 REVERSE LENGTH=450	Reproducible	cytosol	11015000	43076000	71073000	50327000	53686000	29616000	16495000	19337000	52712000	29130000	77447000	86287000	139760000	155010000	139130000	144600000	73223000	87028000	228810000	242090000	70445000	24916000	69682000	57866000	167770000	2742100	15226000	28672000	14725000	7549300	6893000	12637000	12285000	27030000	29325000	52770000	57210000	133000000	129370000	183650000	119760000	157230000	153670000	297860000	287570000	164150000
ATCG00540.1	>ATCG00540.1 | Symbols: PETA | photosynthetic electron transfer A | chrC:61657-62619 FORWARD LENGTH=320	Reproducible	plastid	8755600	6864600	3250900	0	2948700	0	12323000	21051000	52165000	44583000	94627000	161000000	471250000	683290000	1066200000	1115400000	766550000	806590000	654640000	679690000	236530000	149110000	407600000	325190000	1117600000	9586200	3306500	1254400	0	0	0	9067000	8309300	13186000	27719000	73267000	80999000	214090000	505940000	893230000	1506200000	1658800000	1464500000	781970000	440230000	150690000
AT4G38220.1;AT4G38220.2	>AT4G38220.1 | Symbols: | Peptidase M20/M25/M40 family protein | chr4:17925251-17926919 FORWARD LENGTH=430;>AT4G38220.2 | Symbols: | Peptidase M20/M25/M40 family protein | chr4:17925251-17926919 FORWARD LENGTH=433	Reproducible	endoplasmic reticulum	8441200	21970000	64224000	112540000	105240000	45383000	10032000	11163000	51458000	27682000	57843000	44288000	104210000	162550000	103840000	107660000	70815000	75505000	13267000	33175000	6325400	2694800	10426000	14763000	66723000	0	24408000	65776000	80242000	114760000	25448000	56570000	64877000	114640000	64819000	191270000	135130000	193090000	202180000	250150000	170810000	201660000	125740000	140880000	70679000	19300000
AT2G30930.1	>AT2G30930.1 | Symbols: | unknown protein; FUNCTIONS IN: molecular_function unknown; INVOLVED IN: biological_process unknown; LOCATED IN: chloroplast, plasma membrane, membrane; EXPRESSED IN: 24 plant structures; EXPRESSED DURING: 14 growth stages; BEST A	Reproducible	nucleus	2262300	1882000	0	0	0	3985200	26191000	36625000	51448000	37221000	80813000	24199000	24308000	10859000	7839500	2096400	3043600	2408800	971920	675070	0	0	0	0	991040	0	1825900	0	0	0	5241000	37437000	34112000	27015000	17868000	21624000	16224000	23375000	16159000	9752300	9257300	3290800	2878500	871760	1963200	535040
AT3G13580.3;AT3G13580.2;AT3G13580.1	>AT3G13580.3 | Symbols: | Ribosomal protein L30/L7 family protein | chr3:4433809-4435109 FORWARD LENGTH=244;>AT3G13580.2 | Symbols: | Ribosomal protein L30/L7 family protein | chr3:4433809-4435109 FORWARD LENGTH=244;>AT3G13580.1 | Symbols: | Ribosomal p	Reproducible	cytosol	0	0	1950100	781430	0	3438900	13314000	15824000	50870000	72405000	188530000	148870000	119580000	54056000	18564000	3699500	1484000	638300	9971300	8910400	4124000	1164200	5586400	4674200	12214000	0	0	0	0	0	1817500	9377400	10593000	55700000	108730000	231630000	200000000	205990000	79441000	45776000	15587000	8703600	10765000	8380300	8205100	5533300
AT5G46290.2;AT5G46290.1;AT5G46290.3	>AT5G46290.2 | Symbols: KASI, KAS1 | 3-ketoacyl-acyl carrier protein synthase I | chr5:18774439-18776629 REVERSE LENGTH=418;>AT5G46290.1 | Symbols: KASI, KAS1 | 3-ketoacyl-acyl carrier protein synthase I | chr5:18774439-18776629 REVERSE LENGTH=473;>AT5G462	Reproducible	plastid	2739700	0	4515300	2285000	16341000	1568200	15697000	19781000	50595000	21874000	83293000	91707000	212410000	142040000	99262000	118340000	68028000	62763000	84390000	119730000	29232000	11309000	39934000	28687000	117170000	0	5382700	5257700	0	2014300	0	5692000	15819000	18095000	15842000	32592000	28028000	45020000	38479000	57547000	21554000	45264000	50880000	34253000	22931000	12856000
AT3G18420.1	>AT3G18420.1 | Symbols: | Protein prenylyltransferase superfamily protein | chr3:6324771-6325721 REVERSE LENGTH=316	Reproducible	plastid	26803000	27779000	2545500	0	0	7262500	40767000	60892000	50171000	27048000	50592000	38202000	43341000	22352000	20419000	16938000	13545000	24606000	10405000	9123400	2180100	0	1044000	1726400	11521000	526460	9834700	858750	722360	3182600	15186000	79021000	43912000	42367000	23206000	40760000	30686000	38779000	19461000	27175000	16645000	12602000	14820000	7928100	4410200	1027600
AT2G43950.1;AT2G43950.3	>AT2G43950.1 | Symbols: OEP37, ATOEP37 | chloroplast outer envelope protein 37 | chr2:18200553-18202644 REVERSE LENGTH=343;>AT2G43950.3 | Symbols: OEP37 | chloroplast outer envelope protein 37 | chr2:18200677-18202644 REVERSE LENGTH=280	Reproducible	plastid	0	0	0	0	0	7641200	51998000	51698000	50045000	30168000	56020000	36895000	63990000	37931000	29242000	22390000	23450000	24714000	8790800	5833200	0	1739600	0	776790	27984000	0	0	0	0	0	16540000	72475000	48457000	42638000	46658000	46715000	32298000	59362000	39114000	48691000	42956000	59585000	33736000	7513600	8082800	3710500
AT1G22530.1	>AT1G22530.1 | Symbols: PATL2 | PATELLIN 2 | chr1:7955773-7958326 REVERSE LENGTH=683	Reproducible	cytosol	2086100	658770	3834800	5666400	5018000	10228000	19628000	21946000	50016000	36074000	99045000	82992000	148320000	106180000	78909000	50145000	11242000	13919000	41023000	39053000	7822500	2861000	8931000	4296200	33379000	0	5944700	1201700	5002600	11953000	5193900	10482000	7766900	27250000	17322000	47356000	45119000	138270000	117110000	203490000	135210000	55686000	81239000	81775000	78255000	23996000
AT5G39410.1	>AT5G39410.1 | Symbols: | Saccharopine dehydrogenase | chr5:15768415-15770274 REVERSE LENGTH=454	Reproducible	cytosol	0	1674600	1245400	0	0	1842500	31108000	47835000	49868000	30799000	57975000	48541000	51291000	29133000	35215000	13600000	3174700	15653000	6545300	9436400	3460400	327630	8198400	4391300	11017000	0	0	0	0	221760	10522000	53410000	48400000	61088000	42930000	53107000	45488000	63284000	47079000	48905000	58491000	74543000	78640000	19494000	13045000	7810400
AT4G10060.1	>AT4G10060.1 | Symbols: | Beta-glucosidase, GBA2 type family protein | chr4:6289355-6295258 FORWARD LENGTH=922		cytosol	0	0	0	905070	0	0	14396000	23607000	49812000	35859000	77541000	59372000	112120000	63888000	64573000	34400000	26945000	22226000	42183000	27258000	7831400	599390	16440000	9893700	23086000	0	0	542880	0	1169700	3411000	24756000	25444000	57659000	35947000	58810000	54675000	107140000	94169000	106820000	89123000	91337000	71047000	76001000	70073000	23359000
AT4G38740.1	>AT4G38740.1 | Symbols: ROC1 | rotamase CYP 1 | chr4:18083620-18084138 REVERSE LENGTH=172	Reproducible	cytosol	114660000	137190000	65536000	19192000	18256000	17158000	24219000	13392000	49801000	22987000	66721000	50049000	55978000	48272000	48214000	54410000	57419000	53704000	36061000	35078000	16907000	14132000	19373000	14085000	39698000	28084000	77110000	60861000	27038000	15409000	0	14150000	20971000	59134000	46479000	70704000	59931000	77383000	49773000	66032000	46448000	67995000	20971000	56154000	47732000	29921000
AT5G47930.1	>AT5G47930.1 | Symbols: | Zinc-binding ribosomal protein family protein | chr5:19406423-19407329 REVERSE LENGTH=84	Reproducible	cytosol	999910	3448000	2516000	2151000	8661000	9437600	30263000	38234000	49670000	23266000	59433000	51517000	79473000	59274000	39558000	37844000	32411000	27254000	25686000	16511000	4865400	2076400	6105400	3468500	23035000	0	1089200	2273000	0	4996100	8505300	36365000	30565000	75750000	48270000	60402000	50218000	72106000	70839000	43105000	21578000	32225000	27365000	25698000	27846000	14083000
AT4G16830.1;AT4G16830.3;AT4G16830.2	>AT4G16830.1 | Symbols: | Hyaluronan / mRNA binding family | chr4:9470621-9472308 FORWARD LENGTH=355;>AT4G16830.3 | Symbols: | Hyaluronan / mRNA binding family | chr4:9470652-9472308 FORWARD LENGTH=345;>AT4G16830.2 | Symbols: | Hyaluronan / mRNA binding	Reproducible	nucleus	95615000	161310000	150440000	122260000	157750000	109050000	71515000	65576000	49590000	27728000	25110000	9806500	7652300	0	2538300	12636000	8586300	6912600	11533000	5860200	2880200	0	0	0	5444700	10705000	125870000	175620000	131720000	207070000	105470000	109500000	38070000	23712000	33844000	24695000	8264000	11249000	5307500	1777200	797410	11177000	0	2646200	6518000	3214900
AT3G51140.1	>AT3G51140.1 | Symbols: | Protein of unknown function (DUF3353) | chr3:18998182-18999437 FORWARD LENGTH=278	Reproducible	plastid	117250	0	0	0	0	5651700	38772000	45414000	49432000	24783000	37626000	23611000	29288000	24612000	19262000	10319000	17701000	11690000	6517700	12146000	3957000	2206800	5194700	3954100	11445000	0	0	0	0	0	11487000	66717000	37334000	44074000	23712000	35928000	15662000	32670000	19221000	20729000	16131000	10990000	9472200	6030100	8543700	3541200
AT1G76405.2	>AT1G76405.2 | Symbols: | unknown protein; FUNCTIONS IN: molecular_function unknown; INVOLVED IN: biological_process unknown; LOCATED IN: chloroplast envelope; EXPRESSED IN: 21 plant structures; EXPRESSED DURING: 13 growth stages; BEST Arabidopsis thalian	Reproducible	cytosol	0	0	0	0	0	2339600	35303000	32191000	49383000	19382000	30025000	30731000	40951000	26114000	16362000	16555000	6317400	4782300	6953800	6483400	2312000	0	0	0	9272200	0	0	0	0	0	9158800	86863000	31633000	48542000	29923000	57714000	32239000	30190000	16242000	15602000	14926000	19365000	19949000	5089700	4579400	698460
AT1G68010.1;AT1G68010.2	>AT1G68010.1 | Symbols: HPR, ATHPR1 | hydroxypyruvate reductase | chr1:25493418-25495720 FORWARD LENGTH=386;>AT1G68010.2 | Symbols: HPR | hydroxypyruvate reductase | chr1:25493418-25495720 FORWARD LENGTH=387	Reproducible	peroxisome	50816000	191060000	361840000	239240000	219860000	106790000	32338000	40799000	49045000	32788000	69742000	63043000	96788000	73047000	80699000	100170000	125250000	111660000	128820000	137090000	63895000	25994000	97703000	74239000	129500000	16259000	269950000	515400000	368420000	302890000	54007000	40260000	24376000	44523000	32779000	69466000	34195000	82921000	72582000	91739000	97960000	139300000	151800000	161920000	113760000	77979000
AT5G16010.1	>AT5G16010.1 | Symbols: | 3-oxo-5-alpha-steroid 4-dehydrogenase family protein | chr5:5227982-5229012 FORWARD LENGTH=268	Reproducible	plasma membrane	704840	762930	0	0	0	7367500	32799000	44589000	49009000	24463000	59635000	31341000	71503000	45491000	30798000	26006000	11039000	11846000	17223000	24095000	8682300	2707200	9413700	6149800	24359000	0	0	0	0	1983900	17042000	84495000	59573000	69723000	41121000	87368000	47398000	87005000	66578000	62707000	24762000	31483000	27611000	29908000	27796000	10872000
AT1G66970.1;AT1G66970.2	>AT1G66970.1 | Symbols: SVL2 | SHV3-like 2 | chr1:24992746-24996005 REVERSE LENGTH=763;>AT1G66970.2 | Symbols: SVL2 | SHV3-like 2 | chr1:24992746-24996005 REVERSE LENGTH=785		plasma membrane	6196800	22852000	105630000	186280000	152460000	94929000	22896000	25534000	48996000	33003000	84254000	110120000	336980000	534860000	748670000	273980000	70040000	63682000	171680000	181920000	50090000	19808000	56964000	35370000	157530000	2095500	13665000	64690000	67450000	63163000	19180000	20118000	17627000	31354000	25035000	80134000	83285000	296740000	371840000	496900000	843860000	407300000	655170000	727250000	460420000	141030000
AT1G22300.1;AT1G22300.3;AT1G22300.2	>AT1G22300.1 | Symbols: GRF10, 14-3-3EPSILON, GF14 EPSILON | general regulatory factor 10 | chr1:7879146-7881103 REVERSE LENGTH=254;>AT1G22300.3 | Symbols: GRF10, GF14 EPSILON | general regulatory factor 10 | chr1:7879601-7881103 REVERSE LENGTH=251;>AT1G22		cytosol	43004000	62364000	77277000	18593000	11306000	16029000	3770900	16352000	48459000	35453000	70771000	55692000	106090000	95908000	73489000	72597000	78575000	44172000	50990000	36380000	19301000	6936000	13103000	15939000	59008000	1400800	24403000	29891000	13310000	7380700	0	9271500	11432000	21854000	24596000	36855000	36025000	96075000	76215000	136670000	89687000	104950000	70562000	100240000	73735000	31370000
AT3G57090.1	>AT3G57090.1 | Symbols: BIGYIN, FIS1A | Tetratricopeptide repeat (TPR)-like superfamily protein | chr3:21128627-21129981 FORWARD LENGTH=170	Reproducible	mitochondrion,plastid,peroxisome	629690	0	0	0	1732400	0	52010000	42898000	48377000	38289000	50070000	31907000	48950000	22325000	14982000	10733000	8902100	3454700	11197000	6969400	5641900	0	5806500	0	15639000	0	0	0	0	1311900	0	100280000	36753000	42713000	41537000	50507000	30437000	37391000	17833000	24456000	18057000	19311000	17361000	4288800	5553100	1424200
AT5G47540.1	>AT5G47540.1 | Symbols: | Mo25 family protein | chr5:19283265-19285328 REVERSE LENGTH=343		cytosol	1576000	1233300	3848000	4611000	5877200	9832700	87817000	25915000	48192000	19508000	24382000	12965000	14623000	2603900	13797000	1017400	0	0	0	0	0	0	1562200	742220	1540700	0	0	3476700	1342800	0	0	17151000	37417000	59532000	27832000	41256000	28831000	24951000	19985000	12588000	14311000	11967000	16895000	16395000	16789000	2474000
AT3G09820.1;AT3G09820.2;AT5G03300.1	>AT3G09820.1 | Symbols: ADK1, ATADK1 | adenosine kinase 1 | chr3:3012122-3014624 FORWARD LENGTH=344;>AT3G09820.2 | Symbols: ADK1 | adenosine kinase 1 | chr3:3012645-3014624 FORWARD LENGTH=302;>AT5G03300.1 | Symbols: ADK2 | adenosine kinase 2 | chr5:796573-	Reproducible	cytosol	32963000	96775000	135910000	86698000	57670000	35077000	11097000	14093000	48121000	38391000	75097000	60076000	95972000	63052000	54601000	49371000	76011000	65278000	48168000	49877000	19191000	5419800	26269000	17677000	49051000	4988100	51207000	97313000	51754000	28416000	6699000	8941700	8687900	41497000	44406000	86202000	57367000	92047000	85469000	91934000	80279000	77769000	100370000	72890000	72629000	33320000
AT2G27020.1	>AT2G27020.1 | Symbols: PAG1 | 20S proteasome alpha subunit G1 | chr2:11528515-11530858 REVERSE LENGTH=249	Reproducible	cytosol,nucleus	0	0	0	0	0	0	21011000	34254000	47608000	12881000	22808000	10002000	2742600	2354100	7636300	2674400	6541100	8385700	10030000	8570500	5112000	1501700	4995100	910220	15849000	0	0	0	0	0	0	3140700	11603000	24759000	14048000	9134600	6502500	18670000	6740600	12722000	8787200	21785000	16091000	11588000	10352000	1858000
AT5G61790.1	>AT5G61790.1 | Symbols: CNX1, ATCNX1 | calnexin 1 | chr5:24827394-24829642 REVERSE LENGTH=530		endoplasmic reticulum	0	1993200	0	0	0	0	14877000	19164000	47607000	64966000	124780000	135740000	247330000	174980000	148990000	129000000	196370000	214660000	102030000	113040000	41367000	13356000	58145000	40730000	139730000	3025000	0	1584100	792680	8539300	13617000	76554000	71887000	108270000	107030000	219000000	187680000	352760000	279300000	339110000	277170000	401050000	361940000	131100000	123100000	60526000
ATCG00270.1	>ATCG00270.1 | Symbols: PSBD | photosystem II reaction center protein D | chrC:32711-33772 FORWARD LENGTH=353	Reproducible	plastid	14595000	12576000	7529100	5595500	3173800	4375000	13314000	25737000	47398000	43208000	109740000	170310000	529500000	674280000	1042300000	1070400000	773890000	751980000	809340000	904830000	411540000	232420000	673000000	566460000	1212600000	9800900	6372200	5023900	1821700	1658000	3810100	16046000	18243000	23388000	24031000	79265000	85079000	307190000	483690000	925260000	1922500000	1811700000	2744800000	1038400000	568830000	237330000
AT5G24490.1	>AT5G24490.1 | Symbols: | 30S ribosomal protein, putative | chr5:8365690-8367178 FORWARD LENGTH=308	Reproducible	plastid	44570000	117600000	147110000	122960000	108600000	59123000	45265000	60636000	47255000	18467000	30822000	15321000	31381000	13617000	10377000	6330800	6391900	5780600	11240000	10503000	5550600	2866700	4832200	4697200	20602000	40075000	215570000	246960000	149370000	148180000	53181000	47409000	26955000	122580000	37921000	37368000	33159000	24511000	12730000	18316000	14964000	17627000	25464000	12918000	19187000	8015000
AT3G22110.1	>AT3G22110.1 | Symbols: PAC1 | 20S proteasome alpha subunit C1 | chr3:7792819-7793571 REVERSE LENGTH=250		cytosol,nucleus	444470	0	0	0	0	0	24804000	53524000	47122000	19594000	17935000	13050000	18818000	9044200	7504200	9395200	6919100	9273500	4015700	6414700	4069800	1874800	6295600	2993100	2282300	0	0	0	0	0	0	15662000	30758000	15150000	10423000	20475000	6925000	11842000	14457000	2601800	6289900	7525700	10527000	5745200	9111100	5039200
AT4G20850.1	>AT4G20850.1 | Symbols: TPP2 | tripeptidyl peptidase ii | chr4:11160935-11169889 REVERSE LENGTH=1380	Reproducible	plastid	0	0	1490300	0	0	0	946090	8134100	46937000	37679000	193780000	211370000	376130000	315810000	175440000	94829000	36597000	11676000	13266000	7213300	3054200	782220	4057700	1471900	24293000	939450	21620000	3363400	0	0	504990	4690500	3107600	32532000	33190000	158260000	195310000	391880000	325710000	268040000	108700000	38313000	28522000	21291000	14642000	2723900
AT4G35100.2;AT4G35100.1	>AT4G35100.2 | Symbols: PIP3 | plasma membrane intrinsic protein 3 | chr4:16708672-16709958 FORWARD LENGTH=280;>AT4G35100.1 | Symbols: PIP3, PIP3A, PIP2;7, SIMIP | plasma membrane intrinsic protein 3 | chr4:16708672-16709958 FORWARD LENGTH=280	Reproducible	plasma membrane	2679900	0	0	1533600	1490100	2567100	0	8992000	46826000	55489000	125080000	166690000	242820000	199740000	97525000	9404200	0	0	15394000	105060000	29102000	14129000	27148000	30402000	8769300	6350600	6129100	914050	4032300	8911500	6907300	18943000	27540000	32123000	0	15203000	4967400	210030000	266920000	289670000	222010000	8098200	37344000	203380000	215070000	87124000
AT5G52440.1	>AT5G52440.1 | Symbols: HCF106 | Bacterial sec-independent translocation protein mttA/Hcf106 | chr5:21286896-21288613 FORWARD LENGTH=260	Reproducible	plastid	0	0	0	1814200	5011400	2700800	81322000	102690000	46822000	3473700	11178000	4200100	10687000	8411400	7899300	4551200	1264700	321740	7065600	7408800	0	519640	2379900	0	4779900	0	0	1899500	0	1601600	2065500	74161000	9684300	62635000	3491500	15256000	1453900	8430400	1787300	8311400	1143100	2647500	805960	6093100	2746000	0
AT3G55410.1	>AT3G55410.1 | Symbols: | 2-oxoglutarate dehydrogenase, E1 component | chr3:20541897-20545728 FORWARD LENGTH=1017	Reproducible	mitochondrion	0	0	238840	25680000	84050000	62760000	19542000	29577000	46550000	38020000	239870000	298970000	463710000	176650000	96730000	60558000	5344400	7573900	23836000	17344000	4187000	1591000	4853600	4147100	44519000	0	0	0	1765900	35663000	9539000	20094000	16560000	25456000	30754000	150540000	198110000	357940000	170080000	149240000	120470000	121160000	80526000	69814000	60796000	15014000
ATCG00130.1	>ATCG00130.1 | Symbols: ATPF | ATPase, F0 complex, subunit B/B, bacterial/chloroplast | chrC:11529-12798 REVERSE LENGTH=184	Reproducible	plastid	8054700	15407000	13046000	11547000	4346100	7043300	13969000	27893000	46414000	43787000	98760000	131280000	412350000	506090000	807970000	1291400000	1550200000	1086800000	820090000	668880000	270910000	129320000	439390000	299400000	1000100000	890610	6626700	1531400	4096700	9021400	0	26213000	10466000	28982000	19774000	72185000	80952000	253010000	409140000	665910000	1162500000	1515000000	1141300000	594410000	464700000	187650000
AT2G21410.1	>AT2G21410.1 | Symbols: VHA-A2 | vacuolar proton ATPase A2 | chr2:9162703-9168141 FORWARD LENGTH=821	Reproducible	vacuole	0	0	0	0	228090	1684800	10785000	14966000	45905000	23726000	49817000	39002000	41489000	24386000	9653900	7326300	0	0	1841900	206340	0	1570400	1738500	1277800	2803700	0	2241600	0	0	713600	2762200	15183000	29387000	35839000	1676200	28050000	13383000	13374000	16851000	13172000	715210	172650	0	9990300	198250	154060
AT5G48760.2;AT5G48760.1	>AT5G48760.2 | Symbols: | Ribosomal protein L13 family protein | chr5:19771315-19772686 REVERSE LENGTH=206;>AT5G48760.1 | Symbols: | Ribosomal protein L13 family protein | chr5:19771315-19772686 REVERSE LENGTH=206	Reproducible	cytosol	0	0	0	1235500	2751900	3056800	11618000	19036000	45310000	42955000	122410000	90493000	65157000	18234000	2394400	0	284290	563130	3923200	0	1142500	368540	0	0	216050	0	990780	0	0	0	0	4462600	2428500	35752000	46661000	166990000	109970000	99905000	39824000	10823000	5531100	487580	724460	0	2070300	1310700
AT3G63490.1;AT3G63490.2	>AT3G63490.1 | Symbols: | Ribosomal protein L1p/L10e family | chr3:23444269-23446020 FORWARD LENGTH=346;>AT3G63490.2 | Symbols: | Ribosomal protein L1p/L10e family | chr3:23444269-23445777 FORWARD LENGTH=291	Reproducible	plastid	85655000	256900000	402120000	271840000	244800000	142070000	104460000	65952000	45212000	26452000	33954000	14345000	15905000	5741700	4204700	3634000	156400	569140	2397800	6343000	5183900	1106400	2687300	2288500	4162800	38566000	321450000	463780000	283330000	301390000	98279000	66837000	56769000	32238000	12806000	11747000	16858000	10567000	897230	4560500	4008700	1140300	11100000	9444300	426580	1052800
AT5G22440.2;AT5G22440.1	>AT5G22440.2 | Symbols: | Ribosomal protein L1p/L10e family | chr5:7435328-7436486 REVERSE LENGTH=217;>AT5G22440.1 | Symbols: | Ribosomal protein L1p/L10e family | chr5:7435328-7436486 REVERSE LENGTH=217	Reproducible	cytosol	12902000	22443000	64863000	78403000	78782000	46454000	34273000	51140000	45090000	15924000	56656000	23867000	36244000	7504200	7757100	0	0	0	7386600	0	0	0	0	0	0	848160	32053000	54353000	63736000	90739000	28482000	49838000	26436000	44204000	27706000	48199000	36231000	56527000	15559000	12918000	1926900	0	0	7330900	0	0
AT3G26650.1	>AT3G26650.1 | Symbols: GAPA, GAPA-1 | glyceraldehyde 3-phosphate dehydrogenase A subunit | chr3:9795226-9796848 FORWARD LENGTH=396	Reproducible	plastid	5720500	11609000	11468000	26507000	31733000	38195000	89682000	41855000	45088000	25409000	26775000	14347000	25403000	22125000	31923000	69227000	70241000	50955000	27950000	38437000	16725000	8233200	11807000	10054000	52761000	2009800	7661200	17743000	20367000	31330000	30970000	42703000	37465000	36771000	37625000	77193000	67526000	30697000	16829000	22715000	32201000	110630000	62110000	35126000	21288000	16938000
AT3G11450.1	>AT3G11450.1 | Symbols: | DnaJ domain ;Myb-like DNA-binding domain | chr3:3605459-3607402 REVERSE LENGTH=647	Reproducible	nucleus	0	0	0	9614100	34680000	35372000	84308000	70992000	45006000	17284000	20609000	2934600	12374000	0	0	0	0	1139300	0	7239400	555290	0	327120	0	0	0	0	1157900	13091000	56001000	48473000	94188000	40867000	58595000	14847000	15187000	4000300	0	3087500	1631200	3649400	5954100	3807000	0	0	2565700
AT5G17010.4;AT5G17010.3;AT5G17010.1;AT5G17010.2	>AT5G17010.4 | Symbols: | Major facilitator superfamily protein | chr5:5587851-5592332 REVERSE LENGTH=470;>AT5G17010.3 | Symbols: | Major facilitator superfamily protein | chr5:5587851-5592332 REVERSE LENGTH=503;>AT5G17010.1 | Symbols: | Major facilitat	Reproducible	plasma membrane	0	0	0	0	0	0	1258100	18161000	45005000	25238000	43939000	27922000	26943000	7737200	0	0	0	0	0	0	0	0	0	1347700	0	0	0	0	0	0	2835900	8168600	18475000	33395000	8972700	10306000	6908200	24159000	13365000	11969000	3857000	0	0	0	0	0
AT5G15970.1	>AT5G15970.1 | Symbols: KIN2, COR6.6 | stress-responsive protein (KIN2) / stress-induced protein (KIN2) / cold-responsive protein (COR6.6) / cold-regulated protein (COR6.6) | chr5:5211966-5212441 FORWARD LENGTH=66		cytosol	165600000	140470000	45026000	9671700	13165000	13536000	17200000	14301000	44697000	31798000	62591000	56882000	79787000	82070000	52368000	54164000	17247000	17654000	42479000	30072000	3505300	474200	7146400	7204700	54581000	52344000	96487000	35175000	14634000	9985400	7663400	11633000	11419000	37205000	40801000	72371000	39397000	122510000	79112000	89048000	57120000	53846000	74885000	60191000	63103000	23483000
AT5G17170.1;AT5G17170.2	>AT5G17170.1 | Symbols: ENH1 | rubredoxin family protein | chr5:5649335-5650975 FORWARD LENGTH=271;>AT5G17170.2 | Symbols: ENH1 | rubredoxin family protein | chr5:5649335-5650835 FORWARD LENGTH=224	Reproducible	plastid	0	0	0	0	0	0	17135000	19935000	44537000	25458000	36701000	36103000	43266000	46462000	76695000	129910000	142320000	117360000	63782000	49874000	24938000	4748500	25377000	18104000	86091000	0	0	0	0	0	0	17501000	14307000	26182000	25971000	38529000	17515000	35698000	22700000	59569000	78379000	184330000	105890000	57176000	28150000	1531000
AT1G79040.1	>AT1G79040.1 | Symbols: PSBR | photosystem II subunit R | chr1:29736085-29736781 FORWARD LENGTH=140	Reproducible	plastid	0	0	4480200	0	0	1600800	22499000	14585000	44531000	21214000	59252000	51185000	116680000	125550000	147520000	185880000	88612000	68630000	147260000	198080000	74641000	27356000	89267000	96691000	239540000	0	0	0	908250	0	0	6379800	5051900	7821200	10631000	26953000	21897000	75271000	76595000	147650000	233640000	286930000	290310000	128790000	99102000	40188000
AT1G21750.1;AT1G21750.2	>AT1G21750.1 | Symbols: ATPDIL1-1, ATPDI5, PDI5, PDIL1-1 | PDI-like 1-1 | chr1:7645767-7648514 FORWARD LENGTH=501;>AT1G21750.2 | Symbols: ATPDIL1-1, PDIL1-1 | PDI-like 1-1 | chr1:7645767-7648695 FORWARD LENGTH=487	Reproducible	endoplasmic reticulum	177960000	281000000	255390000	111680000	61531000	55293000	22215000	23872000	44347000	35271000	65563000	62558000	100730000	108150000	81095000	113470000	53494000	47176000	33564000	19643000	15622000	3301500	17247000	16024000	101170000	55409000	257610000	238810000	99589000	50724000	35846000	75755000	55168000	114490000	100310000	183010000	137980000	240310000	151770000	214920000	166810000	217450000	148300000	98372000	77620000	37193000
AT5G03910.1	>AT5G03910.1 | Symbols: ATATH12, ATH12 | ABC2 homolog 12 | chr5:1054313-1057105 REVERSE LENGTH=634	Reproducible	plastid	0	0	0	0	0	5479900	42206000	51357000	44152000	27013000	50707000	31462000	50522000	34149000	18901000	3477400	2320900	1868900	4753900	11905000	4314900	0	2467800	3556100	6210200	0	0	0	0	0	9694100	78342000	58616000	41028000	20163000	38767000	32081000	37162000	34830000	34262000	29218000	17711000	21837000	4664800	4366100	0
AT5G12860.2;AT5G12860.1	>AT5G12860.2 | Symbols: DiT1 | dicarboxylate transporter 1 | chr5:4059850-4061919 REVERSE LENGTH=556;>AT5G12860.1 | Symbols: DiT1 | dicarboxylate transporter 1 | chr5:4059927-4061919 REVERSE LENGTH=557		plastid	0	0	242470	0	0	12570000	11872000	42896000	43967000	30099000	46212000	26731000	46014000	23530000	12298000	628540	323570	291550	528320	11232000	4187400	993540	7550700	4794300	697290	0	0	0	0	0	37561000	72395000	67443000	37531000	8737400	10827000	3789500	49772000	43206000	50547000	36304000	1053000	1530600	13256000	11235000	3795500
AT5G20720.3;AT5G20720.2;AT5G20720.1	>AT5G20720.3 | Symbols: CPN20 | chaperonin 20 | chr5:7015015-7016354 FORWARD LENGTH=253;>AT5G20720.2 | Symbols: CPN20, CPN10, CHCPN10, ATCPN21, CPN21 | chaperonin 20 | chr5:7015015-7016354 FORWARD LENGTH=253;>AT5G20720.1 | Symbols: CPN20, CPN10, CHCPN10, A	Reproducible	plastid	85545000	150960000	141840000	90843000	73355000	46381000	39087000	45534000	43932000	40969000	62218000	47116000	68740000	54644000	62717000	70540000	55430000	86592000	55169000	67206000	18011000	5449700	22727000	14320000	70060000	15875000	97823000	104350000	68916000	68076000	36710000	77042000	42911000	64315000	34505000	57004000	43629000	61465000	55215000	81249000	75143000	118320000	81730000	69338000	51035000	33593000
AT1G49300.2;AT1G49300.1	>AT1G49300.2 | Symbols: ATRAB7, ATRABG3E, RABG3E | RAB GTPase homolog G3E | chr1:18234842-18236968 FORWARD LENGTH=206;>AT1G49300.1 | Symbols: ATRAB7, ATRABG3E, RABG3E | RAB GTPase homolog G3E | chr1:18234842-18236968 FORWARD LENGTH=206	Reproducible	plasma membrane	0	1263000	0	0	2627900	3555700	20127000	23443000	43810000	30597000	54624000	34107000	46638000	29645000	20405000	17194000	10329000	11056000	4236200	9029600	2001400	0	0	2383900	9775700	0	1234400	1723100	0	2269900	3864200	21922000	24951000	41339000	30029000	57830000	33022000	35327000	31369000	38324000	25277000	37102000	30773000	12432000	11879000	2845400
AT1G13930.3;AT1G13930.2;AT1G13930.1	>AT1G13930.3 | Symbols: | Involved in response to salt stress. Knockout mutants are hypersensitive to salt stress. | chr1:4761091-4761558 FORWARD LENGTH=155;>AT1G13930.2 | Symbols: | Involved in response to salt stress. Knockout mutants are hypersensit	Reproducible	nucleus	324790000	293300000	100470000	11426000	8214500	23897000	9900700	21371000	43809000	39977000	81563000	77752000	118690000	101530000	64248000	51366000	44870000	42103000	44968000	54542000	20409000	3878000	23729000	17735000	49159000	103650000	155040000	28421000	18695000	12600000	8101800	27140000	27425000	36371000	42038000	57313000	54954000	77542000	96358000	116590000	74273000	122250000	77474000	77154000	82758000	47010000
AT4G26530.2;AT4G26530.1	>AT4G26530.2 | Symbols: | Aldolase superfamily protein | chr4:13391566-13392937 FORWARD LENGTH=358;>AT4G26530.1 | Symbols: | Aldolase superfamily protein | chr4:13391566-13392937 FORWARD LENGTH=358	Reproducible	plastid	0	7361300	35517000	207810000	154100000	101960000	51251000	27866000	43700000	38798000	100100000	64162000	141130000	133390000	149300000	193710000	240560000	216910000	177970000	139470000	72511000	27643000	83189000	83969000	184280000	0	2469000	52866000	68733000	152780000	31620000	27053000	30930000	50331000	73989000	132950000	83422000	114020000	130330000	181720000	134680000	237430000	213820000	160990000	164500000	81010000
AT5G39590.1	>AT5G39590.1 | Symbols: | TLD-domain containing nucleolar protein | chr5:15851483-15853768 FORWARD LENGTH=542	Reproducible	nucleus	0	0	1137100	0	0	0	15588000	17595000	43622000	33999000	52625000	35966000	36901000	32495000	7876600	5095200	1132700	843990	8945600	542210	645680	0	1265400	2306000	2525300	0	1541000	0	0	0	635470	9818800	15092000	49421000	29187000	55787000	16822000	22122000	19843000	10090000	4048800	1821200	1719600	4165200	15216000	1513100
AT1G03630.2;AT1G03630.1	>AT1G03630.2 | Symbols: POR C, PORC | protochlorophyllide oxidoreductase C | chr1:907699-909245 FORWARD LENGTH=399;>AT1G03630.1 | Symbols: POR C, PORC | protochlorophyllide oxidoreductase C | chr1:907699-909245 FORWARD LENGTH=401	Reproducible	plastid	2196600	1744400	1140900	0	3453600	6772700	27173000	40122000	43436000	30492000	76769000	63201000	155470000	140300000	133980000	131010000	137200000	109340000	149070000	147640000	37432000	12917000	47086000	36310000	152400000	0	0	3136900	2322000	4589300	7344800	35069000	20880000	34316000	36122000	70778000	51790000	84012000	96901000	120760000	132920000	172560000	146920000	77712000	67269000	25518000
AT1G79560.1	>AT1G79560.1 | Symbols: EMB156, EMB36, EMB1047, FTSH12 | FTSH protease 12 | chr1:29926976-29932308 FORWARD LENGTH=1008	Reproducible	plastid	0	0	0	0	0	309980	37261000	34174000	43344000	32304000	40848000	20802000	43891000	22862000	15507000	4439000	0	2074300	4437100	3677200	1580200	0	0	1098300	1531000	0	537500	0	0	0	7409000	53788000	41335000	34297000	16114000	38057000	19597000	22312000	26314000	30253000	20956000	5375100	12214000	1070500	201800	1572100
AT2G20580.1;AT4G28470.1	>AT2G20580.1 | Symbols: RPN1A, ATRPN1A | 26S proteasome regulatory subunit S2 1A | chr2:8859211-8864699 FORWARD LENGTH=891;>AT4G28470.1 | Symbols: RPN1B, ATRPN1B | 26S proteasome regulatory subunit S2 1B | chr4:14067082-14072357 REVERSE LENGTH=891	Reproducible	cytosol,nucleus	0	0	1720100	0	1489400	3437200	14419000	23921000	42600000	29153000	48759000	30290000	51758000	27075000	26670000	16629000	893050	2977300	16458000	19465000	7203700	2123000	10382000	7749200	19202000	0	0	0	0	2904800	0	13820000	17959000	40753000	31583000	56012000	30363000	38911000	29644000	32794000	22472000	15341000	8490700	8603900	20307000	8012900
AT4G31490.1;AT4G31480.2;AT4G31480.1	>AT4G31490.1 | Symbols: | Coatomer, beta subunit | chr4:15269460-15272693 FORWARD LENGTH=948;>AT4G31480.2 | Symbols: | Coatomer, beta subunit | chr4:15264145-15267384 FORWARD LENGTH=948;>AT4G31480.1 | Symbols: | Coatomer, beta subunit | chr4:15264145-15	Reproducible	cytosol	0	0	0	0	25556000	64311000	94080000	51905000	42535000	21908000	37590000	33555000	46028000	41021000	46404000	19320000	3285100	2619000	40470000	57198000	21096000	7265900	30364000	28175000	54171000	0	1466300	2206100	0	5835500	53950000	136580000	36619000	21361000	11742000	37432000	16081000	60581000	27825000	37091000	21360000	26421000	27745000	26927000	51853000	12945000
AT1G04170.1	>AT1G04170.1 | Symbols: EIF2 GAMMA | eukaryotic translation initiation factor 2 gamma subunit | chr1:1097423-1099702 FORWARD LENGTH=465		cytosol	0	2200400	7655700	51617000	76990000	65754000	62712000	69605000	42461000	33635000	27054000	24751000	27421000	14959000	14764000	366110	0	0	13786000	11697000	5600500	1419600	925340	3410700	9558500	0	1389800	15795000	29123000	70421000	53658000	77605000	43279000	64930000	19158000	21096000	15029000	31010000	13499000	14833000	389350	5851300	9620300	15178000	10446000	6507900
ATCG01230.1;ATCG00905.1;ATCG00065.1	>ATCG01230.1 | Symbols: RPS12B, RPS12 | ribosomal protein S12B | chrC:139856-140650 FORWARD LENGTH=123;>ATCG00905.1 | Symbols: RPS12C, RPS12 | ribosomal protein S12C | chrC:97999-98793 REVERSE LENGTH=123;>ATCG00065.1 | Symbols: RPS12A, RPS12 | ribosomal pr	Reproducible	plastid	2764200	2325700	6436800	0	0	14892000	29142000	36715000	42227000	23887000	49631000	33048000	44135000	24708000	13930000	7673300	0	0	9171100	12491000	2033900	410520	7095200	0	9035400	0	1972200	0	989620	9542300	9997600	34868000	31263000	56538000	28849000	63901000	40855000	93032000	45111000	31828000	13745000	7439400	8768300	9926600	14227000	7724600
ATCG00640.1	>ATCG00640.1 | Symbols: RPL33 | ribosomal protein L33 | chrC:67488-67688 FORWARD LENGTH=66	Reproducible	plastid	1365400	0	937440	7726500	31995000	29845000	86191000	51075000	41848000	20307000	19315000	12622000	8186800	8014600	2278200	661790	0	0	6335900	3278600	925000	197260	1632200	1348100	5417700	0	1125100	2317600	8911100	25446000	28976000	87076000	56231000	79056000	44792000	29594000	15408000	29940000	16929000	16167000	3661700	0	9001700	11032000	6635400	4613200
AT2G47840.1	>AT2G47840.1 | Symbols: | Uncharacterised conserved protein ycf60 | chr2:19594331-19594957 REVERSE LENGTH=208	Reproducible	plastid	0	0	0	0	506810	1435200	3416500	31323000	41068000	21089000	25063000	21138000	61220000	74303000	30636000	0	0	0	165190	9888000	1334100	0	0	804540	0	0	0	0	0	0	8784300	37058000	41235000	24471000	7032300	18199000	9856400	48574000	46352000	80630000	18260000	0	5626500	18580000	9206400	711640
AT1G02280.2;AT1G02280.1	>AT1G02280.2 | Symbols: TOC33, ATTOC33, PPI1 | translocon at the outer envelope membrane of chloroplasts 33 | chr1:448665-450246 REVERSE LENGTH=297;>AT1G02280.1 | Symbols: TOC33, ATTOC33, PPI1 | translocon at the outer envelope membrane of chloroplasts 33	Reproducible	plastid	0	0	0	0	0	2686400	38701000	34953000	40834000	30771000	28721000	29158000	40706000	39083000	28798000	19397000	6354500	7770400	15276000	5757800	5753300	1166100	4174500	2973100	23072000	0	0	0	0	0	14939000	45234000	46572000	41115000	21775000	54654000	36812000	44078000	28412000	33624000	28236000	3386900	34122000	12046000	6259400	4355200
AT4G14320.1;AT3G23390.1;AT4G14320.2	>AT4G14320.1 | Symbols: | Zinc-binding ribosomal protein family protein | chr4:8242684-8243805 REVERSE LENGTH=105;>AT3G23390.1 | Symbols: | Zinc-binding ribosomal protein family protein | chr3:8375427-8376224 FORWARD LENGTH=105;>AT4G14320.2 | Symbols: |	Reproducible	cytosol	0	0	0	0	1559800	3359800	20266000	16792000	40784000	19956000	39312000	35230000	32923000	8204300	1090100	383020	0	0	3603500	228600	2084800	0	1715700	629140	1975700	0	0	0	0	709140	1720800	12954000	10338000	22909000	17579000	37906000	34752000	58292000	17196000	10595000	1282300	0	0	644750	4580100	0
ATCG00020.1	>ATCG00020.1 | Symbols: PSBA | photosystem II reaction center protein A | chrC:383-1444 REVERSE LENGTH=353	Reproducible	plastid	11045000	11908000	876930	2541400	2425500	606310	2328800	19297000	40652000	40768000	119280000	130780000	630670000	737520000	1160800000	1234500000	1164700000	1106100000	819010000	896310000	301130000	160160000	478160000	322180000	1701800000	971750	0	603540	0	2819300	835410	9760600	15269000	29453000	34634000	112280000	99208000	386980000	641610000	1403500000	2302300000	1962800000	2493900000	1133000000	687110000	264500000
AT2G42520.1	>AT2G42520.1 | Symbols: | P-loop containing nucleoside triphosphate hydrolases superfamily protein | chr2:17705382-17708744 FORWARD LENGTH=633	Reproducible	nucleus	0	1785500	0	10105000	21997000	23333000	62654000	53159000	40606000	24562000	25731000	15302000	32454000	9860800	5426500	13611000	17024000	12704000	12766000	7233700	2299700	0	0	223570	7860500	0	0	3038900	8345100	18053000	19247000	44802000	23681000	40924000	18543000	25474000	13559000	15951000	12988000	23343000	13335000	26519000	22751000	8146000	7915500	3906200
AT5G47200.1	>AT5G47200.1 | Symbols: ATRABD2B, ATRAB1A, RAB1A | RAB GTPase homolog 1A | chr5:19167029-19168718 FORWARD LENGTH=202	Reproducible	endoplasmic reticulum,golgi	2107100	1756700	0	0	0	0	11266000	24019000	40414000	13067000	28616000	39702000	51300000	43549000	22370000	27685000	12816000	11821000	13586000	12726000	1862000	0	7278500	4791300	33213000	0	0	0	0	2229800	0	19145000	18387000	35747000	19764000	32346000	22329000	63054000	42825000	53468000	36089000	53181000	33424000	22767000	0	3504700
AT5G20920.2;AT5G20920.3;AT5G20920.1	>AT5G20920.2 | Symbols: EIF2 BETA | eukaryotic translation initiation factor 2 beta subunit | chr5:7094994-7096661 REVERSE LENGTH=267;>AT5G20920.3 | Symbols: EIF2 BETA | eukaryotic translation initiation factor 2 beta subunit | chr5:7094994-7096661 REVERSE	Reproducible	cytosol	0	1100100	0	10784000	33585000	24363000	36311000	25290000	40381000	9012000	31021000	4814800	3621300	4645700	8086700	3303900	108760	1783600	6691000	2517800	0	1335700	1351300	1631500	4404000	0	0	4280200	2024900	29025000	21468000	42035000	14906000	17365000	8594700	5107100	9475500	12774000	2482300	3872500	31370	4949000	13028000	1079100	97704	1860400
AT3G43520.1	>AT3G43520.1 | Symbols: | Transmembrane proteins 14C | chr3:15406088-15407699 FORWARD LENGTH=240		plastid	0	0	0	0	381540	10099000	9640700	39000000	40234000	24532000	33359000	17963000	35280000	10248000	6039000	0	0	0	0	4397700	1522800	2384200	4898600	2445100	590160	0	0	0	0	0	14351000	84835000	17059000	17083000	1506600	0	378540	17821000	12359000	9934300	4674800	0	0	1896300	2888400	0
AT2G34310.3;AT2G34310.2;AT2G34310.1	>AT2G34310.3 | Symbols: | unknown protein; FUNCTIONS IN: molecular_function unknown; INVOLVED IN: biological_process unknown; LOCATED IN: cellular_component unknown; EXPRESSED IN: 24 plant structures; EXPRESSED DURING: 13 growth stages; BEST Arabidopsis t	Reproducible	nucleus	0	0	0	0	0	0	10628000	21008000	40042000	32861000	46522000	31477000	30428000	10348000	5330300	482380	562200	625680	6508000	217680	621350	0	0	0	1105700	0	190450	0	0	0	448200	19753000	20445000	49522000	26055000	30477000	12544000	34208000	9890700	4735200	3259600	650870	807000	3354600	1477600	0
AT1G75220.1	>AT1G75220.1 | Symbols: | Major facilitator superfamily protein | chr1:28229412-28232606 REVERSE LENGTH=487	Reproducible	plasma membrane	0	0	0	787930	0	4661800	11973000	26045000	39926000	21738000	35327000	30918000	32192000	15388000	0	0	0	0	0	194180	0	0	0	0	0	0	0	0	0	985980	6090300	29232000	27089000	38303000	19299000	24678000	13025000	29514000	19544000	9218800	125400	2679200	0	85181	9428400	0
AT4G13010.1	>AT4G13010.1 | Symbols: | Oxidoreductase, zinc-binding dehydrogenase family protein | chr4:7600682-7602567 FORWARD LENGTH=329	Reproducible	cytosol	0	0	0	0	0	5576900	26339000	24944000	39813000	23111000	52385000	27674000	56473000	43835000	41309000	34547000	21142000	21887000	29596000	22882000	8536300	2155300	4338900	6373100	28024000	0	0	0	0	0	11290000	35760000	25837000	32155000	30819000	38291000	32255000	43507000	31699000	33744000	22370000	24290000	18042000	15569000	11989000	6432800
AT4G04910.1	>AT4G04910.1 | Symbols: NSF | AAA-type ATPase family protein | chr4:2489696-2495666 REVERSE LENGTH=742	Reproducible	cytosol	0	0	515960	199330	0	0	7952200	11086000	39721000	20988000	53533000	38499000	66677000	64224000	46009000	36754000	23069000	18857000	18659000	23667000	6195900	2444800	3839000	1637200	30922000	0	1434900	1299600	1216100	1291200	2378400	14018000	16391000	39565000	25898000	71117000	35394000	73089000	57190000	73462000	54283000	61699000	60994000	38323000	22704000	3634600
AT5G67510.1	>AT5G67510.1 | Symbols: | Translation protein SH3-like family protein | chr5:26937970-26938410 REVERSE LENGTH=146	Reproducible	cytosol	0	2449000	1774300	6394900	11366000	9668300	19062000	18398000	39003000	25289000	52706000	43977000	47679000	22844000	5555300	0	0	0	1614000	1500100	0	0	0	0	0	0	0	426090	2131200	20183000	7292200	16073000	27860000	21793000	44751000	93724000	63950000	103060000	33891000	18533000	1066100	8219600	776910	0	0	315550
AT3G61820.1	>AT3G61820.1 | Symbols: | Eukaryotic aspartyl protease family protein | chr3:22880074-22881525 REVERSE LENGTH=483	Reproducible	extracellular	3261200	5262300	6885500	2884300	0	476040	7787500	16817000	38964000	23041000	43491000	36353000	74016000	35009000	7880400	18726000	5645200	14154000	22996000	31939000	12648000	3064500	11912000	8931000	17864000	404880	3401200	3314000	584530	686700	504680	7118700	18294000	28636000	21401000	79401000	57938000	103190000	63729000	53670000	31999000	38648000	53295000	29563000	26496000	1617100
AT5G09810.1	>AT5G09810.1 | Symbols: ACT7 | actin 7 | chr5:3052809-3054220 FORWARD LENGTH=377		cytosol	19820000	27765000	15499000	27742000	31334000	24038000	17977000	31860000	38862000	39705000	77072000	80652000	116960000	93820000	81426000	70194000	92037000	83524000	100140000	101580000	53063000	17825000	54373000	39837000	73943000	11604000	18258000	18249000	12053000	19101000	33825000	18886000	17226000	29485000	35758000	65232000	66141000	103440000	73898000	66107000	73745000	156240000	122420000	131720000	118930000	74559000
AT4G31780.2;AT4G31780.1	>AT4G31780.2 | Symbols: MGD1, MGDA | monogalactosyl diacylglycerol synthase 1 | chr4:15374222-15376961 FORWARD LENGTH=533;>AT4G31780.1 | Symbols: MGD1, MGDA | monogalactosyl diacylglycerol synthase 1 | chr4:15374222-15376873 FORWARD LENGTH=504	Reproducible	plastid	0	0	0	0	0	643230	27743000	34922000	38814000	25832000	32647000	23788000	37458000	30290000	16597000	14551000	8232400	8338500	11660000	13013000	0	0	0	0	11499000	0	0	0	0	0	6237300	46921000	30759000	36054000	20559000	43248000	27849000	40140000	9470500	39064000	42523000	26353000	11240000	0	0	2262100
AT1G16210.1	>AT1G16210.1 | Symbols: | unknown protein; CONTAINS InterPro DOMAIN/s: Protein of unknown function DUF1014 (InterPro:IPR010422); Has 16107 Blast hits to 8386 proteins in 1107 species: Archae - 26; Bacteria - 3370; Metazoa - 4013; Fungi - 1516; Plants - 52	Reproducible	nucleus	18587000	34909000	77320000	142540000	168720000	103790000	92748000	46599000	38813000	21378000	35872000	11376000	4494100	3352200	11711000	500810	0	1266900	9762900	2271900	869420	0	416010	0	3380500	2711800	52646000	143880000	106460000	163800000	76833000	71763000	39305000	30974000	27764000	63940000	19739000	15201000	2289200	3547100	0	0	0	2213400	7821500	1513300
ATCG00350.1	>ATCG00350.1 | Symbols: PSAA | Photosystem I, PsaA/PsaB protein | chrC:39605-41857 REVERSE LENGTH=750	Reproducible	plastid	22040000	21159000	8075100	0	5230100	9431800	3538900	33697000	38402000	43184000	161680000	202730000	611540000	771780000	1116200000	1589100000	3870900000	3220500000	1186800000	1082700000	414140000	187300000	543290000	429940000	1449600000	1561600	7483900	6339100	1703200	0	1628600	21947000	38772000	29460000	55646000	141300000	150720000	340460000	555070000	1099400000	1636300000	3327000000	1948200000	959910000	701980000	287250000
AT2G45960.2;AT2G45960.1;AT2G45960.3	>AT2G45960.2 | Symbols: PIP1B, TMP-A, ATHH2, PIP1;2 | plasma membrane intrinsic protein 1B | chr2:18910450-18911579 FORWARD LENGTH=274;>AT2G45960.1 | Symbols: PIP1B, TMP-A, ATHH2, PIP1;2 | plasma membrane intrinsic protein 1B | chr2:18910450-18911703 FORWA	Reproducible	plasma membrane	5657400	3844500	2877200	0	3394200	4630800	4239000	10369000	38389000	39411000	170740000	211440000	418710000	341240000	208520000	55228000	7961600	5270600	79949000	170230000	52345000	19403000	57129000	50475000	59847000	8827700	10062000	3332200	0	8076200	6809800	0	25308000	48403000	33208000	101680000	95185000	583690000	343490000	519390000	331940000	103240000	127550000	452470000	382170000	167170000
AT3G61430.2;AT3G61430.1	>AT3G61430.2 | Symbols: PIP1A, ATPIP1, PIP1, PIP1;1 | plasma membrane intrinsic protein 1A | chr3:22733657-22735113 FORWARD LENGTH=286;>AT3G61430.1 | Symbols: PIP1A, ATPIP1, PIP1, PIP1;1 | plasma membrane intrinsic protein 1A | chr3:22733657-22735113 FORWA		plasma membrane	385730	0	1917000	0	0	1699400	0	9534800	38342000	27801000	113300000	143420000	303680000	217910000	143880000	33096000	18444000	13765000	77793000	145960000	50195000	16211000	59824000	28851000	40137000	2944600	4653400	0	0	6589000	8946100	9735400	16571000	27371000	17144000	41208000	34401000	252130000	286380000	287400000	158850000	37743000	80012000	322600000	359260000	204660000
AT3G06610.1	>AT3G06610.1 | Symbols: | DNA-binding enhancer protein-related | chr3:2060837-2061845 FORWARD LENGTH=115	Reproducible	nucleus	4043700	1062200	991170	23998000	48321000	59894000	100820000	66645000	37714000	13751000	24751000	11961000	14301000	8398900	6907500	9642300	0	2505100	6267700	14066000	2276200	0	4621300	1621500	9446600	0	1550100	1029600	7441300	64016000	55665000	62648000	38763000	32178000	13976000	23669000	10935000	14390000	8725300	458090	0	11434000	7536000	2639000	8712900	0
AT1G64400.1	>AT1G64400.1 | Symbols: LACS3 | AMP-dependent synthetase and ligase family protein | chr1:23915802-23919681 REVERSE LENGTH=665		peroxisome	60830000	81725000	69815000	60756000	38373000	0	60416000	5324000	37530000	3532700	52055000	0	6741700	56671000	0	0	0	0	64940000	48426000	44292000	0	0	27458000	48271000	0	58729000	47607000	0	85158000	59911000	49083000	0	666380	0	70093000	100960000	0	38124000	0	0	47793000	43926000	0	0	74210000
AT1G65930.1	>AT1G65930.1 | Symbols: cICDH | cytosolic NADP+-dependent isocitrate dehydrogenase | chr1:24539088-24541861 FORWARD LENGTH=410		cytosol	7119200	53260000	188900000	198660000	124650000	58346000	12475000	13641000	37420000	28753000	78578000	61796000	99181000	80790000	75169000	38754000	17258000	18906000	36208000	46133000	24828000	8985900	37533000	33930000	38490000	0	26641000	121880000	83478000	67773000	9769700	20376000	7148900	32427000	32955000	53092000	65466000	97580000	65319000	57996000	68589000	27470000	59890000	92974000	89546000	39780000
AT2G38230.1	>AT2G38230.1 | Symbols: ATPDX1.1, PDX1.1 | pyridoxine biosynthesis 1.1 | chr2:16011475-16012404 FORWARD LENGTH=309		cytosol	993290	0	0	0	41289000	70006000	136760000	49342000	37364000	16486000	37140000	40075000	91015000	73968000	60461000	85034000	127090000	134930000	75280000	53366000	30073000	12391000	41875000	44368000	70162000	0	0	2241400	1152100	3049400	35734000	55235000	23492000	13748000	12246000	23168000	38399000	72526000	71154000	69086000	65524000	150380000	117090000	82224000	56913000	28989000
ATCG01280.1;ATCG00860.1	>ATCG01280.1 | Symbols: YCF2.2 | Chloroplast Ycf2;ATPase, AAA type, core | chrC:145291-152175 REVERSE LENGTH=2294;>ATCG00860.1 | Symbols: YCF2.1 | Chloroplast Ycf2;ATPase, AAA type, core | chrC:86474-93358 FORWARD LENGTH=2294	Reproducible	plastid	0	0	0	0	0	0	30136000	32181000	37112000	17849000	22264000	8697300	20823000	25134000	15039000	12877000	0	0	5679500	0	0	0	910970	0	7817500	0	0	0	0	0	5429700	83804000	54335000	37814000	24589000	30002000	21816000	26686000	27307000	33667000	14256000	18989000	25794000	6219400	1429500	486290
AT1G67700.3;AT1G67700.1;AT1G67700.2	>AT1G67700.3 | Symbols: | unknown protein; FUNCTIONS IN: molecular_function unknown; INVOLVED IN: biological_process unknown; EXPRESSED IN: 22 plant structures; EXPRESSED DURING: 13 growth stages. | chr1:25374295-25375716 FORWARD LENGTH=229;>AT1G67700.1 |		mitochondrion	789270	3496500	6340900	9157300	13282000	8728600	15187000	24335000	36777000	22651000	41221000	41449000	69829000	56269000	53743000	30776000	28350000	17565000	38436000	61590000	21907000	8083500	23318000	14294000	32768000	0	834490	5149200	3096200	14691000	9172700	39657000	28007000	29174000	12967000	16528000	17433000	57017000	34602000	53531000	39954000	32514000	35260000	32732000	36379000	11289000
AT5G19510.1	>AT5G19510.1 | Symbols: | Translation elongation factor EF1B/ribosomal protein S6 family protein | chr5:6581854-6583137 REVERSE LENGTH=224		cytosol	1034600	3410600	7031800	70793000	173120000	102860000	26827000	25319000	36738000	33024000	70142000	50792000	78286000	78427000	57166000	95914000	162040000	145480000	76203000	70347000	39075000	10651000	43663000	27469000	92638000	0	3532400	9185700	33472000	93527000	39655000	21692000	22183000	33234000	31806000	70787000	61310000	130820000	105160000	133670000	132510000	390090000	225430000	112150000	89410000	46992000
AT5G59250.1	>AT5G59250.1 | Symbols: | Major facilitator superfamily protein | chr5:23903958-23906853 FORWARD LENGTH=558	Reproducible	plastid	0	0	0	0	0	6789700	20359000	30952000	36581000	26179000	33935000	19472000	33218000	23641000	17465000	9778000	1727500	0	7161800	9621200	3754800	0	5772700	3857100	16554000	0	0	0	0	0	13486000	41453000	32457000	29112000	20487000	28135000	13850000	24255000	22680000	27781000	26936000	7793500	0	12266000	6110800	3702800
AT2G30860.1;AT2G30860.2	>AT2G30860.1 | Symbols: ATGSTF9, GLUTTR, ATGSTF7, GSTF9 | glutathione S-transferase PHI 9 | chr2:13139132-13140057 FORWARD LENGTH=215;>AT2G30860.2 | Symbols: ATGSTF9, GLUTTR, ATGSTF7, GSTF9 | glutathione S-transferase PHI 9 | chr2:13139132-13140079 FORWARD	Reproducible	cytosol	116210000	161110000	117380000	28218000	20970000	12739000	8217200	10623000	36269000	26995000	59264000	41048000	82347000	53169000	93727000	125150000	111530000	238530000	56266000	56308000	18103000	7508200	16260000	27737000	82940000	9264800	75643000	61409000	25133000	12568000	4168900	11866000	12738000	26434000	18584000	46593000	28858000	59595000	54148000	88432000	203420000	375470000	415470000	63651000	57510000	30988000
AT4G09720.1;AT4G09720.4;AT4G09720.3;AT4G09720.2	>AT4G09720.1 | Symbols: ATRABG3A, RABG3A | RAB GTPase homolog G3A | chr4:6133101-6134959 FORWARD LENGTH=206;>AT4G09720.4 | Symbols: RABG3A | RAB GTPase homolog G3A | chr4:6133101-6134959 FORWARD LENGTH=211;>AT4G09720.3 | Symbols: ATRABG3A, RABG3A | RAB GTP		mitochondrion	702770	0	1239200	0	3372300	3423500	9093600	22503000	36240000	29245000	52099000	37946000	46382000	26007000	17935000	6145900	1158500	714550	1690500	14175000	1532200	515180	673940	1527800	11265000	0	0	0	889630	488850	2597900	45066000	25969000	41170000	25872000	36888000	30249000	55186000	42418000	57310000	21788000	2268300	2843700	205860	1114600	312790
AT1G48030.2;AT1G48030.1	>AT1G48030.2 | Symbols: mtLPD1 | mitochondrial lipoamide dehydrogenase 1 | chr1:17717432-17719141 REVERSE LENGTH=507;>AT1G48030.1 | Symbols: mtLPD1 | mitochondrial lipoamide dehydrogenase 1 | chr1:17717432-17719141 REVERSE LENGTH=507		mitochondrion	38114000	176600000	564620000	650400000	453970000	243710000	65856000	45755000	36229000	22287000	53669000	37142000	80548000	70755000	51494000	68112000	79584000	66492000	54415000	46615000	16941000	4869100	23136000	19388000	103060000	7425200	275090000	1026100000	799600000	649870000	111910000	83522000	42388000	31721000	25582000	45019000	26350000	98030000	61212000	102070000	177750000	446310000	409340000	227640000	197910000	83406000
AT1G24360.1	>AT1G24360.1 | Symbols: | NAD(P)-binding Rossmann-fold superfamily protein | chr1:8640820-8643283 FORWARD LENGTH=319	Reproducible	plastid	497030	4490600	10435000	30641000	35939000	26066000	3322700	25882000	36135000	16004000	61418000	54549000	30295000	198860	3000800	2677100	2682500	7999900	5157000	4925300	4895400	0	5269500	0	3726000	0	668860	13392000	13525000	21927000	11242000	16698000	19340000	19333000	22483000	41047000	24306000	32143000	10025000	7803700	9154300	8629200	11302000	3265100	1896500	0
AT4G04640.1	>AT4G04640.1 | Symbols: ATPC1 | ATPase, F1 complex, gamma subunit protein | chr4:2350761-2351882 REVERSE LENGTH=373	Reproducible	plastid	5162400	2790100	0	0	201500	558870	23013000	35340000	36029000	36804000	77565000	83304000	306540000	486800000	754650000	1411200000	3636100000	3699700000	630990000	570960000	175960000	92217000	218520000	173960000	964410000	2402600	339560	97177	369450	0	251750	6519400	15176000	26436000	20591000	100850000	98557000	227150000	308510000	784060000	3018300000	4564700000	4243800000	551200000	366030000	101040000
AT5G11150.1	>AT5G11150.1 | Symbols: ATVAMP713, VAMP713 | vesicle-associated membrane protein 713 | chr5:3546625-3547844 REVERSE LENGTH=221	Reproducible	plasma membrane	0	0	0	0	0	0	8859900	19130000	35867000	21517000	30776000	622340	33522000	12365000	12507000	7143200	0	0	0	0	0	0	0	1948100	3971700	0	0	0	0	0	3166400	19886000	22707000	36627000	19188000	40718000	4398700	26077000	4470200	4331800	1386900	0	0	0	0	0
AT4G19210.1	>AT4G19210.1 | Symbols: ATRLI2, RLI2 | RNAse l inhibitor protein 2 | chr4:10501906-10504776 FORWARD LENGTH=605	Reproducible	cytosol	1482000	526790	9924800	23267000	44647000	20065000	24332000	21902000	35746000	12248000	17340000	0	5666600	8347900	8403800	0	0	0	6077200	10673000	1665400	627970	3500100	2907000	1078600	0	3133000	11037000	5285900	27674000	20978000	25568000	11769000	11033000	4527200	6955300	1232100	6628100	3610500	13058000	7794400	0	4337000	1844500	5764900	2742700
AT1G32400.3;AT1G32400.2;AT1G32400.1	>AT1G32400.3 | Symbols: TOM2A | tobamovirus multiplication 2A | chr1:11689393-11690873 REVERSE LENGTH=280;>AT1G32400.2 | Symbols: TOM2A | tobamovirus multiplication 2A | chr1:11689393-11690873 REVERSE LENGTH=280;>AT1G32400.1 | Symbols: TOM2A | tobamovirus	Reproducible	plasma membrane	0	0	0	0	0	0	33598000	33612000	35656000	35969000	35122000	36467000	41795000	18480000	13586000	12719000	0	0	5864600	0	1660900	655960	1954200	1729800	3082200	0	0	0	0	0	5348200	31903000	34650000	49948000	47536000	64934000	36663000	36941000	22842000	21849000	3178500	12171000	12816000	0	2218800	3520400
AT5G28510.1;AT3G21370.1	>AT5G28510.1 | Symbols: BGLU24 | beta glucosidase 24 | chr5:10481041-10484022 REVERSE LENGTH=533;>AT3G21370.1 | Symbols: BGLU19 | beta glucosidase 19 | chr3:7524286-7527579 REVERSE LENGTH=527	Reproducible	endoplasmic reticulum	0	0	0	0	0	5179400	31396000	30814000	35557000	11715000	25312000	17368000	1784700	0	16262000	18919000	8252900	2543600	5547000	0	0	0	0	0	0	0	0	0	0	0	0	38943000	36732000	0	12655000	0	0	0	3904300	0	0	0	0	0	0	0
AT3G51600.1	>AT3G51600.1 | Symbols: LTP5 | lipid transfer protein 5 | chr3:19138661-19139124 REVERSE LENGTH=118	Reproducible	extracellular	1607900	0	1237400	0	0	0	10070000	24857000	35325000	20910000	67011000	49849000	89343000	85827000	97559000	152040000	332220000	297940000	92575000	86438000	24824000	8724000	30891000	23028000	151630000	454530	0	0	0	0	0	33423000	41430000	89324000	85448000	168290000	133290000	194030000	152030000	120610000	95325000	243020000	136320000	95293000	66473000	18424000
AT2G21870.1;AT2G21870.2	>AT2G21870.1 | Symbols: MGP1 | copper ion binding;cobalt ion binding;zinc ion binding | chr2:9320456-9322618 REVERSE LENGTH=240;>AT2G21870.2 | Symbols: MGP1 | copper ion binding;cobalt ion binding;zinc ion binding | chr2:9320612-9322618 REVERSE LENGTH=220	Reproducible	mitochondrion	7435100	9853000	1179600	0	0	0	2277300	23452000	35162000	32910000	120000000	124300000	297680000	313860000	335210000	454700000	316380000	314660000	212110000	110110000	30202000	16057000	55186000	54439000	332920000	5092500	1995300	2526200	0	0	0	637420	4661600	40212000	35461000	133110000	144670000	389480000	380490000	460510000	389420000	566210000	326130000	289550000	244760000	74875000
AT5G38480.2;AT5G38480.1	>AT5G38480.2 | Symbols: GRF3, RCI1 | general regulatory factor 3 | chr5:15410277-15411285 FORWARD LENGTH=254;>AT5G38480.1 | Symbols: GRF3, RCI1 | general regulatory factor 3 | chr5:15410277-15411285 FORWARD LENGTH=255	Reproducible	cytosol	44212000	111290000	103110000	42472000	32460000	18248000	21727000	15989000	35128000	22367000	48358000	39952000	82670000	74499000	59237000	77396000	65184000	67925000	78193000	63959000	18200000	4522900	16879000	17775000	74194000	10034000	69959000	69980000	21886000	19763000	3400800	9089000	15558000	31174000	26895000	83698000	65008000	70448000	85062000	102230000	87048000	100770000	111490000	142460000	153160000	42862000
AT5G52840.1	>AT5G52840.1 | Symbols: | NADH-ubiquinone oxidoreductase-related | chr5:21413718-21414794 FORWARD LENGTH=169	Reproducible	mitochondrion	10190000	12828000	3422500	0	276030	224950	7682400	11131000	35030000	29193000	60966000	54949000	218110000	192630000	236620000	215960000	324690000	291440000	91941000	77531000	18060000	9527200	25425000	17773000	146460000	5637000	16996000	5127600	567460	0	805070	4182900	11545000	42844000	10278000	87769000	94256000	153660000	157730000	364430000	408200000	424500000	331950000	131930000	71547000	31872000
AT2G36835.1	>AT2G36835.1 | Symbols: | unknown protein; FUNCTIONS IN: molecular_function unknown; INVOLVED IN: biological_process unknown; LOCATED IN: chloroplast envelope; EXPRESSED IN: 22 plant structures; EXPRESSED DURING: 13 growth stages; Has 26 Blast hits to 26		cytosol	4316900	2037700	3733700	0	0	4946400	25736000	29293000	34909000	26948000	47802000	23428000	25639000	15314000	14578000	13586000	7004800	14233000	4805500	9701600	4636100	0	4179800	2164400	6871800	1305900	0	0	0	0	21462000	93757000	44170000	62408000	31681000	32616000	25408000	14351000	21104000	19378000	14359000	28305000	19417000	0	7513200	11810000
AT3G13470.1;AT5G56500.2;AT5G56500.1	>AT3G13470.1 | Symbols: | TCP-1/cpn60 chaperonin family protein | chr3:4389685-4392624 FORWARD LENGTH=596;>AT5G56500.2 | Symbols: | TCP-1/cpn60 chaperonin family protein | chr5:22874058-22876966 FORWARD LENGTH=597;>AT5G56500.1 | Symbols: | TCP-1/cpn60 c		plastid	0	0	0	0	0	0	0	22069000	34641000	10498000	5327200	3174000	0	1322100	0	2474300	0	0	21116000	3390000	3898000	0	1421000	1773400	0	0	0	0	0	0	0	0	11266000	36273000	10601000	10601000	343530	0	0	0	2757500	0	0	0	2088800	3875700
ATCG00650.1	>ATCG00650.1 | Symbols: RPS18 | ribosomal protein S18 | chrC:67917-68222 FORWARD LENGTH=101	Reproducible	plastid	0	0	0	0	3448000	6805400	20622000	28814000	34453000	14898000	33244000	17047000	19836000	8587500	7452700	0	77457	49776	5505800	7086900	4432000	0	1143900	1770900	6938600	0	0	0	0	0	7241100	21311000	22189000	30638000	15641000	30443000	19798000	43629000	8249300	5682400	0	0	49543	0	2194400	951120
AT3G05970.1	>AT3G05970.1 | Symbols: LACS6, ATLACS6 | long-chain acyl-CoA synthetase 6 | chr3:1786510-1791746 REVERSE LENGTH=701	Reproducible	peroxisome	0	0	0	0	0	0	7017900	14188000	34391000	12483000	42256000	26606000	38672000	15588000	21632000	13124000	8017100	9712100	7747900	7182100	4957500	0	7028400	2813000	14098000	0	0	0	0	0	5181500	6526300	7033900	0	10511000	38061000	19266000	31574000	27712000	21353000	20258000	33376000	29981000	6184600	10338000	10770000
AT5G09510.1;AT5G09510.2	>AT5G09510.1 | Symbols: | Ribosomal protein S19 family protein | chr5:2955698-2956554 REVERSE LENGTH=152;>AT5G09510.2 | Symbols: | Ribosomal protein S19 family protein | chr5:2955698-2956353 REVERSE LENGTH=118	Reproducible	cytosol	0	0	3156100	21803000	39499000	30444000	77004000	30309000	34281000	15629000	10555000	10499000	2402800	2574500	1382100	1068400	0	0	540500	2659100	832290	306680	1285200	805050	2828400	0	0	4610200	15359000	30654000	25386000	68376000	26463000	48102000	25875000	24797000	5515000	9842600	1944900	0	759420	0	0	0	2032000	1238700
AT2G42600.2;AT2G42600.1	>AT2G42600.2 | Symbols: ATPPC2, PPC2 | phosphoenolpyruvate carboxylase 2 | chr2:17734541-17738679 REVERSE LENGTH=963;>AT2G42600.1 | Symbols: ATPPC2, PPC2 | phosphoenolpyruvate carboxylase 2 | chr2:17734541-17738679 REVERSE LENGTH=963		cytosol	0	0	5710200	119430000	232250000	141230000	19451000	26451000	33882000	22058000	82838000	47023000	68859000	47495000	13016000	24831000	8956800	15378000	50815000	72355000	35708000	10259000	45417000	34797000	6605500	0	0	4921500	31041000	114010000	33786000	18441000	20717000	25049000	19841000	31928000	38525000	82876000	66523000	65034000	90191000	33771000	100680000	69345000	62717000	30358000
AT3G52880.1;AT3G52880.2	>AT3G52880.1 | Symbols: ATMDAR1, MDAR1 | monodehydroascorbate reductase 1 | chr3:19601477-19604366 REVERSE LENGTH=434;>AT3G52880.2 | Symbols: ATMDAR1, MDAR1 | monodehydroascorbate reductase 1 | chr3:19601477-19604366 REVERSE LENGTH=466	Reproducible	peroxisome	138890000	185720000	129920000	32390000	19804000	17569000	9821800	10847000	33824000	24130000	78482000	71718000	111190000	93333000	45170000	47374000	24374000	27163000	48854000	33513000	22952000	14259000	29941000	34278000	69715000	24273000	114080000	94858000	30571000	19323000	1680600	10193000	13083000	25708000	21169000	72850000	31574000	89402000	59887000	82633000	30148000	72900000	52961000	97691000	87257000	37930000
ATCG00680.1	>ATCG00680.1 | Symbols: PSBB | photosystem II reaction center protein B | chrC:72371-73897 FORWARD LENGTH=508	Reproducible	plastid	4279800	2357300	3821900	0	69106	0	2647000	21635000	33819000	15800000	88581000	120570000	529990000	877470000	1175900000	1571300000	831420000	655860000	433330000	880730000	280670000	164360000	382790000	273770000	835740000	4701200	886810	113670	0	0	349530	4173700	7646700	13797000	9992100	40698000	52410000	216130000	358470000	849710000	1359500000	1137200000	1304900000	731840000	529650000	249690000
AT5G16150.3;AT5G16150.2;AT5G16150.1	>AT5G16150.3 | Symbols: GLT1, PGLCT | plastidic GLC translocator | chr5:5272904-5275678 FORWARD LENGTH=546;>AT5G16150.2 | Symbols: GLT1, PGLCT | plastidic GLC translocator | chr5:5272904-5275678 FORWARD LENGTH=546;>AT5G16150.1 | Symbols: GLT1, PGLCT | plas	Reproducible	plastid	0	0	1239900	0	2694100	5343600	16820000	34969000	33613000	18474000	35513000	27976000	39676000	16757000	9536800	0	0	0	2581900	6139100	1211100	603500	2371000	2553800	0	0	0	0	0	624220	10633000	71653000	64995000	27135000	12541000	0	5259000	24747000	19627000	24562000	13386000	0	0	6077300	4285800	760930
AT1G62390.1	>AT1G62390.1 | Symbols: Phox2 | Octicosapeptide/Phox/Bem1p (PB1) domain-containing protein / tetratricopeptide repeat (TPR)-containing protein | chr1:23084632-23086887 REVERSE LENGTH=751	Reproducible	nucleus	0	0	748260	1444800	5308300	1515100	25829000	31240000	33261000	19510000	38922000	14291000	27328000	11708000	1300900	5520800	4098200	6288900	14595000	13385000	4467600	1502100	4166100	1334700	8208200	0	0	376530	3391700	3988200	996680	28663000	32691000	50882000	27177000	35588000	21283000	42705000	19411000	19020000	12148000	15965000	3443100	8507400	13957000	9641500
AT4G12800.1	>AT4G12800.1 | Symbols: PSAL | photosystem I subunit l | chr4:7521469-7522493 FORWARD LENGTH=219		plastid	8626200	0	0	4222600	0	2408700	11544000	18022000	33167000	22590000	79575000	96116000	330390000	365500000	381160000	209740000	67373000	54587000	237900000	494500000	123510000	63752000	175920000	122330000	313490000	0	2978500	0	0	2953100	0	12697000	18827000	23820000	12243000	29407000	32747000	185670000	273050000	566920000	648060000	264270000	377150000	387420000	295730000	112590000
AT1G27090.1	>AT1G27090.1 | Symbols: | glycine-rich protein | chr1:9404041-9406098 REVERSE LENGTH=420	Reproducible	nucleus	3808900	18792000	23189000	46449000	59357000	46631000	47102000	47862000	33161000	20010000	25036000	16648000	15193000	10105000	9125500	7135400	6917100	5774500	13806000	12677000	11547000	1616500	2656600	7627900	18553000	305740	11986000	29441000	29257000	65096000	33471000	39741000	20096000	25449000	17531000	22132000	13853000	17326000	17313000	17816000	12849000	30375000	17166000	12781000	13510000	8285400
AT5G55070.1	>AT5G55070.1 | Symbols: | Dihydrolipoamide succinyltransferase | chr5:22347637-22350409 FORWARD LENGTH=464	Reproducible	mitochondrion	1450200	2360700	0	0	0	0	909150	9174400	32996000	26383000	113610000	141900000	145020000	87669000	39757000	18554000	8610900	6962300	10575000	11942000	0	200870	1444400	1848600	17972000	0	0	0	0	861930	0	6321300	7236300	16768000	21585000	110150000	89876000	129880000	64531000	68799000	43287000	34195000	43507000	30108000	31258000	4352500
AT4G23710.1	>AT4G23710.1 | Symbols: VHA-G2, VAG2, VATG2 | vacuolar ATP synthase subunit G2 | chr4:12350577-12351354 FORWARD LENGTH=106	Reproducible	vacuole,golgi	0	0	0	0	0	0	8157500	14362000	32870000	26155000	39198000	24239000	27404000	28532000	17894000	10452000	12836000	3982900	166110	3181200	0	0	122670	0	562210	0	0	0	0	0	2678700	12808000	11315000	34586000	18745000	25594000	10978000	26825000	5583000	18804000	10271000	2809100	8696700	304140	2915600	177200
AT3G11820.1;AT3G11820.2	>AT3G11820.1 | Symbols: SYP121, AT-SYR1, ATSYP121, SYR1, ATSYR1, PEN1 | syntaxin of plants 121 | chr3:3729540-3730868 REVERSE LENGTH=346;>AT3G11820.2 | Symbols: SYP121, AT-SYR1, ATSYP121, SYR1, ATSYR1, PEN1 | syntaxin of plants 121 | chr3:3729540-3730775 R	Reproducible	plasma membrane	0	0	0	0	0	0	4539700	6942100	32860000	27650000	75727000	74281000	140710000	114290000	130080000	155970000	55453000	32391000	51043000	34671000	10825000	2028500	9605700	4011900	81434000	0	2428800	0	0	0	0	13677000	18510000	30716000	33986000	83656000	73064000	135490000	103400000	144710000	113830000	172020000	138900000	105560000	58348000	28928000
AT1G03090.2;AT1G03090.1	>AT1G03090.2 | Symbols: MCCA | methylcrotonyl-CoA carboxylase alpha chain, mitochondrial / 3-methylcrotonyl-CoA carboxylase 1 (MCCA) | chr1:739715-743819 FORWARD LENGTH=734;>AT1G03090.1 | Symbols: MCCA | methylcrotonyl-CoA carboxylase alpha chain, mitochon	Reproducible	mitochondrion	879090	508060	783880	0	0	0	2157300	29849000	32840000	14184000	2690000	0	2704900	0	0	1491100	2036500	0	970410	0	0	0	0	0	0	0	1573800	0	396110	0	0	1855200	29135000	29381000	3141500	0	0	3384800	0	272550	2586700	47246000	16102000	4197800	0	0
AT4G28770.1;AT4G28770.2	>AT4G28770.1 | Symbols: | Tetraspanin family protein | chr4:14212177-14213518 REVERSE LENGTH=281;>AT4G28770.2 | Symbols: | Tetraspanin family protein | chr4:14212177-14213896 REVERSE LENGTH=325	Reproducible	plasma membrane	0	0	0	0	0	0	21044000	20566000	32750000	20595000	28283000	19474000	18944000	14858000	11774000	2581200	11504000	10752000	1840500	0	0	0	0	0	3582700	0	0	0	0	0	2967300	16405000	18602000	22935000	16717000	31775000	11157000	15037000	6382900	11931000	3111100	14401000	0	0	0	0
AT4G24280.1	>AT4G24280.1 | Symbols: cpHsc70-1 | chloroplast heat shock protein 70-1 | chr4:12590094-12593437 FORWARD LENGTH=718	Reproducible	plastid	51511000	107820000	110290000	39510000	33482000	18894000	14659000	23840000	32563000	18965000	29204000	21095000	35317000	20369000	28232000	22944000	35250000	34214000	20587000	19551000	7856500	2289300	11878000	6557100	23958000	9142000	64682000	67374000	25145000	25266000	8074700	31060000	17155000	15476000	12029000	26277000	20155000	30022000	25883000	26176000	21601000	52863000	45983000	21018000	23496000	15646000
AT3G02560.2;AT3G02560.1	>AT3G02560.2 | Symbols: | Ribosomal protein S7e family protein | chr3:542341-543168 FORWARD LENGTH=191;>AT3G02560.1 | Symbols: | Ribosomal protein S7e family protein | chr3:542341-543168 FORWARD LENGTH=191	Reproducible	cytosol	0	1704300	9697400	59222000	103760000	69511000	47776000	26669000	32130000	10704000	6900300	7305500	25242000	45454000	2720100	3331700	4203000	2683800	2033400	1615000	1512600	0	902340	1863700	2369000	0	3613900	25430000	28088000	74269000	54695000	31404000	18762000	15494000	18020000	36387000	20263000	51353000	45659000	70427000	1935900	4551500	5226800	6582100	28349000	1251000
AT5G23040.1	>AT5G23040.1 | Symbols: CDF1 | Protein of unknown function (DUF3353) | chr5:7729465-7730930 REVERSE LENGTH=258	Reproducible	plastid	0	0	0	0	1280000	2792100	20133000	32447000	32080000	24819000	31180000	20044000	33667000	26538000	9787000	359380	4735600	442840	5377900	7992500	0	0	1389000	1625600	3899600	0	0	0	0	0	9314700	37654000	31853000	22109000	5477600	22378000	6942900	24861000	23603000	33670000	29091000	14913000	13837000	9954400	6302600	0
AT1G20010.1	>AT1G20010.1 | Symbols: TUB5 | tubulin beta-5 chain | chr1:6938033-6940481 REVERSE LENGTH=449	Reproducible	cytosol	8326400	19867000	40963000	39757000	36646000	22814000	605690	20198000	31524000	30337000	47803000	55045000	103060000	90109000	78212000	74374000	84536000	77222000	123880000	119810000	40550000	15671000	36260000	33059000	75353000	0	9309800	14686000	15550000	15861000	2217600	3939400	12678000	19568000	5594300	28439000	25204000	79602000	92020000	114850000	86555000	127060000	134100000	140960000	161150000	60382000
AT5G62810.1	>AT5G62810.1 | Symbols: PEX14, ATPEX14, PED2 | peroxin 14 | chr5:25220323-25223571 FORWARD LENGTH=507	Reproducible	peroxisome	3534200	0	0	0	0	5612500	10314000	11510000	31420000	19575000	47538000	44260000	63395000	57800000	39434000	44305000	60527000	50094000	28456000	24453000	8352800	1635800	7723900	6313500	42569000	485920	0	0	0	4283900	1126600	18606000	18598000	21754000	12571000	55912000	37506000	90704000	62947000	51816000	60886000	86848000	50696000	31138000	8046000	4124300
AT3G01780.1	>AT3G01780.1 | Symbols: TPLATE | ARM repeat superfamily protein | chr3:279171-283399 FORWARD LENGTH=1176	Reproducible	cytosol	0	0	0	0	0	0	1972400	0	31419000	11218000	23593000	7679700	7551600	8743700	3747000	11352000	0	0	21401000	12962000	3702400	388320	4944000	1496200	0	0	0	0	0	0	924200	0	0	0	3979100	1804000	7273400	17393000	13743000	21521000	10328000	16551000	18673000	33206000	26184000	12055000
AT3G15190.1	>AT3G15190.1 | Symbols: | chloroplast 30S ribosomal protein S20, putative | chr3:5116216-5117412 FORWARD LENGTH=202	Reproducible	plastid	67373000	192770000	367580000	386350000	272460000	162060000	23150000	40496000	31147000	12783000	10874000	18616000	4407900	1581000	2168500	1184500	2544400	3107300	6353200	14423000	207370	232710	6412000	5385300	3203600	28900000	408160000	619040000	453970000	321070000	91436000	33872000	8768300	7586800	3573800	658270	2149000	0	1269100	0	0	0	0	9313000	6951900	978570
AT5G21274.1;AT3G56800.1;AT3G43810.1;AT2G41110.1;AT2G27030.1;AT2G27030.3;AT2G41110.2;AT2G27030.2	>AT5G21274.1 | Symbols: CAM6, ACAM-6 | calmodulin 6 | chr5:7214740-7215950 REVERSE LENGTH=149;>AT3G56800.1 | Symbols: CAM3, acam-3 | calmodulin 3 | chr3:21034981-21035920 REVERSE LENGTH=149;>AT3G43810.1 | Symbols: CAM7 | calmodulin 7 | chr3:15664619-156663	Reproducible	cytosol	110370000	105770000	67751000	16194000	5410900	16764000	8274800	8846200	31118000	31031000	52792000	49360000	116560000	55525000	118810000	116410000	16866000	13086000	55644000	50345000	37619000	16567000	14790000	35922000	53073000	33783000	80668000	24716000	2490800	1201800	2028700	11672000	16694000	40194000	18684000	55458000	13355000	68353000	64959000	53680000	24354000	43383000	38379000	40523000	108920000	48228000
AT2G20140.1;AT4G29040.1	>AT2G20140.1 | Symbols: | AAA-type ATPase family protein | chr2:8692736-8694837 FORWARD LENGTH=443;>AT4G29040.1 | Symbols: RPT2a | regulatory particle AAA-ATPase 2A | chr4:14312369-14314386 FORWARD LENGTH=443	Reproducible	cytosol,nucleus	0	0	0	0	0	0	9120100	10989000	31001000	18725000	46458000	10871000	33337000	32958000	21195000	9998600	7205100	7707700	16057000	22473000	5053400	1272300	2267300	3548200	21316000	0	0	0	0	0	0	1487100	18209000	33741000	13974000	18170000	12161000	49196000	41994000	32534000	23766000	19847000	20546000	10081000	7733300	6103200
AT1G19450.1	>AT1G19450.1 | Symbols: | Major facilitator superfamily protein | chr1:6731671-6734633 REVERSE LENGTH=488		plasma membrane	0	0	0	0	0	829470	0	12639000	30963000	20668000	43063000	28278000	34262000	15291000	6794500	0	0	0	3838500	5185900	0	596480	3456400	3037200	3378200	0	0	0	0	0	1448100	10878000	16786000	21809000	11645000	18905000	0	30167000	23468000	18322000	7803700	0	0	0	0	0
AT3G52140.3;AT3G52140.1;AT3G52140.2;AT3G52140.4	>AT3G52140.3 | Symbols: | tetratricopeptide repeat (TPR)-containing protein | chr3:19333232-19341295 FORWARD LENGTH=1396;>AT3G52140.1 | Symbols: | tetratricopeptide repeat (TPR)-containing protein | chr3:19333232-19341295 FORWARD LENGTH=1403;>AT3G52140.2	Reproducible	nucleus	0	0	0	0	5778700	4907100	11057000	20712000	30754000	22956000	42140000	31166000	40962000	20590000	5876100	4396500	5997100	5712600	6128000	10234000	2773400	0	0	0	4069000	0	0	0	0	0	4404000	8403100	12325000	23672000	11848000	29304000	22910000	40609000	24041000	20506000	13995000	7623500	5394300	3887800	9908700	2088100
AT3G16530.1	>AT3G16530.1 | Symbols: | Legume lectin family protein | chr3:5624586-5625416 REVERSE LENGTH=276	Reproducible	extracellular	17808000	41234000	75609000	64625000	54728000	31516000	21820000	33165000	30599000	6201400	18803000	12427000	12627000	5896100	0	3661400	866050	12576000	0	3373500	0	0	917270	0	669020	0	60721000	77537000	86577000	79731000	22143000	10415000	7603300	12404000	6180300	557960	1920900	0	0	0	0	0	0	4109400	0	657690
AT5G04830.2;AT5G04830.1	>AT5G04830.2 | Symbols: | Nuclear transport factor 2 (NTF2) family protein | chr5:1402294-1403671 REVERSE LENGTH=178;>AT5G04830.1 | Symbols: | Nuclear transport factor 2 (NTF2) family protein | chr5:1402294-1403671 REVERSE LENGTH=178	Reproducible	cytosol	0	0	0	0	0	4546600	26733000	28681000	30553000	19067000	39438000	25372000	36703000	37590000	27205000	16535000	21084000	22377000	5814300	6096600	0	1306300	6286300	2138100	9947800	411220	0	0	0	0	6239000	38390000	26408000	35888000	21159000	54895000	37921000	41293000	37969000	30913000	22455000	65110000	31351000	16099000	7102700	2748700
AT3G13870.2;AT3G13870.1	>AT3G13870.2 | Symbols: RHD3 | Root hair defective 3 GTP-binding protein (RHD3) | chr3:4565762-4570261 REVERSE LENGTH=738;>AT3G13870.1 | Symbols: RHD3 | Root hair defective 3 GTP-binding protein (RHD3) | chr3:4565762-4571109 REVERSE LENGTH=802	Reproducible	endoplasmic reticulum,golgi	16083000	6158800	0	1885500	2032000	0	7072800	5506500	30523000	26132000	55339000	49522000	104960000	90634000	71215000	52780000	42456000	29832000	27110000	28757000	9938200	2443300	11690000	7653900	43236000	0	0	545440	0	0	7234700	36594000	31475000	49457000	36460000	90583000	67660000	122330000	113980000	108900000	84706000	100310000	97895000	53478000	36339000	13953000
AT1G47260.1	>AT1G47260.1 | Symbols: APFI, GAMMA CA2 | gamma carbonic anhydrase 2 | chr1:17321384-17323347 REVERSE LENGTH=278	Reproducible	mitochondrion	0	336190	0	0	0	0	1398800	3478200	30178000	8607900	71358000	54901000	178420000	159800000	181700000	230940000	199210000	158740000	98991000	80292000	24190000	11255000	29163000	30352000	175310000	629580	280860	0	0	0	0	0	4184000	29231000	17760000	100650000	110630000	232330000	259340000	354550000	311370000	464220000	359000000	130130000	117740000	32073000
AT5G58270.1	>AT5G58270.1 | Symbols: STA1, ATATM3, ATM3 | ABC transporter of the mitochondrion 3 | chr5:23562168-23567040 FORWARD LENGTH=728	Reproducible	mitochondrion	0	0	0	0	0	7910600	34575000	34641000	30113000	22433000	44106000	26870000	40140000	27720000	15200000	16817000	15822000	0	1480100	8361400	0	0	2841800	1329200	14463000	0	0	0	0	0	12299000	47461000	38563000	48879000	23773000	35652000	24999000	42071000	33269000	34936000	24937000	17070000	23210000	12924000	3672000	0
AT1G27950.1	>AT1G27950.1 | Symbols: LTPG1 | glycosylphosphatidylinositol-anchored lipid protein transfer 1 | chr1:9740740-9741991 FORWARD LENGTH=193	Reproducible	extracellular,plasma membrane	105500000	90726000	51414000	13126000	14086000	17263000	10889000	17333000	29951000	27445000	84344000	104650000	182210000	194010000	148510000	203560000	106140000	81123000	66496000	35805000	9283900	3678500	11287000	4175000	79246000	17005000	56014000	41983000	17632000	7945700	6277600	8881300	3198400	27290000	32753000	115530000	91650000	190370000	156460000	194640000	139350000	224750000	203050000	140440000	117780000	48399000
AT1G18210.2;AT1G18210.1	>AT1G18210.2 | Symbols: | Calcium-binding EF-hand family protein | chr1:6268273-6268785 REVERSE LENGTH=170;>AT1G18210.1 | Symbols: | Calcium-binding EF-hand family protein | chr1:6268273-6268785 REVERSE LENGTH=170	Reproducible	nucleus	55203000	50360000	32325000	2303800	0	11501000	0	9494800	29939000	23397000	47013000	31254000	44895000	31889000	16695000	12304000	0	1800000	12784000	8047800	418640	0	5819800	0	3717500	20314000	32488000	5205200	0	1376800	0	13891000	10090000	29208000	13278000	22708000	3223500	42262000	27271000	29187000	7433500	10492000	9301400	21202000	37344000	15805000
AT5G05000.3;AT5G05000.2;AT5G05000.1	>AT5G05000.3 | Symbols: TOC34, ATTOC34, OEP34 | translocon at the outer envelope membrane of chloroplasts 34 | chr5:1474262-1475772 REVERSE LENGTH=313;>AT5G05000.2 | Symbols: TOC34, ATTOC34, OEP34 | translocon at the outer envelope membrane of chloroplasts		plastid	0	0	0	0	0	2429500	34750000	28203000	29667000	14901000	36576000	24424000	41989000	28856000	27773000	29119000	19391000	12813000	14669000	10097000	3921000	2138100	5712200	2293900	23473000	0	0	0	0	0	7032500	35174000	41349000	44938000	32307000	44673000	38975000	38125000	34554000	28096000	25330000	35760000	38286000	16535000	8203000	3393500
AT2G31570.1	>AT2G31570.1 | Symbols: ATGPX2, GPX2 | glutathione peroxidase 2 | chr2:13438211-13439775 REVERSE LENGTH=169	Reproducible	cytosol	3982500	3270300	1060000	1582200	1524300	2266700	8576000	10475000	29507000	5142600	9116400	0	0	15469000	1103500	12597000	4844500	7704700	10852000	7172300	0	0	0	0	7848800	0	3814200	0	1668600	0	571330	6201200	5768000	3198500	136550	8655800	20864000	10859000	11143000	26910000	31722000	0	52035000	0	135190	2693800
AT1G69340.1	>AT1G69340.1 | Symbols: | appr-1-p processing enzyme family protein | chr1:26066298-26069644 FORWARD LENGTH=562	Reproducible	cytosol	834890	2337500	0	0	0	0	0	1581500	29233000	7386500	18521000	12441000	21275000	6621800	3909700	6639000	7377500	3548400	4237300	5393400	601200	0	0	0	6734500	0	0	0	0	0	0	2897800	1892700	18085000	13063000	21934000	5255300	14629000	13465000	14026000	1888900	8810600	2032000	5209900	4723200	973200
AT2G21660.1;AT2G21660.2	>AT2G21660.1 | Symbols: ATGRP7, CCR2, GR-RBP7, GRP7 | cold, circadian rhythm, and rna binding 2 | chr2:9265477-9266316 REVERSE LENGTH=176;>AT2G21660.2 | Symbols: ATGRP7, CCR2 | cold, circadian rhythm, and rna binding 2 | chr2:9265477-9266316 REVERSE LENGTH	Reproducible	nucleus	196730000	246380000	157210000	47160000	23913000	27225000	16696000	12136000	29152000	29280000	59706000	45313000	60971000	68605000	70502000	66068000	48177000	64740000	135130000	103400000	22531000	21031000	32213000	49287000	115620000	73750000	171430000	107670000	16988000	24362000	7111700	12996000	9964200	34975000	28936000	59758000	63037000	90284000	86706000	84903000	59926000	95390000	105090000	107890000	122200000	116490000
AT1G45000.1	>AT1G45000.1 | Symbols: | AAA-type ATPase family protein | chr1:17009220-17011607 FORWARD LENGTH=399	Reproducible	cytosol,nucleus	0	0	0	0	0	0	9917900	9762300	29127000	19093000	25161000	8671400	18402000	15723000	17113000	16975000	31812000	31924000	16428000	12157000	5447300	0	5975600	2155700	15260000	0	0	0	0	0	0	8036600	11205000	31309000	20142000	34660000	19804000	31486000	19822000	25715000	15441000	21862000	12455000	18826000	13472000	0
AT4G33250.1	>AT4G33250.1 | Symbols: EIF3K, TIF3K1, ATTIF3K1 | eukaryotic translation initiation factor 3K | chr4:16039066-16040617 REVERSE LENGTH=226	Reproducible	cytosol	665270	2339300	697630	0	845680	0	0	11322000	28932000	19639000	21549000	5957800	0	0	4118800	2172800	0	0	0	2094900	1507200	1957100	4910700	1814400	3668300	0	0	2478400	0	675350	697210	3085800	0	29976000	14472000	4427500	8250600	8508100	5068800	6998700	5928200	0	0	3523400	5676800	0
AT4G35450.3;AT4G35450.2;AT4G35450.1;AT4G35450.5;AT4G35450.4	>AT4G35450.3 | Symbols: AKR2, AFT, AKR2A | ankyrin repeat-containing protein 2 | chr4:16839862-16841759 FORWARD LENGTH=342;>AT4G35450.2 | Symbols: AKR2, AFT, AKR2A | ankyrin repeat-containing protein 2 | chr4:16839862-16841759 FORWARD LENGTH=342;>AT4G35450	Reproducible	nucleus	74158000	81813000	78855000	29516000	10605000	18963000	7467600	24303000	28842000	29347000	60426000	57951000	76857000	40034000	32908000	16613000	8600700	12235000	60209000	76487000	31573000	6513400	31530000	12802000	47097000	11357000	47836000	33326000	23458000	6051400	4144800	13995000	10290000	28932000	20580000	58308000	29037000	58505000	42682000	55628000	32642000	38871000	45558000	48401000	50061000	35152000
AT2G43235.1	>AT2G43235.1 | Symbols: | unknown protein; FUNCTIONS IN: molecular_function unknown; INVOLVED IN: biological_process unknown; LOCATED IN: chloroplast; EXPRESSED IN: 22 plant structures; EXPRESSED DURING: 13 growth stages; Has 41 Blast hits to 41 proteins		plastid	0	0	0	0	0	0	9459200	14026000	28729000	7502900	20808000	7455300	9525500	6230700	10455000	0	5833200	501580	0	0	0	0	1719700	0	4249200	0	0	0	0	0	5904300	38928000	23426000	13282000	5353300	19316000	11374000	17101000	16444000	17114000	5362800	8031700	2131000	949400	0	0
AT3G06650.1	>AT3G06650.1 | Symbols: ACLB-1 | ATP-citrate lyase B-1 | chr3:2079247-2082633 REVERSE LENGTH=608	Reproducible	mitochondrion	0	0	0	0	1704700	35165000	59528000	45183000	28651000	17886000	56718000	49123000	112790000	83605000	59883000	29534000	23225000	19598000	23115000	20068000	8064900	311280	8009000	11458000	39722000	0	0	0	0	798230	22158000	41166000	16411000	26715000	31532000	66815000	38655000	100070000	123890000	115640000	51860000	53242000	62356000	21250000	28310000	10023000
AT3G52300.1;AT3G52300.2	>AT3G52300.1 | Symbols: ATPQ | ATP synthase D chain, mitochondrial | chr3:19396689-19398119 FORWARD LENGTH=168;>AT3G52300.2 | Symbols: ATPQ | ATP synthase D chain, mitochondrial | chr3:19396689-19397866 FORWARD LENGTH=122	Reproducible	mitochondrion	15402000	14186000	7298100	0	0	4887700	4885600	11505000	28578000	19362000	90597000	106800000	300880000	343550000	387160000	629550000	704370000	697280000	186890000	170320000	38735000	16444000	60014000	51093000	368940000	0	6522600	2127900	417440	0	0	1823700	9546700	24738000	34290000	128390000	132190000	442740000	457940000	674840000	539360000	833160000	542350000	337440000	207700000	77745000
AT4G11600.1	>AT4G11600.1 | Symbols: ATGPX6, PHGPX, LSC803, GPX6 | glutathione peroxidase 6 | chr4:7010021-7011330 REVERSE LENGTH=232	Reproducible	mitochondrion	50775000	46291000	29431000	5158600	451760	7100900	0	0	28243000	1501800	0	3119300	46119000	17375000	23386000	0	5436400	0	0	19294000	5704800	0	2385500	4196100	4290200	23014000	39552000	11050000	6339600	1016700	1581200	0	581630	2689600	1921100	0	4111800	12995000	30955000	31475000	13284000	0	2836700	2817500	4195800	17714000
AT1G66820.1	>AT1G66820.1 | Symbols: | glycine-rich protein | chr1:24930093-24930422 FORWARD LENGTH=109	Reproducible	cytosol	0	0	0	0	0	2024500	58795000	80375000	28179000	12186000	28607000	12092000	17409000	10196000	30866000	38313000	26496000	18613000	5574800	2906800	922750	0	0	0	9319900	0	0	0	0	0	19357000	121220000	84377000	31298000	55586000	19116000	10584000	13474000	10710000	12271000	11099000	43321000	28344000	3890600	0	507600
AT3G46040.1	>AT3G46040.1 | Symbols: RPS15AD | ribosomal protein S15A D | chr3:16914891-16915529 FORWARD LENGTH=130	Reproducible	cytosol	0	0	6692400	39283000	67746000	57100000	43327000	34602000	28165000	18639000	34201000	17900000	20692000	9635600	2361300	0	0	0	0	0	0	0	1602900	0	2594000	0	4384600	15213000	35279000	74650000	29066000	37431000	19400000	26970000	19478000	32402000	20679000	28922000	16695000	10126000	10419000	0	0	5062200	0	1343600
AT5G64816.2;AT5G64816.1	>AT5G64816.2 | Symbols: | unknown protein; Has 35333 Blast hits to 34131 proteins in 2444 species: Archae - 798; Bacteria - 22429; Metazoa - 974; Fungi - 991; Plants - 531; Viruses - 0; Other Eukaryotes - 9610 (source: NCBI BLink). | chr5:25913487-2591387	Reproducible	extracellular	0	0	0	0	0	3377300	24767000	24663000	27953000	17390000	17555000	12767000	20296000	13116000	5368000	15455000	29755000	28517000	4364600	3375500	0	0	0	834340	8795800	0	0	0	0	0	6765500	34040000	32028000	29830000	10130000	25475000	15379000	23898000	16514000	16334000	13671000	34374000	23319000	8756300	1801500	0
AT4G04020.1	>AT4G04020.1 | Symbols: FIB | fibrillin | chr4:1932161-1933546 FORWARD LENGTH=318	Reproducible	plastid	73771000	49471000	27625000	17427000	24446000	31157000	28451000	26703000	27426000	24357000	26491000	13714000	29897000	25119000	31073000	30951000	20340000	15576000	4088600	9287200	3023000	781300	6147000	0	15211000	27727000	31534000	17606000	8142000	11261000	14868000	18914000	19268000	11711000	15644000	10888000	10440000	18964000	12981000	28298000	31063000	30287000	27409000	12358000	539130	1876500
AT1G07890.8;AT1G07890.7;AT1G07890.5;AT1G07890.4;AT1G07890.3;AT1G07890.2;AT1G07890.1;AT1G07890.6	>AT1G07890.8 | Symbols: APX1, MEE6, CS1, ATAPX1, ATAPX01 | ascorbate peroxidase 1 | chr1:2438005-2439435 FORWARD LENGTH=250;>AT1G07890.7 | Symbols: APX1, MEE6, CS1, ATAPX1, ATAPX01 | ascorbate peroxidase 1 | chr1:2438005-2439435 FORWARD LENGTH=250;>AT1G078	Reproducible	cytosol	119960000	237940000	211100000	74572000	50053000	52056000	15016000	19308000	27425000	35880000	64741000	59812000	75363000	69869000	71031000	68079000	125640000	136570000	100740000	92301000	47618000	19688000	48291000	45249000	98084000	17791000	146460000	126850000	31121000	30055000	6532200	10446000	20799000	70320000	39014000	103090000	92868000	98971000	65285000	98745000	67488000	152130000	131910000	117660000	116350000	75758000
AT2G44060.2;AT2G44060.1	>AT2G44060.2 | Symbols: | Late embryogenesis abundant protein, group 2 | chr2:18226922-18227988 FORWARD LENGTH=325;>AT2G44060.1 | Symbols: | Late embryogenesis abundant protein, group 2 | chr2:18226922-18227988 FORWARD LENGTH=325	Reproducible	cytosol	45385000	41278000	19781000	10344000	12535000	3444400	12170000	20502000	27401000	24541000	33897000	37578000	80820000	55281000	56391000	75181000	73372000	89447000	77099000	91657000	33041000	13240000	36912000	27077000	79674000	4060500	34385000	19845000	4157700	7034700	6284300	16168000	13404000	30843000	23974000	56693000	49886000	88577000	94646000	129560000	111720000	180280000	132040000	75405000	65371000	25168000
AT4G30950.1	>AT4G30950.1 | Symbols: FAD6, FADC, SFD4 | fatty acid desaturase 6 | chr4:15057278-15059673 REVERSE LENGTH=448		plastid	0	0	0	0	0	2049600	7856900	21665000	27352000	22744000	34739000	19388000	26422000	19440000	6058600	7839700	0	0	1730500	5623200	0	1506800	5014100	2305400	2322900	0	0	0	0	0	7959800	24783000	17478000	17902000	9259300	19186000	8081800	22026000	14282000	23712000	17714000	54739000	55564000	8921000	0	0
AT1G61580.1	>AT1G61580.1 | Symbols: RPL3B, ARP2 | R-protein L3 B | chr1:22720833-22722402 REVERSE LENGTH=390	Reproducible	cytosol	0	0	0	0	0	0	11371000	8385400	27043000	15831000	33387000	27077000	23840000	6613600	1889400	0	0	0	0	2473100	0	0	0	0	0	0	0	0	0	0	0	3807500	836040	21673000	7213700	38013000	23800000	34986000	14751000	2724700	0	0	0	0	0	0
AT4G14230.1	>AT4G14230.1 | Symbols: | CBS domain-containing protein with a domain of unknown function (DUF21) | chr4:8200850-8203130 REVERSE LENGTH=495	Reproducible	plasma membrane	0	0	0	0	0	0	6905800	7240800	26985000	17072000	33614000	26584000	30266000	574380	570940	5835500	5110800	4384800	5550400	5712500	1002400	948540	2218900	2094900	3909400	0	0	0	0	0	779100	4656300	3807800	43389000	25578000	44355000	29165000	32903000	9751500	12107000	7586800	4380000	3777600	7207700	6646100	1670000
AT1G20020.2;AT1G20020.3;AT1G20020.1	>AT1G20020.2 | Symbols: ATLFNR2 | ferredoxin-NADP(+)-oxidoreductase 2 | chr1:6942851-6944868 FORWARD LENGTH=350;>AT1G20020.3 | Symbols: ATLFNR2 | ferredoxin-NADP(+)-oxidoreductase 2 | chr1:6942851-6944868 FORWARD LENGTH=369;>AT1G20020.1 | Symbols: ATLFNR2,	Reproducible	plastid	208570000	408550000	647300000	133820000	91923000	70252000	25109000	17177000	26827000	18269000	27196000	24868000	46367000	57431000	83077000	88832000	100290000	96250000	75800000	72779000	19344000	13667000	31376000	23377000	103150000	28971000	294740000	302390000	114200000	79138000	19746000	17880000	11371000	21003000	8175300	25408000	16801000	49911000	41979000	77449000	98727000	182380000	123840000	94007000	50317000	33651000
AT2G38020.1;AT2G38020.2	>AT2G38020.1 | Symbols: VCL1, MAN, EMB258 | vacuoleless1 (VCL1) | chr2:15910098-15914190 REVERSE LENGTH=858;>AT2G38020.2 | Symbols: VCL1, MAN, EMB258 | vacuoleless1 (VCL1) | chr2:15910272-15914190 REVERSE LENGTH=834	Reproducible	vacuole	0	0	0	0	0	84156	8540300	18165000	26696000	17515000	41915000	23452000	18750000	11622000	482560	0	0	0	0	160840	0	0	1350300	0	0	0	0	0	0	0	0	17608000	18003000	31281000	17312000	37851000	19716000	17766000	4365700	7206500	2571300	8311200	0	97467	4336600	934790
AT3G05530.1;AT1G09100.1	>AT3G05530.1 | Symbols: RPT5A, ATS6A.2 | regulatory particle triple-A ATPase 5A | chr3:1603540-1605993 FORWARD LENGTH=424;>AT1G09100.1 | Symbols: RPT5B | 26S proteasome AAA-ATPase subunit RPT5B | chr1:2936675-2939258 REVERSE LENGTH=423	Reproducible	cytosol,nucleus	0	0	0	0	441950	0	7064900	10349000	26546000	16548000	45635000	28613000	30200000	25563000	19145000	10541000	0	4056500	17769000	16737000	5607400	1419800	7042500	5105500	17548000	0	0	0	0	0	0	11558000	11731000	25317000	18585000	33469000	19364000	58093000	31755000	39040000	14610000	20769000	32737000	16671000	17498000	8716100
AT2G01320.4;AT2G01320.1;AT2G01320.2;AT2G01320.3	>AT2G01320.4 | Symbols: | ABC-2 type transporter family protein | chr2:154669-158063 REVERSE LENGTH=725;>AT2G01320.1 | Symbols: | ABC-2 type transporter family protein | chr2:154669-158063 REVERSE LENGTH=725;>AT2G01320.2 | Symbols: | ABC-2 type transpor	Reproducible	plasma membrane	0	0	0	0	0	3945800	15668000	25746000	26515000	14034000	14200000	8850200	18958000	13577000	8428500	5287600	0	2442500	2306500	2715200	0	0	0	0	2869100	0	0	0	0	0	6499000	30398000	19579000	20689000	17682000	12317000	12760000	8602700	6955700	13158000	7685700	16227000	6797200	7813100	0	0
AT3G04920.1	>AT3G04920.1 | Symbols: | Ribosomal protein S24e family protein | chr3:1360989-1362065 FORWARD LENGTH=133	Reproducible	cytosol	900490	5353100	7675400	31278000	25832000	55634000	47316000	27871000	26215000	10459000	13829000	7126500	6139800	6656700	3354400	833810	0	0	2724300	1640300	3743400	0	3341200	1499900	1270600	0	5448300	23222000	25057000	40279000	72513000	50900000	28471000	19780000	13508000	17097000	13874000	10684000	5887200	5167400	2904000	1627500	1721600	2270500	2397400	3343300
AT4G10340.1	>AT4G10340.1 | Symbols: LHCB5 | light harvesting complex of photosystem II 5 | chr4:6408200-6409496 FORWARD LENGTH=280	Reproducible	plastid	3809900	1392900	1410200	3394800	100040	534470	0	12052000	26114000	16730000	50709000	103670000	399750000	401270000	1497200000	902600000	542190000	525060000	329360000	736340000	237500000	102180000	366510000	237590000	870210000	2442500	0	0	987270	331730	1373800	2753500	5176400	11930000	9601500	35533000	39577000	180550000	254900000	518230000	778950000	544640000	525570000	409530000	277130000	183810000
AT5G14220.1;AT5G14220.2	>AT5G14220.1 | Symbols: HEMG2, MEE61, PPO2 | Flavin containing amine oxidoreductase family | chr5:4583506-4587369 REVERSE LENGTH=508;>AT5G14220.2 | Symbols: HEMG2, MEE61, PPO2 | Flavin containing amine oxidoreductase family | chr5:4583506-4587369 REVERSE L	Reproducible	mitochondrion,plastid	0	0	0	0	0	1752600	19632000	26294000	26053000	18821000	26155000	15489000	25828000	23433000	22290000	20250000	58861000	47131000	7763200	4620100	0	0	1378700	417290	16700000	0	0	0	0	0	8920100	42397000	21282000	24741000	14976000	45416000	41241000	44620000	32550000	22131000	26473000	31376000	30188000	14392000	2671600	0
AT1G64790.1;AT1G64790.2	>AT1G64790.1 | Symbols: ILA | ILITYHIA | chr1:24065232-24081908 REVERSE LENGTH=2610;>AT1G64790.2 | Symbols: ILA | ILITYHIA | chr1:24065232-24083403 REVERSE LENGTH=2696	Reproducible	plasma membrane,golgi	0	0	0	0	2238300	3862300	10043000	23560000	26051000	15903000	11884000	6877000	6842500	6052100	363630	721620	923560	0	164690	4419300	1606800	491150	1715700	1148000	0	0	0	0	0	1953600	13598000	27493000	29869000	32946000	7772600	17263000	9928300	14785000	7504100	9394100	2842300	0	0	3584000	4791900	955810
AT3G55800.1	>AT3G55800.1 | Symbols: SBPASE | sedoheptulose-bisphosphatase | chr3:20709640-20711421 FORWARD LENGTH=393	Reproducible	plastid	92361000	177750000	153270000	68822000	56674000	31346000	8889300	11277000	25872000	17946000	35877000	32668000	42293000	49706000	61663000	73130000	220510000	200450000	67998000	82378000	21562000	8756400	42564000	38462000	104670000	7173000	118170000	158510000	59960000	42205000	5541300	15166000	4603300	19922000	13372000	30761000	49368000	34328000	68405000	96008000	93109000	213370000	164370000	118710000	89641000	48184000
AT5G42790.1;AT1G47250.1	>AT5G42790.1 | Symbols: PAF1, ATPSM30, ARS5 | proteasome alpha subunit F1 | chr5:17159270-17160975 REVERSE LENGTH=278;>AT1G47250.1 | Symbols: PAF2 | 20S proteasome alpha subunit F2 | chr1:17319220-17320900 FORWARD LENGTH=277	Reproducible	cytosol,nucleus	0	0	0	0	0	0	16318000	34852000	25864000	9469600	6583200	4470600	5316300	3602400	4209900	3043800	546130	4577500	3506300	1488900	0	0	795770	0	2666600	0	0	0	0	0	0	5439600	15786000	8887700	3444600	2105200	2094500	1935000	1886800	2495500	2923000	2984500	4674400	4655200	2261700	1989800
AT4G24220.2;AT4G24220.1	>AT4G24220.2 | Symbols: VEP1, AWI31 | NAD(P)-binding Rossmann-fold superfamily protein | chr4:12565219-12566474 FORWARD LENGTH=387;>AT4G24220.1 | Symbols: VEP1, AWI31 | NAD(P)-binding Rossmann-fold superfamily protein | chr4:12565219-12566474 FORWARD LENGT	Reproducible	cytosol	0	0	1109500	1102300	191180	546400	4479600	11080000	25848000	13867000	21526000	12208000	13917000	13583000	5109300	428660	0	0	1796900	888770	0	0	0	0	833160	0	0	3257500	0	0	0	9326800	10146000	25697000	9729300	19669000	9922600	13063000	21985000	14007000	8189900	390430	10424000	5920500	1394600	354170
AT3G60820.3;AT3G60820.2;AT3G60820.1	>AT3G60820.3 | Symbols: PBF1 | N-terminal nucleophile aminohydrolases (Ntn hydrolases) superfamily protein | chr3:22472038-22473809 REVERSE LENGTH=223;>AT3G60820.2 | Symbols: PBF1 | N-terminal nucleophile aminohydrolases (Ntn hydrolases) superfamily protei	Reproducible	cytosol,nucleus	0	0	0	0	0	0	12158000	43608000	25828000	10921000	13825000	10408000	6570900	6494200	2530000	0	3915800	0	25582000	3989800	626070	0	0	444920	23840000	0	0	0	0	0	2252700	7588500	23108000	22044000	0	7517300	6255800	6226200	7950600	0	6800700	4827500	43846	6484600	257380	2317900
AT1G01320.2;AT1G01320.1	>AT1G01320.2 | Symbols: | Tetratricopeptide repeat (TPR)-like superfamily protein | chr1:121582-130099 REVERSE LENGTH=1787;>AT1G01320.1 | Symbols: | Tetratricopeptide repeat (TPR)-like superfamily protein | chr1:121582-130099 REVERSE LENGTH=1797	Reproducible	nucleus	1791600	2382100	2895200	24294000	64517000	53580000	52344000	47679000	25740000	19130000	15896000	19449000	20386000	12963000	10784000	14682000	18316000	12404000	27297000	60605000	26097000	5866900	28852000	14093000	18909000	1696800	2965600	16179000	33824000	179480000	116830000	162170000	98167000	66345000	21816000	41658000	12543000	21496000	24826000	19736000	21416000	19517000	18434000	22884000	32450000	12486000
AT1G12410.1	>AT1G12410.1 | Symbols: CLPR2, NCLPP2, CLP2 | CLP protease proteolytic subunit 2 | chr1:4223099-4224954 FORWARD LENGTH=279	Reproducible	plastid	0	1746500	4398300	15570000	43936000	41378000	50318000	24561000	25715000	12022000	10898000	12579000	14477000	15398000	13000000	25373000	31508000	32069000	11979000	12282000	6366800	1109400	6099800	1418700	20102000	0	0	5484300	7834500	27950000	21434000	53862000	28880000	23928000	23808000	34464000	18407000	23168000	7771000	13487000	8754100	20149000	15432000	17592000	8696400	3193300
AT2G39390.1	>AT2G39390.1 | Symbols: | Ribosomal L29 family protein | chr2:16450803-16451762 REVERSE LENGTH=123	Reproducible	cytosol	0	0	0	192490	2596200	5645400	13924000	13585000	25485000	10562000	27634000	22556000	20147000	5199600	0	0	0	0	725940	5302200	1295700	0	1426300	730720	57033	0	0	0	0	537740	6132300	17418000	13173000	24148000	12845000	28135000	20088000	44701000	13812000	4506600	38572	0	0	0	54534	356920
AT4G33510.1;AT4G33510.2	>AT4G33510.1 | Symbols: DHS2 | 3-deoxy-d-arabino-heptulosonate 7-phosphate synthase | chr4:16116496-16118549 FORWARD LENGTH=507;>AT4G33510.2 | Symbols: DHS2 | 3-deoxy-d-arabino-heptulosonate 7-phosphate synthase | chr4:16116496-16118233 FORWARD LENGTH=432	Reproducible	plastid	0	0	0	0	0	775440	1355700	2262100	25426000	12219000	26538000	47653000	74481000	60596000	45514000	38676000	19054000	36670000	48650000	48793000	15460000	3486100	12939000	10608000	36316000	0	1778600	0	0	0	2464400	7231400	8434400	21004000	15104000	15147000	21458000	18115000	27333000	44900000	26747000	55105000	42193000	23362000	17513000	3559600
ATCG00820.1	>ATCG00820.1 | Symbols: RPS19 | ribosomal protein S19 | chrC:84005-84283 REVERSE LENGTH=92	Reproducible	plastid	0	0	0	0	1712300	4348100	70282000	50574000	25144000	8591500	7037000	2805800	1797700	650260	248620	0	0	0	379660	425990	0	0	0	0	658480	0	0	0	589390	783590	4979100	47894000	38195000	31900000	6446900	7009500	1175000	0	0	0	851890	0	1092900	380490	0	253950
AT2G44100.2;AT2G44100.1	>AT2G44100.2 | Symbols: ATGDI1, AT-GDI1, GDI1 | guanosine nucleotide diphosphate dissociation inhibitor 1 | chr2:18241804-18244731 FORWARD LENGTH=431;>AT2G44100.1 | Symbols: ATGDI1, AT-GDI1, GDI1 | guanosine nucleotide diphosphate dissociation inhibitor 1		cytosol	1139100	1528500	6023500	29264000	22221000	15725000	9026200	10659000	25071000	13782000	28632000	22735000	37769000	36304000	22816000	32030000	35286000	19724000	27268000	26763000	5631000	790580	7004600	4618600	38476000	0	283250	9626600	10505000	9349200	2562200	9719600	8485900	19048000	5767800	17788000	18019000	23306000	8703400	34622000	23861000	24806000	14192000	24824000	28767000	8448500
AT1G79340.1	>AT1G79340.1 | Symbols: AtMC4, MC4 | metacaspase 4 | chr1:29842849-29844368 FORWARD LENGTH=418		cytosol	1076200	3978600	1423600	0	4892900	334810	4328300	13785000	25065000	25147000	17695000	33873000	61984000	52061000	65576000	13867000	0	0	20171000	39826000	955070	644090	3111200	2366700	28812000	0	0	1597900	695860	731250	1166200	1543000	4203300	5760500	0	18321000	24984000	34382000	26500000	37981000	6539400	0	0	27933000	19497000	17363000
AT5G52410.1;AT5G52410.2	>AT5G52410.1 | Symbols: | CONTAINS InterPro DOMAIN/s: S-layer homology domain (InterPro:IPR001119); BEST Arabidopsis thaliana protein match is: unknown protein (TAIR:AT5G23890.1); Has 30201 Blast hits to 17322 proteins in 780 species: Archae - 12; Bacteri	Reproducible	cytosol	0	0	1353100	0	0	0	11517000	19080000	25061000	10294000	23286000	19910000	18915000	8141500	0	4299900	4707900	5060900	519460	2940300	0	0	0	0	0	0	0	0	0	1375900	2923900	34717000	21008000	23121000	6376700	25064000	11206000	13819000	11415000	9867100	9789200	9060600	3910800	2544900	0	0
AT5G05010.2;AT5G05010.1	>AT5G05010.2 | Symbols: | clathrin adaptor complexes medium subunit family protein | chr5:1477137-1479872 FORWARD LENGTH=527;>AT5G05010.1 | Symbols: | clathrin adaptor complexes medium subunit family protein | chr5:1477137-1479872 FORWARD LENGTH=527	Reproducible	cytosol	934390	4438700	908220	0	2569200	10271000	16128000	19411000	25042000	12607000	6332700	15410000	34753000	18060000	14078000	700540	1013100	714770	474550	22270000	1007700	0	1880100	2226900	1381000	0	476170	0	0	0	5845700	17406000	10279000	4770500	721090	6148600	3868400	20833000	16693000	29727000	6977700	4285700	5842500	19204000	12043000	4202000
AT3G01280.1	>AT3G01280.1 | Symbols: VDAC1, ATVDAC1 | voltage dependent anion channel 1 | chr3:85754-87612 FORWARD LENGTH=276	Reproducible	mitochondrion	348840	0	0	0	0	0	13921000	11362000	25021000	23274000	65883000	72516000	151510000	138800000	159270000	165430000	211150000	167770000	53914000	35964000	15660000	5833400	21447000	16050000	139920000	651490	0	0	0	0	418380	18123000	11259000	20282000	36318000	117560000	110260000	170590000	179690000	198960000	130510000	223040000	144480000	54692000	41655000	23876000
AT2G43630.1	>AT2G43630.1 | Symbols: | FUNCTIONS IN: molecular_function unknown; INVOLVED IN: biological_process unknown; LOCATED IN: chloroplast thylakoid membrane, chloroplast, nucleus, chloroplast envelope; EXPRESSED IN: 22 plant structures; EXPRESSED DURING: 13 gr	Reproducible	plastid	0	0	0	0	0	934630	12727000	19426000	24902000	5871100	19062000	8787700	14392000	7467800	5561200	4315100	2001300	3233500	860750	375170	0	0	0	0	1957400	0	0	0	0	0	3884000	24101000	16039000	11517000	2937400	15630000	11964000	10023000	10479000	5109800	7696100	8137000	8899300	655170	568090	0
AT5G50850.1	>AT5G50850.1 | Symbols: MAB1 | Transketolase family protein | chr5:20689671-20692976 FORWARD LENGTH=363	Reproducible	mitochondrion	1294000	7231900	17083000	94469000	155870000	103040000	52585000	33246000	24818000	13368000	17782000	19735000	58666000	59070000	50161000	87550000	80052000	83869000	26930000	20233000	3277400	2728600	8664800	7721400	58256000	490180	3654000	45141000	64020000	201990000	83508000	46324000	32696000	23759000	14030000	28130000	17156000	57569000	50528000	77471000	118660000	279740000	294990000	98135000	56578000	19357000
AT2G16660.1	>AT2G16660.1 | Symbols: | Major facilitator superfamily protein | chr2:7218930-7221592 REVERSE LENGTH=546		plasma membrane	0	0	0	0	0	0	3954100	12352000	24786000	20209000	27416000	19569000	24516000	13424000	2071900	0	0	0	0	0	0	0	0	0	0	0	0	0	0	0	3484500	18434000	22078000	24508000	17888000	17732000	4757800	23371000	16695000	17632000	3280700	0	0	0	0	0
AT5G26360.1	>AT5G26360.1 | Symbols: | TCP-1/cpn60 chaperonin family protein | chr5:9255561-9258891 REVERSE LENGTH=555	Reproducible	cytosol	797600	4294500	0	0	9672100	0	847940	7857500	24662000	26626000	24359000	14361000	11399000	15987000	9726200	11707000	15806000	18497000	14135000	18022000	6584000	3080000	11343000	320650	15375000	2335600	8201800	4806800	2600900	5134900	4496800	4406900	190890	31268000	20335000	34376000	24193000	18851000	13827000	20479000	27687000	26210000	25078000	19653000	17931000	38386000
AT4G39990.1	>AT4G39990.1 | Symbols: ATRABA4B, ATRAB11G, ATGB3, RABA4B | RAB GTPase homolog A4B | chr4:18542722-18543779 FORWARD LENGTH=224	Reproducible	cytosol	0	809620	1251800	583190	2449700	1988600	16767000	19536000	24567000	17693000	35079000	27826000	45668000	30314000	27053000	22042000	7529800	5464000	10886000	15087000	1026700	504320	4565900	0	12817000	0	0	1336400	0	3548500	824960	27235000	21016000	33452000	22814000	41080000	23999000	54700000	36972000	53127000	31914000	34516000	32719000	21247000	15536000	4779600
AT1G20693.2;AT1G20693.3;AT1G20693.1;AT1G20696.3;AT1G20696.1;AT1G20696.2	>AT1G20693.2 | Symbols: HMGB2, HMG BETA 1, NFD2, NFD02 | high mobility group B2 | chr1:7177282-7178487 FORWARD LENGTH=142;>AT1G20693.3 | Symbols: HMGB2, HMG BETA 1, NFD2, NFD02 | high mobility group B2 | chr1:7177282-7178487 FORWARD LENGTH=143;>AT1G20693.1		nucleus	6140500	10144000	10766000	9029500	9436200	5001000	27091000	31246000	24416000	24511000	26885000	17999000	14204000	10593000	5261400	0	1603400	1987400	11388000	3562300	1350700	1063700	1111200	0	6541000	1544800	35437000	40977000	7172700	11349000	0	0	16376000	0	12505000	14166000	2803800	24185000	1862900	4753200	5218800	0	0	7787200	8124500	1830100
AT4G23430.2;AT4G23430.1;AT4G23430.3	>AT4G23430.2 | Symbols: | NAD(P)-binding Rossmann-fold superfamily protein | chr4:12229171-12231493 FORWARD LENGTH=322;>AT4G23430.1 | Symbols: | NAD(P)-binding Rossmann-fold superfamily protein | chr4:12229171-12231493 FORWARD LENGTH=320;>AT4G23430.3 | S		peroxisome	0	0	0	1284400	711600	6758000	28686000	25244000	24330000	18051000	33647000	24326000	49935000	34479000	24660000	24105000	10530000	10299000	7481700	3406800	0	1389800	2393600	1309700	21043000	0	0	0	0	0	12473000	43215000	24678000	36580000	22820000	22647000	11485000	36491000	27814000	37838000	25086000	31746000	23940000	22517000	6135900	2389000
AT1G32060.1	>AT1G32060.1 | Symbols: PRK | phosphoribulokinase | chr1:11532668-11534406 FORWARD LENGTH=395	Reproducible	plastid	14153000	35658000	57724000	57237000	79149000	58719000	82029000	44738000	24304000	23799000	28110000	23784000	27367000	22914000	20481000	14248000	14964000	10604000	17618000	28980000	8299100	3593500	14339000	8024400	22223000	3920600	17125000	55737000	42858000	65874000	22010000	50868000	23503000	25751000	18190000	14679000	23039000	31961000	32297000	36803000	38464000	51334000	38526000	45751000	38611000	18394000
AT4G33360.3;AT4G33360.1;AT4G33360.2	>AT4G33360.3 | Symbols: FLDH | NAD(P)-binding Rossmann-fold superfamily protein | chr4:16067917-16069338 REVERSE LENGTH=327;>AT4G33360.1 | Symbols: FLDH | NAD(P)-binding Rossmann-fold superfamily protein | chr4:16067989-16069374 REVERSE LENGTH=344;>AT4G333	Reproducible	cytosol	0	0	0	0	0	0	3320500	13400000	24105000	14572000	38052000	19150000	38398000	15684000	12097000	9694200	2756400	0	0	5161400	0	0	411400	0	8511800	0	0	0	0	0	0	9504800	13686000	31716000	16168000	26298000	14466000	51430000	31567000	41262000	16151000	18124000	24969000	9235600	2925900	1371500
AT3G02200.2;AT3G02200.1	>AT3G02200.2 | Symbols: | Proteasome component (PCI) domain protein | chr3:406692-408919 FORWARD LENGTH=417;>AT3G02200.1 | Symbols: | Proteasome component (PCI) domain protein | chr3:406692-408675 FORWARD LENGTH=364	Reproducible	cytosol,nucleus	0	0	0	0	0	0	0	6137000	24104000	10192000	15589000	4836600	5281500	249020	127530	0	165330	3812700	1111800	2428300	0	0	1805800	0	0	0	0	0	0	0	0	294450	5708700	15769000	1644100	1505700	1764100	3501700	0	0	427370	0	0	191140	391540	0
AT2G32480.2;AT2G32480.1;AT1G05140.1	>AT2G32480.2 | Symbols: ARASP | ARABIDOPSIS SERIN PROTEASE | chr2:13788679-13790022 REVERSE LENGTH=410;>AT2G32480.1 | Symbols: ARASP | ARABIDOPSIS SERIN PROTEASE | chr2:13788679-13790022 REVERSE LENGTH=447;>AT1G05140.1 | Symbols: | Peptidase M50 family pr		plastid	0	0	0	7039800	8699800	7129700	4648600	11446000	24025000	10983000	25626000	16770000	32668000	29157000	20464000	24078000	23617000	13611000	25326000	29431000	0	3914500	0	0	34437000	0	0	0	0	0	0	0	12648000	13780000	0	17448000	1637100	29189000	31964000	44396000	52321000	62685000	65583000	26736000	23487000	0
AT3G62250.1	>AT3G62250.1 | Symbols: UBQ5 | ubiquitin 5 | chr3:23037138-23037611 FORWARD LENGTH=157	Reproducible	nucleus	8539000	33184000	33620000	49754000	71950000	56880000	46344000	17785000	24010000	13626000	13922000	6460200	5638500	5755800	6840100	326840	12287000	14075000	4628400	231900	435340	0	0	0	5494700	3175900	34125000	152990000	64045000	98147000	77934000	43604000	47344000	54471000	40117000	26556000	18712000	8547100	8006500	317010	5711800	9275700	11057000	6729800	7572600	3404600
AT3G54050.2;AT3G54050.1	>AT3G54050.2 | Symbols: HCEF1 | high cyclic electron flow 1 | chr3:20016951-20018527 FORWARD LENGTH=417;>AT3G54050.1 | Symbols: HCEF1 | high cyclic electron flow 1 | chr3:20016951-20018527 FORWARD LENGTH=417	Reproducible	plastid	17783000	31554000	41810000	113860000	106130000	58908000	18577000	28105000	23827000	17656000	35284000	29623000	38800000	38137000	45756000	31350000	18984000	22101000	58298000	51719000	19165000	10682000	22944000	13617000	52594000	3217700	14205000	59419000	63548000	109200000	19601000	22484000	14641000	21580000	18192000	50976000	36239000	39915000	43851000	51891000	36546000	86869000	55847000	61008000	59256000	35365000
AT3G54890.4;AT3G54890.1	>AT3G54890.4 | Symbols: LHCA1 | photosystem I light harvesting complex gene 1 | chr3:20339881-20340922 REVERSE LENGTH=213;>AT3G54890.1 | Symbols: LHCA1 | photosystem I light harvesting complex gene 1 | chr3:20339706-20340922 REVERSE LENGTH=241		plastid	5955500	8427200	7782400	5348500	2292800	2089500	5099200	17483000	23799000	26567000	53920000	81239000	240240000	264290000	454240000	400350000	233150000	316730000	352880000	398370000	172810000	50647000	213790000	160330000	503920000	4274700	6570000	6640300	5991200	3418100	4905600	18513000	16786000	23961000	18807000	54785000	61889000	163660000	173070000	385100000	918460000	1593700000	1495700000	583880000	435910000	108020000
AT1G16240.3;AT1G16240.2;AT1G16240.1	>AT1G16240.3 | Symbols: SYP51, ATSYP51 | syntaxin of plants 51 | chr1:5555193-5556340 REVERSE LENGTH=228;>AT1G16240.2 | Symbols: SYP51, ATSYP51 | syntaxin of plants 51 | chr1:5555183-5556340 REVERSE LENGTH=232;>AT1G16240.1 | Symbols: SYP51, ATSYP51 | synta	Reproducible	nucleus	0	0	0	0	0	0	4991100	15109000	23752000	16299000	22515000	15816000	16504000	11107000	4394300	3063400	0	0	0	0	0	230550	0	0	3373300	0	0	0	0	0	4293700	10189000	10175000	16515000	9611800	16308000	9619400	17343000	9423000	7248100	5133600	0	3442300	0	1232200	0
AT3G11170.1	>AT3G11170.1 | Symbols: FAD7, FADD | fatty acid desaturase 7 | chr3:3499959-3502126 FORWARD LENGTH=446		plastid	0	0	0	0	1836900	1347600	8144000	36660000	23690000	9970700	20622000	12784000	9771200	188620	143760	0	0	0	0	2084400	1805800	416620	3970300	0	0	0	0	0	0	0	8146500	62765000	27934000	15479000	4698900	13387000	6958200	19689000	11987000	13616000	2721600	0	0	95511	0	894080
AT2G40060.1	>AT2G40060.1 | Symbols: | Clathrin light chain protein | chr2:16726564-16728001 FORWARD LENGTH=258	Reproducible	nucleus	2347800	314460	0	62102000	237980000	190970000	50362000	29270000	23660000	6976100	32568000	23994000	31006000	23911000	21190000	12293000	11360000	11981000	61358000	47098000	15924000	1652000	10060000	8319500	26396000	0	0	0	2618500	155840000	142550000	72422000	15291000	13060000	12515000	18983000	16142000	12593000	11320000	23943000	9476700	11535000	15610000	32310000	62808000	29654000
AT2G24270.3;AT2G24270.2;AT2G24270.1;AT2G24270.4	>AT2G24270.3 | Symbols: ALDH11A3 | aldehyde dehydrogenase 11A3 | chr2:10327325-10329601 REVERSE LENGTH=496;>AT2G24270.2 | Symbols: ALDH11A3 | aldehyde dehydrogenase 11A3 | chr2:10327325-10329601 REVERSE LENGTH=496;>AT2G24270.1 | Symbols: ALDH11A3 | aldehyd	Reproducible	cytosol	0	0	731530	59788000	154520000	69468000	21424000	15995000	23609000	19895000	54683000	47955000	50215000	44437000	31502000	118740000	174430000	119200000	25220000	37398000	14796000	7101100	19381000	13901000	58327000	0	237690	908050	19626000	98653000	21954000	25451000	12064000	21548000	35135000	37527000	32016000	65420000	32932000	91513000	90169000	123960000	84549000	43223000	44736000	20747000
AT5G16070.1;AT3G02530.1	>AT5G16070.1 | Symbols: | TCP-1/cpn60 chaperonin family protein | chr5:5247549-5251050 REVERSE LENGTH=535;>AT3G02530.1 | Symbols: | TCP-1/cpn60 chaperonin family protein | chr3:528806-532457 REVERSE LENGTH=535	Reproducible	cytosol	0	0	0	0	0	0	0	0	23569000	14526000	18174000	14641000	19467000	9916400	7280500	11043000	11028000	7359900	6516400	6197700	1662800	761540	3250600	2031000	8316200	0	0	0	0	0	0	0	200360	17111000	16601000	23165000	10943000	2145300	12252000	14387000	13234000	14745000	10865000	8699800	7386100	3785400
AT4G27520.1	>AT4G27520.1 | Symbols: ENODL2, AtENODL2 | early nodulin-like protein 2 | chr4:13750668-13751819 REVERSE LENGTH=349	Reproducible	extracellular	13749000	63401000	201780000	255150000	146150000	90264000	13686000	28092000	23405000	31484000	88040000	108960000	528930000	465310000	322060000	189420000	60551000	36635000	145060000	146870000	11761000	15531000	11745000	29984000	111940000	5186400	41431000	111330000	103260000	87370000	15249000	28250000	20117000	43223000	47386000	102350000	82060000	269230000	204140000	322070000	388290000	298500000	388860000	461260000	468670000	215650000
AT3G02090.1;AT3G02090.2	>AT3G02090.1 | Symbols: MPPBETA | Insulinase (Peptidase family M16) protein | chr3:365624-368526 FORWARD LENGTH=531;>AT3G02090.2 | Symbols: MPPBETA | Insulinase (Peptidase family M16) protein | chr3:365624-368534 FORWARD LENGTH=535	Reproducible	mitochondrion	2321800	4390000	2553800	3232600	0	162500	6521400	10560000	23307000	19236000	55913000	105140000	335130000	598940000	725770000	1598300000	1519700000	1718000000	154900000	104720000	28938000	16446000	54386000	38929000	418980000	0	1312200	2603300	1972600	1750800	0	8232200	8742400	25262000	37077000	162650000	169040000	335750000	442700000	1242500000	2015400000	3229600000	2144400000	322110000	202070000	53181000
AT4G23180.1	>AT4G23180.1 | Symbols: CRK10, RLK4 | cysteine-rich RLK (RECEPTOR-like protein kinase) 10 | chr4:12138171-12140780 FORWARD LENGTH=669		plasma membrane	0	0	0	0	0	0	0	4008100	23032000	21031000	63335000	67530000	146780000	140580000	108170000	87127000	26927000	26800000	37280000	40832000	12050000	1436900	11528000	12042000	56326000	0	0	0	604970	0	0	8882200	7521000	17206000	15569000	59352000	41428000	135030000	140460000	190650000	169410000	156090000	168460000	158720000	101690000	50377000
AT5G57655.2;AT5G57655.1	>AT5G57655.2 | Symbols: | xylose isomerase family protein | chr5:23347030-23349805 FORWARD LENGTH=477;>AT5G57655.1 | Symbols: | xylose isomerase family protein | chr5:23347030-23348720 FORWARD LENGTH=287	Reproducible	extracellular	0	0	665360	52221000	91788000	40422000	18755000	13501000	23000000	16781000	28777000	31539000	48617000	28008000	41473000	48258000	29279000	40874000	20638000	13932000	4147600	0	6728000	5882900	28965000	567230	0	594340	14909000	81164000	25532000	15127000	18976000	27899000	27070000	51551000	47316000	82033000	54143000	65416000	51024000	49723000	46709000	29013000	23838000	12771000
AT5G13780.1	>AT5G13780.1 | Symbols: | Acyl-CoA N-acyltransferases (NAT) superfamily protein | chr5:4447610-4448603 REVERSE LENGTH=192	Reproducible	cytosol	0	0	0	5076000	23208000	21037000	27783000	17233000	22894000	3273400	8646600	3547500	0	4093900	4193300	0	0	0	3003400	3392400	786440	0	0	873090	0	0	0	0	3711600	27093000	21588000	30233000	10984000	11628000	3378900	3170100	2306900	7933100	157110	0	0	3909700	6216300	203520	149140	1166600
AT5G35590.1	>AT5G35590.1 | Symbols: PAA1 | proteasome alpha subunit A1 | chr5:13765417-13767768 REVERSE LENGTH=246	Reproducible	cytosol,nucleus	0	0	0	0	0	0	7198000	25926000	22816000	9738700	11252000	4356700	3960200	3412900	0	2515700	3242000	3887600	2586900	4871800	0	0	743540	0	72860	0	0	0	0	0	0	3995800	13748000	8169900	3674600	6183400	132810	0	4472200	749450	402760	0	3826900	3693000	678600	361610
AT3G16140.1;AT1G52230.1	>AT3G16140.1 | Symbols: PSAH-1 | photosystem I subunit H-1 | chr3:5468670-5469415 REVERSE LENGTH=145;>AT1G52230.1 | Symbols: PSAH2, PSAH-2, PSI-H | photosystem I subunit H2 | chr1:19454902-19455508 FORWARD LENGTH=145	Reproducible	plastid	8006300	15957000	5680300	4110300	1447500	2839600	8372500	8646800	22772000	12416000	40334000	62565000	160390000	237890000	358670000	452330000	242210000	205540000	407420000	448030000	208080000	74814000	145200000	70091000	447870000	0	4794800	3200200	407210	2267500	1212200	9325500	7245300	19906000	13200000	49250000	41306000	130290000	151000000	348740000	451450000	556080000	479240000	348700000	299690000	106480000
AT3G44590.2;AT3G44590.1	>AT3G44590.2 | Symbols: | 60S acidic ribosomal protein family | chr3:16163983-16164658 FORWARD LENGTH=111;>AT3G44590.1 | Symbols: | 60S acidic ribosomal protein family | chr3:16163983-16164658 FORWARD LENGTH=111	Reproducible	cytosol	8114700	6945900	8155000	30759000	43743000	28028000	16365000	13260000	22769000	32043000	83779000	66124000	63158000	16254000	6565600	0	0	0	4353500	0	0	0	0	0	0	0	191440	241170	8491900	33931000	16548000	25749000	9078600	32440000	28611000	84547000	79014000	114080000	31407000	14084000	3669100	0	0	0	4998900	2282200
AT5G67500.1;AT5G67500.2	>AT5G67500.1 | Symbols: VDAC2, ATVDAC2 | voltage dependent anion channel 2 | chr5:26935223-26937123 FORWARD LENGTH=276;>AT5G67500.2 | Symbols: VDAC2 | voltage dependent anion channel 2 | chr5:26935223-26937123 FORWARD LENGTH=303	Reproducible	mitochondrion	0	1976700	803660	0	0	0	7369900	14246000	22757000	10988000	57348000	75187000	125890000	127120000	110970000	122430000	222190000	182680000	50600000	42014000	12722000	3842900	17836000	11585000	110100000	786470	0	323090	0	0	0	2933900	8869300	30130000	33602000	88663000	58808000	157340000	120690000	144950000	142260000	207210000	144260000	73791000	55875000	12679000
AT3G25690.2;AT3G25690.1;AT3G25690.3	>AT3G25690.2 | Symbols: CHUP1 | Hydroxyproline-rich glycoprotein family protein | chr3:9354061-9357757 FORWARD LENGTH=1004;>AT3G25690.1 | Symbols: CHUP1 | Hydroxyproline-rich glycoprotein family protein | chr3:9354061-9357757 FORWARD LENGTH=1004;>AT3G25690	Reproducible	plastid	2620700	2926100	2451400	0	950190	284830	33637000	27944000	22750000	26006000	35471000	27557000	67545000	51910000	43222000	50248000	27019000	21119000	24342000	21619000	3490300	497590	6933400	6279700	32262000	0	4304300	1517500	0	0	4316400	59855000	25473000	30444000	24335000	49248000	20360000	50613000	47523000	63048000	45960000	58636000	35587000	20812000	14849000	4227100
AT3G15730.1	>AT3G15730.1 | Symbols: PLDALPHA1, PLD | phospholipase D alpha 1 | chr3:5330835-5333474 FORWARD LENGTH=810	Reproducible	cytosol	0	15485000	59361000	95387000	73392000	43198000	17104000	5506700	22612000	16631000	48670000	47018000	56155000	39369000	26477000	19507000	2510100	1950800	32584000	14785000	10985000	2278200	21387000	15025000	19788000	0	2238200	26825000	24948000	29352000	3305000	10410000	10110000	20259000	9475800	26725000	15811000	35911000	47698000	43745000	16625000	21259000	23141000	35997000	27692000	11887000
AT1G74270.1;AT1G07070.1	>AT1G74270.1 | Symbols: | Ribosomal protein L35Ae family protein | chr1:27928415-27929466 REVERSE LENGTH=112;>AT1G07070.1 | Symbols: | Ribosomal protein L35Ae family protein | chr1:2168652-2169703 FORWARD LENGTH=112	Reproducible	cytosol	0	0	0	581490	0	1597900	5448500	12257000	22608000	18521000	58219000	27560000	39696000	15686000	898800	536340	622140	0	2351500	707270	0	0	0	0	0	0	0	0	0	0	405410	1545400	2228300	15762000	24774000	53164000	30972000	65656000	28217000	16159000	3739100	0	0	0	2500800	614500
AT5G55190.1;AT5G20020.1;AT5G20010.1	>AT5G55190.1 | Symbols: RAN3, ATRAN3 | RAN GTPase 3 | chr5:22392285-22393957 FORWARD LENGTH=221;>AT5G20020.1 | Symbols: RAN2 | RAS-related GTP-binding nuclear protein 2 | chr5:6762817-6764381 FORWARD LENGTH=221;>AT5G20010.1 | Symbols: RAN-1, RAN1, ATRAN1 |	Reproducible	cytosol	62007000	75378000	33135000	2548400	6364200	5016700	1875400	8904200	22571000	17707000	43600000	27491000	32939000	23474000	26461000	25584000	11941000	12163000	18023000	25624000	8321600	2691400	10045000	8718800	23786000	13337000	33053000	22782000	9307100	6719300	414820	8682100	5938200	16147000	23911000	43668000	24576000	56702000	36763000	47157000	36644000	40136000	44618000	37586000	34830000	19277000
AT1G53750.1	>AT1G53750.1 | Symbols: RPT1A | regulatory particle triple-A 1A | chr1:20065921-20068324 REVERSE LENGTH=426	Reproducible	cytosol,nucleus	372970	0	0	0	0	0	5160500	17987000	22374000	13501000	22957000	26497000	22312000	45926000	19019000	22970000	4732200	8235300	16433000	14151000	4885600	1051300	8244200	1173200	11902000	0	0	0	0	0	0	15084000	13146000	24515000	24630000	50052000	33592000	37653000	39308000	17095000	30967000	22254000	23326000	22055000	27932000	5135100
AT4G22240.1	>AT4G22240.1 | Symbols: | Plastid-lipid associated protein PAP / fibrillin family protein | chr4:11766090-11767227 REVERSE LENGTH=310	Reproducible	plastid	69476000	60931000	36372000	22962000	30328000	22201000	22957000	24138000	22364000	16872000	23597000	16063000	36561000	34454000	39971000	54814000	51254000	51279000	7765400	6535500	0	586630	4016200	5722900	27323000	26193000	23417000	15348000	8884200	8594400	2563700	10738000	5161200	9576000	7923500	10404000	8267600	15108000	18112000	32299000	52730000	91680000	60477000	11610000	6476100	0
AT5G16050.1	>AT5G16050.1 | Symbols: GRF5, GF14 UPSILON | general regulatory factor 5 | chr5:5244008-5245402 REVERSE LENGTH=268	Reproducible	cytosol	61692000	104520000	110740000	56037000	37676000	28791000	5240500	1623800	22284000	27400000	36580000	32669000	87695000	108190000	78109000	76261000	48342000	31969000	72435000	38376000	26067000	13930000	36426000	28633000	71585000	5571900	73971000	65162000	34180000	30593000	12239000	7683300	7089600	16793000	10547000	72568000	48523000	34715000	100760000	136940000	118200000	102180000	116040000	138990000	95401000	49613000
AT3G02880.1	>AT3G02880.1 | Symbols: | Leucine-rich repeat protein kinase family protein | chr3:634819-636982 FORWARD LENGTH=627	Reproducible	plasma membrane	2159300	6421100	3223600	0	0	1235300	2774800	4745000	22151000	22176000	73886000	99633000	171460000	148910000	121380000	80001000	23694000	7843700	53300000	54739000	14350000	1641200	10081000	7146600	40099000	0	834590	4549900	0	0	1015400	4190700	5530000	17819000	15374000	34861000	27885000	135870000	116860000	187650000	122140000	96828000	103800000	160060000	114780000	52042000
AT3G44880.1	>AT3G44880.1 | Symbols: ACD1, LLS1, PAO | Pheophorbide a oxygenase family protein with Rieske [2Fe-2S] domain | chr3:16383858-16386204 FORWARD LENGTH=537	Reproducible	plastid	0	0	0	0	0	470840	19814000	22006000	21785000	10329000	17770000	16486000	22606000	14421000	10074000	4976800	1838900	1869800	8328000	9584800	0	791990	602000	0	8309000	0	0	0	0	0	582010	26245000	13534000	18520000	9729400	17773000	10053000	16850000	1829100	11810000	8915800	5676100	8088500	795900	704920	0
AT5G58870.1	>AT5G58870.1 | Symbols: ftsh9 | FTSH protease 9 | chr5:23770080-23773719 REVERSE LENGTH=806		plastid	0	269980	0	0	0	374620	14635000	20287000	21780000	19066000	27260000	17459000	15494000	16643000	16648000	3857600	2511900	4757100	1836300	5131800	796150	380640	0	0	3277100	0	0	1002000	0	0	5790500	46039000	20613000	34176000	16750000	21656000	14658000	19235000	11805000	720350	8181900	19602000	6835200	1431400	0	0
AT2G39010.1	>AT2G39010.1 | Symbols: PIP2E, PIP2;6 | plasma membrane intrinsic protein 2E | chr2:16291564-16293746 FORWARD LENGTH=289	Reproducible	plasma membrane	0	0	0	0	5698700	0	0	6104300	21732000	28737000	66096000	102300000	163110000	154080000	83045000	19575000	1722600	3270700	13392000	78676000	16596000	7123000	7165000	5780700	6820300	0	0	0	1813400	2201800	2767100	9705600	13160000	20156000	7793100	10311000	7843700	143190000	142260000	222030000	189870000	23660000	45253000	142180000	133300000	64360000
AT1G09850.1	>AT1G09850.1 | Symbols: XBCP3 | xylem bark cysteine peptidase 3 | chr1:3201848-3203875 FORWARD LENGTH=437	Reproducible	vacuole	0	0	0	0	0	0	2520200	15235000	21656000	11675000	25183000	14615000	23053000	18628000	14771000	16604000	14422000	19289000	6748000	4858500	0	0	0	1361000	14128000	0	0	0	0	0	0	10326000	12107000	16553000	9036600	14668000	15687000	26162000	17442000	23502000	20144000	25356000	16927000	6000800	0	0
AT1G80300.1	>AT1G80300.1 | Symbols: NTT1, ATNTT1 | nucleotide transporter 1 | chr1:30191954-30194280 FORWARD LENGTH=624		plastid	0	0	0	665530	3264700	704690	18458000	3040600	21530000	13673000	22840000	13910000	6189600	2919200	6214800	0	0	0	0	1253800	0	0	354440	0	0	0	0	466110	469740	0	9061200	30233000	25333000	17314000	11980000	15802000	10794000	15466000	5105900	3116100	4049500	3093100	5315000	1990300	0	0
ATCG00470.1	>ATCG00470.1 | Symbols: ATPE | ATP synthase epsilon chain | chrC:52265-52663 REVERSE LENGTH=132	Reproducible	plastid	9605100	6144000	0	1245000	2266900	0	14049000	19676000	21500000	6277300	35229000	70032000	151680000	228330000	383590000	1012900000	2122700000	1893300000	430730000	306520000	69775000	32014000	84611000	83954000	586040000	0	1950500	1574100	0	1740600	0	0	51993	91754	0	34057000	29126000	91529000	139390000	338430000	716840000	1800200000	963070000	243150000	160100000	45126000
AT1G19870.1	>AT1G19870.1 | Symbols: iqd32 | IQ-domain 32 | chr1:6895400-6898539 REVERSE LENGTH=794	Reproducible	nucleus	2519200	2479200	3777700	3676500	6319100	8433600	16634000	22195000	21407000	16293000	14667000	14228000	9102200	24305000	24389000	13346000	12506000	13008000	8126500	9945700	1688800	0	2708100	3786000	10819000	0	2735900	0	0	7844300	12281000	26143000	40896000	21434000	3368100	10002000	21799000	22825000	20497000	33241000	15892000	25187000	15010000	34494000	32138000	14082000
AT2G46820.2;AT2G46820.1	>AT2G46820.2 | Symbols: PTAC8, TMP14, PSAP, PSI-P | photosystem I P subunit | chr2:19243729-19244870 FORWARD LENGTH=174;>AT2G46820.1 | Symbols: PTAC8, TMP14, PSAP, PSI-P | photosystem I P subunit | chr2:19243729-19244870 FORWARD LENGTH=174	Reproducible	plastid	11106000	7412500	5610900	4429200	3802000	5193500	11551000	17779000	21338000	17331000	52839000	44178000	145130000	135720000	224840000	304070000	338930000	363120000	202670000	147990000	63517000	41583000	88185000	65893000	257280000	2242900	4058100	1449300	1074600	3310000	1896700	5495300	7177700	11308000	10242000	30959000	42545000	90484000	117220000	276360000	318720000	711690000	843510000	169990000	100910000	33214000
AT3G04340.1	>AT3G04340.1 | Symbols: emb2458 | FtsH extracellular protease family | chr3:1146943-1153341 REVERSE LENGTH=1320	Reproducible	plastid	0	0	0	0	0	0	19053000	25538000	21128000	12670000	22879000	15107000	20275000	14183000	4198600	13214000	0	0	5151200	0	0	0	1350400	0	3770500	0	0	0	0	0	6740200	37058000	32643000	17794000	23594000	39811000	9605800	20966000	6532000	9506900	7703800	18567000	4670700	0	0	0
AT1G06530.1	>AT1G06530.1 | Symbols: | Tropomyosin-related | chr1:2001625-2002596 FORWARD LENGTH=323	Reproducible	cytosol	0	0	0	0	0	0	0	3041100	20971000	11743000	35903000	40265000	78429000	59068000	44709000	35742000	5562900	11474000	5544900	13331000	4350900	0	16477000	2095500	24730000	0	0	0	0	0	0	2404400	7654300	17214000	0	9672400	17553000	112280000	91451000	98457000	72633000	67066000	61620000	16431000	18729000	8255500
AT1G78300.1	>AT1G78300.1 | Symbols: GRF2, 14-3-3OMEGA, GF14 OMEGA | general regulatory factor 2 | chr1:29461883-29463052 FORWARD LENGTH=259	Reproducible	cytosol	45476000	98301000	110380000	47870000	19329000	14997000	24722000	22639000	20749000	32616000	68045000	55935000	66819000	65496000	63500000	71458000	74155000	63796000	76437000	71031000	13893000	1699200	15197000	21242000	60759000	5523700	69215000	59493000	27794000	29379000	4758600	15219000	6397400	31724000	28046000	67455000	48822000	67774000	73367000	101630000	53071000	87076000	80388000	124750000	109870000	37495000
AT4G26690.1	>AT4G26690.1 | Symbols: SHV3, MRH5, GPDL2 | PLC-like phosphodiesterase family protein | chr4:13456793-13459890 REVERSE LENGTH=759	Reproducible	extracellular	962880	6883600	43747000	58089000	47261000	23907000	9819100	14902000	20584000	14199000	44349000	61820000	132550000	145530000	123140000	92819000	10967000	15910000	57448000	61791000	12101000	4073200	17817000	13382000	65379000	0	4904100	24316000	21622000	24708000	3782700	14467000	0	8394500	15589000	39199000	44333000	119780000	146070000	233360000	203870000	117640000	180000000	207150000	134620000	42405000
AT5G65020.1;AT5G65020.2	>AT5G65020.1 | Symbols: ANNAT2 | annexin 2 | chr5:25973915-25975554 FORWARD LENGTH=317;>AT5G65020.2 | Symbols: ANNAT2 | annexin 2 | chr5:25974366-25975554 FORWARD LENGTH=302	Reproducible	cytosol,plasma membrane	14815000	37313000	44892000	25800000	16157000	11494000	2420600	9137400	20468000	13719000	27479000	24141000	38107000	33913000	22034000	13769000	2465500	3240200	1537500	10862000	1670300	0	1812500	0	9057800	4147200	27877000	29615000	7616200	11540000	0	9840700	0	7788700	4933900	9827700	16193000	36547000	23934000	20592000	9087700	16089000	9183300	2459600	8303300	2923700
AT4G17140.1;AT4G17140.2;AT4G17140.3	>AT4G17140.1 | Symbols: | pleckstrin homology (PH) domain-containing protein | chr4:9613617-9636618 REVERSE LENGTH=4216;>AT4G17140.2 | Symbols: | pleckstrin homology (PH) domain-containing protein | chr4:9613617-9636618 REVERSE LENGTH=4218;>AT4G17140.3 |		cytosol	0	419440	0	4925400	4801900	5436100	0	9551900	20294000	6430700	22474000	8939300	22243000	15411000	9361900	11833000	6217300	0	0	0	0	0	1062800	3142100	2274400	0	0	0	0	7062600	0	1435400	0	9081400	2368000	6232200	1883200	7579300	18862000	38895000	16141000	3740800	9577400	9546000	3393100	798040
AT1G64550.1	>AT1G64550.1 | Symbols: ATGCN3, GCN3 | general control non-repressible 3 | chr1:23968850-23973369 FORWARD LENGTH=715	Reproducible	cytosol	0	1016300	0	0	3278600	5879100	21325000	16160000	20163000	14337000	7267500	7703100	11857000	4750300	3435000	1734000	1278700	1210200	1651600	3722300	904230	0	1122500	1036800	2615900	0	0	0	0	1345300	6928700	20444000	19860000	27168000	12025000	19611000	10109000	9496200	6075800	3719800	2992500	1861600	3422900	2114200	5014500	2508300
AT2G05170.1	>AT2G05170.1 | Symbols: ATVPS11, VPS11 | vacuolar protein sorting 11 | chr2:1870020-1873278 FORWARD LENGTH=932	Reproducible	golgi	0	0	0	0	0	0	2437700	0	20121000	7829800	7775800	11453000	14524000	2349000	1421600	0	0	0	0	0	874170	0	0	0	1067000	0	0	0	0	0	0	5962600	12520000	7847700	6340600	11237000	0	2847500	5062700	4085300	6918700	11585000	8152300	2430300	0	2722900
AT2G35370.1	>AT2G35370.1 | Symbols: GDCH | glycine decarboxylase complex H | chr2:14891239-14892050 FORWARD LENGTH=165	Reproducible	mitochondrion	1514200000	1404200000	1005100000	262060000	168320000	231730000	23137000	21282000	20119000	30675000	39187000	28677000	24477000	18363000	31277000	51685000	31894000	33749000	44399000	96555000	16347000	4644300	23210000	28755000	72371000	1145900000	3035400000	1329500000	613710000	396140000	136370000	43787000	16918000	15903000	32783000	30996000	13312000	95485000	32297000	81398000	214190000	357680000	340340000	349280000	330920000	142950000
AT1G78180.1	>AT1G78180.1 | Symbols: | Mitochondrial substrate carrier family protein | chr1:29416919-29418525 FORWARD LENGTH=418		peroxisome	0	0	0	0	0	0	5540500	8577500	20069000	10790000	12471000	9119600	13470000	8010100	1094700	2265500	0	0	0	0	0	0	789730	0	1673200	0	0	0	0	0	4691900	22718000	16045000	18826000	4217800	6828600	8414400	13664000	11024000	9055700	5834700	4628300	8498500	2415400	0	0
AT5G59880.2;AT5G59880.1	>AT5G59880.2 | Symbols: ADF3 | actin depolymerizing factor 3 | chr5:24120382-24121628 FORWARD LENGTH=124;>AT5G59880.1 | Symbols: ADF3 | actin depolymerizing factor 3 | chr5:24120382-24121628 FORWARD LENGTH=139	Reproducible	cytosol	124030000	144170000	79561000	37130000	8417900	12452000	8719100	7261000	20002000	6582200	21621000	22020000	29954000	32123000	16893000	32870000	34509000	28361000	48507000	35012000	16499000	2948700	20245000	12604000	28532000	34234000	88908000	60264000	18287000	12212000	8093300	4043700	4684200	9557900	7519000	17649000	16998000	26721000	30773000	27151000	26529000	55256000	45555000	66667000	59596000	23403000
AT1G65960.2;AT1G65960.1	>AT1G65960.2 | Symbols: GAD2 | glutamate decarboxylase 2 | chr1:24552094-24557253 FORWARD LENGTH=494;>AT1G65960.1 | Symbols: GAD2 | glutamate decarboxylase 2 | chr1:24555868-24557253 FORWARD LENGTH=365		mitochondrion	0	0	8867700	12726000	16747000	6055900	12357000	4784400	19899000	14341000	33946000	19827000	35632000	21663000	9043500	8791900	11861000	12374000	10396000	22575000	3335200	0	5319700	2673500	8223000	0	1082000	11187000	9466700	3323200	0	1878300	6798500	21675000	14395000	17117000	5510000	38986000	28360000	30349000	15876000	36926000	47320000	23006000	17201000	6147400
AT5G53560.1	>AT5G53560.1 | Symbols: ATB5-A, B5 #2, ATCB5-E, CB5-E | cytochrome B5 isoform E | chr5:21759628-21760353 FORWARD LENGTH=134	Reproducible	cytosol	809720	0	0	0	0	0	3884600	2341500	19830000	14915000	62994000	53348000	106140000	66535000	75174000	81335000	15011000	15761000	22637000	34809000	8213800	2445800	10840000	11392000	74841000	0	0	0	0	1669400	1125200	4745800	31958000	47754000	49321000	91400000	77249000	124930000	109450000	133580000	98445000	91382000	62106000	65886000	37110000	18227000
AT2G32060.3;AT2G32060.2;AT2G32060.1	>AT2G32060.3 | Symbols: | Ribosomal protein L7Ae/L30e/S12e/Gadd45 family protein | chr2:13639228-13640104 REVERSE LENGTH=144;>AT2G32060.2 | Symbols: | Ribosomal protein L7Ae/L30e/S12e/Gadd45 family protein | chr2:13639228-13640104 REVERSE LENGTH=144;>AT2	Reproducible	cytosol	4414000	18392000	21368000	128100000	162140000	110180000	92444000	61429000	19810000	27422000	4631100	1301300	1519400	0	817000	0	8677300	12135000	1114200	0	0	0	0	0	555420	0	32184000	46823000	74874000	150390000	104910000	73721000	47210000	33954000	5135900	5081700	1282700	0	2080500	5737700	0	5299100	4968600	0	0	269500
AT3G20050.1	>AT3G20050.1 | Symbols: ATTCP-1, TCP-1 | T-complex protein 1 alpha subunit | chr3:6998544-7002266 REVERSE LENGTH=545	Reproducible	cytosol	0	0	0	0	0	0	0	3054100	19768000	18812000	6841200	4269100	18455000	21374000	4762100	15394000	0	612510	12118000	8278400	0	236000	1514600	0	2882900	0	0	0	0	0	0	233510	463990	25449000	6214300	35539000	5373600	17573000	2400500	22055000	35878000	19311000	12333000	19143000	3771200	184990
AT2G45140.1	>AT2G45140.1 | Symbols: PVA12 | plant VAP homolog 12 | chr2:18611029-18612971 FORWARD LENGTH=239	Reproducible	endoplasmic reticulum	606740	0	0	0	0	0	7529500	4167400	19603000	8354500	39181000	41831000	82945000	72263000	62690000	53425000	42898000	37476000	26681000	27319000	5321800	2843300	13231000	4022800	39173000	0	0	807060	0	0	2093300	14323000	18262000	16462000	26858000	64828000	41821000	118130000	81996000	96498000	58649000	42032000	42480000	37642000	31144000	9219500
AT1G48410.1;AT1G48410.3;AT1G48410.2	>AT1G48410.1 | Symbols: AGO1 | Stabilizer of iron transporter SufD / Polynucleotidyl transferase | chr1:17886285-17891892 REVERSE LENGTH=1048;>AT1G48410.3 | Symbols: AGO1 | Stabilizer of iron transporter SufD / Polynucleotidyl transferase | chr1:17886285-1		nucleus	1626700	0	9358200	49956000	72491000	41992000	23977000	19676000	19597000	10612000	28829000	7689500	488250	0	0	0	0	0	0	544610	0	0	0	0	1648800	0	1142000	14535000	34271000	76819000	25628000	29331000	20361000	28562000	12166000	2123600	2836500	1878500	418370	7843200	1293000	7273500	4454800	1022700	1138200	654470
AT4G21150.2;AT4G21150.3;AT4G21150.1	>AT4G21150.2 | Symbols: HAP6 | ribophorin II (RPN2) family protein | chr4:11278649-11283599 FORWARD LENGTH=678;>AT4G21150.3 | Symbols: HAP6 | ribophorin II (RPN2) family protein | chr4:11278646-11283599 FORWARD LENGTH=691;>AT4G21150.1 | Symbols: HAP6 | rib	Reproducible	plasma membrane	413820	755330	0	516250	133930	218030	5551300	16855000	19576000	19082000	51481000	55672000	101070000	81829000	62792000	51321000	13804000	5046400	40368000	66729000	10941000	3295100	20927000	14732000	57225000	0	572810	786330	522100	2392100	3200300	33116000	33009000	57340000	41063000	118910000	69364000	154950000	123470000	124630000	96396000	83596000	114070000	57174000	49703000	24939000
AT2G42590.2;AT2G42590.1;AT2G42590.3	>AT2G42590.2 | Symbols: GRF9, GF14 MU | general regulatory factor 9 | chr2:17732118-17733775 REVERSE LENGTH=262;>AT2G42590.1 | Symbols: GRF9, GF14 MU | general regulatory factor 9 | chr2:17732118-17733775 REVERSE LENGTH=263;>AT2G42590.3 | Symbols: GRF9, GF		cytosol	42230000	66962000	53612000	16000000	16809000	6748500	8442000	9274000	19529000	25875000	35050000	51149000	83156000	65299000	68146000	61357000	46837000	53204000	60240000	53696000	15136000	6866100	19426000	14189000	53309000	3388800	28657000	24290000	11436000	6081800	0	15782000	9720900	24671000	13140000	44541000	19398000	83218000	71553000	104740000	237360000	198250000	281100000	122700000	82519000	36803000
AT2G13360.2;AT2G13360.1	>AT2G13360.2 | Symbols: AGT, AGT1, SGAT | alanine:glyoxylate aminotransferase | chr2:5539417-5540902 REVERSE LENGTH=401;>AT2G13360.1 | Symbols: AGT, AGT1, SGAT | alanine:glyoxylate aminotransferase | chr2:5539417-5540902 REVERSE LENGTH=401	Reproducible	peroxisome	0	0	24274000	325510000	341010000	184380000	30765000	13133000	19526000	14947000	30296000	17486000	32088000	32772000	30562000	34825000	11277000	27204000	40007000	52746000	30677000	14925000	43945000	34635000	36786000	0	592520	68700000	168610000	447450000	116250000	23655000	20522000	14462000	13167000	33369000	19573000	40739000	33616000	53461000	49970000	77793000	94349000	92049000	41606000	32618000
AT1G44575.1;AT1G44575.2	>AT1G44575.1 | Symbols: NPQ4, PSBS | Chlorophyll A-B binding family protein | chr1:16871768-16873194 FORWARD LENGTH=265;>AT1G44575.2 | Symbols: NPQ4, PSBS | Chlorophyll A-B binding family protein | chr1:16871768-16872548 FORWARD LENGTH=205	Reproducible	plastid	6702700	126730	213810	0	0	0	0	13514000	19362000	21228000	48394000	91865000	229230000	293480000	263440000	122890000	58930000	57395000	172570000	399690000	162210000	81231000	227170000	152860000	204430000	2022600	2187100	0	0	0	2502400	3936500	11524000	17021000	6696700	25432000	27241000	172930000	240040000	548270000	852740000	161070000	243100000	332020000	220620000	104400000
AT2G42770.1	>AT2G42770.1 | Symbols: | Peroxisomal membrane 22 kDa (Mpv17/PMP22) family protein | chr2:17798635-17799927 REVERSE LENGTH=232	Reproducible	peroxisome	0	0	0	0	0	0	9529700	19871000	19254000	15084000	18567000	10155000	14456000	8974100	6738300	5529100	0	0	4502000	9500000	0	0	0	0	4094400	0	0	0	0	0	5257400	19134000	14120000	12696000	9273700	13747000	8034500	18549000	10703000	13097000	10799000	4441800	9340700	4723000	4363900	2874800
AT1G56450.1	>AT1G56450.1 | Symbols: PBG1 | 20S proteasome beta subunit G1 | chr1:21141970-21144186 FORWARD LENGTH=246	Reproducible	cytosol,nucleus	0	0	0	0	0	0	9791700	20770000	19122000	9061200	8326700	4290500	3891300	4856000	5321700	3334100	0	2636800	2796000	2567900	0	0	0	2083300	3951700	0	0	0	0	0	0	4502300	7852100	6245800	4763600	5712600	4297600	5318800	4383900	3984900	3922500	7529200	8621400	4356100	3731400	0
AT3G18890.1	>AT3G18890.1 | Symbols: | NAD(P)-binding Rossmann-fold superfamily protein | chr3:6511169-6514729 FORWARD LENGTH=641	Reproducible	plastid	16997000	22092000	17607000	7012900	7978000	4463200	15140000	17623000	19031000	13381000	38547000	31660000	70725000	77885000	88309000	126330000	74019000	62535000	106650000	110930000	37740000	11325000	38425000	20264000	131000000	1367800	9578300	11282000	4021100	6666900	5149300	18246000	9304100	24610000	18672000	32828000	25680000	46653000	60516000	99005000	99046000	144430000	114200000	72028000	67051000	18584000
AT5G64580.1	>AT5G64580.1 | Symbols: | AAA-type ATPase family protein | chr5:25817391-25821465 REVERSE LENGTH=855	Reproducible	plastid	507330	0	0	0	0	0	21338000	21397000	19016000	13126000	9662700	9387300	24998000	9747200	3359700	4128300	6435700	416540	0	0	0	0	684190	648970	2190400	355400	0	0	0	0	1994800	43619000	21208000	25422000	14105000	22317000	14880000	8821700	8420900	5929600	3768800	636790	3751600	1108200	2619100	0
AT2G20990.1;AT2G20990.2;AT2G20990.3	>AT2G20990.1 | Symbols: SYTA, NTMC2TYPE1.1, ATSYTA, NTMC2T1.1, SYT1 | synaptotagmin A | chr2:9014827-9017829 FORWARD LENGTH=541;>AT2G20990.2 | Symbols: SYTA | synaptotagmin A | chr2:9014827-9017829 FORWARD LENGTH=565;>AT2G20990.3 | Symbols: SYTA | synaptot		plasma membrane	0	560530	329900	0	0	0	112710	1537000	18934000	31641000	133210000	172680000	342910000	342140000	307460000	211060000	51708000	36563000	82208000	66289000	18430000	11226000	23812000	15199000	120500000	1294900	471410	629710	0	0	1646600	3634600	10321000	35961000	43356000	143820000	119050000	344010000	320730000	419430000	283080000	193430000	207650000	198520000	159190000	53081000
AT1G79550.2;AT1G79550.1	>AT1G79550.2 | Symbols: PGK | phosphoglycerate kinase | chr1:29924347-29926295 REVERSE LENGTH=401;>AT1G79550.1 | Symbols: PGK | phosphoglycerate kinase | chr1:29924347-29926295 REVERSE LENGTH=401	Reproducible	cytosol	67799000	86495000	64345000	7565100	6125400	2556100	7294000	5723200	18824000	15920000	29400000	22567000	56575000	49612000	41132000	45230000	27565000	20429000	34784000	30951000	11295000	9180600	22378000	18243000	42606000	13839000	58535000	42976000	14073000	15196000	0	9629300	6609300	22527000	28254000	41335000	40949000	51254000	34193000	57768000	33481000	67352000	52054000	36496000	32235000	23785000
AT1G55260.2;AT1G55260.1	>AT1G55260.2 | Symbols: | Bifunctional inhibitor/lipid-transfer protein/seed storage 2S albumin superfamily protein | chr1:20614663-20616158 FORWARD LENGTH=224;>AT1G55260.1 | Symbols: | Bifunctional inhibitor/lipid-transfer protein/seed storage 2S albumi	Reproducible	cytosol	30648000	32762000	20339000	9216400	12304000	6567500	0	9341800	18807000	14832000	38439000	74164000	104320000	94780000	62277000	29563000	14019000	10304000	19120000	9174400	2772700	0	2561400	0	21797000	4343500	17014000	11044000	7436600	3267500	0	0	4514300	10422000	9856200	47013000	46439000	112910000	99768000	137010000	95632000	34869000	45204000	46438000	29648000	14112000
AT2G26890.1	>AT2G26890.1 | Symbols: GRV2, KAM2 | DNAJ heat shock N-terminal domain-containing protein | chr2:11462327-11473841 REVERSE LENGTH=2554	Reproducible	cytosol	0	0	0	0	0	0	0	2456400	18779000	9284300	14464000	7506700	17609000	2621000	1233200	0	0	0	0	0	0	0	0	0	3113600	0	0	0	0	0	0	4102100	6870000	6942800	2145800	17190000	5126400	12818000	8521900	6351500	7315000	0	7503400	0	0	0
AT5G40890.1;AT5G40890.2	>AT5G40890.1 | Symbols: ATCLC-A, CLC-A, CLCA, ATCLCA | chloride channel A | chr5:16381645-16384999 REVERSE LENGTH=775;>AT5G40890.2 | Symbols: ATCLC-A, CLC-A, CLCA, ATCLCA | chloride channel A | chr5:16381645-16383821 REVERSE LENGTH=643		vacuole	0	0	0	0	0	817890	9606600	13642000	18735000	15054000	22964000	10227000	17777000	11467000	6821500	2567200	1575400	350740	1060900	2109100	1216700	755470	2046300	1465000	1626500	0	0	122230	0	0	3059800	8626100	13956000	16265000	8118600	14940000	12135000	9779900	7918100	5232400	4634000	2449600	4780300	3096200	1010500	1576200
AT1G70330.1	>AT1G70330.1 | Symbols: ENT1,AT, ENT1 | equilibrative nucleotide transporter 1 | chr1:26502920-26504360 FORWARD LENGTH=450		plasma membrane	0	0	0	0	0	969620	0	10266000	18735000	6992600	18093000	7440900	17522000	5618600	3183900	1922400	0	0	1151600	1886200	0	0	475230	377530	0	0	0	0	0	0	1272400	10447000	14339000	14268000	2301100	0	0	15195000	14611000	13770000	0	0	0	2643400	1027500	447590
AT4G30800.1	>AT4G30800.1 | Symbols: | Nucleic acid-binding, OB-fold-like protein | chr4:15001216-15002392 FORWARD LENGTH=159	Reproducible	cytosol	0	0	0	0	4238800	4651000	19142000	19249000	18718000	8323000	687400	5624600	0	0	0	0	0	2230300	0	0	0	0	0	0	1837900	539530	0	0	0	4151100	6329500	33728000	18188000	32409000	4235600	17990000	7389400	516410	1258000	0	0	0	0	0	0	0
AT3G27020.1	>AT3G27020.1 | Symbols: YSL6 | YELLOW STRIPE like 6 | chr3:9961623-9964461 REVERSE LENGTH=676		plasma membrane	0	0	0	0	0	0	2879600	6817900	18588000	14276000	20777000	3292800	17108000	6568100	2029700	477380	0	0	0	0	0	0	0	0	0	0	0	0	0	0	0	3161500	7815000	12610000	4416000	8688600	5111800	15412000	8798800	8559800	0	0	0	3010900	1959200	0
AT1G20816.1	>AT1G20816.1 | Symbols: | unknown protein; BEST Arabidopsis thaliana protein match is: unknown protein (TAIR:AT1G76405.2); Has 52 Blast hits to 52 proteins in 19 species: Archae - 0; Bacteria - 0; Metazoa - 0; Fungi - 0; Plants - 50; Viruses - 0; Other Eu	Reproducible	mitochondrion	0	0	0	0	0	0	13739000	16840000	18547000	2672600	15219000	8686900	14140000	9506400	5497800	6684200	4529100	4003900	2608100	937730	0	0	0	0	5702700	0	0	0	0	0	4006400	19548000	15635000	16600000	10026000	18309000	10307000	3355800	7656100	10828000	9834400	9802500	7505800	4936200	0	0
AT4G19410.1;AT4G19410.2	>AT4G19410.1 | Symbols: | Pectinacetylesterase family protein | chr4:10582188-10584766 REVERSE LENGTH=391;>AT4G19410.2 | Symbols: | Pectinacetylesterase family protein | chr4:10581037-10584766 REVERSE LENGTH=517		extracellular	713690	0	0	0	0	257160	5464200	5434100	18489000	9964500	14827000	22996000	39965000	12234000	11363000	9023600	22983000	19848000	10697000	13661000	1903100	390440	5005200	2319500	18265000	0	0	0	0	0	0	1597800	4380400	22827000	9328700	24706000	29180000	36819000	16288000	20237000	18975000	29728000	32554000	14898000	3506200	852340
AT3G27430.3;AT5G40580.3;AT3G27430.2;AT5G40580.2;AT5G40580.1;AT3G27430.1	>AT3G27430.3 | Symbols: PBB1 | N-terminal nucleophile aminohydrolases (Ntn hydrolases) superfamily protein | chr3:10152910-10155052 FORWARD LENGTH=267;>AT5G40580.3 | Symbols: PBB2 | 20S proteasome beta subunit PBB2 | chr5:16248511-16250451 REVERSE LENGTH=2	Reproducible	cytosol,nucleus	0	0	0	0	0	0	9573300	27062000	18479000	12105000	7316000	10302000	25887000	35567000	41770000	65859000	35370000	31115000	45289000	50760000	1906300	284880	18369000	0	58722000	0	0	505280	0	0	0	5666700	8864500	9464300	3193700	5248300	9373400	19133000	20154000	45063000	52689000	96548000	59739000	3614200	3967800	12632000
AT4G29130.1	>AT4G29130.1 | Symbols: ATHXK1, GIN2, HXK1 | hexokinase 1 | chr4:14352338-14354865 REVERSE LENGTH=496		plasma membrane,golgi	0	0	0	0	0	3179700	14147000	18040000	18468000	10426000	27469000	29784000	53237000	47512000	30437000	21287000	3571400	3280600	8714100	17427000	3920600	0	6160900	4147500	23476000	0	0	0	0	0	3659100	21582000	24808000	20013000	12386000	31192000	29112000	56462000	59931000	52822000	52578000	44713000	49848000	25368000	17599000	752470
AT3G46970.1	>AT3G46970.1 | Symbols: ATPHS2, PHS2 | alpha-glucan phosphorylase 2 | chr3:17301625-17306111 REVERSE LENGTH=841	Reproducible	cytosol	504050	0	0	48308000	84316000	47679000	9511800	6664800	18328000	4924600	14553000	16065000	36865000	23724000	30447000	25395000	8667900	15265000	46463000	38945000	18725000	5990700	15860000	16360000	42495000	0	0	1179900	11978000	50422000	11864000	7232800	2499600	7603800	2724400	36322000	16194000	39337000	33455000	32307000	23972000	28439000	25638000	35901000	46564000	25150000
AT1G78140.1	>AT1G78140.1 | Symbols: | S-adenosyl-L-methionine-dependent methyltransferases superfamily protein | chr1:29401937-29403878 REVERSE LENGTH=355	Reproducible	plastid	3615800	0	1882700	0	0	0	5312300	7064100	18264000	8329400	14522000	10376000	10560000	8014500	0	0	0	0	0	0	0	0	0	0	0	0	1212100	0	0	0	0	6004800	7800500	14776000	6666800	0	0	8425400	0	0	0	0	0	0	0	0
AT2G36530.1	>AT2G36530.1 | Symbols: LOS2, ENO2 | Enolase | chr2:15321081-15323786 REVERSE LENGTH=444	Reproducible	cytosol	3454800	24846000	71590000	84449000	48440000	29745000	7799000	12290000	18187000	21143000	35677000	19675000	34027000	44716000	39702000	48211000	36597000	60223000	32018000	40844000	11393000	4068300	23899000	21735000	60048000	0	17606000	41695000	24701000	32284000	1773800	2108100	2792500	17837000	8977700	30501000	16063000	33780000	21674000	48803000	50036000	39973000	47699000	52231000	52456000	18861000
AT4G34450.1	>AT4G34450.1 | Symbols: | coatomer gamma-2 subunit, putative / gamma-2 coat protein, putative / gamma-2 COP, putative | chr4:16471956-16476795 FORWARD LENGTH=886	Reproducible	cytosol	0	0	0	0	21344000	74796000	94394000	77471000	18178000	30796000	39663000	35231000	53640000	41915000	32392000	13396000	5865500	11370000	16595000	42359000	7619500	1429400	17619000	14395000	17912000	0	244970	0	0	6109300	67507000	103330000	40211000	15582000	19873000	38847000	23407000	42725000	51630000	50026000	50893000	54706000	39776000	25580000	32539000	9305300
AT1G29150.1	>AT1G29150.1 | Symbols: ATS9, RPN6 | non-ATPase subunit 9 | chr1:10181240-10182499 FORWARD LENGTH=419		cytosol,nucleus	598430	0	0	0	0	2233700	0	8693400	17903000	13176000	24297000	13191000	17793000	12775000	12729000	8570400	2097500	5417100	3842500	4911400	4483600	1721400	5074500	0	10499000	0	0	0	778370	3545200	654220	4215400	11124000	16148000	8612600	15524000	9409700	17947000	22882000	21825000	23591000	8670700	20558000	15035000	9941000	3861800
AT1G61520.2;AT1G61520.3;AT1G61520.1	>AT1G61520.2 | Symbols: LHCA3 | photosystem I light harvesting complex gene 3 | chr1:22700493-22701149 FORWARD LENGTH=218;>AT1G61520.3 | Symbols: LHCA3 | photosystem I light harvesting complex gene 3 | chr1:22700152-22701149 FORWARD LENGTH=273;>AT1G61520.1	Reproducible	plastid	6811500	7648700	5333000	5185300	3396700	4102100	8524200	14866000	17795000	29741000	71910000	75277000	195760000	345230000	452360000	731640000	393130000	370070000	441440000	555520000	194270000	76775000	230680000	171480000	490570000	6484000	5100500	940780	301260	1621400	541710	11273000	9021200	28729000	14420000	26462000	64442000	125340000	237070000	424890000	851080000	1191400000	1250300000	451910000	279010000	131140000
[truncated: 1,930 more rows]
[truncated: 8 more columns]

## Sheet: Raw peptide profiles
Raw peptide intensities from the sucrose gradient
			Bio1																									Bio2
[truncated: 19,579 more rows]
[truncated: 9 more columns]

## Sheet: Repro Suc. Gaussian
Centers of all reproducible peaks from the sucrose gradient analysis
	Bio 1				Bio 2
[truncated: 2,043 more rows]
