# Supplementary material for: Global Analysis of Membrane-associated Protein Oligomerization Using Protein Correlation Profiling
Source: Mol Cell Proteomics. 2017 Sep 8;16(11):1972–89. doi: 10.1074/mcp.RA117.000276 (PMC5672003; doi:10.1074/mcp.RA117.000276)
Supplement: Supplemental Data [file supp_RA117.000276_4895_0_supp_4975_44s40c.xlsx]

## Sheet: Sheet1
Supplemental Table 3. Membrane-assocaited proteins predicted to form a complex based off the Rapp calculation
		The Ratio of the Mapp of the monomer mass of the protein
Protein Groups	Protein description	Rapp B1	Rapp B2
AT1G01320.2;AT1G01320.1	>AT1G01320.2 | Symbols: | Tetratricopeptide repeat (TPR)-like superfamily protein | chr1:121582-130099 REVERSE LENGTH=1787;>AT1G01320.1 | Symbols: | Tetratricopeptide repeat (TPR)-like superfamily protein | chr1:121582-130099 REVERSE LENGTH=1797	4.40252	4.34149
AT1G01910.3	>AT1G01910.3 | Symbols: | P-loop containing nucleoside triphosphate hydrolases superfamily protein | chr1:313746-315831 REVERSE LENGTH=303	24.4755	24.1924
AT1G03090.2	>AT1G03090.2 | Symbols: MCCA | methylcrotonyl-CoA carboxylase alpha chain, mitochondrial / 3-methylcrotonyl-CoA carboxylase 1 (MCCA) | chr1:739715-743819 FORWARD LENGTH=734	6.69256	4.78728
AT1G03230.1;AT1G03220.1	>AT1G03230.1 | Symbols: | Eukaryotic aspartyl protease family protein | chr1:790110-791414 FORWARD LENGTH=434	15.7511	11.4254
AT1G03870.1	>AT1G03870.1 | Symbols: FLA9 | FASCICLIN-like arabinoogalactan 9 | chr1:982625-983368 REVERSE LENGTH=247	1.85104	2.03157
AT1G04690.1	>AT1G04690.1 | Symbols: KAB1, KV-BETA1 | potassium channel beta subunit 1 | chr1:1313662-1315420 FORWARD LENGTH=328	3.43431	2.36684
AT1G04850.1	>AT1G04850.1 | Symbols: | ubiquitin-associated (UBA)/TS-N domain-containing protein | chr1:1365311-1368706 REVERSE LENGTH=413	2.51106	2.57017
AT1G05320.3;AT1G05320.2;AT1G05320.1	>AT1G05320.3 | Symbols: | FUNCTIONS IN: molecular_function unknown; INVOLVED IN: biological_process unknown; LOCATED IN: cellular_component unknown; EXPRESSED IN: fruit, egg cell; CONTAINS InterPro DOMAIN/s: Prefoldin (InterPro:IPR009053); BEST Arabidopsi	3.04425	2.91939
AT1G06430.1	>AT1G06430.1 | Symbols: FTSH8 | FTSH protease 8 | chr1:1960214-1962525 REVERSE LENGTH=685	11.498	7.77803
AT1G07440.1;AT1G07440.2;AT2G29330.1;AT1G07450.1;AT2G29300.1;AT2G29300.2	>AT1G07440.1 | Symbols: | NAD(P)-binding Rossmann-fold superfamily protein | chr1:2286436-2287665 REVERSE LENGTH=266;>AT1G07440.2 | Symbols: | NAD(P)-binding Rossmann-fold superfamily protein | chr1:2286700-2287665 REVERSE LENGTH=207	2.15314	2.41876
AT1G08370.1	>AT1G08370.1 | Symbols: DCP1, ATDCP1 | decapping 1 | chr1:2638355-2640367 FORWARD LENGTH=367	2.12952	2.12952
AT1G08420.2;AT1G08420.1	>AT1G08420.2 | Symbols: BSL2 | BRI1 suppressor 1 (BSU1)-like 2 | chr1:2649959-2656564 FORWARD LENGTH=1013;>AT1G08420.1 | Symbols: BSL2 | BRI1 suppressor 1 (BSU1)-like 2 | chr1:2649959-2656564 FORWARD LENGTH=1018	2.68285	2.27434
AT1G09070.1	>AT1G09070.1 | Symbols: SRC2, (AT)SRC2 | soybean gene regulated by cold-2 | chr1:2927767-2928741 FORWARD LENGTH=324	10.0981	9.6839
AT1G09210.1	>AT1G09210.1 | Symbols: CRT1b, AtCRT1b | calreticulin 1b | chr1:2973217-2976655 REVERSE LENGTH=424	2.43008	1.71418
AT1G09640.1;AT1G09640.2	>AT1G09640.1 | Symbols: | Translation elongation factor EF1B, gamma chain | chr1:3120162-3122152 FORWARD LENGTH=414;>AT1G09640.2 | Symbols: | Translation elongation factor EF1B, gamma chain | chr1:3120162-3122152 FORWARD LENGTH=265	11.647	16.9788
AT1G09850.1	>AT1G09850.1 | Symbols: XBCP3 | xylem bark cysteine peptidase 3 | chr1:3201848-3203875 FORWARD LENGTH=437	15.0152	14.5003
AT1G11890.1	>AT1G11890.1 | Symbols: SEC22, ATSEC22 | Synaptobrevin family protein | chr1:4011509-4012835 FORWARD LENGTH=218	15.3101	16.6864
AT1G11910.1;AT1G62290.2;AT1G62290.1	>AT1G11910.1 | Symbols: APA1, ATAPA1 | aspartic proteinase A1 | chr1:4017119-4019874 REVERSE LENGTH=506	5.89543	6.65362
AT1G12250.2;AT1G12250.1	>AT1G12250.2 | Symbols: | Pentapeptide repeat-containing protein | chr1:4159623-4161269 FORWARD LENGTH=206;>AT1G12250.1 | Symbols: | Pentapeptide repeat-containing protein | chr1:4159287-4161269 FORWARD LENGTH=280	13.0142	15.9341
AT1G12410.1	>AT1G12410.1 | Symbols: CLPR2, NCLPP2, CLP2 | CLP protease proteolytic subunit 2 | chr1:4223099-4224954 FORWARD LENGTH=279	21.8226	21.5201
AT1G13020.1	>AT1G13020.1 | Symbols: EIF4B2 | eukaryotic initiation factor 4B2 | chr1:4440927-4443520 REVERSE LENGTH=549	5.60696	8.92925
AT1G13060.1;AT1G13060.2;AT3G26340.1	>AT1G13060.1 | Symbols: PBE1 | 20S proteasome beta subunit E1 | chr1:4452641-4454663 FORWARD LENGTH=274;>AT1G13060.2 | Symbols: PBE1 | 20S proteasome beta subunit E1 | chr1:4452641-4454663 FORWARD LENGTH=298	14.348	19.6426
AT1G13090.1;AT1G13100.1;AT5G25140.1;AT5G25130.1	>AT1G13090.1 | Symbols: CYP71B28 | cytochrome P450, family 71, subfamily B, polypeptide 28 | chr1:4461846-4463400 FORWARD LENGTH=490	10.8487	10.2119
AT1G14410.1	>AT1G14410.1 | Symbols: ATWHY1, PTAC1, WHY1 | ssDNA-binding transcriptional regulator | chr1:4929352-4930810 REVERSE LENGTH=263	3.04616	2.14876
AT1G15290.1	>AT1G15290.1 | Symbols: | Tetratricopeptide repeat (TPR)-like superfamily protein | chr1:5257327-5264814 REVERSE LENGTH=1608	2.31415	2.11341
AT1G16210.1	>AT1G16210.1 | Symbols: | unknown protein; CONTAINS InterPro DOMAIN/s: Protein of unknown function DUF1014 (InterPro:IPR010422); Has 16107 Blast hits to 8386 proteins in 1107 species: Archae - 26; Bacteria - 3370; Metazoa - 4013; Fungi - 1516; Plants - 52	2.4958	2.55455
AT1G16920.1	>AT1G16920.1 | Symbols: RAB11, ATRABA1B, RABA1b | RAB GTPase homolog A1B | chr1:5787489-5789147 REVERSE LENGTH=216	32.9054	33.5236
AT1G17490.1	>AT1G17490.1 | Symbols: | unknown protein; BEST Arabidopsis thaliana protein match is: unknown protein (TAIR:AT1G72690.1); Has 57 Blast hits to 45 proteins in 9 species: Archae - 0; Bacteria - 0; Metazoa - 0; Fungi - 0; Plants - 57; Viruses - 0; Other Euk	2.74903	2.81374
AT1G17880.1	>AT1G17880.1 | Symbols: BTF3, ATBTF3 | basic transcription factor 3 | chr1:6152572-6153425 REVERSE LENGTH=165	4.81889	4.39065
AT1G20200.1;AT1G75990.1	>AT1G20200.1 | Symbols: EMB2719, HAP15 | PAM domain (PCI/PINT associated module) protein | chr1:7001409-7004154 REVERSE LENGTH=488;>AT1G75990.1 | Symbols: | PAM domain (PCI/PINT associated module) protein | chr1:28524623-28526718 REVERSE LENGTH=487	2.10541	1.59252
AT1G20330.1	>AT1G20330.1 | Symbols: SMT2, CVP1, FRL1 | sterol methyltransferase 2 | chr1:7038968-7040053 REVERSE LENGTH=361	19.135	19.135
AT1G20440.1	>AT1G20440.1 | Symbols: COR47, RD17, AtCOR47 | cold-regulated 47 | chr1:7084722-7085664 REVERSE LENGTH=265	4.39724	5.05599
AT1G20693.2;AT1G20693.3;AT1G20693.1;AT1G20696.3;AT1G20696.1;AT1G20696.2	>AT1G20693.2 | Symbols: HMGB2, HMG BETA 1, NFD2, NFD02 | high mobility group B2 | chr1:7177282-7178487 FORWARD LENGTH=142;>AT1G20693.3 | Symbols: HMGB2, HMG BETA 1, NFD2, NFD02 | high mobility group B2 | chr1:7177282-7178487 FORWARD LENGTH=143;>AT1G20693.1	1.75899	2.16872
AT1G20760.1	>AT1G20760.1 | Symbols: | Calcium-binding EF hand family protein | chr1:7209515-7214773 FORWARD LENGTH=1019	3.75177	3.19533
AT1G20950.1	>AT1G20950.1 | Symbols: | Phosphofructokinase family protein | chr1:7297467-7301336 REVERSE LENGTH=614	12.8348	11.7761
AT1G21080.1;AT1G21080.3;AT1G21080.2	>AT1G21080.1 | Symbols: | DNAJ heat shock N-terminal domain-containing protein | chr1:7378822-7382275 REVERSE LENGTH=391;>AT1G21080.3 | Symbols: | DNAJ heat shock N-terminal domain-containing protein | chr1:7378822-7382275 REVERSE LENGTH=400;>AT1G21080.2	12.1729	13.5796
AT1G21880.2;AT1G21880.1	>AT1G21880.2 | Symbols: LYM1 | lysm domain GPI-anchored protein 1 precursor | chr1:7680689-7682526 FORWARD LENGTH=416;>AT1G21880.1 | Symbols: LYM1 | lysm domain GPI-anchored protein 1 precursor | chr1:7680689-7682048 FORWARD LENGTH=316	18.8199	16.1785
AT1G22275.1;AT1G22260.1	>AT1G22275.1 | Symbols: ZYP1b, ZYP1 | Myosin heavy chain-related protein | chr1:7867245-7872066 FORWARD LENGTH=856;>AT1G22260.1 | Symbols: ZYP1a, ZYP1 | Myosin heavy chain-related protein | chr1:7860160-7865142 REVERSE LENGTH=871	2.26708	2.97637
AT1G22300.2;AT1G22300.1;AT1G22300.3;AT1G22290.1;AT1G22290.2	>AT1G22300.2 | Symbols: GRF10, GF14 EPSILON | general regulatory factor 10 | chr1:7879244-7881103 REVERSE LENGTH=254;>AT1G22300.1 | Symbols: GRF10, 14-3-3EPSILON, GF14 EPSILON | general regulatory factor 10 | chr1:7879146-7881103 REVERSE LENGTH=254;>AT1G22	2.01485	2.01485
AT1G22450.1;AT5G57815.1;AT4G28060.1	>AT1G22450.1 | Symbols: COX6B, ATCOX6B2 | cytochrome C oxidase 6B | chr1:7925447-7926918 FORWARD LENGTH=191	3.30934	3.46697
AT1G22510.1;AT1G22510.2	>AT1G22510.1 | Symbols: | RING/U-box protein with domain of unknown function (DUF 1232) | chr1:7951003-7952597 REVERSE LENGTH=185;>AT1G22510.2 | Symbols: | RING/U-box protein with domain of unknown function (DUF 1232) | chr1:7951003-7952593 REVERSE LENGT	32.3948	43.6326
AT1G22700.3;AT1G22700.2;AT1G22700.1	>AT1G22700.3 | Symbols: | Tetratricopeptide repeat (TPR)-like superfamily protein | chr1:8028323-8029289 REVERSE LENGTH=211;>AT1G22700.2 | Symbols: | Tetratricopeptide repeat (TPR)-like superfamily protein | chr1:8028323-8029878 REVERSE LENGTH=296;>AT1G2	30.1741	30.1741
AT1G22740.1	>AT1G22740.1 | Symbols: RAB7, ATRABG3B, RAB75, RABG3B | RAB GTPase homolog G3B | chr1:8049247-8050494 FORWARD LENGTH=203	35.0942	38.2492
AT1G23100.1	>AT1G23100.1 | Symbols: | GroES-like family protein | chr1:8195867-8196336 FORWARD LENGTH=97	2.03032	1.64674
AT1G24180.1	>AT1G24180.1 | Symbols: IAR4 | Thiamin diphosphate-binding fold (THDP-binding) superfamily protein | chr1:8560777-8563382 REVERSE LENGTH=393	2.63692	1.94868
AT1G24360.1	>AT1G24360.1 | Symbols: | NAD(P)-binding Rossmann-fold superfamily protein | chr1:8640820-8643283 FORWARD LENGTH=319	1.94982	2.34871
AT1G26450.1;AT1G69295.1	>AT1G26450.1 | Symbols: | Carbohydrate-binding X8 domain superfamily protein | chr1:9149003-9150063 REVERSE LENGTH=197;>AT1G69295.1 | Symbols: PDCB4 | plasmodesmata callose-binding protein 4 | chr1:26050492-26051843 REVERSE LENGTH=222	2.19792	2.04974
AT1G26550.1	>AT1G26550.1 | Symbols: | FKBP-like peptidyl-prolyl cis-trans isomerase family protein | chr1:9171800-9172716 FORWARD LENGTH=142	2.04308	1.58175
AT1G26880.1;AT1G26880.2	>AT1G26880.1 | Symbols: | Ribosomal protein L34e superfamily protein | chr1:9315640-9316681 REVERSE LENGTH=120;>AT1G26880.2 | Symbols: | Ribosomal protein L34e superfamily protein | chr1:9315798-9316681 REVERSE LENGTH=96	3.9623	3.28937
AT1G27390.1	>AT1G27390.1 | Symbols: TOM20-2 | translocase outer membrane 20-2 | chr1:9513469-9514912 REVERSE LENGTH=210	24.5721	15.5016
AT1G27950.1	>AT1G27950.1 | Symbols: LTPG1 | glycosylphosphatidylinositol-anchored lipid protein transfer 1 | chr1:9740740-9741991 FORWARD LENGTH=193	37.5659	25.7094
AT1G28380.1	>AT1G28380.1 | Symbols: NSL1 | MAC/Perforin domain-containing protein | chr1:9963696-9966060 FORWARD LENGTH=612	12.3233	10.5691
AT1G29370.1;AT1G29350.1	>AT1G29370.1 | Symbols: | Kinase-related protein of unknown function (DUF1296) | chr1:10278080-10283024 REVERSE LENGTH=831;>AT1G29350.1 | Symbols: | Kinase-related protein of unknown function (DUF1296) | chr1:10268761-10273613 REVERSE LENGTH=831	2.39081	2.36867
AT1G29470.2;AT1G29470.1;AT2G34300.2;AT2G34300.1	>AT1G29470.2 | Symbols: | S-adenosyl-L-methionine-dependent methyltransferases superfamily protein | chr1:10310424-10313369 REVERSE LENGTH=770;>AT1G29470.1 | Symbols: | S-adenosyl-L-methionine-dependent methyltransferases superfamily protein | chr1:10310	6.31955	6.13127
AT1G29530.1	>AT1G29530.1 | Symbols: | unknown protein; BEST Arabidopsis thaliana protein match is: unknown protein (TAIR:AT2G34310.3); Has 84 Blast hits to 78 proteins in 24 species: Archae - 2; Bacteria - 4; Metazoa - 9; Fungi - 8; Plants - 55; Viruses - 0; Other Eu	35.9285	35.5129
AT1G29930.1;AT1G29920.1;AT1G29910.1;AT2G34420.1;AT2G34430.1	>AT1G29930.1 | Symbols: CAB1, AB140, CAB140, LHCB1.3 | chlorophyll A/B binding protein 1 | chr1:10478071-10478874 FORWARD LENGTH=267;>AT1G29920.1 | Symbols: CAB2, AB165, LHCB1.1 | chlorophyll A/B-binding protein 2 | chr1:10475089-10475892 REVERSE LENGTH=26	19.6048	22.647
AT1G30230.1;AT1G30230.2	>AT1G30230.1 | Symbols: | Glutathione S-transferase, C-terminal-like;Translation elongation factor EF1B/ribosomal protein S6 | chr1:10639286-10640515 FORWARD LENGTH=231;>AT1G30230.2 | Symbols: | Glutathione S-transferase, C-terminal-like;Translation elo	2.85662	2.42729
AT1G31440.1	>AT1G31440.1 | Symbols: | SH3 domain-containing protein | chr1:11256150-11258479 REVERSE LENGTH=439	4.7856	4.01933
AT1G32990.1	>AT1G32990.1 | Symbols: PRPL11 | plastid ribosomal protein l11 | chr1:11955827-11957139 FORWARD LENGTH=222	2.57473	3.03013
AT1G33040.1	>AT1G33040.1 | Symbols: NACA5 | nascent polypeptide-associated complex subunit alpha-like protein 5 | chr1:11966547-11967696 FORWARD LENGTH=209	3.6237	3.30168
AT1G33170.1;AT4G10440.1	>AT1G33170.1 | Symbols: | S-adenosyl-L-methionine-dependent methyltransferases superfamily protein | chr1:12027262-12030397 FORWARD LENGTH=639;>AT4G10440.1 | Symbols: | S-adenosyl-L-methionine-dependent methyltransferases superfamily protein | chr4:64597	8.90332	12.3889
AT1G34220.2;AT1G34220.1	>AT1G34220.2 | Symbols: | Regulator of Vps4 activity in the MVB pathway protein | chr1:12463102-12465911 REVERSE LENGTH=619;>AT1G34220.1 | Symbols: | Regulator of Vps4 activity in the MVB pathway protein | chr1:12463102-12465911 REVERSE LENGTH=649	2.85111	3.14378
AT1G35160.1;AT1G35160.2	>AT1G35160.1 | Symbols: GRF4, 14-3-3PHI, GF14 PHI | GF14 protein phi chain | chr1:12867264-12868514 FORWARD LENGTH=267;>AT1G35160.2 | Symbols: GF14 PHI | GF14 protein phi chain | chr1:12867264-12868514 FORWARD LENGTH=295	2.02036	1.97389
AT1G35680.1	>AT1G35680.1 | Symbols: | Ribosomal protein L21 | chr1:13208777-13210246 FORWARD LENGTH=220	2.42238	2.36667
AT1G42970.1	>AT1G42970.1 | Symbols: GAPB | glyceraldehyde-3-phosphate dehydrogenase B subunit | chr1:16127552-16129584 FORWARD LENGTH=447	13.9288	10.4623
AT1G43890.3;AT1G43890.2;AT1G43890.1;AT5G03530.1	>AT1G43890.3 | Symbols: ATRAB18, ATRABC1, RAB18-1, RABC1, ATRAB-C1, RAB18 | RAB GTPASE HOMOLOG B18 | chr1:16646934-16648395 FORWARD LENGTH=212;>AT1G43890.2 | Symbols: ATRAB18, ATRABC1, RAB18-1, RABC1, ATRAB-C1, RAB18 | RAB GTPASE HOMOLOG B18 | chr1:1664693	25.4669	23.312
AT1G44575.1;AT1G44575.2	>AT1G44575.1 | Symbols: NPQ4, PSBS | Chlorophyll A-B binding family protein | chr1:16871768-16873194 FORWARD LENGTH=265;>AT1G44575.2 | Symbols: NPQ4, PSBS | Chlorophyll A-B binding family protein | chr1:16871768-16872548 FORWARD LENGTH=205	28.2211	26.6884
AT1G45201.2;AT1G45201.1	>AT1G45201.2 | Symbols: ATTLL1, TLL1 | triacylglycerol lipase-like 1 | chr1:17123889-17127497 FORWARD LENGTH=387;>AT1G45201.1 | Symbols: ATTLL1, TLL1 | triacylglycerol lipase-like 1 | chr1:17123889-17128462 FORWARD LENGTH=479	19.5259	19.3901
AT1G47128.1	>AT1G47128.1 | Symbols: RD21, RD21A | Granulin repeat cysteine protease family protein | chr1:17283139-17285609 REVERSE LENGTH=462	3.95761	4.53993
AT1G47200.1;AT5G43070.1	>AT1G47200.1 | Symbols: WPP2 | WPP domain protein 2 | chr1:17298181-17298723 REVERSE LENGTH=180	2.58585	2.70902
AT1G47550.1;AT1G47560.1;AT1G47550.2	>AT1G47550.1 | Symbols: SEC3A | exocyst complex component sec3A | chr1:17457171-17463896 FORWARD LENGTH=887;>AT1G47560.1 | Symbols: SEC3B | exocyst complex component sec3B | chr1:17466751-17473190 FORWARD LENGTH=887;>AT1G47550.2 | Symbols: SEC3A | exocyst	6.74326	4.50884
AT1G48210.2;AT1G48210.1	>AT1G48210.2 | Symbols: | Protein kinase superfamily protein | chr1:17799551-17801798 FORWARD LENGTH=363;>AT1G48210.1 | Symbols: | Protein kinase superfamily protein | chr1:17799551-17801798 FORWARD LENGTH=363	22.1685	22.9024
AT1G48920.1	>AT1G48920.1 | Symbols: ATNUC-L1, PARL1, NUC-L1 | nucleolin like 1 | chr1:18098186-18101422 FORWARD LENGTH=557	2.28939	1.81416
AT1G49300.2;AT1G49300.1	>AT1G49300.2 | Symbols: ATRAB7, ATRABG3E, RABG3E | RAB GTPase homolog G3E | chr1:18234842-18236968 FORWARD LENGTH=206;>AT1G49300.1 | Symbols: ATRAB7, ATRABG3E, RABG3E | RAB GTPase homolog G3E | chr1:18234842-18236968 FORWARD LENGTH=206	25.0069	28.0267
AT1G49750.1	>AT1G49750.1 | Symbols: | Leucine-rich repeat (LRR) family protein | chr1:18411177-18412779 REVERSE LENGTH=494	2.15088	2.00587
AT1G50250.1	>AT1G50250.1 | Symbols: FTSH1 | FTSH protease 1 | chr1:18614398-18616930 REVERSE LENGTH=716	9.03925	11.2752
AT1G50430.2;AT1G50430.1	>AT1G50430.2 | Symbols: DWF5, PA, LE, ST7R, 7RED | Ergosterol biosynthesis ERG4/ERG24 family | chr1:18682175-18685555 REVERSE LENGTH=431;>AT1G50430.1 | Symbols: DWF5, PA, LE, ST7R, 7RED | Ergosterol biosynthesis ERG4/ERG24 family | chr1:18682175-18685555 R	13.3433	8.3787
AT1G51650.1	>AT1G51650.1 | Symbols: | ATP synthase epsilon chain, mitochondrial | chr1:19152680-19153641 FORWARD LENGTH=70	40.7289	51.2786
AT1G52280.1	>AT1G52280.1 | Symbols: AtRABG3d, RABG3d | RAB GTPase homolog G3D | chr1:19468150-19469449 REVERSE LENGTH=206	25.7352	17.4902
AT1G53645.1	>AT1G53645.1 | Symbols: | hydroxyproline-rich glycoprotein family protein | chr1:20026434-20028587 REVERSE LENGTH=523	3.12536	1.96251
AT1G53730.1;AT1G53730.2	>AT1G53730.1 | Symbols: SRF6 | STRUBBELIG-receptor family 6 | chr1:20061771-20065475 FORWARD LENGTH=719;>AT1G53730.2 | Symbols: SRF6 | STRUBBELIG-receptor family 6 | chr1:20061771-20065475 FORWARD LENGTH=720	6.73677	5.87268
AT1G53850.2;AT1G53850.1;AT3G14290.1	>AT1G53850.2 | Symbols: PAE1 | 20S proteasome alpha subunit E1 | chr1:20104131-20105792 REVERSE LENGTH=237;>AT1G53850.1 | Symbols: PAE1, ATPAE1 | 20S proteasome alpha subunit E1 | chr1:20104131-20105792 REVERSE LENGTH=237;>AT3G14290.1 | Symbols: PAE2 | 20S	18.6879	17.7555
AT1G54010.1	>AT1G54010.1 | Symbols: | GDSL-like Lipase/Acylhydrolase superfamily protein | chr1:20158854-20160747 REVERSE LENGTH=386	15.2088	16.6922
AT1G54220.2;AT1G54220.1	>AT1G54220.2 | Symbols: | Dihydrolipoamide acetyltransferase, long form protein | chr1:20246460-20250208 REVERSE LENGTH=539;>AT1G54220.1 | Symbols: | Dihydrolipoamide acetyltransferase, long form protein | chr1:20246460-20250208 REVERSE LENGTH=539	5.02914	4.86797
AT1G54500.1	>AT1G54500.1 | Symbols: | Rubredoxin-like superfamily protein | chr1:20357084-20357671 REVERSE LENGTH=195	16.6122	19.505
AT1G54780.1	>AT1G54780.1 | Symbols: TLP18.3 | thylakoid lumen 18.3 kDa protein | chr1:20439533-20440953 FORWARD LENGTH=285	2.00522	2.2526
AT1G55160.2;AT1G55160.1;AT1G55160.3	>AT1G55160.2 | Symbols: | unknown protein; FUNCTIONS IN: molecular_function unknown; INVOLVED IN: biological_process unknown; LOCATED IN: mitochondrion, plastid; EXPRESSED IN: 22 plant structures; EXPRESSED DURING: 13 growth stages; BEST Arabidopsis thali	56.2457	49.7205
AT1G55260.2;AT1G55260.1	>AT1G55260.2 | Symbols: | Bifunctional inhibitor/lipid-transfer protein/seed storage 2S albumin superfamily protein | chr1:20614663-20616158 FORWARD LENGTH=224;>AT1G55260.1 | Symbols: | Bifunctional inhibitor/lipid-transfer protein/seed storage 2S albumi	28.7669	24.1607
AT1G55490.2;AT1G55490.1;AT5G56500.2;AT5G56500.1	>AT1G55490.2 | Symbols: CPN60B, LEN1 | chaperonin 60 beta | chr1:20715717-20718673 REVERSE LENGTH=600;>AT1G55490.1 | Symbols: CPN60B, LEN1 | chaperonin 60 beta | chr1:20715717-20718673 REVERSE LENGTH=600;>AT5G56500.2 | Symbols: | TCP-1/cpn60 chaperonin fa	7.617	7.37289
AT1G55670.1	>AT1G55670.1 | Symbols: PSAG | photosystem I subunit G | chr1:20802874-20803356 REVERSE LENGTH=160	51.7281	41.1816
AT1G55900.2;AT1G55900.1	>AT1G55900.2 | Symbols: TIM50 | Haloacid dehalogenase-like hydrolase (HAD) superfamily protein | chr1:20903163-20905420 FORWARD LENGTH=370;>AT1G55900.1 | Symbols: TIM50, emb1860 | Haloacid dehalogenase-like hydrolase (HAD) superfamily protein | chr1:209031	18.306	14.4388
AT1G56340.2;AT1G56340.1	>AT1G56340.2 | Symbols: CRT1, CRT1a, AtCRT1a | calreticulin 1a | chr1:21090022-21092630 REVERSE LENGTH=424;>AT1G56340.1 | Symbols: CRT1, CRT1a, AtCRT1a | calreticulin 1a | chr1:21090059-21092630 REVERSE LENGTH=425	2.43738	1.67978
AT1G56450.1	>AT1G56450.1 | Symbols: PBG1 | 20S proteasome beta subunit G1 | chr1:21141970-21144186 FORWARD LENGTH=246	16.6613	17.6181
AT1G58270.1	>AT1G58270.1 | Symbols: ZW9 | TRAF-like family protein | chr1:21612394-21614089 REVERSE LENGTH=396	4.42702	4.78031
AT1G59710.1	>AT1G59710.1 | Symbols: | Protein of unknown function (DUF569) | chr1:21938623-21939673 FORWARD LENGTH=300	2.04087	2.23992
AT1G60780.1	>AT1G60780.1 | Symbols: HAP13 | Clathrin adaptor complexes medium subunit family protein | chr1:22369289-22371885 REVERSE LENGTH=428	2.5592	2.27815
AT1G60940.2;AT1G60940.1;AT1G10940.1;AT1G10940.2;AT4G33950.2;AT2G23030.1;AT5G08590.1;AT5G63650.1;AT5G66880.1;AT4G33950.1;AT3G50500.1;AT3G50500.2	>AT1G60940.2 | Symbols: SNRK2-10, SNRK2.10, SRK2B | SNF1-related protein kinase 2.10 | chr1:22439398-22441896 REVERSE LENGTH=361;>AT1G60940.1 | Symbols: SNRK2-10, SNRK2.10, SRK2B | SNF1-related protein kinase 2.10 | chr1:22439398-22441896 REVERSE LENGTH=36	7.41932	8.67089
AT1G61690.1	>AT1G61690.1 | Symbols: | phosphoinositide binding | chr1:22782825-22786782 REVERSE LENGTH=1171	2.14657	1.74103
AT1G62430.1	>AT1G62430.1 | Symbols: ATCDS1, CDS1 | CDP-diacylglycerol synthase 1 | chr1:23106274-23108923 REVERSE LENGTH=421	11.7005	9.27175
AT1G62630.1;AT1G63360.1	>AT1G62630.1 | Symbols: | Disease resistance protein (CC-NBS-LRR class) family | chr1:23185912-23188593 FORWARD LENGTH=893	8.39501	5.5872
AT1G64330.1	>AT1G64330.1 | Symbols: | myosin heavy chain-related | chr1:23872172-23873970 FORWARD LENGTH=555	8.74596	12.3986
AT1G64500.1	>AT1G64500.1 | Symbols: | Glutaredoxin family protein | chr1:23953270-23954376 FORWARD LENGTH=368	16.7595	16.336
AT1G64760.2;AT1G64760.1	>AT1G64760.2 | Symbols: | O-Glycosyl hydrolases family 17 protein | chr1:24054220-24056194 REVERSE LENGTH=481;>AT1G64760.1 | Symbols: | O-Glycosyl hydrolases family 17 protein | chr1:24054220-24056194 REVERSE LENGTH=481	11.759	12.4632
AT1G64970.1	>AT1G64970.1 | Symbols: G-TMT, TMT1, VTE4 | gamma-tocopherol methyltransferase | chr1:24134337-24135993 REVERSE LENGTH=348	18.0121	16.9943
AT1G65260.1	>AT1G65260.1 | Symbols: PTAC4, VIPP1 | plastid transcriptionally active 4 | chr1:24236329-24240428 FORWARD LENGTH=330	2.43228	1.79745
AT1G65540.1	>AT1G65540.1 | Symbols: | LETM1-like protein | chr1:24362382-24366011 REVERSE LENGTH=736	9.21992	10.5519
AT1G65820.1;AT1G65820.3;AT1G65820.2	>AT1G65820.1 | Symbols: | microsomal glutathione s-transferase, putative | chr1:24485213-24486682 FORWARD LENGTH=146;>AT1G65820.3 | Symbols: | microsomal glutathione s-transferase, putative | chr1:24485213-24486682 FORWARD LENGTH=194;>AT1G65820.2 | Symbo	42.0277	43.9272
AT1G66070.2;AT1G66070.1	>AT1G66070.2 | Symbols: | Translation initiation factor eIF3 subunit | chr1:24596194-24597520 REVERSE LENGTH=226;>AT1G66070.1 | Symbols: | Translation initiation factor eIF3 subunit | chr1:24596194-24597520 REVERSE LENGTH=226	2.81462	2.08
AT1G66200.1;AT1G66200.3;AT1G66200.2	>AT1G66200.1 | Symbols: ATGSR2, GSR2, GLN1;2 | glutamine synthase clone F11 | chr1:24655520-24657520 REVERSE LENGTH=356;>AT1G66200.3 | Symbols: GSR2, GLN1;2 | glutamine synthase clone F11 | chr1:24655520-24657520 REVERSE LENGTH=365;>AT1G66200.2 | Symbols:	6.24046	6.18265
AT1G66240.1;AT1G66240.2	>AT1G66240.1 | Symbols: ATX1, ATATX1 | homolog of anti-oxidant 1 | chr1:24686445-24687327 REVERSE LENGTH=106;>AT1G66240.2 | Symbols: ATX1, ATATX1 | homolog of anti-oxidant 1 | chr1:24686445-24686832 REVERSE LENGTH=66	70.2857	78.7732
AT1G67090.1;AT1G67090.2	>AT1G67090.1 | Symbols: RBCS1A | ribulose bisphosphate carboxylase small chain 1A | chr1:25048465-25049249 REVERSE LENGTH=180	16.9984	15.0614
AT1G67490.2;AT1G67490.1	>AT1G67490.2 | Symbols: GCS1, KNF | glucosidase 1 | chr1:25280633-25286581 REVERSE LENGTH=768;>AT1G67490.1 | Symbols: GCS1, KNF | glucosidase 1 | chr1:25280633-25286581 REVERSE LENGTH=852	7.9657	7.49812
AT1G69250.2;AT1G69250.1	>AT1G69250.2 | Symbols: | Nuclear transport factor 2 (NTF2) family protein with RNA binding (RRM-RBD-RNP motifs) domain | chr1:26033163-26035007 FORWARD LENGTH=389;>AT1G69250.1 | Symbols: | Nuclear transport factor 2 (NTF2) family protein with RNA bindin	4.05002	4.32264
AT1G71310.2;AT1G71310.1;AT1G71310.3	>AT1G71310.2 | Symbols: | cobalt ion binding | chr1:26878717-26879844 REVERSE LENGTH=176;>AT1G71310.1 | Symbols: | cobalt ion binding | chr1:26878717-26879844 REVERSE LENGTH=176	5.73303	4.33643
AT1G72170.1	>AT1G72170.1 | Symbols: | Domain of unknown function (DUF543) | chr1:27156403-27157516 FORWARD LENGTH=102	66.8226	65.1341
AT1G72610.1	>AT1G72610.1 | Symbols: GLP1, ATGER1, GER1 | germin-like protein 1 | chr1:27339302-27339928 REVERSE LENGTH=208	2.29499	2.76449
AT1G73230.1	>AT1G73230.1 | Symbols: | Nascent polypeptide-associated complex NAC | chr1:27540506-27541364 REVERSE LENGTH=165	6.20431	4.6929
AT1G73990.1	>AT1G73990.1 | Symbols: SPPA, SPPA1 | signal peptide peptidase | chr1:27824465-27828807 FORWARD LENGTH=677	9.56769	9.56769
AT1G74020.1;AT1G74010.1	>AT1G74020.1 | Symbols: SS2 | strictosidine synthase 2 | chr1:27835289-27837277 REVERSE LENGTH=335	13.7072	19.118
AT1G74970.1	>AT1G74970.1 | Symbols: RPS9, TWN3 | ribosomal protein S9 | chr1:28157761-28159202 REVERSE LENGTH=208	2.24309	2.29589
AT1G75100.1	>AT1G75100.1 | Symbols: JAC1 | J-domain protein required for chloroplast accumulation response 1 | chr1:28191108-28193769 REVERSE LENGTH=651	2.01508	1.38874
AT1G76030.1;AT1G20260.1	>AT1G76030.1 | Symbols: | ATPase, V1 complex, subunit B protein | chr1:28534134-28536916 FORWARD LENGTH=486;>AT1G20260.1 | Symbols: | ATPase, V1 complex, subunit B protein | chr1:7016971-7020290 FORWARD LENGTH=487	6.32164	7.94058
AT1G76040.1;AT1G76040.2	>AT1G76040.1 | Symbols: CPK29 | calcium-dependent protein kinase 29 | chr1:28538906-28540448 FORWARD LENGTH=323;>AT1G76040.2 | Symbols: CPK29 | calcium-dependent protein kinase 29 | chr1:28537743-28540448 FORWARD LENGTH=561	3.37674	2.43801
AT1G76180.2;AT1G76180.1	>AT1G76180.2 | Symbols: ERD14 | Dehydrin family protein | chr1:28587013-28587657 REVERSE LENGTH=185;>AT1G76180.1 | Symbols: ERD14 | Dehydrin family protein | chr1:28587013-28587657 REVERSE LENGTH=185	3.87999	3.79076
AT1G76390.2;AT1G76390.1	>AT1G76390.2 | Symbols: | ARM repeat superfamily protein | chr1:28655914-28658531 FORWARD LENGTH=811;>AT1G76390.1 | Symbols: | ARM repeat superfamily protein | chr1:28655914-28658531 FORWARD LENGTH=811	5.35376	4.01203
AT1G76860.1;AT1G21190.1	>AT1G76860.1 | Symbols: | Small nuclear ribonucleoprotein family protein | chr1:28854594-28855637 REVERSE LENGTH=98;>AT1G21190.1 | Symbols: | Small nuclear ribonucleoprotein family protein | chr1:7419989-7420856 REVERSE LENGTH=97	5.53239	6.51094
AT1G77140.1	>AT1G77140.1 | Symbols: VPS45, ATVPS45 | vacuolar protein sorting 45 | chr1:28984163-28987681 FORWARD LENGTH=569	8.15692	10.3176
AT1G78300.1	>AT1G78300.1 | Symbols: GRF2, 14-3-3OMEGA, GF14 OMEGA | general regulatory factor 2 | chr1:29461883-29463052 FORWARD LENGTH=259	2.19157	2.40532
AT1G78630.1	>AT1G78630.1 | Symbols: emb1473 | Ribosomal protein L13 family protein | chr1:29575997-29577406 FORWARD LENGTH=241	1.60636	2.1737
AT1G79210.3;AT1G79210.2;AT1G79210.1;AT1G16470.2;AT1G16470.1	>AT1G79210.3 | Symbols: | N-terminal nucleophile aminohydrolases (Ntn hydrolases) superfamily protein | chr1:29796286-29798240 REVERSE LENGTH=235;>AT1G79210.2 | Symbols: | N-terminal nucleophile aminohydrolases (Ntn hydrolases) superfamily protein | chr1	18.1971	18.0705
AT1G79340.1	>AT1G79340.1 | Symbols: AtMC4, MC4 | metacaspase 4 | chr1:29842849-29844368 FORWARD LENGTH=418	12.4885	14.6632
AT1G80300.1	>AT1G80300.1 | Symbols: NTT1, ATNTT1 | nucleotide transporter 1 | chr1:30191954-30194280 FORWARD LENGTH=624	10.7432	12.2097
AT1G80660.2;AT1G80660.1	>AT1G80660.2 | Symbols: HA9 | H(+)-ATPase 9 | chr1:30316227-30319948 REVERSE LENGTH=945;>AT1G80660.1 | Symbols: AHA9, HA9 | H(+)-ATPase 9 | chr1:30316227-30319948 REVERSE LENGTH=954	5.46808	5.46808
AT2G01410.1	>AT2G01410.1 | Symbols: | NHL domain-containing protein | chr2:175209-176372 REVERSE LENGTH=387	21.0754	16.7006
AT2G01600.1;AT5G57200.1;AT4G25940.1;AT1G14910.1	>AT2G01600.1 | Symbols: | ENTH/ANTH/VHS superfamily protein | chr2:268975-272356 FORWARD LENGTH=571;>AT5G57200.1 | Symbols: | ENTH/ANTH/VHS superfamily protein | chr5:23177696-23180601 FORWARD LENGTH=591;>AT4G25940.1 | Symbols: | ENTH/ANTH/VHS superfami	10.5551	14.2498
AT2G01630.1;AT2G01630.2	>AT2G01630.1 | Symbols: | O-Glycosyl hydrolases family 17 protein | chr2:279541-281955 REVERSE LENGTH=501;>AT2G01630.2 | Symbols: | O-Glycosyl hydrolases family 17 protein | chr2:279564-281955 REVERSE LENGTH=391	12.0964	10.4715
AT2G01650.1	>AT2G01650.1 | Symbols: PUX2 | plant UBX domain-containing protein 2 | chr2:284851-286394 REVERSE LENGTH=458	2.18754	1.47293
AT2G02510.1;AT1G14450.1	>AT2G02510.1 | Symbols: | NADH dehydrogenase (ubiquinone)s | chr2:673338-673556 FORWARD LENGTH=72;>AT1G14450.1 | Symbols: | NADH dehydrogenase (ubiquinone)s | chr1:4947337-4947558 REVERSE LENGTH=73	41.314	53.4879
AT2G03440.1	>AT2G03440.1 | Symbols: NRP1, ATNRP1 | nodulin-related protein 1 | chr2:1039409-1039972 REVERSE LENGTH=187	2.23574	2.39737
AT2G03640.1;AT2G03640.2;AT2G03640.4;AT2G03640.3	>AT2G03640.1 | Symbols: | Nuclear transport factor 2 (NTF2) family protein with RNA binding (RRM-RBD-RNP motifs) domain | chr2:1104525-1106418 REVERSE LENGTH=422;>AT2G03640.2 | Symbols: | Nuclear transport factor 2 (NTF2) family protein with RNA binding	4.6776	4.09665
AT2G04780.2;AT2G04780.1	>AT2G04780.2 | Symbols: FLA7 | FASCICLIN-like arabinoogalactan 7 | chr2:1677488-1678252 FORWARD LENGTH=254;>AT2G04780.1 | Symbols: FLA7 | FASCICLIN-like arabinoogalactan 7 | chr2:1677488-1678252 FORWARD LENGTH=254	5.01227	5.50113
AT2G04880.2;AT2G04880.1	>AT2G04880.2 | Symbols: ZAP1, ATWRKY1, WRKY1 | zinc-dependent activator protein-1 | chr2:1718557-1720219 FORWARD LENGTH=463;>AT2G04880.1 | Symbols: ZAP1, ATWRKY1, WRKY1 | zinc-dependent activator protein-1 | chr2:1718557-1720219 FORWARD LENGTH=487	2.56712	3.02119
AT2G05100.1;AT2G05070.1;AT3G27690.1	>AT2G05100.1 | Symbols: LHCB2.1, LHCB2 | photosystem II light harvesting complex gene 2.1 | chr2:1823449-1824331 REVERSE LENGTH=265;>AT2G05070.1 | Symbols: LHCB2.2, LHCB2 | photosystem II light harvesting complex gene 2.2 | chr2:1799436-1800329 REVERSE LEN	29.7903	27.143
AT2G05380.1;AT2G05380.2	>AT2G05380.1 | Symbols: GRP3S | glycine-rich protein 3 short isoform | chr2:1966851-1967820 FORWARD LENGTH=116;>AT2G05380.2 | Symbols: GRP3S | glycine-rich protein 3 short isoform | chr2:1966851-1967820 FORWARD LENGTH=102	49.14	47.676
AT2G05840.1	>AT2G05840.1 | Symbols: PAA2 | 20S proteasome subunit PAA2 | chr2:2234226-2236053 FORWARD LENGTH=246	18.4017	16.9626
AT2G07698.1;ATMG01190.1	>AT2G07698.1 | Symbols: | ATPase, F1 complex, alpha subunit protein | chr2:3361474-3364028 FORWARD LENGTH=777;>ATMG01190.1 | Symbols: ATP1 | ATP synthase subunit 1 | chrM:302166-303689 REVERSE LENGTH=507	3.11044	2.69889
AT2G15290.1	>AT2G15290.1 | Symbols: ATTIC21, TIC21, CIA5, PIC1 | translocon at inner membrane of chloroplasts 21 | chr2:6642512-6644011 REVERSE LENGTH=296	22.0813	22.4438
AT2G16070.1;AT2G16070.2	>AT2G16070.1 | Symbols: PDV2 | plastid division2 | chr2:6984072-6984746 REVERSE LENGTH=224;>AT2G16070.2 | Symbols: PDV2 | plastid division2 | chr2:6984072-6985356 REVERSE LENGTH=307	27.686	27.3658
AT2G17120.1	>AT2G17120.1 | Symbols: LYM2 | lysm domain GPI-anchored protein 2 precursor | chr2:7459156-7460648 FORWARD LENGTH=350	22.3533	22.6676
AT2G17790.1	>AT2G17790.1 | Symbols: VPS35A, ZIP3 | VPS35 homolog A | chr2:7733685-7739344 FORWARD LENGTH=787	8.25569	7.75303
AT2G18110.1	>AT2G18110.1 | Symbols: | Translation elongation factor EF1B/ribosomal protein S6 family protein | chr2:7872636-7873713 FORWARD LENGTH=231	2.52942	2.52942
AT2G19480.3;AT2G19480.2;AT2G19480.1	>AT2G19480.3 | Symbols: NAP1;2 | nucleosome assembly protein 1;2 | chr2:8438601-8441040 FORWARD LENGTH=372;>AT2G19480.2 | Symbols: NFA02, NFA2, NAP1;2 | nucleosome assembly protein 1;2 | chr2:8438601-8441040 FORWARD LENGTH=373;>AT2G19480.1 | Symbols: NFA02	2.26739	1.63706
AT2G20760.1	>AT2G20760.1 | Symbols: | Clathrin light chain protein | chr2:8943279-8945108 REVERSE LENGTH=338	3.37093	2.6712
AT2G21330.1;AT2G21330.3;AT2G21330.2	>AT2G21330.1 | Symbols: FBA1 | fructose-bisphosphate aldolase 1 | chr2:9128416-9130152 REVERSE LENGTH=399;>AT2G21330.3 | Symbols: FBA1 | fructose-bisphosphate aldolase 1 | chr2:9128416-9130152 REVERSE LENGTH=389;>AT2G21330.2 | Symbols: FBA1 | fructose-bisp	2.79007	2.54213
AT2G22475.1;AT2G22475.2	>AT2G22475.1 | Symbols: GEM | GRAM domain family protein | chr2:9541523-9544778 FORWARD LENGTH=299;>AT2G22475.2 | Symbols: GEM | GRAM domain family protein | chr2:9541523-9544242 FORWARD LENGTH=248	1.80751	2.0305
AT2G23930.2;AT3G11500.1;AT2G23930.1	>AT2G23930.2 | Symbols: SNRNP-G | probable small nuclear ribonucleoprotein G | chr2:10182496-10183026 FORWARD LENGTH=67;>AT3G11500.1 | Symbols: | Small nuclear ribonucleoprotein family protein | chr3:3621626-3622474 REVERSE LENGTH=79;>AT2G23930.1 | Symbol	20.564	23.6447
AT2G24200.2;AT2G24200.1;AT2G24200.3	>AT2G24200.2 | Symbols: | Cytosol aminopeptidase family protein | chr2:10287017-10289450 REVERSE LENGTH=520;>AT2G24200.1 | Symbols: | Cytosol aminopeptidase family protein | chr2:10287017-10289450 REVERSE LENGTH=520;>AT2G24200.3 | Symbols: | Cytosol ami	3.18843	3.53213
AT2G24270.3;AT2G24270.2;AT2G24270.1;AT2G24270.4	>AT2G24270.3 | Symbols: ALDH11A3 | aldehyde dehydrogenase 11A3 | chr2:10327325-10329601 REVERSE LENGTH=496;>AT2G24270.2 | Symbols: ALDH11A3 | aldehyde dehydrogenase 11A3 | chr2:10327325-10329601 REVERSE LENGTH=496;>AT2G24270.1 | Symbols: ALDH11A3 | aldehyd	2.2574	1.70748
AT2G24420.2;AT2G24420.1	>AT2G24420.2 | Symbols: | DNA repair ATPase-related | chr2:10380147-10382624 FORWARD LENGTH=440;>AT2G24420.1 | Symbols: | DNA repair ATPase-related | chr2:10380147-10382624 FORWARD LENGTH=440	11.3073	14.8796
AT2G25110.1	>AT2G25110.1 | Symbols: SDF2, ATSDL, AtSDF2 | stromal cell-derived factor 2-like protein precursor | chr2:10684428-10685838 FORWARD LENGTH=218	2.06717	2.54868
AT2G25450.1	>AT2G25450.1 | Symbols: | 2-oxoglutarate (2OG) and Fe(II)-dependent oxygenase superfamily protein | chr2:10830286-10831563 REVERSE LENGTH=359	20.7127	14.8506
AT2G26570.1	>AT2G26570.1 | Symbols: WEB1 | Plant protein of unknown function (DUF827) | chr2:11299565-11302076 FORWARD LENGTH=807	5.98783	5.33025
AT2G27020.1	>AT2G27020.1 | Symbols: PAG1 | 20S proteasome alpha subunit G1 | chr2:11528515-11530858 REVERSE LENGTH=249	17.0646	16.5947
AT2G27130.1	>AT2G27130.1 | Symbols: | Bifunctional inhibitor/lipid-transfer protein/seed storage 2S albumin superfamily protein | chr2:11595379-11596395 FORWARD LENGTH=176	6.62157	4.78079
AT2G27710.3;AT2G27710.2;AT2G27710.1;AT2G27710.4	>AT2G27710.3 | Symbols: | 60S acidic ribosomal protein family | chr2:11816929-11817670 FORWARD LENGTH=115;>AT2G27710.2 | Symbols: | 60S acidic ribosomal protein family | chr2:11816929-11817670 FORWARD LENGTH=115;>AT2G27710.1 | Symbols: | 60S acidic ribo	17.462	17.1799
AT2G27720.1;AT2G27720.3;AT2G27720.2	>AT2G27720.1 | Symbols: | 60S acidic ribosomal protein family | chr2:11818696-11819370 FORWARD LENGTH=115;>AT2G27720.3 | Symbols: | 60S acidic ribosomal protein family | chr2:11818696-11819370 FORWARD LENGTH=127;>AT2G27720.2 | Symbols: | 60S acidic ribo	16.6177	17.4093
AT2G27730.1	>AT2G27730.1 | Symbols: | copper ion binding | chr2:11820056-11820867 REVERSE LENGTH=113	32.996	45.5944
AT2G28000.1	>AT2G28000.1 | Symbols: CPN60A, CH-CPN60A, SLP | chaperonin-60alpha | chr2:11926603-11929184 FORWARD LENGTH=586	7.97726	8.03314
AT2G29290.2;AT2G29350.2;AT2G29350.3;AT2G29290.1;AT2G29350.1;AT2G29150.1	>AT2G29290.2 | Symbols: | NAD(P)-binding Rossmann-fold superfamily protein | chr2:12586498-12587684 FORWARD LENGTH=262;>AT2G29350.2 | Symbols: SAG13 | senescence-associated gene 13 | chr2:12601036-12601992 FORWARD LENGTH=225;>AT2G29350.3 | Symbols: SAG13	2.09821	1.95676
AT2G29340.2;AT2G29340.1;AT2G29340.3	>AT2G29340.2 | Symbols: | NAD-dependent epimerase/dehydratase family protein | chr2:12597131-12598306 FORWARD LENGTH=262;>AT2G29340.1 | Symbols: | NAD-dependent epimerase/dehydratase family protein | chr2:12597131-12599009 FORWARD LENGTH=307;>AT2G29340.3	2.08229	2.45059
AT2G29530.2;AT2G29530.1;AT2G29530.3	>AT2G29530.2 | Symbols: TIM10 | Tim10/DDP family zinc finger protein | chr2:12641026-12642243 REVERSE LENGTH=83;>AT2G29530.1 | Symbols: TIM10 | Tim10/DDP family zinc finger protein | chr2:12641026-12642243 REVERSE LENGTH=83;>AT2G29530.3 | Symbols: TIM10 |	6.23525	6.23525
AT2G30060.1	>AT2G30060.1 | Symbols: | Pleckstrin homology (PH) domain superfamily protein | chr2:12827035-12828551 FORWARD LENGTH=217	2.12532	2.22655
AT2G30740.1	>AT2G30740.1 | Symbols: | Protein kinase superfamily protein | chr2:13096399-13098285 FORWARD LENGTH=366	22.3873	21.0242
AT2G30930.1	>AT2G30930.1 | Symbols: | unknown protein; FUNCTIONS IN: molecular_function unknown; INVOLVED IN: biological_process unknown; LOCATED IN: chloroplast, plasma membrane, membrane; EXPRESSED IN: 24 plant structures; EXPRESSED DURING: 14 growth stages; BEST A	46.5607	49.6949
AT2G32290.1	>AT2G32290.1 | Symbols: BMY5, BAM6 | beta-amylase 6 | chr2:13714643-13716906 REVERSE LENGTH=577	8.55283	8.51312
AT2G32720.1	>AT2G32720.1 | Symbols: B5 #4, ATCB5-B, CB5-B | cytochrome B5 isoform B | chr2:13877013-13878447 REVERSE LENGTH=134	44.1055	54.1267
AT2G33040.1	>AT2G33040.1 | Symbols: ATP3 | gamma subunit of Mt ATP synthase | chr2:14018978-14021047 REVERSE LENGTH=325	7.71772	10.7142
AT2G33210.2;AT2G33210.1	>AT2G33210.2 | Symbols: HSP60-2 | heat shock protein 60-2 | chr2:14075093-14078568 REVERSE LENGTH=580;>AT2G33210.1 | Symbols: HSP60-2 | heat shock protein 60-2 | chr2:14075093-14078568 REVERSE LENGTH=585	7.28754	6.59375
AT2G33530.1	>AT2G33530.1 | Symbols: scpl46 | serine carboxypeptidase-like 46 | chr2:14197866-14200536 REVERSE LENGTH=465	6.13387	6.89059
AT2G34310.3;AT2G34310.2;AT2G34310.1	>AT2G34310.3 | Symbols: | unknown protein; FUNCTIONS IN: molecular_function unknown; INVOLVED IN: biological_process unknown; LOCATED IN: cellular_component unknown; EXPRESSED IN: 24 plant structures; EXPRESSED DURING: 13 growth stages; BEST Arabidopsis t	29.3325	22.9749
AT2G34460.1	>AT2G34460.1 | Symbols: | NAD(P)-binding Rossmann-fold superfamily protein | chr2:14529635-14530732 FORWARD LENGTH=280	17.3844	25.1662
AT2G34480.1;AT1G29965.1;AT1G29970.2;AT3G14600.1	>AT2G34480.1 | Symbols: | Ribosomal protein L18ae/LX family protein | chr2:14532916-14534161 REVERSE LENGTH=178;>AT1G29965.1 | Symbols: | Ribosomal protein L18ae/LX family protein | chr1:10498458-10499373 REVERSE LENGTH=178;>AT1G29970.2 | Symbols: RPL18A	26.7206	26.5966
AT2G34510.1	>AT2G34510.1 | Symbols: | Protein of unknown function, DUF642 | chr2:14544114-14546732 REVERSE LENGTH=401	14.9667	18.3673
AT2G34585.1	>AT2G34585.1 | Symbols: | unknown protein; FUNCTIONS IN: molecular_function unknown; INVOLVED IN: biological_process unknown; LOCATED IN: plasma membrane, vacuole; EXPRESSED IN: 24 plant structures; EXPRESSED DURING: 15 growth stages; Has 43 Blast hits to	61.8072	63.4094
AT2G35880.1	>AT2G35880.1 | Symbols: | TPX2 (targeting protein for Xklp2) protein family | chr2:15063204-15065259 REVERSE LENGTH=432	3.80952	3.80952
AT2G36160.1	>AT2G36160.1 | Symbols: | Ribosomal protein S11 family protein | chr2:15169925-15171159 FORWARD LENGTH=150	49.0729	52.0119
AT2G36410.1	>AT2G36410.1 | Symbols: | Family of unknown function (DUF662) | chr2:15279041-15280270 FORWARD LENGTH=195	2.26618	2.66701
AT2G36410.2;AT2G36410.3	>AT2G36410.2 | Symbols: | Family of unknown function (DUF662) | chr2:15279041-15280270 FORWARD LENGTH=192;>AT2G36410.3 | Symbols: | Family of unknown function (DUF662) | chr2:15279041-15280270 FORWARD LENGTH=192	3.1942	3.58826
AT2G36460.1;AT2G36460.2	>AT2G36460.1 | Symbols: | Aldolase superfamily protein | chr2:15296929-15298387 REVERSE LENGTH=358;>AT2G36460.2 | Symbols: | Aldolase superfamily protein | chr2:15296929-15297732 REVERSE LENGTH=267	3.26897	2.90998
AT2G37190.1	>AT2G37190.1 | Symbols: | Ribosomal protein L11 family protein | chr2:15619559-15620059 REVERSE LENGTH=166	7.67593	8.04155
AT2G37540.1	>AT2G37540.1 | Symbols: | NAD(P)-binding Rossmann-fold superfamily protein | chr2:15751695-15753820 REVERSE LENGTH=321	25.2758	25.3937
AT2G37710.1;AT4G02410.1;AT3G53810.1	>AT2G37710.1 | Symbols: RLK | receptor lectin kinase | chr2:15814934-15816961 REVERSE LENGTH=675	10.7843	12.0025
AT2G37860.3;AT2G37860.2;AT2G37860.1;AT5G22790.1	>AT2G37860.3 | Symbols: LCD1 | Protein of unknown function (DUF3411) | chr2:15856952-15858793 FORWARD LENGTH=432;>AT2G37860.2 | Symbols: LCD1 | Protein of unknown function (DUF3411) | chr2:15856952-15858351 FORWARD LENGTH=347;>AT2G37860.1 | Symbols: LCD1 |	14.4702	12.2099
AT2G37970.1	>AT2G37970.1 | Symbols: SOUL-1 | SOUL heme-binding family protein | chr2:15891027-15891704 FORWARD LENGTH=225	22.7889	23.5434
AT2G38230.1;AT2G38210.1	>AT2G38230.1 | Symbols: ATPDX1.1, PDX1.1 | pyridoxine biosynthesis 1.1 | chr2:16011475-16012404 FORWARD LENGTH=309	9.1583	8.74191
AT2G38360.1	>AT2G38360.1 | Symbols: PRA1.B4 | prenylated RAB acceptor 1.B4 | chr2:16069840-16070502 REVERSE LENGTH=220	28.5721	30.3539
AT2G38550.1	>AT2G38550.1 | Symbols: | Transmembrane proteins 14C | chr2:16132178-16134229 FORWARD LENGTH=335	24.0244	23.2005
AT2G39660.1;AT2G28940.1;AT4G17660.1;AT5G02290.2;AT5G02290.1;AT3G55450.1;AT1G61860.1;AT5G47070.1;AT3G09830.2;AT3G09830.1;AT5G03320.1;AT3G55450.2;AT2G39110.1;AT2G28940.2	>AT2G39660.1 | Symbols: BIK1 | botrytis-induced kinase1 | chr2:16531943-16533601 FORWARD LENGTH=395;>AT2G28940.1 | Symbols: | Protein kinase superfamily protein | chr2:12426853-12428314 REVERSE LENGTH=343;>AT4G17660.1 | Symbols: | Protein kinase superfam	14.9492	14.9144
AT2G39730.2;AT2G39730.3	>AT2G39730.2 | Symbols: RCA | rubisco activase | chr2:16571046-16573345 REVERSE LENGTH=446;>AT2G39730.3 | Symbols: RCA | rubisco activase | chr2:16571174-16573345 REVERSE LENGTH=441	10.9148	8.5094
AT2G40060.1	>AT2G40060.1 | Symbols: | Clathrin light chain protein | chr2:16726564-16728001 FORWARD LENGTH=258	2.73242	2.66958
AT2G40300.1	>AT2G40300.1 | Symbols: ATFER4, FER4 | ferritin 4 | chr2:16831501-16833214 REVERSE LENGTH=259	13.1139	14.2928
AT2G40765.1	>AT2G40765.1 | Symbols: | unknown protein; FUNCTIONS IN: molecular_function unknown; INVOLVED IN: biological_process unknown; LOCATED IN: mitochondrion, mitochondrial respiratory chain complex III; EXPRESSED IN: 24 plant structures; EXPRESSED DURING: 15 g	112.646	95.7164
AT2G40890.1	>AT2G40890.1 | Symbols: CYP98A3 | cytochrome P450, family 98, subfamily A, polypeptide 3 | chr2:17058291-17060532 REVERSE LENGTH=508	11.8946	14.8024
AT2G40980.1	>AT2G40980.1 | Symbols: | Protein kinase superfamily protein | chr2:17102090-17104443 FORWARD LENGTH=617	3.73517	2.57419
AT2G41090.1	>AT2G41090.1 | Symbols: | Calcium-binding EF-hand family protein | chr2:17135823-17136618 FORWARD LENGTH=191	30.9828	33.4553
AT2G41740.1	>AT2G41740.1 | Symbols: VLN2, ATVLN2 | villin 2 | chr2:17410962-17416878 REVERSE LENGTH=976	2.73297	1.76471
AT2G42210.4;AT2G42210.3;AT2G42210.1;AT2G42210.2	>AT2G42210.4 | Symbols: ATOEP16-3, OEP16-3 | Mitochondrial import inner membrane translocase subunit Tim17/Tim22/Tim23 family protein | chr2:17590642-17591591 FORWARD LENGTH=159;>AT2G42210.3 | Symbols: ATOEP16-3, OEP16-3 | Mitochondrial import inner membra	50.6761	40.1568
AT2G42490.1	>AT2G42490.1 | Symbols: | Copper amine oxidase family protein | chr2:17691600-17695526 REVERSE LENGTH=776	1.62606	2.12984
AT2G42910.1	>AT2G42910.1 | Symbols: | Phosphoribosyltransferase family protein | chr2:17856396-17858394 FORWARD LENGTH=337	9.08546	7.06675
AT2G43030.1	>AT2G43030.1 | Symbols: | Ribosomal protein L3 family protein | chr2:17894898-17895713 FORWARD LENGTH=271	29.8889	26.9178
AT2G43160.3;AT2G43160.2;AT2G43160.1;AT2G43160.4	>AT2G43160.3 | Symbols: | ENTH/VHS family protein | chr2:17948884-17953267 FORWARD LENGTH=895;>AT2G43160.2 | Symbols: | ENTH/VHS family protein | chr2:17948884-17953267 FORWARD LENGTH=895;>AT2G43160.1 | Symbols: | ENTH/VHS family protein | chr2:17948884	2.48048	1.96558
AT2G43350.2;AT2G43350.1	>AT2G43350.2 | Symbols: GPX3 | glutathione peroxidase 3 | chr2:18009195-18010533 REVERSE LENGTH=206;>AT2G43350.1 | Symbols: ATGPX3, GPX3 | glutathione peroxidase 3 | chr2:18009195-18010533 REVERSE LENGTH=206	36.1868	30.8916
AT2G43400.1	>AT2G43400.1 | Symbols: ETFQO | electron-transfer flavoprotein:ubiquinone oxidoreductase | chr2:18021304-18025041 FORWARD LENGTH=633	10.7584	11.563
AT2G43780.2;AT2G43780.1	>AT2G43780.2 | Symbols: | unknown protein; FUNCTIONS IN: molecular_function unknown; INVOLVED IN: biological_process unknown; LOCATED IN: mitochondrion; EXPRESSED IN: 23 plant structures; EXPRESSED DURING: 13 growth stages; Has 30 Blast hits to 30 protein	23.788	24.9211
AT2G43950.1;AT2G43950.3;AT2G43950.2	>AT2G43950.1 | Symbols: OEP37, ATOEP37 | chloroplast outer envelope protein 37 | chr2:18200553-18202644 REVERSE LENGTH=343;>AT2G43950.3 | Symbols: OEP37 | chloroplast outer envelope protein 37 | chr2:18200677-18202644 REVERSE LENGTH=280;>AT2G43950.2 | Symb	22.1821	21.3716
AT2G44160.1	>AT2G44160.1 | Symbols: MTHFR2 | methylenetetrahydrofolate reductase 2 | chr2:18262301-18265185 FORWARD LENGTH=594	8.4243	10.1477
AT2G44610.1;AT5G10260.1;AT2G22290.1;AT4G39890.1;AT5G64990.1	>AT2G44610.1 | Symbols: RAB6, ATRABH1B, ATRAB6A, RAB6A | Ras-related small GTP-binding family protein | chr2:18411778-18413883 REVERSE LENGTH=208;>AT5G10260.1 | Symbols: AtRABH1e, RABH1e | RAB GTPase homolog H1E | chr5:3219991-3221301 FORWARD LENGTH=207;>A	28.901	28.3021
AT2G45000.1	>AT2G45000.1 | Symbols: EMB2766 | structural constituent of nuclear pore | chr2:18564156-18567632 FORWARD LENGTH=739	5.52943	5.86059
AT2G45140.1	>AT2G45140.1 | Symbols: PVA12 | plant VAP homolog 12 | chr2:18611029-18612971 FORWARD LENGTH=239	28.7322	22.8742
AT2G45470.1;AT3G60900.1	>AT2G45470.1 | Symbols: FLA8, AGP8 | FASCICLIN-like arabinogalactan protein 8 | chr2:18742797-18744059 REVERSE LENGTH=420	7.45737	5.76006
AT2G46650.1	>AT2G46650.1 | Symbols: B5 #1, ATCB5-C, CB5-C | cytochrome B5 isoform C | chr2:19151807-19152394 FORWARD LENGTH=132	51.0816	48.3074
AT2G47000.1;AT3G62150.1;AT4G01830.1;AT4G18050.1;AT5G46540.1;AT1G02530.1;AT1G02520.1	>AT2G47000.1 | Symbols: MDR4, PGP4, ABCB4, ATPGP4 | ATP binding cassette subfamily B4 | chr2:19310008-19314750 REVERSE LENGTH=1286;>AT3G62150.1 | Symbols: PGP21 | P-glycoprotein 21 | chr3:23008755-23013579 REVERSE LENGTH=1296	2.17988	2.1347
AT2G47510.2;AT2G47510.1;AT5G50950.3	>AT2G47510.2 | Symbols: FUM1 | fumarase 1 | chr2:19498614-19502020 FORWARD LENGTH=492;>AT2G47510.1 | Symbols: FUM1 | fumarase 1 | chr2:19498614-19502020 FORWARD LENGTH=492	2.3132	2.10763
AT3G01390.2;AT3G01390.1	>AT3G01390.2 | Symbols: VMA10, AVMA10 | vacuolar membrane ATPase 10 | chr3:150265-150922 REVERSE LENGTH=110;>AT3G01390.1 | Symbols: VMA10, AVMA10 | vacuolar membrane ATPase 10 | chr3:150265-150922 REVERSE LENGTH=110	31.1393	33.7026
AT3G02180.2;AT3G02180.1	>AT3G02180.2 | Symbols: SP1L3 | SPIRAL1-like3 | chr3:404989-405457 FORWARD LENGTH=122;>AT3G02180.1 | Symbols: SP1L3 | SPIRAL1-like3 | chr3:404989-405457 FORWARD LENGTH=122	2.07024	1.88627
AT3G02540.3;AT3G02540.1;AT3G02540.2;AT5G16090.1	>AT3G02540.3 | Symbols: RAD23C | Rad23 UV excision repair protein family | chr3:533095-536151 REVERSE LENGTH=418;>AT3G02540.1 | Symbols: RAD23-3, RAD23C | Rad23 UV excision repair protein family | chr3:533095-536151 REVERSE LENGTH=419;>AT3G02540.2 | Symbol	2.35901	2.35901
AT3G02900.2;AT3G02900.1	>AT3G02900.2 | Symbols: | unknown protein; FUNCTIONS IN: molecular_function unknown; INVOLVED IN: biological_process unknown; EXPRESSED IN: 22 plant structures; EXPRESSED DURING: 13 growth stages; BEST Arabidopsis thaliana protein match is: unknown protei	38.1276	41.749
AT3G03710.1	>AT3G03710.1 | Symbols: RIF10, PNP | polyribonucleotide nucleotidyltransferase, putative | chr3:919542-924906 FORWARD LENGTH=922	3.62423	2.3024
AT3G04880.1	>AT3G04880.1 | Symbols: DRT102 | DNA-damage-repair/toleration protein (DRT102) | chr3:1346431-1347363 REVERSE LENGTH=310	2.01464	2.06206
AT3G05070.1	>AT3G05070.1 | Symbols: | CONTAINS InterPro DOMAIN/s: mRNA splicing factor, Cwf18 (InterPro:IPR013169); Has 292 Blast hits to 292 proteins in 153 species: Archae - 0; Bacteria - 0; Metazoa - 118; Fungi - 83; Plants - 38; Viruses - 11; Other Eukaryotes - 4	3.01767	3.63502
AT3G05090.2;AT3G05090.1	>AT3G05090.2 | Symbols: LRS1 | Transducin/WD40 repeat-like superfamily protein | chr3:1418573-1422723 REVERSE LENGTH=753;>AT3G05090.1 | Symbols: LRS1 | Transducin/WD40 repeat-like superfamily protein | chr3:1418573-1422723 REVERSE LENGTH=753	3.87176	3.72161
AT3G05280.1	>AT3G05280.1 | Symbols: | Integral membrane Yip1 family protein | chr3:1503992-1505554 REVERSE LENGTH=281	24.7677	23.3681
AT3G05900.1	>AT3G05900.1 | Symbols: | neurofilament protein-related | chr3:1761408-1763854 REVERSE LENGTH=673	7.55517	6.93199
AT3G06650.1	>AT3G06650.1 | Symbols: ACLB-1 | ATP-citrate lyase B-1 | chr3:2079247-2082633 REVERSE LENGTH=608	3.2711	4.73537
AT3G07020.2;AT3G07020.1	>AT3G07020.2 | Symbols: | UDP-Glycosyltransferase superfamily protein | chr3:2218120-2221590 REVERSE LENGTH=637;>AT3G07020.1 | Symbols: | UDP-Glycosyltransferase superfamily protein | chr3:2217841-2221590 REVERSE LENGTH=637	11.8145	10.8148
AT3G07230.1	>AT3G07230.1 | Symbols: | wound-responsive protein-related | chr3:2299920-2300183 FORWARD LENGTH=46	9.1123	9.32679
AT3G07390.1	>AT3G07390.1 | Symbols: AIR12 | auxin-responsive family protein | chr3:2365452-2366273 FORWARD LENGTH=273	30.9912	29.1721
AT3G08710.2;AT3G08710.1	>AT3G08710.2 | Symbols: ATH9, TRX H9, TH9 | thioredoxin H-type 9 | chr3:2645590-2646304 FORWARD LENGTH=140;>AT3G08710.1 | Symbols: ATH9, TRX H9, TH9 | thioredoxin H-type 9 | chr3:2645590-2646304 FORWARD LENGTH=140	34.385	33.7509
AT3G09200.1;AT3G09200.2;AT3G11250.1;AT2G40010.1	>AT3G09200.1 | Symbols: | Ribosomal protein L10 family protein | chr3:2823364-2825020 REVERSE LENGTH=320;>AT3G09200.2 | Symbols: | Ribosomal protein L10 family protein | chr3:2823364-2825020 REVERSE LENGTH=287;>AT3G11250.1 | Symbols: | Ribosomal protein	4.03485	5.58842
AT3G09260.1;AT1G66270.2;AT1G66280.1;AT1G66270.1;AT3G21370.1;AT5G28510.1	>AT3G09260.1 | Symbols: PYK10, PSR3.1, BGLU23, LEB | Glycosyl hydrolase superfamily protein | chr3:2840657-2843730 REVERSE LENGTH=524;>AT1G66270.2 | Symbols: BGLU21 | Glycosyl hydrolase superfamily protein | chr1:24700110-24702995 REVERSE LENGTH=522;>AT1G6	5.93089	4.08742
AT3G09740.1	>AT3G09740.1 | Symbols: SYP71, ATSYP71 | syntaxin of plants 71 | chr3:2989615-2991354 FORWARD LENGTH=266	24.6986	25.4571
AT3G09980.1	>AT3G09980.1 | Symbols: | Family of unknown function (DUF662) | chr3:3069358-3071145 FORWARD LENGTH=178	4.40057	3.48711
AT3G11170.1;AT5G05580.2;AT5G05580.1	>AT3G11170.1 | Symbols: FAD7, FADD | fatty acid desaturase 7 | chr3:3499959-3502126 FORWARD LENGTH=446	16.6389	16.9121
AT3G11330.1	>AT3G11330.1 | Symbols: PIRL9 | plant intracellular ras group-related LRR 9 | chr3:3552330-3554695 REVERSE LENGTH=499	2.01258	1.63235
AT3G11630.1	>AT3G11630.1 | Symbols: | Thioredoxin superfamily protein | chr3:3672189-3673937 FORWARD LENGTH=266	5.70247	6.72674
AT3G11820.1;AT3G11820.2	>AT3G11820.1 | Symbols: SYP121, AT-SYR1, ATSYP121, SYR1, ATSYR1, PEN1 | syntaxin of plants 121 | chr3:3729540-3730868 REVERSE LENGTH=346;>AT3G11820.2 | Symbols: SYP121, AT-SYR1, ATSYP121, SYR1, ATSYR1, PEN1 | syntaxin of plants 121 | chr3:3729540-3730775 R	17.167	16.0096
AT3G11945.1;AT3G11945.2	>AT3G11945.1 | Symbols: PDS2, ATHST, HST | homogentisate prenyltransferase | chr3:3780041-3782880 REVERSE LENGTH=386;>AT3G11945.2 | Symbols: PDS2, ATHST, HST | homogentisate prenyltransferase | chr3:3780041-3782880 REVERSE LENGTH=393	19.3736	16.7712
AT3G13120.2;AT3G13120.1	>AT3G13120.2 | Symbols: | Ribosomal protein S10p/S20e family protein | chr3:4220310-4221526 REVERSE LENGTH=191;>AT3G13120.1 | Symbols: | Ribosomal protein S10p/S20e family protein | chr3:4220310-4221526 REVERSE LENGTH=191	39.8313	25.7195
AT3G13860.1	>AT3G13860.1 | Symbols: HSP60-3A | heat shock protein 60-3A | chr3:4561704-4565133 REVERSE LENGTH=572	14.5144	9.54817
AT3G13930.1	>AT3G13930.1 | Symbols: | Dihydrolipoamide acetyltransferase, long form protein | chr3:4596240-4600143 FORWARD LENGTH=539	5.36767	5.18357
AT3G14080.2;AT3G14080.1	>AT3G14080.2 | Symbols: | Small nuclear ribonucleoprotein family protein | chr3:4667717-4668989 FORWARD LENGTH=128;>AT3G14080.1 | Symbols: | Small nuclear ribonucleoprotein family protein | chr3:4667717-4668989 FORWARD LENGTH=128	3.61087	5.00119
AT3G14110.2;AT3G14110.1;AT3G14110.3	>AT3G14110.2 | Symbols: FLU | Tetratricopeptide repeat (TPR)-like superfamily protein | chr3:4676222-4677010 REVERSE LENGTH=232;>AT3G14110.1 | Symbols: FLU | Tetratricopeptide repeat (TPR)-like superfamily protein | chr3:4676222-4677602 REVERSE LENGTH=316;	33.8877	32.8016
AT3G16420.3;AT3G16420.2;AT3G16420.1;AT3G16430.2;AT3G16430.1	>AT3G16420.3 | Symbols: PBP1 | PYK10-binding protein 1 | chr3:5579560-5580674 FORWARD LENGTH=298;>AT3G16420.2 | Symbols: PBP1 | PYK10-binding protein 1 | chr3:5579560-5580674 FORWARD LENGTH=298;>AT3G16420.1 | Symbols: PBP1, JAL30 | PYK10-binding protein 1	2.75252	2.9515
AT3G16470.2;AT3G16470.1;AT3G16470.3	>AT3G16470.2 | Symbols: JR1 | Mannose-binding lectin superfamily protein | chr3:5596096-5597709 REVERSE LENGTH=451;>AT3G16470.1 | Symbols: JR1 | Mannose-binding lectin superfamily protein | chr3:5596096-5597709 REVERSE LENGTH=451;>AT3G16470.3 | Symbols: JR	4.61825	4.59681
AT3G17440.2;AT3G17440.1;AT2G35190.1	>AT3G17440.2 | Symbols: NPSN13, ATNPSN13 | novel plant snare 13 | chr3:5970153-5972290 REVERSE LENGTH=216;>AT3G17440.1 | Symbols: NPSN13, ATNPSN13 | novel plant snare 13 | chr3:5969909-5972290 REVERSE LENGTH=269	28.5415	22.4074
AT3G18740.1;AT1G36240.1	>AT3G18740.1 | Symbols: | Ribosomal protein L7Ae/L30e/S12e/Gadd45 family protein | chr3:6453437-6453870 FORWARD LENGTH=112;>AT1G36240.1 | Symbols: | Ribosomal protein L7Ae/L30e/S12e/Gadd45 family protein | chr1:13614890-13616233 FORWARD LENGTH=112	8.48372	5.84677
AT3G18820.1	>AT3G18820.1 | Symbols: ATRABG3F, ATRAB7B, RAB71, RABG3F, RAB7B | RAB GTPase homolog G3F | chr3:6484266-6486005 FORWARD LENGTH=206	29.5484	30.1035
AT3G21400.1	>AT3G21400.1 | Symbols: | unknown protein; FUNCTIONS IN: molecular_function unknown; INVOLVED IN: N-terminal protein myristoylation; EXPRESSED IN: 22 plant structures; EXPRESSED DURING: 13 growth stages; Has 29 Blast hits to 29 proteins in 12 species: Arc	24.5056	23.8864
AT3G22110.1;AT4G15165.1	>AT3G22110.1 | Symbols: PAC1 | 20S proteasome alpha subunit C1 | chr3:7792819-7793571 REVERSE LENGTH=250	18.7492	17.6897
AT3G22230.1;AT2G32220.1	>AT3G22230.1 | Symbols: | Ribosomal L27e protein family | chr3:7844136-7844543 REVERSE LENGTH=135;>AT2G32220.1 | Symbols: | Ribosomal L27e protein family | chr2:13678945-13679352 FORWARD LENGTH=135	6.22189	5.66898
AT3G22600.1	>AT3G22600.1 | Symbols: | Bifunctional inhibitor/lipid-transfer protein/seed storage 2S albumin superfamily protein | chr3:8006711-8007397 REVERSE LENGTH=170	6.45492	4.66047
AT3G23400.1	>AT3G23400.1 | Symbols: FIB4 | Plastid-lipid associated protein PAP / fibrillin family protein | chr3:8376636-8378225 REVERSE LENGTH=284	16.6806	10.5722
AT3G23990.1	>AT3G23990.1 | Symbols: HSP60, HSP60-3B | heat shock protein 60 | chr3:8669013-8672278 FORWARD LENGTH=577	5.37771	7.06022
AT3G24170.3;AT3G24170.2;AT3G24170.1	>AT3G24170.3 | Symbols: ATGR1, GR1 | glutathione-disulfide reductase | chr3:8729762-8734115 REVERSE LENGTH=499;>AT3G24170.2 | Symbols: ATGR1, GR1 | glutathione-disulfide reductase | chr3:8729762-8734115 REVERSE LENGTH=499;>AT3G24170.1 | Symbols: ATGR1, GR1	2.02587	1.53235
AT3G25770.1	>AT3G25770.1 | Symbols: AOC2 | allene oxide cyclase 2 | chr3:9406975-9407839 FORWARD LENGTH=253	28.8013	27.9432
AT3G26400.1	>AT3G26400.1 | Symbols: EIF4B1 | eukaryotic translation initiation factor 4B1 | chr3:9666616-9669081 FORWARD LENGTH=532	7.65442	8.63883
AT3G27080.1	>AT3G27080.1 | Symbols: TOM20-3 | translocase of outer membrane 20 kDa subunit 3 | chr3:9985212-9986560 REVERSE LENGTH=202	30.5344	40.181
AT3G27240.1	>AT3G27240.1 | Symbols: | Cytochrome C1 family | chr3:10056144-10058370 REVERSE LENGTH=307	23.7081	19.2738
AT3G27430.3;AT5G40580.3;AT3G27430.2;AT5G40580.2;AT5G40580.1;AT3G27430.1	>AT3G27430.3 | Symbols: PBB1 | N-terminal nucleophile aminohydrolases (Ntn hydrolases) superfamily protein | chr3:10152910-10155052 FORWARD LENGTH=267;>AT5G40580.3 | Symbols: PBB2 | 20S proteasome beta subunit PBB2 | chr5:16248511-16250451 REVERSE LENGTH=2	16.3561	19.4744
AT3G27890.1	>AT3G27890.1 | Symbols: NQR | NADPH:quinone oxidoreductase | chr3:10350807-10351938 REVERSE LENGTH=196	2.51918	3.25392
AT3G43520.1	>AT3G43520.1 | Symbols: | Transmembrane proteins 14C | chr3:15406088-15407699 FORWARD LENGTH=240	25.5844	28.7407
AT3G44300.1	>AT3G44300.1 | Symbols: NIT2, AtNIT2 | nitrilase 2 | chr3:15983351-15985172 FORWARD LENGTH=339	14.0601	10.3422
AT3G44310.3;AT3G44310.1;AT3G44310.2	>AT3G44310.3 | Symbols: NIT1, ATNIT1, NITI | nitrilase 1 | chr3:15986901-15988841 FORWARD LENGTH=346;>AT3G44310.1 | Symbols: NIT1, ATNIT1, NITI | nitrilase 1 | chr3:15986901-15988841 FORWARD LENGTH=346	8.32208	5.50014
AT3G44320.1	>AT3G44320.1 | Symbols: NIT3, AtNIT3 | nitrilase 3 | chr3:15993419-15995493 FORWARD LENGTH=346	3.53885	5.44244
AT3G44590.2;AT3G44590.1	>AT3G44590.2 | Symbols: | 60S acidic ribosomal protein family | chr3:16163983-16164658 FORWARD LENGTH=111;>AT3G44590.1 | Symbols: | 60S acidic ribosomal protein family | chr3:16163983-16164658 FORWARD LENGTH=111	2.75571	2.75571
AT3G45300.1	>AT3G45300.1 | Symbols: IVD, ATIVD, IVDH | isovaleryl-CoA-dehydrogenase | chr3:16621659-16624848 REVERSE LENGTH=409	2.49486	1.93152
AT3G46060.3;AT3G46060.2;AT3G46060.1	>AT3G46060.3 | Symbols: ARA3 | RAB GTPase homolog 8A | chr3:16917908-16919740 FORWARD LENGTH=216;>AT3G46060.2 | Symbols: ARA3 | RAB GTPase homolog 8A | chr3:16917908-16919740 FORWARD LENGTH=216;>AT3G46060.1 | Symbols: ARA3, ARA-3, ATRABE1C, ATRAB8A, RAB8A	33.5488	31.9491
AT3G46560.1	>AT3G46560.1 | Symbols: TIM9, emb2474 | Tim10/DDP family zinc finger protein | chr3:17138632-17139301 FORWARD LENGTH=93	4.51142	5.30938
AT3G47833.1	>AT3G47833.1 | Symbols: | unknown protein; BEST Arabidopsis thaliana protein match is: unknown protein (TAIR:AT5G62575.2); Has 42 Blast hits to 42 proteins in 12 species: Archae - 0; Bacteria - 0; Metazoa - 0; Fungi - 0; Plants - 42; Viruses - 0; Other Eu	87.4323	69.1222
AT3G47960.1	>AT3G47960.1 | Symbols: | Major facilitator superfamily protein | chr3:17698126-17700771 REVERSE LENGTH=636	7.8301	7.42211
AT3G48410.1	>AT3G48410.1 | Symbols: | alpha/beta-Hydrolases superfamily protein | chr3:17925786-17928100 REVERSE LENGTH=385	16.7693	16.5368
AT3G48890.1	>AT3G48890.1 | Symbols: ATMP2, ATMAPR3, MSBP2, MAPR3 | membrane-associated progesterone binding protein 3 | chr3:18129669-18131353 FORWARD LENGTH=233	30.2823	29.5859
AT3G49100.1	>AT3G49100.1 | Symbols: | Signal recognition particle, SRP9/SRP14 subunit | chr3:18196944-18198298 FORWARD LENGTH=103	4.73176	4.62294
AT3G50790.1	>AT3G50790.1 | Symbols: | esterase/lipase/thioesterase family protein | chr3:18880074-18881940 REVERSE LENGTH=408	17.0559	18.9826
AT3G51430.2;AT3G51430.1	>AT3G51430.2 | Symbols: YLS2 | Calcium-dependent phosphotriesterase superfamily protein | chr3:19086548-19087909 FORWARD LENGTH=369;>AT3G51430.1 | Symbols: YLS2, SSL5 | Calcium-dependent phosphotriesterase superfamily protein | chr3:19086548-19087909 FORWA	12.0842	11.6697
AT3G51460.1	>AT3G51460.1 | Symbols: RHD4 | Phosphoinositide phosphatase family protein | chr3:19093007-19097142 FORWARD LENGTH=597	13.2873	12.9817
AT3G51840.1	>AT3G51840.1 | Symbols: ACX4, ATSCX, ATG6 | acyl-CoA oxidase 4 | chr3:19225653-19229008 REVERSE LENGTH=436	2.29484	1.99584
AT3G51890.1	>AT3G51890.1 | Symbols: | Clathrin light chain protein | chr3:19249686-19250890 REVERSE LENGTH=258	2.09035	2.40351
AT3G52200.2;AT3G52200.1	>AT3G52200.2 | Symbols: LTA3 | Dihydrolipoamide acetyltransferase, long form protein | chr3:19360317-19366091 FORWARD LENGTH=713;>AT3G52200.1 | Symbols: LTA3 | Dihydrolipoamide acetyltransferase, long form protein | chr3:19360317-19366091 FORWARD LENGTH=63	4.01031	3.76613
AT3G52230.1	>AT3G52230.1 | Symbols: | unknown protein; FUNCTIONS IN: molecular_function unknown; INVOLVED IN: biological_process unknown; LOCATED IN: chloroplast outer membrane, chloroplast thylakoid membrane, chloroplast, chloroplast envelope; EXPRESSED IN: 24 plant	42.8314	38.6637
AT3G52580.1	>AT3G52580.1 | Symbols: | Ribosomal protein S11 family protein | chr3:19503324-19504701 FORWARD LENGTH=150	35.062	34.8992
AT3G52850.1	>AT3G52850.1 | Symbols: VSR1, BP-80, ATELP, BP80, BP80B, ATELP1, ATVSR1, GFS1, VSR1;1, BP80-1;1 | vacuolar sorting receptor homolog 1 | chr3:19587999-19591690 FORWARD LENGTH=623	10.4141	11.4298
AT3G52920.2;AT3G52920.1	>AT3G52920.2 | Symbols: | Family of unknown function (DUF662) | chr3:19624601-19625981 FORWARD LENGTH=177;>AT3G52920.1 | Symbols: | Family of unknown function (DUF662) | chr3:19624601-19625981 FORWARD LENGTH=180	2.88381	3.09229
AT3G52930.1	>AT3G52930.1 | Symbols: | Aldolase superfamily protein | chr3:19627383-19628874 REVERSE LENGTH=358	3.10796	2.83177
AT3G53430.1	>AT3G53430.1 | Symbols: | Ribosomal protein L11 family protein | chr3:19809895-19810395 REVERSE LENGTH=166	8.41146	7.31552
AT3G53460.4;AT3G53460.3;AT3G53460.2;AT3G53460.1	>AT3G53460.4 | Symbols: CP29 | chloroplast RNA-binding protein 29 | chr3:19819738-19821423 REVERSE LENGTH=363;>AT3G53460.3 | Symbols: CP29 | chloroplast RNA-binding protein 29 | chr3:19819738-19821423 REVERSE LENGTH=342;>AT3G53460.2 | Symbols: CP29 | chlor	3.19238	4.79669
AT3G53750.1;AT2G37620.2;AT2G37620.1	>AT3G53750.1 | Symbols: ACT3 | actin 3 | chr3:19915924-19917371 FORWARD LENGTH=377;>AT2G37620.2 | Symbols: ACT1, AAc1 | actin 1 | chr2:15779761-15781241 FORWARD LENGTH=377;>AT2G37620.1 | Symbols: ACT1, AAc1 | actin 1 | chr2:15779761-15781241 FORWARD LENGTH	12.5562	12.296
AT3G54050.2;AT3G54050.1	>AT3G54050.2 | Symbols: HCEF1 | high cyclic electron flow 1 | chr3:20016951-20018527 FORWARD LENGTH=417;>AT3G54050.1 | Symbols: HCEF1 | high cyclic electron flow 1 | chr3:20016951-20018527 FORWARD LENGTH=417	2.59124	2.15116
AT3G54200.1	>AT3G54200.1 | Symbols: | Late embryogenesis abundant (LEA) hydroxyproline-rich glycoprotein family | chr3:20065731-20066438 FORWARD LENGTH=235	25.1538	29.6029
AT3G54400.1	>AT3G54400.1 | Symbols: | Eukaryotic aspartyl protease family protein | chr3:20140291-20142599 REVERSE LENGTH=425	18.5939	19.616
AT3G54840.1;AT3G54840.2	>AT3G54840.1 | Symbols: ARA6, ATRABF1, ARA-6, ATRAB5C | Ras-related small GTP-binding family protein | chr3:20318597-20320782 FORWARD LENGTH=202	23.6437	30.2567
AT3G54960.1;AT3G54960.2	>AT3G54960.1 | Symbols: ATPDIL1-3, PDI1, ATPDI1, PDIL1-3 | PDI-like 1-3 | chr3:20363514-20366822 REVERSE LENGTH=579;>AT3G54960.2 | Symbols: ATPDIL1-3, PDIL1-3 | PDI-like 1-3 | chr3:20363895-20366822 REVERSE LENGTH=518	1.86538	2.14483
AT3G55280.3;AT3G55280.2;AT3G55280.1;AT2G39460.2;AT2G39460.1	>AT3G55280.3 | Symbols: RPL23AB | ribosomal protein L23AB | chr3:20500667-20501519 FORWARD LENGTH=148;>AT3G55280.2 | Symbols: RPL23AB | ribosomal protein L23AB | chr3:20500667-20501519 FORWARD LENGTH=154;>AT3G55280.1 | Symbols: RPL23AB | ribosomal protein	6.07835	9.02735
AT3G56090.1	>AT3G56090.1 | Symbols: ATFER3, FER3 | ferritin 3 | chr3:20814350-20815984 REVERSE LENGTH=259	12.8681	13.1404
AT3G56110.2;AT3G56110.1	>AT3G56110.2 | Symbols: PRA1.B1 | prenylated RAB acceptor 1.B1 | chr3:20822228-20822857 REVERSE LENGTH=209;>AT3G56110.1 | Symbols: PRA1.B1 | prenylated RAB acceptor 1.B1 | chr3:20822228-20822857 REVERSE LENGTH=209	37.5586	30.251
AT3G56240.1	>AT3G56240.1 | Symbols: CCH | copper chaperone | chr3:20863460-20864402 REVERSE LENGTH=121	2.39524	2.45162
AT3G56650.1	>AT3G56650.1 | Symbols: | Mog1/PsbP/DUF1795-like photosystem II reaction center PsbP family protein | chr3:20984807-20985913 FORWARD LENGTH=262	31.669	25.0952
AT3G57030.1	>AT3G57030.1 | Symbols: | Calcium-dependent phosphotriesterase superfamily protein | chr3:21101653-21103204 REVERSE LENGTH=374	21.1083	18.1457
AT3G57280.1	>AT3G57280.1 | Symbols: | Transmembrane proteins 14C | chr3:21193960-21195547 FORWARD LENGTH=226	28.6973	35.8793
AT3G57290.1	>AT3G57290.1 | Symbols: EIF3E, TIF3E1, ATEIF3E-1, INT-6, ATINT6, INT6 | eukaryotic translation initiation factor 3E | chr3:21196786-21199073 REVERSE LENGTH=441	16.3777	15.8528
AT3G58170.1	>AT3G58170.1 | Symbols: ATBS14A, ATBET11, BET11, BS14A | BET1P/SFT1P-like protein 14A | chr3:21542632-21543775 REVERSE LENGTH=122	64.8883	41.4145
AT3G58460.1;AT3G58460.2	>AT3G58460.1 | Symbols: ATRBL15, RBL15 | RHOMBOID-like protein 15 | chr3:21623374-21626348 REVERSE LENGTH=403;>AT3G58460.2 | Symbols: RBL15 | RHOMBOID-like protein 15 | chr3:21623374-21626642 REVERSE LENGTH=426	18.6705	12.8972
AT3G58620.1	>AT3G58620.1 | Symbols: TTL4 | tetratricopetide-repeat thioredoxin-like 4 | chr3:21680397-21682959 FORWARD LENGTH=682	2.39144	3.79958
AT3G58730.1	>AT3G58730.1 | Symbols: | vacuolar ATP synthase subunit D (VATD) / V-ATPase D subunit / vacuolar proton pump D subunit (VATPD) | chr3:21718495-21719280 REVERSE LENGTH=261	22.8983	29.6456
AT3G58840.2;AT3G58840.1	>AT3G58840.2 | Symbols: | Tropomyosin-related | chr3:21757499-21758455 REVERSE LENGTH=318;>AT3G58840.1 | Symbols: | Tropomyosin-related | chr3:21757499-21758455 REVERSE LENGTH=318	17.3555	24.7762
AT3G59110.1;AT2G42960.1	>AT3G59110.1 | Symbols: | Protein kinase superfamily protein | chr3:21855673-21857847 FORWARD LENGTH=512;>AT2G42960.1 | Symbols: | Protein kinase superfamily protein | chr2:17868597-17870630 REVERSE LENGTH=494	10.274	10.8387
AT3G59840.1	>AT3G59840.1 | Symbols: | unknown protein; FUNCTIONS IN: molecular_function unknown; INVOLVED IN: biological_process unknown; LOCATED IN: chloroplast, chloroplast envelope; EXPRESSED IN: 23 plant structures; EXPRESSED DURING: 13 growth stages; Has 72 Blas	2.51421	2.13634
AT3G59920.1	>AT3G59920.1 | Symbols: ATGDI2, GDI2 | RAB GDP dissociation inhibitor 2 | chr3:22135157-22138221 FORWARD LENGTH=444	11.7088	12.971
AT3G60600.1;AT3G60600.2;AT3G60600.3	>AT3G60600.1 | Symbols: VAP27-1, VAP, (AT)VAP, VAP27 | vesicle associated protein | chr3:22400537-22402408 FORWARD LENGTH=256;>AT3G60600.2 | Symbols: VAP27-1 | vesicle associated protein | chr3:22400537-22401650 FORWARD LENGTH=217;>AT3G60600.3 | Symbols: V	28.0197	20.7065
AT3G60770.1	>AT3G60770.1 | Symbols: | Ribosomal protein S13/S15 | chr3:22460525-22461656 REVERSE LENGTH=151	38.8319	28.6967
AT3G60820.3;AT3G60820.2;AT3G60820.1	>AT3G60820.3 | Symbols: PBF1 | N-terminal nucleophile aminohydrolases (Ntn hydrolases) superfamily protein | chr3:22472038-22473809 REVERSE LENGTH=223;>AT3G60820.2 | Symbols: PBF1 | N-terminal nucleophile aminohydrolases (Ntn hydrolases) superfamily protei	19.4033	20.1861
AT3G61260.1	>AT3G61260.1 | Symbols: | Remorin family protein | chr3:22675403-22676701 REVERSE LENGTH=212	32.7502	36.8762
AT3G61820.1	>AT3G61820.1 | Symbols: | Eukaryotic aspartyl protease family protein | chr3:22880074-22881525 REVERSE LENGTH=483	16.662	14.3235
AT3G62250.1;AT2G47110.2;AT2G47110.1;AT1G23410.1;AT3G52590.1;AT2G36170.1;AT4G05050.4;AT4G05050.3;AT4G05050.2;AT4G05050.1;AT4G02890.2;AT4G02890.1;AT1G55060.1;AT4G05320.5;AT4G02890.4;AT4G02890.3;AT5G03240.3;AT5G03240.2;AT5G03240.1;AT1G65350.1;AT5G37640.1;AT4	>AT3G62250.1 | Symbols: UBQ5 | ubiquitin 5 | chr3:23037138-23037611 FORWARD LENGTH=157;>AT2G47110.2 | Symbols: UBQ6 | ubiquitin 6 | chr2:19344701-19345174 FORWARD LENGTH=157;>AT2G47110.1 | Symbols: UBQ6 | ubiquitin 6 | chr2:19344701-19345174 FORWARD LENGTH	2.78011	3.05127
AT3G62700.1	>AT3G62700.1 | Symbols: ATMRP10, MRP10, ABCC14 | multidrug resistance-associated protein 10 | chr3:23190428-23195727 REVERSE LENGTH=1539	3.3074	2.49588
AT3G62810.1	>AT3G62810.1 | Symbols: | complex 1 family protein / LVR family protein | chr3:23227763-23228180 FORWARD LENGTH=106	2.23306	1.76952
AT3G63080.1;AT2G48150.1	>AT3G63080.1 | Symbols: ATGPX5, MEE42, GPX5 | glutathione peroxidase 5 | chr3:23310161-23311200 FORWARD LENGTH=173	34.9113	43.7501
AT3G63160.1	>AT3G63160.1 | Symbols: | FUNCTIONS IN: molecular_function unknown; INVOLVED IN: biological_process unknown; LOCATED IN: chloroplast outer membrane, thylakoid, chloroplast thylakoid membrane, chloroplast, chloroplast envelope; EXPRESSED IN: 21 plant struc	81.8166	76.3007
AT3G63460.3;AT3G63460.2;AT3G63460.1	>AT3G63460.3 | Symbols: | transducin family protein / WD-40 repeat family protein | chr3:23431009-23437241 REVERSE LENGTH=1094;>AT3G63460.2 | Symbols: | transducin family protein / WD-40 repeat family protein | chr3:23431009-23437241 REVERSE LENGTH=1102;	2.6994	1.88651
AT3G63520.1	>AT3G63520.1 | Symbols: CCD1, ATCCD1, ATNCED1, NCED1 | carotenoid cleavage dioxygenase 1 | chr3:23452940-23455896 FORWARD LENGTH=538	12.7971	13.1288
AT4G00100.1	>AT4G00100.1 | Symbols: ATRPS13A, RPS13, PFL2, RPS13A | ribosomal protein S13A | chr4:37172-38123 FORWARD LENGTH=151	50.6562	46.3699
AT4G00660.2;AT4G00660.1	>AT4G00660.2 | Symbols: RH8, ATRH8 | RNAhelicase-like 8 | chr4:274638-277438 FORWARD LENGTH=505;>AT4G00660.1 | Symbols: RH8, ATRH8 | RNAhelicase-like 8 | chr4:274638-277438 FORWARD LENGTH=505	15.4277	11.6153
AT4G00810.2;AT4G00810.1	>AT4G00810.2 | Symbols: | 60S acidic ribosomal protein family | chr4:346179-346957 REVERSE LENGTH=113;>AT4G00810.1 | Symbols: | 60S acidic ribosomal protein family | chr4:346179-346957 REVERSE LENGTH=113	12.1802	17.6736
AT4G00860.1	>AT4G00860.1 | Symbols: ATOZI1, AT0ZI1 | Protein of unknown function (DUF1138) | chr4:359548-359868 REVERSE LENGTH=80	87.4641	96.8923
AT4G01150.1;AT4G01150.2	>AT4G01150.1 | Symbols: | unknown protein; FUNCTIONS IN: molecular_function unknown; INVOLVED IN: biological_process unknown; LOCATED IN: thylakoid, chloroplast thylakoid membrane, chloroplast, plastoglobule, chloroplast envelope; EXPRESSED IN: 23 plant s	41.7482	50.7592
AT4G01400.2;AT4G01400.1	>AT4G01400.2 | Symbols: | FUNCTIONS IN: molecular_function unknown; INVOLVED IN: biological_process unknown; LOCATED IN: cellular_component unknown; EXPRESSED IN: 23 plant structures; EXPRESSED DURING: 15 growth stages; CONTAINS InterPro DOMAIN/s: COG4 tr	1.69882	2.14384
AT4G02510.1	>AT4G02510.1 | Symbols: TOC159, TOC86, PPI2, TOC160, ATTOC159 | translocon at the outer envelope membrane of chloroplasts 159 | chr4:1104766-1109360 FORWARD LENGTH=1503	3.40292	3.54021
AT4G03110.2;AT4G03110.1	>AT4G03110.2 | Symbols: AtRBP-DR1, RBP-DR1 | RNA-binding protein-defense related 1 | chr4:1376710-1379275 REVERSE LENGTH=439;>AT4G03110.1 | Symbols: AtRBP-DR1, RBP-DR1 | RNA-binding protein-defense related 1 | chr4:1376612-1379275 REVERSE LENGTH=441	1.25882	2.00472
AT4G04200.1	>AT4G04200.1 | Symbols: | Microsomal signal peptidase 25 kDa subunit (SPC25) | chr4:2027165-2028866 FORWARD LENGTH=190	35.0477	28.9604
AT4G04320.2;AT4G04320.1	>AT4G04320.2 | Symbols: | malonyl-CoA decarboxylase family protein | chr4:2113565-2116525 FORWARD LENGTH=517;>AT4G04320.1 | Symbols: | malonyl-CoA decarboxylase family protein | chr4:2113565-2116525 FORWARD LENGTH=518	3.75179	3.84905
AT4G04950.1;AT4G32580.1	>AT4G04950.1 | Symbols: | thioredoxin family protein | chr4:2517882-2519924 REVERSE LENGTH=488;>AT4G32580.1 | Symbols: | Thioredoxin superfamily protein | chr4:15719878-15720535 REVERSE LENGTH=160	2.05466	1.44936
AT4G05400.2;AT4G05400.1	>AT4G05400.2 | Symbols: | copper ion binding | chr4:2741256-2742008 FORWARD LENGTH=250;>AT4G05400.1 | Symbols: | copper ion binding | chr4:2741256-2742008 FORWARD LENGTH=250	3.13026	3.27936
AT4G08900.1	>AT4G08900.1 | Symbols: | arginase | chr4:5703499-5705180 FORWARD LENGTH=342	2.92238	2.2625
AT4G09000.1;AT4G09000.2	>AT4G09000.1 | Symbols: GRF1, GF14 CHI | general regulatory factor 1 | chr4:5775387-5777157 FORWARD LENGTH=267;>AT4G09000.2 | Symbols: GRF1, GF14 CHI | general regulatory factor 1 | chr4:5775387-5777157 FORWARD LENGTH=318	2.03811	2.23689
AT4G09320.1	>AT4G09320.1 | Symbols: NDPK1 | Nucleoside diphosphate kinase family protein | chr4:5923424-5924366 FORWARD LENGTH=169	2.56935	2.56935
AT4G09720.1;AT4G09720.4;AT4G09720.3;AT4G09720.2;AT2G21880.2;AT2G21880.1	>AT4G09720.1 | Symbols: ATRABG3A, RABG3A | RAB GTPase homolog G3A | chr4:6133101-6134959 FORWARD LENGTH=206;>AT4G09720.4 | Symbols: RABG3A | RAB GTPase homolog G3A | chr4:6133101-6134959 FORWARD LENGTH=211;>AT4G09720.3 | Symbols: ATRABG3A, RABG3A | RAB GTP	29.1794	27.8527
AT4G10120.2;AT4G10120.1	>AT4G10120.2 | Symbols: ATSPS4F | Sucrose-phosphate synthase family protein | chr4:6315033-6319785 FORWARD LENGTH=1050;>AT4G10120.1 | Symbols: ATSPS4F | Sucrose-phosphate synthase family protein | chr4:6315033-6319785 FORWARD LENGTH=1050	3.17997	3.30827
AT4G10750.1	>AT4G10750.1 | Symbols: | Phosphoenolpyruvate carboxylase family protein | chr4:6618724-6619800 FORWARD LENGTH=358	3.58612	5.43868
AT4G11150.1;AT3G08560.1	>AT4G11150.1 | Symbols: TUF, emb2448, TUFF, VHA-E1 | vacuolar ATP synthase subunit E1 | chr4:6800091-6801696 FORWARD LENGTH=230	14.8824	17.1119
AT4G11740.1	>AT4G11740.1 | Symbols: SAY1 | Ubiquitin-like superfamily protein | chr4:7071955-7075256 FORWARD LENGTH=564	3.76325	3.30353
AT4G11860.1	>AT4G11860.1 | Symbols: | Protein of unknown function (DUF544) | chr4:7134237-7138361 REVERSE LENGTH=682	9.65344	7.86617
AT4G12340.1	>AT4G12340.1 | Symbols: | copper ion binding | chr4:7321492-7322004 REVERSE LENGTH=170	2.42968	2.54541
AT4G12770.2;AT4G12770.1	>AT4G12770.2 | Symbols: | Chaperone DnaJ-domain superfamily protein | chr4:7506736-7511408 REVERSE LENGTH=889;>AT4G12770.1 | Symbols: | Chaperone DnaJ-domain superfamily protein | chr4:7506736-7511408 REVERSE LENGTH=891	3.96955	3.16023
AT4G12800.1	>AT4G12800.1 | Symbols: PSAL | photosystem I subunit l | chr4:7521469-7522493 FORWARD LENGTH=219	35.9219	24.699
AT4G13010.1	>AT4G13010.1 | Symbols: | Oxidoreductase, zinc-binding dehydrogenase family protein | chr4:7600682-7602567 FORWARD LENGTH=329	16.38	20.7672
AT4G13200.1	>AT4G13200.1 | Symbols: | unknown protein; FUNCTIONS IN: molecular_function unknown; INVOLVED IN: biological_process unknown; LOCATED IN: thylakoid, chloroplast thylakoid membrane, chloroplast, plastoglobule; EXPRESSED IN: 22 plant structures; EXPRESSED D	2.36624	2.59702
AT4G13670.1	>AT4G13670.1 | Symbols: PTAC5 | plastid transcriptionally active 5 | chr4:7948644-7950779 FORWARD LENGTH=387	13.5184	9.85161
AT4G13840.1	>AT4G13840.1 | Symbols: | HXXXD-type acyl-transferase family protein | chr4:8014088-8016326 REVERSE LENGTH=428	15.3173	9.77616
AT4G13930.1;AT4G13890.1	>AT4G13930.1 | Symbols: SHM4 | serine hydroxymethyltransferase 4 | chr4:8048013-8050021 REVERSE LENGTH=471	2.31602	2.01426
AT4G13940.1;AT4G13940.3;AT4G13940.4;AT4G13940.2	>AT4G13940.1 | Symbols: HOG1, EMB1395, SAHH1, MEE58, ATSAHH1 | S-adenosyl-L-homocysteine hydrolase | chr4:8054931-8056676 FORWARD LENGTH=485;>AT4G13940.3 | Symbols: HOG1, SAHH1 | S-adenosyl-L-homocysteine hydrolase | chr4:8054931-8056676 FORWARD LENGTH=440	2.40617	2.52078
AT4G14210.2;AT4G14210.1	>AT4G14210.2 | Symbols: PDS3, PDS, PDE226 | phytoene desaturase 3 | chr4:8190426-8194769 REVERSE LENGTH=566;>AT4G14210.1 | Symbols: PDS3, PDS, PDE226 | phytoene desaturase 3 | chr4:8190426-8194769 REVERSE LENGTH=566	12.665	13.6439
AT4G14800.1;AT4G14800.2	>AT4G14800.1 | Symbols: PBD2 | 20S proteasome beta subunit D2 | chr4:8500398-8502058 FORWARD LENGTH=199;>AT4G14800.2 | Symbols: PBD2 | 20S proteasome beta subunit D2 | chr4:8500398-8502058 FORWARD LENGTH=215	22.4189	22.4189
AT4G15000.2;AT4G15000.1	>AT4G15000.2 | Symbols: | Ribosomal L27e protein family | chr4:8571896-8572387 FORWARD LENGTH=131;>AT4G15000.1 | Symbols: | Ribosomal L27e protein family | chr4:8571896-8572303 FORWARD LENGTH=135	3.14121	4.05738
AT4G15545.1	>AT4G15545.1 | Symbols: | unknown protein; BEST Arabidopsis thaliana protein match is: unknown protein (TAIR:AT1G16520.1); Has 30201 Blast hits to 17322 proteins in 780 species: Archae - 12; Bacteria - 1396; Metazoa - 17338; Fungi - 3422; Plants - 5037; V	12.4113	8.27943
AT4G15790.1	>AT4G15790.1 | Symbols: | unknown protein; INVOLVED IN: biological_process unknown; LOCATED IN: chloroplast; EXPRESSED IN: 21 plant structures; EXPRESSED DURING: 13 growth stages; Has 411 Blast hits to 380 proteins in 121 species: Archae - 4; Bacteria - 1	4.34317	4.24328
AT4G15802.1	>AT4G15802.1 | Symbols: HSBP, AtHSBP | heat shock factor binding protein | chr4:8986864-8988339 REVERSE LENGTH=86	2.95882	2.45631
AT4G15930.1	>AT4G15930.1 | Symbols: | Dynein light chain type 1 family protein | chr4:9036344-9037825 FORWARD LENGTH=123	52.0937	52.0937
AT4G16500.1	>AT4G16500.1 | Symbols: | Cystatin/monellin superfamily protein | chr4:9301530-9301883 REVERSE LENGTH=117	26.8639	17.879
AT4G16800.1	>AT4G16800.1 | Symbols: | ATP-dependent caseinolytic (Clp) protease/crotonase family protein | chr4:9454931-9457000 REVERSE LENGTH=301	1.77593	2.24114
AT4G17260.1	>AT4G17260.1 | Symbols: | Lactate/malate dehydrogenase family protein | chr4:9674057-9675309 FORWARD LENGTH=353	2.94341	2.07628
AT4G17530.1	>AT4G17530.1 | Symbols: RAB1C, ATRAB1C, ATRABD2C | RAB GTPase homolog 1C | chr4:9773721-9775424 REVERSE LENGTH=202	40.3431	37.7109
AT4G17600.1;AT5G47110.1	>AT4G17600.1 | Symbols: LIL3:1 | Chlorophyll A-B binding family protein | chr4:9803759-9804714 FORWARD LENGTH=262	18.7863	21.3012
AT4G17720.1;AT5G46870.1	>AT4G17720.1 | Symbols: | RNA-binding (RRM/RBD/RNP motifs) family protein | chr4:9862660-9864498 REVERSE LENGTH=313	2.96406	2.40407
AT4G18370.1	>AT4G18370.1 | Symbols: DEG5, DEGP5, HHOA | DEGP protease 5 | chr4:10149235-10151051 FORWARD LENGTH=323	2.00846	2.53459
AT4G18430.1	>AT4G18430.1 | Symbols: AtRABA1e, RABA1e | RAB GTPase homolog A1E | chr4:10183903-10185223 REVERSE LENGTH=217	29.9456	34.9158
AT4G19006.1	>AT4G19006.1 | Symbols: | Proteasome component (PCI) domain protein | chr4:10409349-10411347 REVERSE LENGTH=386	19.9835	18.5497
AT4G20260.3;AT4G20260.2;AT4G20260.1;AT4G20260.4;AT4G20260.6;AT4G20260.5	>AT4G20260.3 | Symbols: ATPCAP1, PCAP1 | plasma-membrane associated cation-binding protein 1 | chr4:10941593-10943227 FORWARD LENGTH=225;>AT4G20260.2 | Symbols: ATPCAP1, PCAP1 | plasma-membrane associated cation-binding protein 1 | chr4:10941593-10943227 F	9.8602	8.03465
AT4G20410.1	>AT4G20410.1 | Symbols: GSNAP, GAMMA-SNAP | gamma-soluble NSF attachment protein | chr4:11014099-11016454 REVERSE LENGTH=291	18.8657	24.7682
AT4G20850.1	>AT4G20850.1 | Symbols: TPP2 | tripeptidyl peptidase ii | chr4:11160935-11169889 REVERSE LENGTH=1380	3.38081	3.27246
AT4G20890.1	>AT4G20890.1 | Symbols: TUB9 | tubulin beta-9 chain | chr4:11182218-11183840 FORWARD LENGTH=444	16.3676	17.7976
AT4G21445.1	>AT4G21445.1 | Symbols: | unknown protein; FUNCTIONS IN: molecular_function unknown; INVOLVED IN: biological_process unknown; LOCATED IN: chloroplast, chloroplast stroma; Has 30201 Blast hits to 17322 proteins in 780 species: Archae - 12; Bacteria - 1396;	50.8683	46.9994
AT4G21650.1;AT4G21640.1;AT4G10540.1;AT4G10550.2;AT4G21630.1;AT4G10550.1;AT4G10550.3	>AT4G21650.1 | Symbols: | Subtilase family protein | chr4:11501314-11504656 REVERSE LENGTH=766	3.485	4.09188
AT4G22150.1	>AT4G22150.1 | Symbols: PUX3 | plant UBX domain-containing protein 3 | chr4:11731272-11732800 REVERSE LENGTH=367	1.37395	2.18805
AT4G22670.1	>AT4G22670.1 | Symbols: AtHip1, HIP1, TPR11 | HSP70-interacting protein 1 | chr4:11918236-11920671 FORWARD LENGTH=441	2.62965	3.0236
AT4G23330.2;AT4G23330.1	>AT4G23330.2 | Symbols: | unknown protein; FUNCTIONS IN: molecular_function unknown; INVOLVED IN: biological_process unknown; LOCATED IN: cellular_component unknown; EXPRESSED IN: 17 plant structures; EXPRESSED DURING: 9 growth stages; CONTAINS InterPro D	22.6011	15.7951
AT4G23430.3;AT4G23430.1;AT4G23430.2;AT4G23420.2;AT4G23420.1;AT4G23420.3	>AT4G23430.3 | Symbols: | NAD(P)-binding Rossmann-fold superfamily protein | chr4:12229171-12231493 FORWARD LENGTH=310;>AT4G23430.1 | Symbols: | NAD(P)-binding Rossmann-fold superfamily protein | chr4:12229171-12231493 FORWARD LENGTH=320;>AT4G23430.2 | S	24.5965	24.5965
AT4G23710.1	>AT4G23710.1 | Symbols: VHA-G2, VAG2, VATG2 | vacuolar ATP synthase subunit G2 | chr4:12350577-12351354 FORWARD LENGTH=106	54.3423	40.4401
AT4G24520.2;AT4G24520.1	>AT4G24520.2 | Symbols: ATR1 | P450 reductase 1 | chr4:12663065-12667066 REVERSE LENGTH=688;>AT4G24520.1 | Symbols: ATR1, AR1 | P450 reductase 1 | chr4:12663065-12667066 REVERSE LENGTH=692	9.77054	9.63509
AT4G25240.1	>AT4G25240.1 | Symbols: SKS1 | SKU5 similar 1 | chr4:12930539-12933563 FORWARD LENGTH=589	8.64254	13.7635
AT4G25890.1	>AT4G25890.1 | Symbols: | 60S acidic ribosomal protein family | chr4:13159627-13160393 REVERSE LENGTH=119	2.33409	2.17673
AT4G26110.2;AT4G26110.1	>AT4G26110.2 | Symbols: NAP1;1 | nucleosome assembly protein1;1 | chr4:13232712-13235060 FORWARD LENGTH=359;>AT4G26110.1 | Symbols: NAP1;1, ATNAP1;1 | nucleosome assembly protein1;1 | chr4:13232712-13235502 FORWARD LENGTH=372	2.56264	1.85023
AT4G26390.1;AT3G25960.1;AT5G56350.1;AT5G63680.1;AT5G08570.1;AT3G04050.1	>AT4G26390.1 | Symbols: | Pyruvate kinase family protein | chr4:13342207-13344418 FORWARD LENGTH=497;>AT3G25960.1 | Symbols: | Pyruvate kinase family protein | chr3:9498439-9499932 FORWARD LENGTH=497;>AT5G56350.1 | Symbols: | Pyruvate kinase family prot	13.227	13.227
AT4G26530.2;AT4G26530.1	>AT4G26530.2 | Symbols: | Aldolase superfamily protein | chr4:13391566-13392937 FORWARD LENGTH=358;>AT4G26530.1 | Symbols: | Aldolase superfamily protein | chr4:13391566-13392937 FORWARD LENGTH=358	3.20155	2.84996
AT4G26690.1	>AT4G26690.1 | Symbols: SHV3, MRH5, GPDL2 | PLC-like phosphodiesterase family protein | chr4:13456793-13459890 REVERSE LENGTH=759	1.70738	2.00938
AT4G27120.2;AT4G27120.1	>AT4G27120.2 | Symbols: | CONTAINS InterPro DOMAIN/s: DDRGK domain (InterPro:IPR019153); Has 14775 Blast hits to 8764 proteins in 778 species: Archae - 29; Bacteria - 1878; Metazoa - 5164; Fungi - 1447; Plants - 582; Viruses - 164; Other Eukaryotes - 5511	16.7363	16.7363
AT4G27440.2;AT4G27440.1	>AT4G27440.2 | Symbols: PORB | protochlorophyllide oxidoreductase B | chr4:13725648-13727107 FORWARD LENGTH=401;>AT4G27440.1 | Symbols: PORB | protochlorophyllide oxidoreductase B | chr4:13725648-13727107 FORWARD LENGTH=401	14.785	15.133
AT4G27520.1	>AT4G27520.1 | Symbols: ENODL2, AtENODL2 | early nodulin-like protein 2 | chr4:13750668-13751819 REVERSE LENGTH=349	9.26812	9.86901
AT4G28100.1	>AT4G28100.1 | Symbols: | unknown protein; FUNCTIONS IN: molecular_function unknown; INVOLVED IN: biological_process unknown; LOCATED IN: anchored to plasma membrane, anchored to membrane; EXPRESSED IN: 23 plant structures; EXPRESSED DURING: 14 growth sta	15.2764	21.7069
AT4G28300.2;AT4G28300.1	>AT4G28300.2 | Symbols: | Protein of unknown function (DUF1421) | chr4:14015414-14016823 FORWARD LENGTH=438;>AT4G28300.1 | Symbols: | Protein of unknown function (DUF1421) | chr4:14014860-14016823 FORWARD LENGTH=496	10.127	8.72596
AT4G28400.1;AT3G15260.2;AT3G15260.1	>AT4G28400.1 | Symbols: | Protein phosphatase 2C family protein | chr4:14048499-14050118 FORWARD LENGTH=283	28.8928	19.866
AT4G28740.1	>AT4G28740.1 | Symbols: | FUNCTIONS IN: molecular_function unknown; INVOLVED IN: biological_process unknown; LOCATED IN: chloroplast; EXPRESSED IN: 21 plant structures; EXPRESSED DURING: 13 growth stages; CONTAINS InterPro DOMAIN/s: Protein of unknown fun	21.9473	22.0496
AT4G29160.2;AT4G29160.3;AT4G29160.1	>AT4G29160.2 | Symbols: SNF7.1 | SNF7 family protein | chr4:14381350-14382342 FORWARD LENGTH=192;>AT4G29160.3 | Symbols: SNF7.1 | SNF7 family protein | chr4:14381019-14382342 FORWARD LENGTH=219;>AT4G29160.1 | Symbols: SNF7.1 | SNF7 family protein | chr4:14	1.93593	2.07589
AT4G29480.1	>AT4G29480.1 | Symbols: | Mitochondrial ATP synthase subunit G protein | chr4:14486265-14487257 REVERSE LENGTH=122	44.4101	33.3578
AT4G29520.1	>AT4G29520.1 | Symbols: | LOCATED IN: endoplasmic reticulum, plasma membrane; EXPRESSED IN: 23 plant structures; EXPRESSED DURING: 14 growth stages; CONTAINS InterPro DOMAIN/s: Saposin B (InterPro:IPR008139); Has 137 Blast hits to 137 proteins in 50 speci	24.1529	26.3855
AT4G30210.2;AT4G30210.1	>AT4G30210.2 | Symbols: ATR2, AR2 | P450 reductase 2 | chr4:14796900-14800578 FORWARD LENGTH=711;>AT4G30210.1 | Symbols: ATR2, AR2 | P450 reductase 2 | chr4:14796900-14800578 FORWARD LENGTH=712	8.9353	7.18006
AT4G30400.1	>AT4G30400.1 | Symbols: | RING/U-box superfamily protein | chr4:14867068-14868486 FORWARD LENGTH=472	15.3496	13.856
AT4G30580.1	>AT4G30580.1 | Symbols: ATS2, EMB1995, LPAT1 | Phospholipid/glycerol acyltransferase family protein | chr4:14932515-14934489 REVERSE LENGTH=356	23.0152	22.0713
AT4G31140.1;AT5G20870.1	>AT4G31140.1 | Symbols: | O-Glycosyl hydrolases family 17 protein | chr4:15141581-15143188 FORWARD LENGTH=484	12.2746	13.7889
AT4G31180.2;AT4G31180.1;AT4G26870.1	>AT4G31180.2 | Symbols: | Class II aminoacyl-tRNA and biotin synthetases superfamily protein | chr4:15156696-15159362 FORWARD LENGTH=558;>AT4G31180.1 | Symbols: | Class II aminoacyl-tRNA and biotin synthetases superfamily protein | chr4:15156696-15159362	2.18894	2.40243
AT4G31300.3;AT4G31300.1;AT4G31300.2	>AT4G31300.3 | Symbols: PBA1 | N-terminal nucleophile aminohydrolases (Ntn hydrolases) superfamily protein | chr4:15188927-15190935 FORWARD LENGTH=233;>AT4G31300.1 | Symbols: PBA1 | N-terminal nucleophile aminohydrolases (Ntn hydrolases) superfamily protei	18.2324	18.8799
AT4G31700.1;AT4G31700.2	>AT4G31700.1 | Symbols: RPS6, RPS6A | ribosomal protein S6 | chr4:15346306-15347714 REVERSE LENGTH=250;>AT4G31700.2 | Symbols: RPS6, RPS6A | ribosomal protein S6 | chr4:15346306-15347075 REVERSE LENGTH=188	22.7043	22.2338
AT4G31840.1	>AT4G31840.1 | Symbols: ENODL15, AtENODL15 | early nodulin-like protein 15 | chr4:15401798-15402426 FORWARD LENGTH=177	40.1617	41.6849
AT4G32470.1;AT4G32470.2;AT5G25450.2;AT5G25450.1	>AT4G32470.1 | Symbols: | Cytochrome bd ubiquinol oxidase, 14kDa subunit | chr4:15669641-15671095 REVERSE LENGTH=122;>AT4G32470.2 | Symbols: | Cytochrome bd ubiquinol oxidase, 14kDa subunit | chr4:15669705-15671095 REVERSE LENGTH=101	51.2145	54.4082
AT4G32520.2;AT4G32520.1	>AT4G32520.2 | Symbols: SHM3 | serine hydroxymethyltransferase 3 | chr4:15689642-15692334 REVERSE LENGTH=529;>AT4G32520.1 | Symbols: SHM3, AtSHMT3 | serine hydroxymethyltransferase 3 | chr4:15689642-15692334 REVERSE LENGTH=529	2.32062	2.01826
AT4G32760.1;AT4G32760.2	>AT4G32760.1 | Symbols: | ENTH/VHS/GAT family protein | chr4:15799376-15803832 FORWARD LENGTH=675;>AT4G32760.2 | Symbols: | ENTH/VHS/GAT family protein | chr4:15799376-15803832 FORWARD LENGTH=676	1.93198	2.91643
AT4G33430.1;AT4G33430.2;AT1G71830.1;AT1G34210.1;AT2G13800.1;AT2G13790.1	>AT4G33430.1 | Symbols: BAK1, RKS10, SERK3, ELG, ATSERK3, ATBAK1 | BRI1-associated receptor kinase | chr4:16086654-16090288 REVERSE LENGTH=615;>AT4G33430.2 | Symbols: BAK1 | BRI1-associated receptor kinase | chr4:16086654-16090288 REVERSE LENGTH=662;>AT1G7	10.7391	11.7045
AT4G34180.1	>AT4G34180.1 | Symbols: | Cyclase family protein | chr4:16370060-16371383 REVERSE LENGTH=255	3.1185	2.71218
AT4G35000.1;AT4G35970.1	>AT4G35000.1 | Symbols: APX3 | ascorbate peroxidase 3 | chr4:16665007-16667541 REVERSE LENGTH=287	18.7611	17.0145
AT4G35220.1	>AT4G35220.1 | Symbols: | Cyclase family protein | chr4:16752636-16753966 FORWARD LENGTH=272	3.63936	2.81758
AT4G35230.1;AT4G11845.1;AT3G09240.1;AT5G01060.1	>AT4G35230.1 | Symbols: BSK1 | BR-signaling kinase 1 | chr4:16755325-16758041 REVERSE LENGTH=512	15.1617	15.0213
AT4G35450.3;AT4G35450.2;AT4G35450.1;AT4G35450.5;AT4G35450.4	>AT4G35450.3 | Symbols: AKR2, AFT, AKR2A | ankyrin repeat-containing protein 2 | chr4:16839862-16841759 FORWARD LENGTH=342;>AT4G35450.2 | Symbols: AKR2, AFT, AKR2A | ankyrin repeat-containing protein 2 | chr4:16839862-16841759 FORWARD LENGTH=342;>AT4G35450	1.30705	2.08151
AT4G35790.2;AT4G35790.1;AT4G35790.3	>AT4G35790.2 | Symbols: ATPLDDELTA, PLDDELTA | phospholipase D delta | chr4:16955774-16959875 REVERSE LENGTH=857;>AT4G35790.1 | Symbols: ATPLDDELTA, PLDDELTA | phospholipase D delta | chr4:16955774-16959875 REVERSE LENGTH=868;>AT4G35790.3 | Symbols: ATPLDD	8.76929	9.27289
AT4G35890.1	>AT4G35890.1 | Symbols: | winged-helix DNA-binding transcription factor family protein | chr4:16997433-17000410 FORWARD LENGTH=523	2.97108	3.20818
AT4G36750.1	>AT4G36750.1 | Symbols: | Quinone reductase family protein | chr4:17324642-17326215 FORWARD LENGTH=273	23.5751	26.1772
AT4G37200.1	>AT4G37200.1 | Symbols: HCF164 | Thioredoxin superfamily protein | chr4:17509836-17511230 REVERSE LENGTH=261	17.7548	17.6724
AT4G37300.1	>AT4G37300.1 | Symbols: MEE59 | maternal effect embryo arrest 59 | chr4:17554805-17555498 FORWARD LENGTH=173	2.69159	2.69159
AT4G37925.1	>AT4G37925.1 | Symbols: NDH-M | subunit NDH-M of NAD(P)H:plastoquinone dehydrogenase complex | chr4:17830748-17831485 REVERSE LENGTH=217	4.61108	7.29221
AT4G37930.1	>AT4G37930.1 | Symbols: SHM1, STM, SHMT1 | serine transhydroxymethyltransferase 1 | chr4:17831891-17834742 REVERSE LENGTH=517	2.18611	2.08672
AT4G38510.4;AT4G38510.3;AT4G38510.2;AT4G38510.1;AT4G38510.5	>AT4G38510.4 | Symbols: | ATPase, V1 complex, subunit B protein | chr4:18011155-18014789 REVERSE LENGTH=487;>AT4G38510.3 | Symbols: | ATPase, V1 complex, subunit B protein | chr4:18011155-18014789 REVERSE LENGTH=487;>AT4G38510.2 | Symbols: | ATPase, V1	12.3962	15.4985
AT4G38550.1	>AT4G38550.1 | Symbols: | Arabidopsis phospholipase-like protein (PEARLI 4) family | chr4:18025886-18028546 FORWARD LENGTH=612	1.4606	2.02298
AT4G38580.1	>AT4G38580.1 | Symbols: ATFP6, HIPP26, FP6 | farnesylated protein 6 | chr4:18034596-18035693 FORWARD LENGTH=153	43.3003	27.6361
AT4G38600.2;AT4G38600.1	>AT4G38600.2 | Symbols: KAK, UPL3 | HEAT repeat ;HECT-domain (ubiquitin-transferase) | chr4:18041503-18049073 REVERSE LENGTH=1794;>AT4G38600.1 | Symbols: KAK, UPL3 | HEAT repeat ;HECT-domain (ubiquitin-transferase) | chr4:18041503-18049292 REVERSE LENGTH=1	2.3815	3.71402
AT4G38630.1	>AT4G38630.1 | Symbols: RPN10, MCB1, ATMCB1, MBP1 | regulatory particle non-ATPase 10 | chr4:18057357-18059459 REVERSE LENGTH=386	2.74069	1.88882
AT4G38690.1	>AT4G38690.1 | Symbols: | PLC-like phosphodiesterases superfamily protein | chr4:18074743-18075699 REVERSE LENGTH=318	21.1315	24.4105
AT4G38710.1;AT4G38710.2	>AT4G38710.1 | Symbols: | glycine-rich protein | chr4:18078141-18080002 REVERSE LENGTH=452;>AT4G38710.2 | Symbols: | glycine-rich protein | chr4:18078141-18080002 REVERSE LENGTH=465	3.15822	3.54785
AT4G38970.1;AT4G38970.2	>AT4G38970.1 | Symbols: FBA2 | fructose-bisphosphate aldolase 2 | chr4:18163714-18165659 REVERSE LENGTH=398;>AT4G38970.2 | Symbols: FBA2 | fructose-bisphosphate aldolase 2 | chr4:18163769-18165659 REVERSE LENGTH=381	2.78637	2.42333
AT4G39090.1	>AT4G39090.1 | Symbols: RD19, RD19A | Papain family cysteine protease | chr4:18215826-18217326 REVERSE LENGTH=368	7.67485	9.22347
AT4G39150.2;AT4G39150.1	>AT4G39150.2 | Symbols: | DNAJ heat shock N-terminal domain-containing protein | chr4:18233651-18235740 REVERSE LENGTH=345;>AT4G39150.1 | Symbols: | DNAJ heat shock N-terminal domain-containing protein | chr4:18233651-18235740 REVERSE LENGTH=345	22.242	20.2184
AT4G39680.2;AT4G39680.1	>AT4G39680.2 | Symbols: | SAP domain-containing protein | chr4:18414604-18416938 REVERSE LENGTH=633;>AT4G39680.1 | Symbols: | SAP domain-containing protein | chr4:18414604-18416938 REVERSE LENGTH=633	3.8851	4.16596
AT4G39690.1	>AT4G39690.1 | Symbols: | FUNCTIONS IN: molecular_function unknown; INVOLVED IN: biological_process unknown; LOCATED IN: mitochondrion; EXPRESSED IN: 26 plant structures; EXPRESSED DURING: 14 growth stages; CONTAINS InterPro DOMAIN/s: Mitochondrial inner	3.3803	3.12321
AT4G39990.1	>AT4G39990.1 | Symbols: ATRABA4B, ATRAB11G, ATGB3, RABA4B | RAB GTPase homolog A4B | chr4:18542722-18543779 FORWARD LENGTH=224	23.3277	21.2053
AT5G01410.1;AT3G16050.1	>AT5G01410.1 | Symbols: PDX1, ATPDX1.3, RSR4, PDX1.3, ATPDX1 | Aldolase-type TIM barrel family protein | chr5:172576-173505 REVERSE LENGTH=309	8.89361	8.7296
AT5G01600.1	>AT5G01600.1 | Symbols: ATFER1, FER1 | ferretin 1 | chr5:228149-229594 REVERSE LENGTH=255	13.23	15.7522
AT5G02160.1	>AT5G02160.1 | Symbols: | unknown protein; FUNCTIONS IN: molecular_function unknown; INVOLVED IN: biological_process unknown; LOCATED IN: chloroplast thylakoid membrane; EXPRESSED IN: 23 plant structures; EXPRESSED DURING: 13 growth stages; Has 121 Blast	49.0472	53.2083
AT5G02250.1	>AT5G02250.1 | Symbols: EMB2730, RNR1, ATMTRNASEII | Ribonuclease II/R family protein | chr5:454902-459063 FORWARD LENGTH=803	7.25294	7.15239
AT5G03660.1;AT5G03660.2	>AT5G03660.1 | Symbols: | Family of unknown function (DUF662) | chr5:938068-939811 FORWARD LENGTH=173;>AT5G03660.2 | Symbols: | Family of unknown function (DUF662) | chr5:938068-939811 FORWARD LENGTH=151	2.81829	3.02203
AT5G04710.1	>AT5G04710.1 | Symbols: | Zn-dependent exopeptidases superfamily protein | chr5:1357273-1360128 REVERSE LENGTH=526	5.43662	5.38626
AT5G06060.1;AT2G29310.2;AT2G29310.1;AT2G29370.1	>AT5G06060.1 | Symbols: | NAD(P)-binding Rossmann-fold superfamily protein | chr5:1824066-1825833 REVERSE LENGTH=264	2.15618	2.36648
AT5G06140.1	>AT5G06140.1 | Symbols: SNX1, ATSNX1 | sorting nexin 1 | chr5:1856212-1858752 REVERSE LENGTH=402	14.6729	10.8432
AT5G07020.1	>AT5G07020.1 | Symbols: | proline-rich family protein | chr5:2180669-2182284 REVERSE LENGTH=235	3.22995	2.87524
AT5G07300.1;AT5G61900.3;AT5G61900.1;AT5G61910.4	>AT5G07300.1 | Symbols: BON2 | Calcium-dependent phospholipid-binding Copine family protein | chr5:2299996-2303040 FORWARD LENGTH=586	11.8648	10.5618
AT5G07440.2;AT5G07440.1;AT5G07440.3	>AT5G07440.2 | Symbols: GDH2 | glutamate dehydrogenase 2 | chr5:2356153-2358012 FORWARD LENGTH=411;>AT5G07440.1 | Symbols: GDH2 | glutamate dehydrogenase 2 | chr5:2356153-2358012 FORWARD LENGTH=411;>AT5G07440.3 | Symbols: GDH2 | glutamate dehydrogenase 2 |	3.54267	4.03566
AT5G08050.1	>AT5G08050.1 | Symbols: | Protein of unknown function (DUF1118) | chr5:2578418-2578964 FORWARD LENGTH=158	34.3387	46.0362
AT5G08060.1	>AT5G08060.1 | Symbols: | unknown protein; FUNCTIONS IN: molecular_function unknown; INVOLVED IN: biological_process unknown; LOCATED IN: mitochondrion; EXPRESSED IN: 24 plant structures; EXPRESSED DURING: 16 growth stages; Has 42 Blast hits to 42 protein	47.3348	55.0629
AT5G09260.1	>AT5G09260.1 | Symbols: VPS20.2 | vacuolar protein sorting-associated protein 20.2 | chr5:2876797-2878355 FORWARD LENGTH=216	25.4509	21.0304
AT5G09960.1	>AT5G09960.1 | Symbols: | FUNCTIONS IN: molecular_function unknown; INVOLVED IN: biological_process unknown; LOCATED IN: plasma membrane; EXPRESSED IN: 22 plant structures; EXPRESSED DURING: 13 growth stages; CONTAINS InterPro DOMAIN/s: RPM1-interacting p	41.239	50.6089
AT5G10740.1	>AT5G10740.1 | Symbols: | Protein phosphatase 2C family protein | chr5:3393797-3395848 REVERSE LENGTH=354	11.0873	11.2171
AT5G11670.1;AT5G25880.1;AT2G19900.1;AT1G79750.1	>AT5G11670.1 | Symbols: ATNADP-ME2, NADP-ME2 | NADP-malic enzyme 2 | chr5:3754456-3758040 FORWARD LENGTH=588;>AT5G25880.1 | Symbols: ATNADP-ME3, NADP-ME3 | NADP-malic enzyme 3 | chr5:9024549-9028260 FORWARD LENGTH=588	2.63618	2.83994
AT5G12110.1	>AT5G12110.1 | Symbols: | Glutathione S-transferase, C-terminal-like;Translation elongation factor EF1B/ribosomal protein S6 | chr5:3914483-3915732 FORWARD LENGTH=228	1.86146	2.04302
AT5G12200.1	>AT5G12200.1 | Symbols: PYD2 | pyrimidine 2 | chr5:3941700-3944727 REVERSE LENGTH=531	2.2669	1.75503
AT5G13430.1;AT5G13440.1	>AT5G13430.1 | Symbols: | Ubiquinol-cytochrome C reductase iron-sulfur subunit | chr5:4305414-4307399 REVERSE LENGTH=272;>AT5G13440.1 | Symbols: | Ubiquinol-cytochrome C reductase iron-sulfur subunit | chr5:4308431-4310022 REVERSE LENGTH=274	5.47442	6.00836
AT5G13450.1;AT5G13450.2	>AT5G13450.1 | Symbols: ATP5 | delta subunit of Mt ATP synthase | chr5:4310558-4311941 REVERSE LENGTH=238;>AT5G13450.2 | Symbols: ATP5 | delta subunit of Mt ATP synthase | chr5:4310558-4311941 REVERSE LENGTH=190	28.2005	33.1884
AT5G13510.1	>AT5G13510.1 | Symbols: | Ribosomal protein L10 family protein | chr5:4341294-4341956 FORWARD LENGTH=220	34.0246	29.5227
AT5G13560.1	>AT5G13560.1 | Symbols: | unknown protein; BEST Arabidopsis thaliana protein match is: unknown protein (TAIR:AT2G37370.1); Has 12055 Blast hits to 8846 proteins in 811 species: Archae - 217; Bacteria - 1046; Metazoa - 6104; Fungi - 1115; Plants - 528; Vir	2.82172	2.61318
AT5G15650.1;AT3G08900.1;AT5G50750.1	>AT5G15650.1 | Symbols: RGP2, ATRGP2 | reversibly glycosylated polypeptide 2 | chr5:5092203-5094093 FORWARD LENGTH=360	3.21496	2.79608
AT5G15970.1	>AT5G15970.1 | Symbols: KIN2, COR6.6 | stress-responsive protein (KIN2) / stress-induced protein (KIN2) / cold-responsive protein (COR6.6) / cold-regulated protein (COR6.6) | chr5:5211966-5212441 FORWARD LENGTH=66	2.25248	2.47217
AT5G16050.1	>AT5G16050.1 | Symbols: GRF5, GF14 UPSILON | general regulatory factor 5 | chr5:5244008-5245402 REVERSE LENGTH=268	2.21829	2.37865
AT5G16450.2;AT5G16450.1	>AT5G16450.2 | Symbols: | Ribonuclease E inhibitor RraA/Dimethylmenaquinone methyltransferase | chr5:5374357-5375342 FORWARD LENGTH=166;>AT5G16450.1 | Symbols: | Ribonuclease E inhibitor RraA/Dimethylmenaquinone methyltransferase | chr5:5374357-5375342 F	3.42327	3.26763
AT5G16470.1	>AT5G16470.1 | Symbols: | zinc finger (C2H2 type) family protein | chr5:5379516-5379830 FORWARD LENGTH=104	2.2421	2.19054
AT5G16620.1	>AT5G16620.1 | Symbols: PDE120, TIC40, ATTIC40 | hydroxyproline-rich glycoprotein family protein | chr5:5450808-5454256 FORWARD LENGTH=447	16.2756	17.78
AT5G16660.2;AT5G16660.1	>AT5G16660.2 | Symbols: | unknown protein; FUNCTIONS IN: molecular_function unknown; INVOLVED IN: biological_process unknown; LOCATED IN: chloroplast, membrane; EXPRESSED IN: 23 plant structures; EXPRESSED DURING: 14 growth stages; BEST Arabidopsis thalia	38.6725	50.6539
AT5G16730.1	>AT5G16730.1 | Symbols: | Plant protein of unknown function (DUF827) | chr5:5497890-5500775 FORWARD LENGTH=853	9.42431	7.48542
AT5G16840.3;AT5G16840.1;AT5G16840.2	>AT5G16840.3 | Symbols: BPA1 | binding partner of acd11 1 | chr5:5536042-5538026 FORWARD LENGTH=257;>AT5G16840.1 | Symbols: BPA1 | binding partner of acd11 1 | chr5:5536042-5538026 FORWARD LENGTH=259;>AT5G16840.2 | Symbols: BPA1 | binding partner of acd11	1.66849	2.15512
AT5G16880.3;AT5G16880.2;AT5G16880.1	>AT5G16880.3 | Symbols: | Target of Myb protein 1 | chr5:5549658-5551021 FORWARD LENGTH=297;>AT5G16880.2 | Symbols: | Target of Myb protein 1 | chr5:5549658-5551274 FORWARD LENGTH=407;>AT5G16880.1 | Symbols: | Target of Myb protein 1 | chr5:5549658-5551	3.19788	2.71726
AT5G17170.1;AT5G17170.2	>AT5G17170.1 | Symbols: ENH1 | rubredoxin family protein | chr5:5649335-5650975 FORWARD LENGTH=271;>AT5G17170.2 | Symbols: ENH1 | rubredoxin family protein | chr5:5649335-5650835 FORWARD LENGTH=224	25.7212	27.3252
AT5G17770.1	>AT5G17770.1 | Symbols: ATCBR, CBR1, CBR | NADH:cytochrome B5 reductase 1 | chr5:5864543-5866495 REVERSE LENGTH=281	27.0397	21.7787
AT5G18170.1;AT3G03910.1	>AT5G18170.1 | Symbols: GDH1 | glutamate dehydrogenase 1 | chr5:6006172-6008248 FORWARD LENGTH=411	3.39489	4.05152
AT5G19140.2;AT5G19140.1	>AT5G19140.2 | Symbols: ATAILP1, AILP1 | Aluminium induced protein with YGL and LRDR motifs | chr5:6423398-6425785 FORWARD LENGTH=222;>AT5G19140.1 | Symbols: ATAILP1, AILP1 | Aluminium induced protein with YGL and LRDR motifs | chr5:6423398-6425785 FORWARD	1.80288	2.38352
AT5G19230.1	>AT5G19230.1 | Symbols: | Glycoprotein membrane precursor GPI-anchored | chr5:6467636-6468337 FORWARD LENGTH=189	25.4693	27.8884
AT5G19240.1	>AT5G19240.1 | Symbols: | Glycoprotein membrane precursor GPI-anchored | chr5:6470209-6470981 FORWARD LENGTH=199	36.7034	36.6181
AT5G19290.1	>AT5G19290.1 | Symbols: | alpha/beta-Hydrolases superfamily protein | chr5:6494113-6495105 FORWARD LENGTH=330	19.5973	22.5332
AT5G19510.1	>AT5G19510.1 | Symbols: | Translation elongation factor EF1B/ribosomal protein S6 family protein | chr5:6581854-6583137 REVERSE LENGTH=224	2.29667	2.40606
AT5G19820.1	>AT5G19820.1 | Symbols: emb2734 | ARM repeat superfamily protein | chr5:6695731-6701247 REVERSE LENGTH=1116	5.22579	5.80259
AT5G20140.1;AT5G20140.2	>AT5G20140.1 | Symbols: | SOUL heme-binding family protein | chr5:6799047-6800892 REVERSE LENGTH=378;>AT5G20140.2 | Symbols: | SOUL heme-binding family protein | chr5:6799066-6800892 REVERSE LENGTH=395	14.5457	13.0087
AT5G21160.1;AT5G21160.2;AT5G21160.3	>AT5G21160.1 | Symbols: | LA RNA-binding protein | chr5:7199191-7203879 REVERSE LENGTH=826;>AT5G21160.2 | Symbols: | LA RNA-binding protein | chr5:7198817-7203879 REVERSE LENGTH=832;>AT5G21160.3 | Symbols: | LA RNA-binding protein | chr5:7198817-7203879	1.47253	2.2177
AT5G22650.2;AT5G22650.1	>AT5G22650.2 | Symbols: HD2B, HDT02, HDT2, ATHD2B, HDA4, HD2 | histone deacetylase 2B | chr5:7534120-7536054 FORWARD LENGTH=305;>AT5G22650.1 | Symbols: HD2B, HDT02, HDT2, ATHD2B, HDA4, HD2, ATHD2 | histone deacetylase 2B | chr5:7534120-7536054 FORWARD LENG	2.74739	2.56216
AT5G22770.3;AT5G22770.2;AT5G22770.1;AT5G22780.1	>AT5G22770.3 | Symbols: alpha-ADR | alpha-adaptin | chr5:7579844-7588026 REVERSE LENGTH=1012;>AT5G22770.2 | Symbols: alpha-ADR | alpha-adaptin | chr5:7579844-7588026 REVERSE LENGTH=1012;>AT5G22770.1 | Symbols: alpha-ADR | alpha-adaptin | chr5:7579844-75880	4.02277	2.52603
AT5G23290.1	>AT5G23290.1 | Symbols: PFD5 | prefoldin 5 | chr5:7846144-7847428 FORWARD LENGTH=151	5.14875	4.47791
AT5G23300.1	>AT5G23300.1 | Symbols: PYRD | pyrimidine d | chr5:7847792-7850243 REVERSE LENGTH=460	13.144	18.2049
AT5G23750.2;AT5G23750.1	>AT5G23750.2 | Symbols: | Remorin family protein | chr5:8010004-8011453 REVERSE LENGTH=201;>AT5G23750.1 | Symbols: | Remorin family protein | chr5:8010004-8011453 REVERSE LENGTH=202	28.9874	31.228
AT5G23890.1	>AT5G23890.1 | Symbols: | LOCATED IN: mitochondrion, chloroplast thylakoid membrane, chloroplast, plastid, chloroplast envelope; EXPRESSED IN: 24 plant structures; EXPRESSED DURING: 14 growth stages; CONTAINS InterPro DOMAIN/s: S-layer homology domain (In	2.38172	3.66288
AT5G23920.1	>AT5G23920.1 | Symbols: | unknown protein; FUNCTIONS IN: molecular_function unknown; INVOLVED IN: biological_process unknown; LOCATED IN: plasma membrane, vacuole; EXPRESSED IN: 22 plant structures; EXPRESSED DURING: 13 growth stages; BEST Arabidopsis tha	31.6458	29.9969
AT5G24690.1	>AT5G24690.1 | Symbols: | Protein of unknown function (DUF3411) | chr5:8455783-8458513 REVERSE LENGTH=521	14.575	15.8115
AT5G26360.1	>AT5G26360.1 | Symbols: | TCP-1/cpn60 chaperonin family protein | chr5:9255561-9258891 REVERSE LENGTH=555	13.3763	12.1876
AT5G26780.1;AT5G26780.3;AT5G26780.2	>AT5G26780.1 | Symbols: SHM2 | serine hydroxymethyltransferase 2 | chr5:9418299-9421725 FORWARD LENGTH=517;>AT5G26780.3 | Symbols: SHM2 | serine hydroxymethyltransferase 2 | chr5:9418299-9421725 FORWARD LENGTH=533;>AT5G26780.2 | Symbols: SHM2 | serine hydr	2.23987	2.4018
AT5G27720.1	>AT5G27720.1 | Symbols: emb1644 | Small nuclear ribonucleoprotein family protein | chr5:9815904-9817304 FORWARD LENGTH=129	5.37475	6.17995
AT5G35590.1;AT2G05840.2	>AT5G35590.1 | Symbols: PAA1 | proteasome alpha subunit A1 | chr5:13765417-13767768 REVERSE LENGTH=246;>AT2G05840.2 | Symbols: PAA2 | 20S proteasome subunit PAA2 | chr2:2234226-2235973 FORWARD LENGTH=220	16.684	17.2765
AT5G35620.2;AT5G35620.1	>AT5G35620.2 | Symbols: LSP1, EIF(ISO)4E, LSP, EIF4E2, eIFiso4E | Eukaryotic initiation factor 4E protein | chr5:13825570-13826331 REVERSE LENGTH=167;>AT5G35620.1 | Symbols: LSP1, EIF(ISO)4E, LSP, EIF4E2, eIFiso4E | Eukaryotic initiation factor 4E protein	23.9682	30.2468
AT5G38430.1	>AT5G38430.1 | Symbols: | Ribulose bisphosphate carboxylase (small chain) family protein | chr5:15384350-15385155 REVERSE LENGTH=181	17.3385	16.5117
AT5G38890.1	>AT5G38890.1 | Symbols: | Nucleic acid-binding, OB-fold-like protein | chr5:15569507-15570898 FORWARD LENGTH=191	12.1779	11.0957
AT5G39040.1	>AT5G39040.1 | Symbols: ALS1, ATTAP2, TAP2 | transporter associated with antigen processing protein 2 | chr5:15625660-15629621 FORWARD LENGTH=644	12.9088	11.1488
AT5G39410.1	>AT5G39410.1 | Symbols: | Saccharopine dehydrogenase | chr5:15768415-15770274 REVERSE LENGTH=454	16.4746	16.9411
AT5G39510.1	>AT5G39510.1 | Symbols: VTI11, ATVTI1A, ATVTI11, ZIG, SGR4, VTI1A, ZIG1 | Vesicle transport v-SNARE family protein | chr5:15822035-15823591 FORWARD LENGTH=221	34.8482	34.9294
AT5G39570.1	>AT5G39570.1 | Symbols: | FUNCTIONS IN: molecular_function unknown; INVOLVED IN: biological_process unknown; LOCATED IN: cytosol, nucleus; EXPRESSED IN: 25 plant structures; EXPRESSED DURING: 14 growth stages; BEST Arabidopsis thaliana protein match is: g	3.2386	4.08697
AT5G40810.2;AT5G40810.1	>AT5G40810.2 | Symbols: | Cytochrome C1 family | chr5:16340670-16342327 FORWARD LENGTH=260;>AT5G40810.1 | Symbols: | Cytochrome C1 family | chr5:16340200-16342327 FORWARD LENGTH=307	24.1502	24.376
AT5G41761.1	>AT5G41761.1 | Symbols: | unknown protein; FUNCTIONS IN: molecular_function unknown; INVOLVED IN: biological_process unknown; LOCATED IN: cellular_component unknown; BEST Arabidopsis thaliana protein match is: unknown protein (TAIR:AT3G55570.1); Has 30201	44.6886	40.7173
AT5G42080.2;AT5G42080.3;AT5G42080.1	>AT5G42080.2 | Symbols: ADL1, ADL1A, AG68, DRP1A, DL1 | dynamin-like protein | chr5:16821564-16824536 REVERSE LENGTH=429;>AT5G42080.3 | Symbols: DL1 | dynamin-like protein | chr5:16820661-16824536 REVERSE LENGTH=604;>AT5G42080.1 | Symbols: ADL1, ADL1A, AG6	4.70096	4.72289
AT5G42570.1	>AT5G42570.1 | Symbols: | B-cell receptor-associated 31-like | chr5:17021459-17022497 REVERSE LENGTH=218	29.454	24.0567
AT5G42790.1;AT1G47250.1	>AT5G42790.1 | Symbols: PAF1, ATPSM30, ARS5 | proteasome alpha subunit F1 | chr5:17159270-17160975 REVERSE LENGTH=278;>AT1G47250.1 | Symbols: PAF2 | 20S proteasome alpha subunit F2 | chr1:17319220-17320900 FORWARD LENGTH=277	15.0117	14.7692
AT5G43960.2;AT5G43960.1	>AT5G43960.2 | Symbols: | Nuclear transport factor 2 (NTF2) family protein with RNA binding (RRM-RBD-RNP motifs) domain | chr5:17689154-17691220 REVERSE LENGTH=391;>AT5G43960.1 | Symbols: | Nuclear transport factor 2 (NTF2) family protein with RNA bindin	4.91638	4.09092
AT5G43970.1	>AT5G43970.1 | Symbols: TOM22-V, TOM9-2, ATTOM22-V | translocase of outer membrane 22-V | chr5:17692888-17693187 FORWARD LENGTH=99	46.3985	52.8552
AT5G44070.1	>AT5G44070.1 | Symbols: CAD1, ARA8, ATPCS1, PCS1 | phytochelatin synthase 1 (PCS1) | chr5:17734876-17737672 FORWARD LENGTH=485	10.4515	7.92387
AT5G44130.1	>AT5G44130.1 | Symbols: FLA13 | FASCICLIN-like arabinogalactan protein 13 precursor | chr5:17761128-17761871 FORWARD LENGTH=247	32.1172	24.2932
AT5G46020.1	>AT5G46020.1 | Symbols: | CONTAINS InterPro DOMAIN/s: Casein kinase substrate, phosphoprotein PP28 (InterPro:IPR019380); Has 30201 Blast hits to 17322 proteins in 780 species: Archae - 12; Bacteria - 1396; Metazoa - 17338; Fungi - 3422; Plants - 5037; Vir	2.4887	2.06604
AT5G46110.2;AT5G46110.3;AT5G46110.1;AT5G46110.4	>AT5G46110.2 | Symbols: APE2, TPT | Glucose-6-phosphate/phosphate translocator-related | chr5:18698019-18700212 FORWARD LENGTH=297;>AT5G46110.3 | Symbols: APE2, TPT | Glucose-6-phosphate/phosphate translocator-related | chr5:18697606-18700212 FORWARD LENGT	24.3328	22.2738
AT5G47100.1;AT4G17615.2;AT4G17615.1	>AT5G47100.1 | Symbols: CBL9, ATCBL9 | calcineurin B-like protein 9 | chr5:19129896-19131727 REVERSE LENGTH=213	17.8841	18.3904
AT5G47180.2;AT5G47180.1	>AT5G47180.2 | Symbols: | Plant VAMP (vesicle-associated membrane protein) family protein | chr5:19161384-19163265 REVERSE LENGTH=220;>AT5G47180.1 | Symbols: | Plant VAMP (vesicle-associated membrane protein) family protein | chr5:19161384-19163265 REVER	29.127	29.127
AT5G47200.1	>AT5G47200.1 | Symbols: ATRABD2B, ATRAB1A, RAB1A | RAB GTPase homolog 1A | chr5:19167029-19168718 FORWARD LENGTH=202	40.0715	27.8745
AT5G47210.1;AT5G47210.3;AT5G47210.2	>AT5G47210.1 | Symbols: | Hyaluronan / mRNA binding family | chr5:19169222-19171012 REVERSE LENGTH=357;>AT5G47210.3 | Symbols: | Hyaluronan / mRNA binding family | chr5:19169388-19171012 REVERSE LENGTH=301;>AT5G47210.2 | Symbols: | Hyaluronan / mRNA bin	3.07963	2.38425
AT5G47520.1;AT3G07410.1	>AT5G47520.1 | Symbols: AtRABA5a, RABA5a | RAB GTPase homolog A5A | chr5:19277596-19278366 REVERSE LENGTH=221;>AT3G07410.1 | Symbols: AtRABA5b, RABA5b | RAB GTPase homolog A5B | chr3:2372485-2373482 REVERSE LENGTH=217	22.2843	33.4052
AT5G47700.2;AT5G47700.1	>AT5G47700.2 | Symbols: | 60S acidic ribosomal protein family | chr5:19328019-19328724 REVERSE LENGTH=113;>AT5G47700.1 | Symbols: | 60S acidic ribosomal protein family | chr5:19328019-19328724 REVERSE LENGTH=113	12.2452	18.7882
AT5G47870.1	>AT5G47870.1 | Symbols: | FUNCTIONS IN: molecular_function unknown; INVOLVED IN: biological_process unknown; LOCATED IN: chloroplast; EXPRESSED IN: 22 plant structures; EXPRESSED DURING: 13 growth stages; BEST Arabidopsis thaliana protein match is: cobalt	6.1404	5.21754
AT5G47890.1	>AT5G47890.1 | Symbols: | NADH-ubiquinone oxidoreductase B8 subunit, putative | chr5:19388806-19390409 FORWARD LENGTH=97	55.4817	70.0153
AT5G48230.2;AT5G48230.1	>AT5G48230.2 | Symbols: EMB1276, ACAT2 | acetoacetyl-CoA thiolase 2 | chr5:19552570-19555122 REVERSE LENGTH=403;>AT5G48230.1 | Symbols: EMB1276, ACAT2 | acetoacetyl-CoA thiolase 2 | chr5:19552570-19555030 REVERSE LENGTH=398	2.7609	2.63537
AT5G48810.1	>AT5G48810.1 | Symbols: ATB5-B, B5 #3, ATCB5-D, CB5-D | cytochrome B5 isoform D | chr5:19789249-19790180 REVERSE LENGTH=140	41.1979	41.4864
AT5G48870.1	>AT5G48870.1 | Symbols: SAD1 | Small nuclear ribonucleoprotein family protein | chr5:19813407-19814362 FORWARD LENGTH=88	53.4618	50.5583
AT5G49760.1;AT5G49770.1;AT1G79620.1;AT5G15730.1;AT5G15730.2;AT2G39360.1;AT5G49780.1	>AT5G49760.1 | Symbols: | Leucine-rich repeat protein kinase family protein | chr5:20216679-20221052 FORWARD LENGTH=953	7.6723	7.03946
AT5G50850.1	>AT5G50850.1 | Symbols: MAB1 | Transketolase family protein | chr5:20689671-20692976 FORWARD LENGTH=363	2.91849	2.15676
AT5G51545.1	>AT5G51545.1 | Symbols: LPA2 | low psii accumulation2 | chr5:20936434-20937243 FORWARD LENGTH=185	37.4992	24.3265
AT5G52240.1;AT5G52240.2	>AT5G52240.1 | Symbols: MSBP1, ATMP1, AtMAPR5 | membrane steroid binding protein 1 | chr5:21213121-21214557 FORWARD LENGTH=220;>AT5G52240.2 | Symbols: MSBP1 | membrane steroid binding protein 1 | chr5:21213121-21214619 FORWARD LENGTH=175	24.4399	36.2972
AT5G52420.1	>AT5G52420.1 | Symbols: | unknown protein; FUNCTIONS IN: molecular_function unknown; INVOLVED IN: biological_process unknown; LOCATED IN: endoplasmic reticulum; EXPRESSED IN: 24 plant structures; EXPRESSED DURING: 13 growth stages; BEST Arabidopsis thalia	31.405	33.9112
AT5G52440.1	>AT5G52440.1 | Symbols: HCF106 | Bacterial sec-independent translocation protein mttA/Hcf106 | chr5:21286896-21288613 FORWARD LENGTH=260	24.2363	22.9735
AT5G53470.1;AT4G27780.1	>AT5G53470.1 | Symbols: ACBP1, ACBP | acyl-CoA binding protein 1 | chr5:21710497-21712391 FORWARD LENGTH=338;>AT4G27780.1 | Symbols: ACBP2 | acyl-CoA binding protein 2 | chr4:13847774-13849629 FORWARD LENGTH=354	19.1461	12.0224
AT5G53560.1	>AT5G53560.1 | Symbols: ATB5-A, B5 #2, ATCB5-E, CB5-E | cytochrome B5 isoform E | chr5:21759628-21760353 FORWARD LENGTH=134	46.1052	42.4008
AT5G53620.3;AT5G53620.2;AT5G53620.1	>AT5G53620.3 | Symbols: | unknown protein; INVOLVED IN: biological_process unknown; EXPRESSED IN: 23 plant structures; EXPRESSED DURING: 13 growth stages; Has 28929 Blast hits to 19542 proteins in 1425 species: Archae - 211; Bacteria - 3079; Metazoa - 145	4.66278	3.98975
AT5G54770.1	>AT5G54770.1 | Symbols: THI1, TZ, THI4 | thiazole biosynthetic enzyme, chloroplast (ARA6) (THI1) (THI4) | chr5:22246634-22247891 FORWARD LENGTH=349	5.3375	5.43778
AT5G54960.1;AT4G33070.1	>AT5G54960.1 | Symbols: PDC2 | pyruvate decarboxylase-2 | chr5:22310858-22312681 REVERSE LENGTH=607	2.72806	3.02917
AT5G55070.1	>AT5G55070.1 | Symbols: | Dihydrolipoamide succinyltransferase | chr5:22347637-22350409 FORWARD LENGTH=464	15.014	14.9096
AT5G55230.1;AT5G55230.2;AT4G26760.1	>AT5G55230.1 | Symbols: ATMAP65-1, MAP65-1 | microtubule-associated proteins 65-1 | chr5:22402716-22405182 FORWARD LENGTH=587;>AT5G55230.2 | Symbols: MAP65-1 | microtubule-associated proteins 65-1 | chr5:22402716-22405182 FORWARD LENGTH=616	2.52183	2.85279
AT5G55610.2;AT5G55610.1	>AT5G55610.2 | Symbols: | unknown protein; LOCATED IN: mitochondrion, plastid, membrane; EXPRESSED IN: 25 plant structures; EXPRESSED DURING: 13 growth stages; Has 35333 Blast hits to 34131 proteins in 2444 species: Archae - 798; Bacteria - 22429; Metazoa	27.1053	22.8182
AT5G55730.2;AT5G55730.1	>AT5G55730.2 | Symbols: FLA1 | FASCICLIN-like arabinogalactan 1 | chr5:22558375-22560392 REVERSE LENGTH=424;>AT5G55730.1 | Symbols: FLA1 | FASCICLIN-like arabinogalactan 1 | chr5:22558375-22560392 REVERSE LENGTH=424	2.86376	2.86376
AT5G55860.1	>AT5G55860.1 | Symbols: | Plant protein of unknown function (DUF827) | chr5:22610146-22612166 FORWARD LENGTH=649	9.18649	7.8605
AT5G55990.1;AT4G26570.1;AT4G26570.2;AT4G16350.1	>AT5G55990.1 | Symbols: CBL2, ATCBL2 | calcineurin B-like protein 2 | chr5:22672189-22673579 FORWARD LENGTH=226;>AT4G26570.1 | Symbols: ATCBL3, CBL3 | calcineurin B-like 3 | chr4:13408608-13409998 REVERSE LENGTH=226;>AT4G26570.2 | Symbols: ATCBL3, CBL3 | c	28.2953	21.8553
AT5G56030.1;AT5G56010.1;AT5G56030.2;AT5G56000.1	>AT5G56030.1 | Symbols: HSP81-2, ERD8, HSP90.2, AtHsp90.2 | heat shock protein 81-2 | chr5:22686923-22689433 FORWARD LENGTH=699;>AT5G56010.1 | Symbols: HSP81-3, Hsp81.3, AtHsp90-3, AtHsp90.3 | heat shock protein 81-3 | chr5:22681410-22683911 FORWARD LENGTH	10.5366	10.7596
AT5G56170.1	>AT5G56170.1 | Symbols: LLG1 | LORELEI-LIKE-GPI-ANCHORED PROTEIN 1 | chr5:22736072-22737108 FORWARD LENGTH=168	44.7514	36.8927
AT5G56260.1	>AT5G56260.1 | Symbols: | Ribonuclease E inhibitor RraA/Dimethylmenaquinone methyltransferase | chr5:22775549-22776049 REVERSE LENGTH=166	3.16398	3.55431
AT5G56360.1	>AT5G56360.1 | Symbols: PSL4 | calmodulin-binding protein | chr5:22823586-22827950 REVERSE LENGTH=647	2.46965	3.04491
AT5G56590.1	>AT5G56590.1 | Symbols: | O-Glycosyl hydrolases family 17 protein | chr5:22907521-22909436 FORWARD LENGTH=506	15.6376	11.4225
AT5G57020.1	>AT5G57020.1 | Symbols: NMT1, ATNMT1 | myristoyl-CoA:protein N-myristoyltransferase | chr5:23075451-23076755 FORWARD LENGTH=434	5.97372	7.73399
AT5G57290.2;AT5G57290.3;AT5G57290.1	>AT5G57290.2 | Symbols: | 60S acidic ribosomal protein family | chr5:23207089-23207835 REVERSE LENGTH=89;>AT5G57290.3 | Symbols: | 60S acidic ribosomal protein family | chr5:23207049-23207835 REVERSE LENGTH=119;>AT5G57290.1 | Symbols: | 60S acidic ribos	21.3748	22.289
AT5G57655.2;AT5G57655.1	>AT5G57655.2 | Symbols: | xylose isomerase family protein | chr5:23347030-23349805 FORWARD LENGTH=477;>AT5G57655.1 | Symbols: | xylose isomerase family protein | chr5:23347030-23348720 FORWARD LENGTH=287	2.17843	1.85103
AT5G58070.1	>AT5G58070.1 | Symbols: ATTIL, TIL | temperature-induced lipocalin | chr5:23500512-23501156 REVERSE LENGTH=186	28.1531	25.8309
AT5G58260.2;AT5G58260.1	>AT5G58260.2 | Symbols: | oxidoreductases, acting on NADH or NADPH, quinone or similar compound as acceptor | chr5:23561356-23561929 REVERSE LENGTH=163;>AT5G58260.1 | Symbols: | oxidoreductases, acting on NADH or NADPH, quinone or similar compound as acc	34.7445	31.0732
AT5G58870.1	>AT5G58870.1 | Symbols: ftsh9 | FTSH protease 9 | chr5:23770080-23773719 REVERSE LENGTH=806	6.48173	8.17966
AT5G60460.1	>AT5G60460.1 | Symbols: | Preprotein translocase Sec, Sec61-beta subunit protein | chr5:24317590-24317919 REVERSE LENGTH=109	73.5975	58.4561
AT5G60640.1;AT5G60640.3;AT5G60640.2	>AT5G60640.1 | Symbols: ATPDIL1-4, PDI2, ATPDI2, PDIL1-4 | PDI-like 1-4 | chr5:24371141-24373993 REVERSE LENGTH=597;>AT5G60640.3 | Symbols: PDIL1-4 | PDI-like 1-4 | chr5:24371141-24373993 REVERSE LENGTH=533;>AT5G60640.2 | Symbols: ATPDIL1-4, PDIL1-4 | PDI-	1.93557	2.38643
AT5G60670.1	>AT5G60670.1 | Symbols: | Ribosomal protein L11 family protein | chr5:24381066-24381566 REVERSE LENGTH=166	7.03261	10.9166
AT5G61170.1	>AT5G61170.1 | Symbols: | Ribosomal protein S19e family protein | chr5:24611158-24612202 FORWARD LENGTH=143	49.5394	48.6259
AT5G62575.1;AT5G62575.2	>AT5G62575.1 | Symbols: | unknown protein; FUNCTIONS IN: molecular_function unknown; INVOLVED IN: biological_process unknown; LOCATED IN: mitochondrion; EXPRESSED IN: 25 plant structures; EXPRESSED DURING: 15 growth stages; BEST Arabidopsis thaliana prote	50.761	42.0421
AT5G62630.1	>AT5G62630.1 | Symbols: HIPL2 | hipl2 protein precursor | chr5:25143719-25146390 REVERSE LENGTH=696	11.3393	10.8237
AT5G62810.1	>AT5G62810.1 | Symbols: PEX14, ATPEX14, PED2 | peroxin 14 | chr5:25220323-25223571 FORWARD LENGTH=507	12.165	11.7752
AT5G63640.1	>AT5G63640.1 | Symbols: | ENTH/VHS/GAT family protein | chr5:25478935-25481221 FORWARD LENGTH=447	2.26018	1.41924
AT5G63840.1	>AT5G63840.1 | Symbols: RSW3, PSL5 | Glycosyl hydrolases family 31 protein | chr5:25545056-25548922 FORWARD LENGTH=921	2.18322	2.11325
AT5G63880.1;AT5G63880.2	>AT5G63880.1 | Symbols: VPS20.1 | SNF7 family protein | chr5:25563890-25565258 FORWARD LENGTH=219;>AT5G63880.2 | Symbols: VPS20.1 | SNF7 family protein | chr5:25563890-25565258 FORWARD LENGTH=243	21.7662	18.8862
AT5G64030.1	>AT5G64030.1 | Symbols: | S-adenosyl-L-methionine-dependent methyltransferases superfamily protein | chr5:25624965-25628257 FORWARD LENGTH=829	5.60099	7.72157
AT5G64040.1;AT5G64040.2	>AT5G64040.1 | Symbols: PSAN | photosystem I reaction center subunit PSI-N, chloroplast, putative / PSI-N, putative (PSAN) | chr5:25628724-25629409 REVERSE LENGTH=171	34.3833	32.9731
AT5G64290.1	>AT5G64290.1 | Symbols: DCT, DIT2.1 | dicarboxylate transport 2.1 | chr5:25714495-25716642 REVERSE LENGTH=563	11.2472	12.0043
AT5G64430.1	>AT5G64430.1 | Symbols: | Octicosapeptide/Phox/Bem1p family protein | chr5:25762540-25764081 REVERSE LENGTH=513	2.44014	3.07935
AT5G64440.1	>AT5G64440.1 | Symbols: AtFAAH, FAAH | fatty acid amide hydrolase | chr5:25766229-25770260 FORWARD LENGTH=607	11.6864	11.9059
AT5G65270.1;AT3G12160.1;AT5G47960.1;AT2G31680.1;AT1G01200.1	>AT5G65270.1 | Symbols: AtRABA4a, RABA4a | RAB GTPase homolog A4A | chr5:26083437-26084550 FORWARD LENGTH=226;>AT3G12160.1 | Symbols: ATRABA4D, RABA4D | RAB GTPase homolog A4D | chr3:3879495-3880437 REVERSE LENGTH=222;>AT5G47960.1 | Symbols: SMG1, ATRABA4C	30.37	26.9093
AT5G65720.1;AT5G65720.2	>AT5G65720.1 | Symbols: ATNIFS1, NIFS1, NFS1, ATNFS1 | nitrogen fixation S (NIFS)-like 1 | chr5:26296349-26297710 FORWARD LENGTH=453;>AT5G65720.2 | Symbols: ATNIFS1, NIFS1, NFS1, ATNFS1 | nitrogen fixation S (NIFS)-like 1 | chr5:26296733-26297710 FORWARD L	17.2478	12.0538
AT5G66140.1;AT3G51260.2;AT3G51260.1	>AT5G66140.1 | Symbols: PAD2 | proteasome alpha subunit D2 | chr5:26437445-26438677 REVERSE LENGTH=250;>AT3G51260.2 | Symbols: PAD1 | 20S proteasome alpha subunit PAD1 | chr3:19031086-19032746 FORWARD LENGTH=243;>AT3G51260.1 | Symbols: PAD1 | 20S proteaso	19.3415	17.9538
AT5G66290.1	>AT5G66290.1 | Symbols: | unknown protein; FUNCTIONS IN: molecular_function unknown; INVOLVED IN: N-terminal protein myristoylation; LOCATED IN: cellular_component unknown; EXPRESSED IN: 14 plant structures; EXPRESSED DURING: 7 growth stages; Has 1807 Bla	16.5983	16.4063
AT5G67030.1;AT5G67030.2	>AT5G67030.1 | Symbols: ABA1, LOS6, NPQ2, ATABA1, ZEP, IBS3, ATZEP | zeaxanthin epoxidase (ZEP) (ABA1) | chr5:26753745-26757090 REVERSE LENGTH=667	11.5581	8.38392
ATCG00130.1	>ATCG00130.1 | Symbols: ATPF | ATPase, F0 complex, subunit B/B, bacterial/chloroplast | chrC:11529-12798 REVERSE LENGTH=184	37.4484	37.7986
ATCG00340.1	>ATCG00340.1 | Symbols: PSAB | Photosystem I, PsaA/PsaB protein | chrC:37375-39579 REVERSE LENGTH=734	10.9171	10.9936
ATCG00490.1;AT2G07732.1	>ATCG00490.1 | Symbols: RBCL | ribulose-bisphosphate carboxylases | chrC:54958-56397 FORWARD LENGTH=479	5.85795	5.46302
ATCG00660.1	>ATCG00660.1 | Symbols: RPL20 | ribosomal protein L20 | chrC:68512-68865 REVERSE LENGTH=117	55.4184	46.0065
ATCG00710.1	>ATCG00710.1 | Symbols: PSBH | photosystem II reaction center protein H | chrC:74485-74706 FORWARD LENGTH=73	91.1414	88.632
ATCG00730.1	>ATCG00730.1 | Symbols: PETD | photosynthetic electron transfer D | chrC:76481-77672 FORWARD LENGTH=160	46.7362	39.4359
ATCG00750.1	>ATCG00750.1 | Symbols: RPS11 | ribosomal protein S11 | chrC:78960-79376 REVERSE LENGTH=138	60.3531	56.2842
ATCG01240.1;ATCG00900.1	>ATCG01240.1 | Symbols: RPS7.2 | ribosomal protein S7 | chrC:140704-141171 FORWARD LENGTH=155;>ATCG00900.1 | Symbols: RPS7.1, RPS7 | Ribosomal protein S7p/S5e family protein | chrC:97478-97945 REVERSE LENGTH=155	45.6432	33.8876
AT1G13020.1	>AT1G13020.1 | Symbols: EIF4B2 | eukaryotic initiation factor 4B2 | chr1:4440927-4443520 REVERSE LENGTH=549	2.43209	2.01904
AT1G21880.2;AT1G21880.1	>AT1G21880.2 | Symbols: LYM1 | lysm domain GPI-anchored protein 1 precursor | chr1:7680689-7682526 FORWARD LENGTH=416;>AT1G21880.1 | Symbols: LYM1 | lysm domain GPI-anchored protein 1 precursor | chr1:7680689-7682048 FORWARD LENGTH=316	6.45381	5.62601
AT1G51650.1	>AT1G51650.1 | Symbols: | ATP synthase epsilon chain, mitochondrial | chr1:19152680-19153641 FORWARD LENGTH=70	3.29321	2.5496
AT2G27710.3;AT2G27710.2;AT2G27710.1;AT2G27710.4	>AT2G27710.3 | Symbols: | 60S acidic ribosomal protein family | chr2:11816929-11817670 FORWARD LENGTH=115;>AT2G27710.2 | Symbols: | 60S acidic ribosomal protein family | chr2:11816929-11817670 FORWARD LENGTH=115;>AT2G27710.1 | Symbols: | 60S acidic ribo	3.84866	3.93925
AT2G27720.1;AT2G27720.3;AT2G27720.2	>AT2G27720.1 | Symbols: | 60S acidic ribosomal protein family | chr2:11818696-11819370 FORWARD LENGTH=115;>AT2G27720.3 | Symbols: | 60S acidic ribosomal protein family | chr2:11818696-11819370 FORWARD LENGTH=127;>AT2G27720.2 | Symbols: | 60S acidic ribo	3.58668	3.84597
AT2G27730.1	>AT2G27730.1 | Symbols: | copper ion binding | chr2:11820056-11820867 REVERSE LENGTH=113	3.06051	2.92136
AT2G40300.1	>AT2G40300.1 | Symbols: ATFER4, FER4 | ferritin 4 | chr2:16831501-16833214 REVERSE LENGTH=259	2.91057	2.65192
AT3G07390.1	>AT3G07390.1 | Symbols: AIR12 | auxin-responsive family protein | chr3:2365452-2366273 FORWARD LENGTH=273	3.16964	2.63133
AT3G26400.1	>AT3G26400.1 | Symbols: EIF4B1 | eukaryotic translation initiation factor 4B1 | chr3:9666616-9669081 FORWARD LENGTH=532	2.2252	3.25898
AT3G55280.3;AT3G55280.2;AT3G55280.1;AT2G39460.2;AT2G39460.1	>AT3G55280.3 | Symbols: RPL23AB | ribosomal protein L23AB | chr3:20500667-20501519 FORWARD LENGTH=148;>AT3G55280.2 | Symbols: RPL23AB | ribosomal protein L23AB | chr3:20500667-20501519 FORWARD LENGTH=154;>AT3G55280.1 | Symbols: RPL23AB | ribosomal protein	2.39668	3.0957
AT3G57030.1	>AT3G57030.1 | Symbols: | Calcium-dependent phosphotriesterase superfamily protein | chr3:21101653-21103204 REVERSE LENGTH=374	8.32296	6.41371
AT3G59110.1;AT2G42960.1	>AT3G59110.1 | Symbols: | Protein kinase superfamily protein | chr3:21855673-21857847 FORWARD LENGTH=512;>AT2G42960.1 | Symbols: | Protein kinase superfamily protein | chr2:17868597-17870630 REVERSE LENGTH=494	4.05102	3.81323
AT3G63160.1	>AT3G63160.1 | Symbols: | FUNCTIONS IN: molecular_function unknown; INVOLVED IN: biological_process unknown; LOCATED IN: chloroplast outer membrane, thylakoid, chloroplast thylakoid membrane, chloroplast, chloroplast envelope; EXPRESSED IN: 21 plant struc	32.2602	30.0852
AT4G00810.2;AT4G00810.1	>AT4G00810.2 | Symbols: | 60S acidic ribosomal protein family | chr4:346179-346957 REVERSE LENGTH=113;>AT4G00810.1 | Symbols: | 60S acidic ribosomal protein family | chr4:346179-346957 REVERSE LENGTH=113	4.08083	3.89529
AT4G00860.1	>AT4G00860.1 | Symbols: ATOZI1, AT0ZI1 | Protein of unknown function (DUF1138) | chr4:359548-359868 REVERSE LENGTH=80	1.97159	2.018
AT4G11150.1;AT3G08560.1	>AT4G11150.1 | Symbols: TUF, emb2448, TUFF, VHA-E1 | vacuolar ATP synthase subunit E1 | chr4:6800091-6801696 FORWARD LENGTH=230	2.18304	2.34085
AT4G11860.1	>AT4G11860.1 | Symbols: | Protein of unknown function (DUF544) | chr4:7134237-7138361 REVERSE LENGTH=682	3.11609	2.59289
AT4G23710.1	>AT4G23710.1 | Symbols: VHA-G2, VAG2, VATG2 | vacuolar ATP synthase subunit G2 | chr4:12350577-12351354 FORWARD LENGTH=106	3.92965	2.64594
AT4G31840.1	>AT4G31840.1 | Symbols: ENODL15, AtENODL15 | early nodulin-like protein 15 | chr4:15401798-15402426 FORWARD LENGTH=177	10.1542	11.4867
AT5G02160.1	>AT5G02160.1 | Symbols: | unknown protein; FUNCTIONS IN: molecular_function unknown; INVOLVED IN: biological_process unknown; LOCATED IN: chloroplast thylakoid membrane; EXPRESSED IN: 23 plant structures; EXPRESSED DURING: 13 growth stages; Has 121 Blast	19.3392	20.98
AT5G13510.1	>AT5G13510.1 | Symbols: | Ribosomal protein L10 family protein | chr5:4341294-4341956 FORWARD LENGTH=220	3.0406	2.77039
AT5G20140.1;AT5G20140.2	>AT5G20140.1 | Symbols: | SOUL heme-binding family protein | chr5:6799047-6800892 REVERSE LENGTH=378;>AT5G20140.2 | Symbols: | SOUL heme-binding family protein | chr5:6799066-6800892 REVERSE LENGTH=395	5.73536	4.9534
AT5G43970.1	>AT5G43970.1 | Symbols: TOM22-V, TOM9-2, ATTOM22-V | translocase of outer membrane 22-V | chr5:17692888-17693187 FORWARD LENGTH=99	2.37227	1.92409
AT5G44070.1	>AT5G44070.1 | Symbols: CAD1, ARA8, ATPCS1, PCS1 | phytochelatin synthase 1 (PCS1) | chr5:17734876-17737672 FORWARD LENGTH=485	2.00341	1.62491
AT5G44130.1	>AT5G44130.1 | Symbols: FLA13 | FASCICLIN-like arabinogalactan protein 13 precursor | chr5:17761128-17761871 FORWARD LENGTH=247	2.22206	2.3827
AT5G47700.2;AT5G47700.1	>AT5G47700.2 | Symbols: | 60S acidic ribosomal protein family | chr5:19328019-19328724 REVERSE LENGTH=113;>AT5G47700.1 | Symbols: | 60S acidic ribosomal protein family | chr5:19328019-19328724 REVERSE LENGTH=113	3.91607	3.82601
AT5G48870.1	>AT5G48870.1 | Symbols: SAD1 | Small nuclear ribonucleoprotein family protein | chr5:19813407-19814362 FORWARD LENGTH=88	6.31628	7.43348
AT5G57290.2;AT5G57290.3;AT5G57290.1	>AT5G57290.2 | Symbols: | 60S acidic ribosomal protein family | chr5:23207089-23207835 REVERSE LENGTH=89;>AT5G57290.3 | Symbols: | 60S acidic ribosomal protein family | chr5:23207049-23207835 REVERSE LENGTH=119;>AT5G57290.1 | Symbols: | 60S acidic ribos	2.62723	2.56681
AT5G58070.1	>AT5G58070.1 | Symbols: ATTIL, TIL | temperature-induced lipocalin | chr5:23500512-23501156 REVERSE LENGTH=186	11.1007	10.1851
AT5G58260.2;AT5G58260.1	>AT5G58260.2 | Symbols: | oxidoreductases, acting on NADH or NADPH, quinone or similar compound as acceptor | chr5:23561356-23561929 REVERSE LENGTH=163;>AT5G58260.1 | Symbols: | oxidoreductases, acting on NADH or NADPH, quinone or similar compound as acc	8.70314	8.908
ATCG00660.1	>ATCG00660.1 | Symbols: RPL20 | ribosomal protein L20 | chrC:68512-68865 REVERSE LENGTH=117	2.58165	3.49345
AT1G01090.1	>AT1G01090.1 | Symbols: PDH-E1 ALPHA | pyruvate dehydrogenase E1 alpha | chr1:47705-49166 REVERSE LENGTH=428	42.9594	28.4273
AT1G01320.2;AT1G01320.1	>AT1G01320.2 | Symbols: | Tetratricopeptide repeat (TPR)-like superfamily protein | chr1:121582-130099 REVERSE LENGTH=1787;>AT1G01320.1 | Symbols: | Tetratricopeptide repeat (TPR)-like superfamily protein | chr1:121582-130099 REVERSE LENGTH=1797	22.229	17.9328
AT1G02130.1	>AT1G02130.1 | Symbols: ATRAB1B, ARA5, ARA-5, ATRABD2A, RABD2A, RA-5 | RAS 5 | chr1:400350-401788 REVERSE LENGTH=203	36.7283	58.1943
AT1G03600.1	>AT1G03600.1 | Symbols: PSB27 | photosystem II family protein | chr1:898916-899440 FORWARD LENGTH=174	114.74	76.4955
AT1G03870.1	>AT1G03870.1 | Symbols: FLA9 | FASCICLIN-like arabinoogalactan 9 | chr1:982625-983368 REVERSE LENGTH=247	108.861	67.5685
AT1G04270.2;AT1G04270.1;AT5G09510.1	>AT1G04270.2 | Symbols: RPS15 | cytosolic ribosomal protein S15 | chr1:1141852-1142960 REVERSE LENGTH=151;>AT1G04270.1 | Symbols: RPS15 | cytosolic ribosomal protein S15 | chr1:1141852-1142960 REVERSE LENGTH=152;>AT5G09510.1 | Symbols: | Ribosomal protein	127.945	113.632
AT1G05010.1	>AT1G05010.1 | Symbols: EFE, ACO4, EAT1 | ethylene-forming enzyme | chr1:1431419-1432695 REVERSE LENGTH=323	21.9077	28.0599
AT1G06430.1	>AT1G06430.1 | Symbols: FTSH8 | FTSH protease 8 | chr1:1960214-1962525 REVERSE LENGTH=685	18.3202	15.6765
AT1G06950.1	>AT1G06950.1 | Symbols: ATTIC110, TIC110 | translocon at the inner envelope membrane of chloroplasts 110 | chr1:2130303-2135563 REVERSE LENGTH=1016	17.5031	20.9635
AT1G07320.4;AT1G07320.3;AT1G07320.2;AT1G07320.1	>AT1G07320.4 | Symbols: RPL4 | ribosomal protein L4 | chr1:2249190-2250173 FORWARD LENGTH=278;>AT1G07320.3 | Symbols: RPL4 | ribosomal protein L4 | chr1:2249190-2250026 FORWARD LENGTH=278;>AT1G07320.2 | Symbols: RPL4 | ribosomal protein L4 | chr1:2249190-2	85.8661	57.2531
AT1G07890.6;AT1G07890.8;AT1G07890.7;AT1G07890.5;AT1G07890.4;AT1G07890.3;AT1G07890.2;AT1G07890.1	>AT1G07890.6 | Symbols: APX1, MEE6, CS1, ATAPX1, ATAPX01 | ascorbate peroxidase 1 | chr1:2438005-2439349 FORWARD LENGTH=249;>AT1G07890.8 | Symbols: APX1, MEE6, CS1, ATAPX1, ATAPX01 | ascorbate peroxidase 1 | chr1:2438005-2439435 FORWARD LENGTH=250;>AT1G078	128.697	97.8389
AT1G08640.1	>AT1G08640.1 | Symbols: CJD1 | Chloroplast J-like domain 1 | chr1:2748714-2751209 REVERSE LENGTH=294	74.8708	75.8014
AT1G08820.2;AT1G08820.1	>AT1G08820.2 | Symbols: VAP27-2 | vamp/synaptobrevin-associated protein 27-2 | chr1:2821810-2824412 REVERSE LENGTH=386;>AT1G08820.1 | Symbols: VAP27-2 | vamp/synaptobrevin-associated protein 27-2 | chr1:2821810-2824412 REVERSE LENGTH=386	81.8537	68.6899
AT1G09130.2;AT1G09130.1;AT1G09130.3	>AT1G09130.2 | Symbols: | ATP-dependent caseinolytic (Clp) protease/crotonase family protein | chr1:2940063-2942217 REVERSE LENGTH=330;>AT1G09130.1 | Symbols: | ATP-dependent caseinolytic (Clp) protease/crotonase family protein | chr1:2940063-2942217 REV	124.862	97.5495
AT1G09330.1	>AT1G09330.1 | Symbols: | unknown protein; FUNCTIONS IN: molecular_function unknown; INVOLVED IN: biological_process unknown; LOCATED IN: integral to membrane; EXPRESSED IN: 24 plant structures; EXPRESSED DURING: 15 growth stages; CONTAINS InterPro DOMAIN	195.79	147.759
AT1G09640.1;AT1G09640.2	>AT1G09640.1 | Symbols: | Translation elongation factor EF1B, gamma chain | chr1:3120162-3122152 FORWARD LENGTH=414;>AT1G09640.2 | Symbols: | Translation elongation factor EF1B, gamma chain | chr1:3120162-3122152 FORWARD LENGTH=265	31.5718	47.8261
AT1G10950.1	>AT1G10950.1 | Symbols: TMN1, AtTMN1 | transmembrane nine 1 | chr1:3659322-3663622 FORWARD LENGTH=589	21.2733	22.2967
AT1G11910.1	>AT1G11910.1 | Symbols: APA1, ATAPA1 | aspartic proteinase A1 | chr1:4017119-4019874 REVERSE LENGTH=506	53.8869	44.8841
AT1G12840.1	>AT1G12840.1 | Symbols: DET3, ATVHA-C | vacuolar ATP synthase subunit C (VATC) / V-ATPase C subunit / vacuolar proton pump C subunit (DET3) | chr1:4375584-4378220 FORWARD LENGTH=375	33.6378	38.6337
AT1G13090.1	>AT1G13090.1 | Symbols: CYP71B28 | cytochrome P450, family 71, subfamily B, polypeptide 28 | chr1:4461846-4463400 FORWARD LENGTH=490	29.4858	38.2237
AT1G14670.1	>AT1G14670.1 | Symbols: | Endomembrane protein 70 protein family | chr1:5037669-5040199 FORWARD LENGTH=592	55.4695	58.1333
AT1G14980.1	>AT1G14980.1 | Symbols: CPN10 | chaperonin 10 | chr1:5165930-5166654 REVERSE LENGTH=98	199.872	171.051
AT1G15690.1;AT1G15690.2	>AT1G15690.1 | Symbols: AVP1, ATAVP3, AVP-3, AtVHP1;1 | Inorganic H pyrophosphatase family protein | chr1:5399115-5402185 FORWARD LENGTH=770;>AT1G15690.2 | Symbols: AVP1, ATAVP3, AVP-3, AtVHP1;1 | Inorganic H pyrophosphatase family protein | chr1:5399115-5	19.4381	26.4759
AT1G16410.2;AT1G16410.1	>AT1G16410.2 | Symbols: CYP79F1, BUS1, SPS1 | cytochrome p450 79f1 | chr1:5608862-5610244 FORWARD LENGTH=423;>AT1G16410.1 | Symbols: CYP79F1, BUS1, SPS1 | cytochrome p450 79f1 | chr1:5608862-5611118 FORWARD LENGTH=538	93.0282	93.0282
AT1G18170.1	>AT1G18170.1 | Symbols: | FKBP-like peptidyl-prolyl cis-trans isomerase family protein | chr1:6254291-6255507 FORWARD LENGTH=247	32.7838	24.8449
AT1G19670.1	>AT1G19670.1 | Symbols: ATCLH1, CORI1, ATHCOR1, CLH1 | chlorophyllase 1 | chr1:6803796-6804923 REVERSE LENGTH=324	14.0482	22.4893
AT1G19800.3;AT1G19800.2;AT1G19800.1	>AT1G19800.3 | Symbols: TGD1 | trigalactosyldiacylglycerol 1 | chr1:6846812-6847954 FORWARD LENGTH=350;>AT1G19800.2 | Symbols: TGD1 | trigalactosyldiacylglycerol 1 | chr1:6846812-6847954 FORWARD LENGTH=350;>AT1G19800.1 | Symbols: TGD1 | trigalactosyldiacyl	97.1968	80.7647
AT1G20010.1;AT1G75780.1	>AT1G20010.1 | Symbols: TUB5 | tubulin beta-5 chain | chr1:6938033-6940481 REVERSE LENGTH=449;>AT1G75780.1 | Symbols: TUB1 | tubulin beta-1 chain | chr1:28451378-28453602 REVERSE LENGTH=447	87.6394	72.8277
AT1G20050.1	>AT1G20050.1 | Symbols: HYD1 | C-8,7 sterol isomerase | chr1:6949160-6950135 FORWARD LENGTH=223	84.2564	67.1179
AT1G20950.1;AT1G76550.1	>AT1G20950.1 | Symbols: | Phosphofructokinase family protein | chr1:7297467-7301336 REVERSE LENGTH=614;>AT1G76550.1 | Symbols: | Phosphofructokinase family protein | chr1:28722900-28726929 REVERSE LENGTH=617	25.146	25.146
AT1G21880.1;AT1G21880.2;AT1G77630.1	>AT1G21880.1 | Symbols: LYM1 | lysm domain GPI-anchored protein 1 precursor | chr1:7680689-7682048 FORWARD LENGTH=316;>AT1G21880.2 | Symbols: LYM1 | lysm domain GPI-anchored protein 1 precursor | chr1:7680689-7682526 FORWARD LENGTH=416;>AT1G77630.1 | Symbo	23.4676	21.7878
AT1G27390.1	>AT1G27390.1 | Symbols: TOM20-2 | translocase outer membrane 20-2 | chr1:9513469-9514912 REVERSE LENGTH=210	21.6624	34.678
AT1G27950.1	>AT1G27950.1 | Symbols: LTPG1 | glycosylphosphatidylinositol-anchored lipid protein transfer 1 | chr1:9740740-9741991 FORWARD LENGTH=193	37.7537	57.077
AT1G29150.1	>AT1G29150.1 | Symbols: ATS9, RPN6 | non-ATPase subunit 9 | chr1:10181240-10182499 FORWARD LENGTH=419	44.7644	28.1928
AT1G30360.1	>AT1G30360.1 | Symbols: ERD4 | Early-responsive to dehydration stress protein (ERD4) | chr1:10715892-10718799 FORWARD LENGTH=724	54.3817	44.9684
AT1G31330.1	>AT1G31330.1 | Symbols: PSAF | photosystem I subunit F | chr1:11215011-11215939 REVERSE LENGTH=221	54.523	59.3062
AT1G32050.1	>AT1G32050.1 | Symbols: | SCAMP family protein | chr1:11528616-11530974 FORWARD LENGTH=264	43.9537	71.8901
AT1G32990.1	>AT1G32990.1 | Symbols: PRPL11 | plastid ribosomal protein l11 | chr1:11955827-11957139 FORWARD LENGTH=222	138.956	98.5724
AT1G34000.1	>AT1G34000.1 | Symbols: OHP2 | one-helix protein 2 | chr1:12358151-12358902 REVERSE LENGTH=172	26.2328	33.6062
AT1G34430.1	>AT1G34430.1 | Symbols: EMB3003 | 2-oxoacid dehydrogenases acyltransferase family protein | chr1:12588027-12590084 REVERSE LENGTH=465	48.2977	57.2743
AT1G35160.1;AT1G35160.2	>AT1G35160.1 | Symbols: GRF4, 14-3-3PHI, GF14 PHI | GF14 protein phi chain | chr1:12867264-12868514 FORWARD LENGTH=267;>AT1G35160.2 | Symbols: GF14 PHI | GF14 protein phi chain | chr1:12867264-12868514 FORWARD LENGTH=295	71.5711	91.6306
AT1G35680.1	>AT1G35680.1 | Symbols: | Ribosomal protein L21 | chr1:13208777-13210246 FORWARD LENGTH=220	20.3693	20.3693
AT1G42960.1	>AT1G42960.1 | Symbols: | expressed protein localized to the inner membrane of the chloroplast. | chr1:16125863-16127080 FORWARD LENGTH=168	93.2691	99.7075
AT1G44575.1;AT1G44575.2	>AT1G44575.1 | Symbols: NPQ4, PSBS | Chlorophyll A-B binding family protein | chr1:16871768-16873194 FORWARD LENGTH=265;>AT1G44575.2 | Symbols: NPQ4, PSBS | Chlorophyll A-B binding family protein | chr1:16871768-16872548 FORWARD LENGTH=205	27.9874	20.2841
AT1G50250.1	>AT1G50250.1 | Symbols: FTSH1 | FTSH protease 1 | chr1:18614398-18616930 REVERSE LENGTH=716	35.0781	22.1516
AT1G50430.2;AT1G50430.1	>AT1G50430.2 | Symbols: DWF5, PA, LE, ST7R, 7RED | Ergosterol biosynthesis ERG4/ERG24 family | chr1:18682175-18685555 REVERSE LENGTH=431;>AT1G50430.1 | Symbols: DWF5, PA, LE, ST7R, 7RED | Ergosterol biosynthesis ERG4/ERG24 family | chr1:18682175-18685555 R	83.7525	56.0014
AT1G52190.1	>AT1G52190.1 | Symbols: | Major facilitator superfamily protein | chr1:19434671-19438673 FORWARD LENGTH=607	50.5121	67.7601
AT1G52220.1;AT1G52220.3;AT1G52220.2	>AT1G52220.1 | Symbols: | FUNCTIONS IN: molecular_function unknown; INVOLVED IN: biological_process unknown; LOCATED IN: chloroplast thylakoid membrane, chloroplast; EXPRESSED IN: 23 plant structures; EXPRESSED DURING: 13 growth stages; BEST Arabidopsis t	121.982	170.698
AT1G52760.1	>AT1G52760.1 | Symbols: LysoPL2 | lysophospholipase 2 | chr1:19651378-19652576 FORWARD LENGTH=332	35.6453	45.6456
AT1G53430.2;AT1G53430.1	>AT1G53430.2 | Symbols: | Leucine-rich repeat transmembrane protein kinase | chr1:19936073-19940959 FORWARD LENGTH=997;>AT1G53430.1 | Symbols: | Leucine-rich repeat transmembrane protein kinase | chr1:19935298-19940959 FORWARD LENGTH=1030	19.6046	14.6809
AT1G53850.2;AT1G53850.1;AT3G14290.1	>AT1G53850.2 | Symbols: PAE1 | 20S proteasome alpha subunit E1 | chr1:20104131-20105792 REVERSE LENGTH=237;>AT1G53850.1 | Symbols: PAE1, ATPAE1 | 20S proteasome alpha subunit E1 | chr1:20104131-20105792 REVERSE LENGTH=237;>AT3G14290.1 | Symbols: PAE2 | 20S	25.4022	23.5833
AT1G54010.1	>AT1G54010.1 | Symbols: | GDSL-like Lipase/Acylhydrolase superfamily protein | chr1:20158854-20160747 REVERSE LENGTH=386	41.5112	32.3374
AT1G54220.2;AT1G54220.1	>AT1G54220.2 | Symbols: | Dihydrolipoamide acetyltransferase, long form protein | chr1:20246460-20250208 REVERSE LENGTH=539;>AT1G54220.1 | Symbols: | Dihydrolipoamide acetyltransferase, long form protein | chr1:20246460-20250208 REVERSE LENGTH=539	8.79997	10.7285
AT1G54500.1	>AT1G54500.1 | Symbols: | Rubredoxin-like superfamily protein | chr1:20357084-20357671 REVERSE LENGTH=195	49.5571	63.9384
AT1G55490.2;AT1G55490.1	>AT1G55490.2 | Symbols: CPN60B, LEN1 | chaperonin 60 beta | chr1:20715717-20718673 REVERSE LENGTH=600;>AT1G55490.1 | Symbols: CPN60B, LEN1 | chaperonin 60 beta | chr1:20715717-20718673 REVERSE LENGTH=600	7.67359	7.67359
AT1G56145.1;AT1G56145.2;AT1G56120.1	>AT1G56145.1 | Symbols: | Leucine-rich repeat transmembrane protein kinase | chr1:21008225-21013934 REVERSE LENGTH=1012;>AT1G56145.2 | Symbols: | Leucine-rich repeat transmembrane protein kinase | chr1:21008225-21013934 REVERSE LENGTH=1039;>AT1G56120.1 |	7.01173	11.1103
AT1G56450.1	>AT1G56450.1 | Symbols: PBG1 | 20S proteasome beta subunit G1 | chr1:21141970-21144186 FORWARD LENGTH=246	17.7077	26.3185
AT1G56500.1	>AT1G56500.1 | Symbols: | haloacid dehalogenase-like hydrolase family protein | chr1:21159775-21167092 FORWARD LENGTH=1055	11.5208	8.99583
AT1G57720.2;AT1G57720.1	>AT1G57720.2 | Symbols: | Translation elongation factor EF1B, gamma chain | chr1:21377873-21380114 FORWARD LENGTH=413;>AT1G57720.1 | Symbols: | Translation elongation factor EF1B, gamma chain | chr1:21377873-21380114 FORWARD LENGTH=413	94.1509	76.3304
AT1G59359.1;AT1G58983.1;AT1G58684.1;AT1G58380.1	>AT1G59359.1 | Symbols: | Ribosomal protein S5 family protein | chr1:21842537-21843733 REVERSE LENGTH=284;>AT1G58983.1 | Symbols: | Ribosomal protein S5 family protein | chr1:21806279-21807475 REVERSE LENGTH=284;>AT1G58684.1 | Symbols: | Ribosomal prote	124.87	82.4648
AT1G60940.2;AT1G60940.1;AT1G10940.1;AT1G10940.2	>AT1G60940.2 | Symbols: SNRK2-10, SNRK2.10, SRK2B | SNF1-related protein kinase 2.10 | chr1:22439398-22441896 REVERSE LENGTH=361;>AT1G60940.1 | Symbols: SNRK2-10, SNRK2.10, SRK2B | SNF1-related protein kinase 2.10 | chr1:22439398-22441896 REVERSE LENGTH=36	19.7735	16.0606
AT1G61250.2;AT1G61250.1	>AT1G61250.2 | Symbols: SC3 | secretory carrier 3 | chr1:22586035-22588519 FORWARD LENGTH=274;>AT1G61250.1 | Symbols: SC3 | secretory carrier 3 | chr1:22586035-22588664 FORWARD LENGTH=289	58.3107	39.8434
AT1G61770.1	>AT1G61770.1 | Symbols: | Chaperone DnaJ-domain superfamily protein | chr1:22810220-22812370 FORWARD LENGTH=300	46.992	32.6683
AT1G64500.1	>AT1G64500.1 | Symbols: | Glutaredoxin family protein | chr1:23953270-23954376 FORWARD LENGTH=368	52.1689	32.213
AT1G64520.1;AT5G42040.1	>AT1G64520.1 | Symbols: RPN12a | regulatory particle non-ATPase 12A | chr1:23956459-23958120 FORWARD LENGTH=267;>AT5G42040.1 | Symbols: RPN12b | regulatory particle non-ATPase 12B | chr5:16813835-16814749 REVERSE LENGTH=233	42.9227	70.3777
AT1G64970.1	>AT1G64970.1 | Symbols: G-TMT, TMT1, VTE4 | gamma-tocopherol methyltransferase | chr1:24134337-24135993 REVERSE LENGTH=348	38.2151	28.9678
AT1G65260.1	>AT1G65260.1 | Symbols: PTAC4, VIPP1 | plastid transcriptionally active 4 | chr1:24236329-24240428 FORWARD LENGTH=330	13.4545	13.4545
AT1G65410.1	>AT1G65410.1 | Symbols: ATNAP11, TGD3, NAP11 | non-intrinsic ABC protein 11 | chr1:24295362-24297332 FORWARD LENGTH=345	31.8199	20.3815
AT1G65540.1	>AT1G65540.1 | Symbols: | LETM1-like protein | chr1:24362382-24366011 REVERSE LENGTH=736	16.9039	24.7978
AT1G65820.1;AT1G65820.3;AT1G65820.2	>AT1G65820.1 | Symbols: | microsomal glutathione s-transferase, putative | chr1:24485213-24486682 FORWARD LENGTH=146;>AT1G65820.3 | Symbols: | microsomal glutathione s-transferase, putative | chr1:24485213-24486682 FORWARD LENGTH=194;>AT1G65820.2 | Symbo	187.805	166.809
AT1G66150.1	>AT1G66150.1 | Symbols: TMK1 | transmembrane kinase 1 | chr1:24631503-24634415 FORWARD LENGTH=942	34.5906	38.0867
AT1G66200.1;AT1G66200.3;AT1G66200.2	>AT1G66200.1 | Symbols: ATGSR2, GSR2, GLN1;2 | glutamine synthase clone F11 | chr1:24655520-24657520 REVERSE LENGTH=356;>AT1G66200.3 | Symbols: GSR2, GLN1;2 | glutamine synthase clone F11 | chr1:24655520-24657520 REVERSE LENGTH=365;>AT1G66200.2 | Symbols:	12.4885	12.4885
AT1G67090.1	>AT1G67090.1 | Symbols: RBCS1A | ribulose bisphosphate carboxylase small chain 1A | chr1:25048465-25049249 REVERSE LENGTH=180	24.2202	24.2202
AT1G68010.1;AT1G68010.2	>AT1G68010.1 | Symbols: HPR, ATHPR1 | hydroxypyruvate reductase | chr1:25493418-25495720 FORWARD LENGTH=386;>AT1G68010.2 | Symbols: HPR | hydroxypyruvate reductase | chr1:25493418-25495720 FORWARD LENGTH=387	100.141	78.2336
AT1G68530.1;AT1G68530.2;AT4G34510.1;AT1G25450.1	>AT1G68530.1 | Symbols: CUT1, POP1, CER6, G2, KCS6 | 3-ketoacyl-CoA synthase 6 | chr1:25712881-25714733 REVERSE LENGTH=497;>AT1G68530.2 | Symbols: CUT1, POP1, CER6, G2, KCS6 | 3-ketoacyl-CoA synthase 6 | chr1:25713600-25714733 REVERSE LENGTH=377;>AT4G34510	42.6151	35.4931
AT1G69620.1;AT1G26880.1;AT1G26880.2;AT3G28900.1	>AT1G69620.1 | Symbols: RPL34 | ribosomal protein L34 | chr1:26189900-26191081 FORWARD LENGTH=119;>AT1G26880.1 | Symbols: | Ribosomal protein L34e superfamily protein | chr1:9315640-9316681 REVERSE LENGTH=120;>AT1G26880.2 | Symbols: | Ribosomal protein L	35.8708	35.8708
AT1G70330.1	>AT1G70330.1 | Symbols: ENT1,AT, ENT1 | equilibrative nucleotide transporter 1 | chr1:26502920-26504360 FORWARD LENGTH=450	26.3166	16.8576
AT1G70410.2;AT1G70410.3;AT1G70410.1	>AT1G70410.2 | Symbols: ATBCA4, BCA4 | beta carbonic anhydrase 4 | chr1:26534167-26537457 REVERSE LENGTH=280;>AT1G70410.3 | Symbols: ATBCA4, BCA4 | beta carbonic anhydrase 4 | chr1:26534167-26536505 REVERSE LENGTH=258;>AT1G70410.1 | Symbols: ATBCA4, BCA4,	43.1667	57.5073
AT1G71500.1	>AT1G71500.1 | Symbols: | Rieske (2Fe-2S) domain-containing protein | chr1:26936084-26937331 FORWARD LENGTH=287	31.801	41.2343
AT1G72150.1	>AT1G72150.1 | Symbols: PATL1 | PATELLIN 1 | chr1:27148558-27150652 FORWARD LENGTH=573	15.4447	21.3038
AT1G72610.1	>AT1G72610.1 | Symbols: GLP1, ATGER1, GER1 | germin-like protein 1 | chr1:27339302-27339928 REVERSE LENGTH=208	155.979	163.472
AT1G73650.1;AT1G73650.4;AT1G73650.2;AT1G73650.3	>AT1G73650.1 | Symbols: | Protein of unknown function (DUF1295) | chr1:27688449-27689606 REVERSE LENGTH=208;>AT1G73650.4 | Symbols: | Protein of unknown function (DUF1295) | chr1:27688420-27689606 REVERSE LENGTH=219;>AT1G73650.2 | Symbols: | Protein of	109.608	124.324
AT1G73990.1	>AT1G73990.1 | Symbols: SPPA, SPPA1 | signal peptide peptidase | chr1:27824465-27828807 FORWARD LENGTH=677	36.8431	47.1639
AT1G74060.1;AT1G74050.1	>AT1G74060.1 | Symbols: | Ribosomal protein L6 family protein | chr1:27850033-27851299 REVERSE LENGTH=233;>AT1G74050.1 | Symbols: | Ribosomal protein L6 family protein | chr1:27847256-27848680 REVERSE LENGTH=233	167.144	142.719
AT1G74470.1	>AT1G74470.1 | Symbols: | Pyridine nucleotide-disulphide oxidoreductase family protein | chr1:27991248-27992845 FORWARD LENGTH=467	10.6912	12.404
AT1G75220.1	>AT1G75220.1 | Symbols: | Major facilitator superfamily protein | chr1:28229412-28232606 REVERSE LENGTH=487	85.6951	66.9501
AT1G76030.1;AT1G20260.1	>AT1G76030.1 | Symbols: | ATPase, V1 complex, subunit B protein | chr1:28534134-28536916 FORWARD LENGTH=486;>AT1G20260.1 | Symbols: | ATPase, V1 complex, subunit B protein | chr1:7016971-7020290 FORWARD LENGTH=487	68.7712	66.1075
AT1G76080.1	>AT1G76080.1 | Symbols: ATCDSP32, CDSP32 | chloroplastic drought-induced stress protein of 32 kD | chr1:28548063-28549348 REVERSE LENGTH=302	66.0866	82.1367
AT1G76400.1	>AT1G76400.1 | Symbols: | Ribophorin I | chr1:28658713-28661672 REVERSE LENGTH=614	45.9439	30.3372
AT1G77490.1	>AT1G77490.1 | Symbols: TAPX | thylakoidal ascorbate peroxidase | chr1:29117688-29120046 FORWARD LENGTH=426	44.9559	33.4157
AT1G77940.1	>AT1G77940.1 | Symbols: | Ribosomal protein L7Ae/L30e/S12e/Gadd45 family protein | chr1:29304116-29305288 REVERSE LENGTH=112	39.8402	39.8402
AT1G78370.1	>AT1G78370.1 | Symbols: ATGSTU20, GSTU20 | glutathione S-transferase TAU 20 | chr1:29484428-29485204 REVERSE LENGTH=217	141.635	141.635
AT1G78380.1	>AT1G78380.1 | Symbols: ATGSTU19, GST8, GSTU19 | glutathione S-transferase TAU 19 | chr1:29486659-29487819 REVERSE LENGTH=219	130.134	147.962
AT1G79210.3;AT1G79210.2;AT1G79210.1;AT1G16470.2;AT1G16470.1	>AT1G79210.3 | Symbols: | N-terminal nucleophile aminohydrolases (Ntn hydrolases) superfamily protein | chr1:29796286-29798240 REVERSE LENGTH=235;>AT1G79210.2 | Symbols: | N-terminal nucleophile aminohydrolases (Ntn hydrolases) superfamily protein | chr1	19.0276	20.4956
AT1G79340.1	>AT1G79340.1 | Symbols: AtMC4, MC4 | metacaspase 4 | chr1:29842849-29844368 FORWARD LENGTH=418	23.4821	37.1072
AT1G80300.1	>AT1G80300.1 | Symbols: NTT1, ATNTT1 | nucleotide transporter 1 | chr1:30191954-30194280 FORWARD LENGTH=624	18.2742	25.1412
AT2G01420.1;AT2G01420.2	>AT2G01420.1 | Symbols: PIN4, ATPIN4 | Auxin efflux carrier family protein | chr2:180478-183199 REVERSE LENGTH=612;>AT2G01420.2 | Symbols: PIN4 | Auxin efflux carrier family protein | chr2:180478-183199 REVERSE LENGTH=616	28.2231	19.8662
AT2G03510.1	>AT2G03510.1 | Symbols: | SPFH/Band 7/PHB domain-containing membrane-associated protein family | chr2:1066717-1068934 FORWARD LENGTH=356	100.426	87.2433
AT2G04780.2;AT2G04780.1	>AT2G04780.2 | Symbols: FLA7 | FASCICLIN-like arabinoogalactan 7 | chr2:1677488-1678252 FORWARD LENGTH=254;>AT2G04780.1 | Symbols: FLA7 | FASCICLIN-like arabinoogalactan 7 | chr2:1677488-1678252 FORWARD LENGTH=254	43.0633	43.7073
AT2G05100.1;AT2G05070.1;AT3G27690.1	>AT2G05100.1 | Symbols: LHCB2.1, LHCB2 | photosystem II light harvesting complex gene 2.1 | chr2:1823449-1824331 REVERSE LENGTH=265;>AT2G05070.1 | Symbols: LHCB2.2, LHCB2 | photosystem II light harvesting complex gene 2.2 | chr2:1799436-1800329 REVERSE LEN	139.522	123.625
AT2G05840.1;AT2G05840.2	>AT2G05840.1 | Symbols: PAA2 | 20S proteasome subunit PAA2 | chr2:2234226-2236053 FORWARD LENGTH=246;>AT2G05840.2 | Symbols: PAA2 | 20S proteasome subunit PAA2 | chr2:2234226-2235973 FORWARD LENGTH=220	20.2632	23.5096
AT2G06850.1	>AT2G06850.1 | Symbols: EXGT-A1, EXT, XTH4 | xyloglucan endotransglucosylase/hydrolase 4 | chr2:2763619-2765490 FORWARD LENGTH=296	101.015	81.8875
AT2G07050.1	>AT2G07050.1 | Symbols: CAS1 | cycloartenol synthase 1 | chr2:2924629-2930295 FORWARD LENGTH=759	15.3197	11.9621
AT2G07698.1	>AT2G07698.1 | Symbols: | ATPase, F1 complex, alpha subunit protein | chr2:3361474-3364028 FORWARD LENGTH=777	5.69795	9.35028
AT2G15290.1	>AT2G15290.1 | Symbols: ATTIC21, TIC21, CIA5, PIC1 | translocon at inner membrane of chloroplasts 21 | chr2:6642512-6644011 REVERSE LENGTH=296	32.5805	45.6112
AT2G17120.1	>AT2G17120.1 | Symbols: LYM2 | lysm domain GPI-anchored protein 2 precursor | chr2:7459156-7460648 FORWARD LENGTH=350	93.848	100.07
AT2G17720.1	>AT2G17720.1 | Symbols: | 2-oxoglutarate (2OG) and Fe(II)-dependent oxygenase superfamily protein | chr2:7697513-7699174 FORWARD LENGTH=291	40.3164	55.8774
AT2G19480.3;AT2G19480.2;AT2G19480.1	>AT2G19480.3 | Symbols: NAP1;2 | nucleosome assembly protein 1;2 | chr2:8438601-8441040 FORWARD LENGTH=372;>AT2G19480.2 | Symbols: NFA02, NFA2, NAP1;2 | nucleosome assembly protein 1;2 | chr2:8438601-8441040 FORWARD LENGTH=373;>AT2G19480.1 | Symbols: NFA02	105.806	105.806
AT2G19570.1	>AT2G19570.1 | Symbols: CDA1, AT-CDA1, DESZ | cytidine deaminase 1 | chr2:8470598-8471503 REVERSE LENGTH=301	108.974	85.9727
AT2G20230.1	>AT2G20230.1 | Symbols: | Tetraspanin family protein | chr2:8725762-8727388 FORWARD LENGTH=270	56.6461	79.8685
AT2G20450.1	>AT2G20450.1 | Symbols: | Ribosomal protein L14 | chr2:8813923-8815071 FORWARD LENGTH=134	215.268	178.427
AT2G20890.1	>AT2G20890.1 | Symbols: PSB29, THF1 | photosystem II reaction center PSB29 protein | chr2:8987783-8989185 FORWARD LENGTH=300	38.9994	41.4869
AT2G21160.1;AT2G21160.2	>AT2G21160.1 | Symbols: | Translocon-associated protein (TRAP), alpha subunit | chr2:9068428-9070207 FORWARD LENGTH=258;>AT2G21160.2 | Symbols: | Translocon-associated protein (TRAP), alpha subunit | chr2:9068428-9070310 FORWARD LENGTH=188	17.3833	26.484
AT2G21170.2;AT2G21170.1	>AT2G21170.2 | Symbols: TIM, PDTPI | triosephosphate isomerase | chr2:9071047-9073106 REVERSE LENGTH=306;>AT2G21170.1 | Symbols: TIM, PDTPI | triosephosphate isomerase | chr2:9071047-9073106 REVERSE LENGTH=315	140.326	109.631
AT2G21410.1	>AT2G21410.1 | Symbols: VHA-A2 | vacuolar proton ATPase A2 | chr2:9162703-9168141 FORWARD LENGTH=821	26.5893	23.0961
AT2G25110.1	>AT2G25110.1 | Symbols: SDF2, ATSDL, AtSDF2 | stromal cell-derived factor 2-like protein precursor | chr2:10684428-10685838 FORWARD LENGTH=218	42.9966	51.5076
AT2G26250.1	>AT2G26250.1 | Symbols: FDH, KCS10 | 3-ketoacyl-CoA synthase 10 | chr2:11170799-11173059 REVERSE LENGTH=550	71.9127	53.4749
AT2G26730.1	>AT2G26730.1 | Symbols: | Leucine-rich repeat protein kinase family protein | chr2:11388621-11391286 FORWARD LENGTH=658	15.4864	10.1425
AT2G27020.1	>AT2G27020.1 | Symbols: PAG1 | 20S proteasome alpha subunit G1 | chr2:11528515-11530858 REVERSE LENGTH=249	20.2432	24.6789
AT2G27130.1	>AT2G27130.1 | Symbols: | Bifunctional inhibitor/lipid-transfer protein/seed storage 2S albumin superfamily protein | chr2:11595379-11596395 FORWARD LENGTH=176	119.171	107.156
AT2G27210.2;AT2G27210.1;AT1G08420.2;AT1G08420.1	>AT2G27210.2 | Symbols: BSL3 | BRI1 suppressor 1 (BSU1)-like 3 | chr2:11630188-11636182 FORWARD LENGTH=1001;>AT2G27210.1 | Symbols: BSL3 | BRI1 suppressor 1 (BSU1)-like 3 | chr2:11630188-11636182 FORWARD LENGTH=1006;>AT1G08420.2 | Symbols: BSL2 | BRI1 supp	4.57518	4.57518
AT2G27530.2;AT2G27530.1	>AT2G27530.2 | Symbols: PGY1 | Ribosomal protein L1p/L10e family | chr2:11763443-11764570 REVERSE LENGTH=216;>AT2G27530.1 | Symbols: PGY1 | Ribosomal protein L1p/L10e family | chr2:11763443-11764570 REVERSE LENGTH=216	185.603	131.691
AT2G27710.3;AT2G27710.2;AT2G27710.1	>AT2G27710.3 | Symbols: | 60S acidic ribosomal protein family | chr2:11816929-11817670 FORWARD LENGTH=115;>AT2G27710.2 | Symbols: | 60S acidic ribosomal protein family | chr2:11816929-11817670 FORWARD LENGTH=115;>AT2G27710.1 | Symbols: | 60S acidic ribo	42.7854	42.7854
AT2G28000.1	>AT2G28000.1 | Symbols: CPN60A, CH-CPN60A, SLP | chaperonin-60alpha | chr2:11926603-11929184 FORWARD LENGTH=586	7.88832	7.88832
AT2G28120.1	>AT2G28120.1 | Symbols: | Major facilitator superfamily protein | chr2:11985934-11987667 FORWARD LENGTH=577	12.5596	9.80493
AT2G30490.1	>AT2G30490.1 | Symbols: ATC4H, C4H, CYP73A5, REF3 | cinnamate-4-hydroxylase | chr2:12993861-12995683 REVERSE LENGTH=505	23.0324	32.3991
AT2G30860.2;AT2G30860.1	>AT2G30860.2 | Symbols: ATGSTF9, GLUTTR, ATGSTF7, GSTF9 | glutathione S-transferase PHI 9 | chr2:13139132-13140079 FORWARD LENGTH=166;>AT2G30860.1 | Symbols: ATGSTF9, GLUTTR, ATGSTF7, GSTF9 | glutathione S-transferase PHI 9 | chr2:13139132-13140057 FORWARD	93.8288	121.632
AT2G30930.1	>AT2G30930.1 | Symbols: | unknown protein; FUNCTIONS IN: molecular_function unknown; INVOLVED IN: biological_process unknown; LOCATED IN: chloroplast, plasma membrane, membrane; EXPRESSED IN: 24 plant structures; EXPRESSED DURING: 14 growth stages; BEST A	73.6997	78.2074
AT2G32060.3;AT2G32060.2;AT2G32060.1	>AT2G32060.3 | Symbols: | Ribosomal protein L7Ae/L30e/S12e/Gadd45 family protein | chr2:13639228-13640104 REVERSE LENGTH=144;>AT2G32060.2 | Symbols: | Ribosomal protein L7Ae/L30e/S12e/Gadd45 family protein | chr2:13639228-13640104 REVERSE LENGTH=144;>AT2	295.737	189.16
AT2G32450.1	>AT2G32450.1 | Symbols: | Calcium-binding tetratricopeptide family protein | chr2:13778614-13781022 FORWARD LENGTH=802	11.4058	11.4058
AT2G33120.1;AT2G33120.2	>AT2G33120.1 | Symbols: SAR1, VAMP722, ATVAMP722 | synaptobrevin-related protein 1 | chr2:14043785-14045337 REVERSE LENGTH=221;>AT2G33120.2 | Symbols: SAR1, VAMP722, ATVAMP722 | synaptobrevin-related protein 1 | chr2:14043785-14045337 REVERSE LENGTH=229	157.991	122.816
AT2G33530.1	>AT2G33530.1 | Symbols: scpl46 | serine carboxypeptidase-like 46 | chr2:14197866-14200536 REVERSE LENGTH=465	9.43731	9.43731
AT2G34250.2;AT2G34250.1;AT1G29310.1	>AT2G34250.2 | Symbols: | SecY protein transport family protein | chr2:14462635-14464572 FORWARD LENGTH=475;>AT2G34250.1 | Symbols: | SecY protein transport family protein | chr2:14462635-14464572 FORWARD LENGTH=475;>AT1G29310.1 | Symbols: | SecY protei	56.9095	78.8372
AT2G34460.1	>AT2G34460.1 | Symbols: | NAD(P)-binding Rossmann-fold superfamily protein | chr2:14529635-14530732 FORWARD LENGTH=280	37.0118	56.3556
AT2G36160.1	>AT2G36160.1 | Symbols: | Ribosomal protein S11 family protein | chr2:15169925-15171159 FORWARD LENGTH=150	82.2839	79.4833
AT2G36460.1;AT2G36460.2	>AT2G36460.1 | Symbols: | Aldolase superfamily protein | chr2:15296929-15298387 REVERSE LENGTH=358;>AT2G36460.2 | Symbols: | Aldolase superfamily protein | chr2:15296929-15297732 REVERSE LENGTH=267	52.7933	48.8991
AT2G37170.1	>AT2G37170.1 | Symbols: PIP2B, PIP2;2 | plasma membrane intrinsic protein 2 | chr2:15613624-15614791 REVERSE LENGTH=285	90.8512	116.301
AT2G37970.1	>AT2G37970.1 | Symbols: SOUL-1 | SOUL heme-binding family protein | chr2:15891027-15891704 FORWARD LENGTH=225	52.878	33.7886
AT2G38230.1	>AT2G38230.1 | Symbols: ATPDX1.1, PDX1.1 | pyridoxine biosynthesis 1.1 | chr2:16011475-16012404 FORWARD LENGTH=309	14.8998	14.8998
AT2G38280.2;AT2G38280.1	>AT2G38280.2 | Symbols: FAC1, ATAMPD | AMP deaminase, putative / myoadenylate deaminase, putative | chr2:16033767-16038793 REVERSE LENGTH=839;>AT2G38280.1 | Symbols: FAC1, ATAMPD | AMP deaminase, putative / myoadenylate deaminase, putative | chr2:16033767-	41.1971	29.0839
AT2G38550.1	>AT2G38550.1 | Symbols: | Transmembrane proteins 14C | chr2:16132178-16134229 FORWARD LENGTH=335	36.6291	46.6737
AT2G39730.1	>AT2G39730.1 | Symbols: RCA | rubisco activase | chr2:16570951-16573345 REVERSE LENGTH=474	9.41952	13.3236
AT2G39730.2;AT2G39730.3	>AT2G39730.2 | Symbols: RCA | rubisco activase | chr2:16571046-16573345 REVERSE LENGTH=446;>AT2G39730.3 | Symbols: RCA | rubisco activase | chr2:16571174-16573345 REVERSE LENGTH=441	46.1283	55.7941
AT2G40890.1	>AT2G40890.1 | Symbols: CYP98A3 | cytochrome P450, family 98, subfamily A, polypeptide 3 | chr2:17058291-17060532 REVERSE LENGTH=508	33.1331	29.1363
AT2G41560.1	>AT2G41560.1 | Symbols: ACA4 | autoinhibited Ca(2+)-ATPase, isoform 4 | chr2:17332256-17337179 REVERSE LENGTH=1030	4.34267	6.95203
AT2G42210.4;AT2G42210.3;AT2G42210.1;AT2G42210.2	>AT2G42210.4 | Symbols: ATOEP16-3, OEP16-3 | Mitochondrial import inner membrane translocase subunit Tim17/Tim22/Tim23 family protein | chr2:17590642-17591591 FORWARD LENGTH=159;>AT2G42210.3 | Symbols: ATOEP16-3, OEP16-3 | Mitochondrial import inner membra	89.2707	144.2
AT2G42220.1	>AT2G42220.1 | Symbols: | Rhodanese/Cell cycle control phosphatase superfamily protein | chr2:17592105-17593305 FORWARD LENGTH=234	43.236	52.1791
AT2G43030.1	>AT2G43030.1 | Symbols: | Ribosomal protein L3 family protein | chr2:17894898-17895713 FORWARD LENGTH=271	104.523	66.013
AT2G43400.1	>AT2G43400.1 | Symbols: ETFQO | electron-transfer flavoprotein:ubiquinone oxidoreductase | chr2:18021304-18025041 FORWARD LENGTH=633	12.069	14.6751
AT2G43630.1	>AT2G43630.1 | Symbols: | FUNCTIONS IN: molecular_function unknown; INVOLVED IN: biological_process unknown; LOCATED IN: chloroplast thylakoid membrane, chloroplast, nucleus, chloroplast envelope; EXPRESSED IN: 22 plant structures; EXPRESSED DURING: 13 gr	56.4929	90.1232
AT2G43780.2;AT2G43780.1	>AT2G43780.2 | Symbols: | unknown protein; FUNCTIONS IN: molecular_function unknown; INVOLVED IN: biological_process unknown; LOCATED IN: mitochondrion; EXPRESSED IN: 23 plant structures; EXPRESSED DURING: 13 growth stages; Has 30 Blast hits to 30 protein	68.5947	90.0784
AT2G43950.1;AT2G43950.3;AT2G43950.2	>AT2G43950.1 | Symbols: OEP37, ATOEP37 | chloroplast outer envelope protein 37 | chr2:18200553-18202644 REVERSE LENGTH=343;>AT2G43950.3 | Symbols: OEP37 | chloroplast outer envelope protein 37 | chr2:18200677-18202644 REVERSE LENGTH=280;>AT2G43950.2 | Symb	32.3	32.7829
AT2G44060.2;AT2G44060.1	>AT2G44060.2 | Symbols: | Late embryogenesis abundant protein, group 2 | chr2:18226922-18227988 FORWARD LENGTH=325;>AT2G44060.1 | Symbols: | Late embryogenesis abundant protein, group 2 | chr2:18226922-18227988 FORWARD LENGTH=325	14.2776	14.6357
AT2G44610.1;AT5G10260.1	>AT2G44610.1 | Symbols: RAB6, ATRABH1B, ATRAB6A, RAB6A | Ras-related small GTP-binding family protein | chr2:18411778-18413883 REVERSE LENGTH=208;>AT5G10260.1 | Symbols: AtRABH1e, RABH1e | RAB GTPase homolog H1E | chr5:3219991-3221301 FORWARD LENGTH=207	49.6103	60.1681
AT2G45820.1	>AT2G45820.1 | Symbols: | Remorin family protein | chr2:18863147-18864576 REVERSE LENGTH=190	23.3516	26.4307
AT2G46650.1	>AT2G46650.1 | Symbols: B5 #1, ATCB5-C, CB5-C | cytochrome B5 isoform C | chr2:19151807-19152394 FORWARD LENGTH=132	232.898	176.181
AT2G46820.2;AT2G46820.1	>AT2G46820.2 | Symbols: PTAC8, TMP14, PSAP, PSI-P | photosystem I P subunit | chr2:19243729-19244870 FORWARD LENGTH=174;>AT2G46820.1 | Symbols: PTAC8, TMP14, PSAP, PSI-P | photosystem I P subunit | chr2:19243729-19244870 FORWARD LENGTH=174	117.505	115.775
AT2G47470.1;AT2G47470.4;AT2G47470.3;AT2G47470.2	>AT2G47470.1 | Symbols: ATPDIL2-1, UNE5, MEE30, PDI11, ATPDI11 | thioredoxin family protein | chr2:19481503-19483683 FORWARD LENGTH=361;>AT2G47470.4 | Symbols: ATPDIL2-1, UNE5, MEE30, PDI11, ATPDI11 | thioredoxin family protein | chr2:19481503-19483683 FOR	58.058	69.7047
AT2G47710.1	>AT2G47710.1 | Symbols: | Adenine nucleotide alpha hydrolases-like superfamily protein | chr2:19555045-19555956 REVERSE LENGTH=162	262.029	262.029
AT3G01390.2;AT3G01390.1	>AT3G01390.2 | Symbols: VMA10, AVMA10 | vacuolar membrane ATPase 10 | chr3:150265-150922 REVERSE LENGTH=110;>AT3G01390.1 | Symbols: VMA10, AVMA10 | vacuolar membrane ATPase 10 | chr3:150265-150922 REVERSE LENGTH=110	39.4963	51.8665
AT3G02560.2;AT3G02560.1	>AT3G02560.2 | Symbols: | Ribosomal protein S7e family protein | chr3:542341-543168 FORWARD LENGTH=191;>AT3G02560.1 | Symbols: | Ribosomal protein S7e family protein | chr3:542341-543168 FORWARD LENGTH=191	187.802	204.242
AT3G03710.1	>AT3G03710.1 | Symbols: RIF10, PNP | polyribonucleotide nucleotidyltransferase, putative | chr3:919542-924906 FORWARD LENGTH=922	4.91775	8.06999
AT3G03780.3;AT3G03780.2;AT3G03780.1	>AT3G03780.3 | Symbols: ATMS2, MS2 | methionine synthase 2 | chr3:957602-960740 FORWARD LENGTH=765;>AT3G03780.2 | Symbols: ATMS2, MS2 | methionine synthase 2 | chr3:957602-960740 FORWARD LENGTH=765;>AT3G03780.1 | Symbols: ATMS2, MS2 | methionine synthase 2	25.5491	25.5491
AT3G05900.1	>AT3G05900.1 | Symbols: | neurofilament protein-related | chr3:1761408-1763854 REVERSE LENGTH=673	13.5336	14.5764
AT3G06510.1;AT3G06510.2	>AT3G06510.1 | Symbols: SFR2, ATSFR2 | Glycosyl hydrolase superfamily protein | chr3:2016450-2019533 FORWARD LENGTH=622;>AT3G06510.2 | Symbols: SFR2 | Glycosyl hydrolase superfamily protein | chr3:2016450-2019533 FORWARD LENGTH=656	48.2205	33.9552
AT3G06650.1;AT5G49460.1	>AT3G06650.1 | Symbols: ACLB-1 | ATP-citrate lyase B-1 | chr3:2079247-2082633 REVERSE LENGTH=608;>AT5G49460.1 | Symbols: ACLB-2 | ATP citrate lyase subunit B 2 | chr5:20055048-20058195 FORWARD LENGTH=608	42.0387	63.8087
AT3G07020.2;AT3G07020.1	>AT3G07020.2 | Symbols: | UDP-Glycosyltransferase superfamily protein | chr3:2218120-2221590 REVERSE LENGTH=637;>AT3G07020.1 | Symbols: | UDP-Glycosyltransferase superfamily protein | chr3:2217841-2221590 REVERSE LENGTH=637	7.0679	7.0679
AT3G09200.1;AT3G09200.2;AT3G11250.1;AT2G40010.1	>AT3G09200.1 | Symbols: | Ribosomal protein L10 family protein | chr3:2823364-2825020 REVERSE LENGTH=320;>AT3G09200.2 | Symbols: | Ribosomal protein L10 family protein | chr3:2823364-2825020 REVERSE LENGTH=287;>AT3G11250.1 | Symbols: | Ribosomal protein	14.3449	14.3449
AT3G09740.1	>AT3G09740.1 | Symbols: SYP71, ATSYP71 | syntaxin of plants 71 | chr3:2989615-2991354 FORWARD LENGTH=266	29.8078	42.99
AT3G09840.1;AT5G03340.1;AT3G53230.1	>AT3G09840.1 | Symbols: CDC48, ATCDC48, CDC48A | cell division cycle 48 | chr3:3019494-3022832 FORWARD LENGTH=809;>AT5G03340.1 | Symbols: | ATPase, AAA-type, CDC48 protein | chr5:810091-813133 REVERSE LENGTH=810;>AT3G53230.1 | Symbols: | ATPase, AAA-type	23.8777	25.2742
AT3G10260.2;AT3G10260.1;AT3G10260.3	>AT3G10260.2 | Symbols: | Reticulon family protein | chr3:3171413-3172508 REVERSE LENGTH=247;>AT3G10260.1 | Symbols: | Reticulon family protein | chr3:3171413-3172508 REVERSE LENGTH=247;>AT3G10260.3 | Symbols: | Reticulon family protein | chr3:3171413-3	133.972	99.122
AT3G10370.1	>AT3G10370.1 | Symbols: SDP6 | FAD-dependent oxidoreductase family protein | chr3:3216502-3219027 FORWARD LENGTH=629	16.2333	21.7892
AT3G11510.1	>AT3G11510.1 | Symbols: | Ribosomal protein S11 family protein | chr3:3623757-3624866 REVERSE LENGTH=150	94.8816	130.198
AT3G11820.1;AT3G11820.2	>AT3G11820.1 | Symbols: SYP121, AT-SYR1, ATSYP121, SYR1, ATSYR1, PEN1 | syntaxin of plants 121 | chr3:3729540-3730868 REVERSE LENGTH=346;>AT3G11820.2 | Symbols: SYP121, AT-SYR1, ATSYP121, SYR1, ATSYR1, PEN1 | syntaxin of plants 121 | chr3:3729540-3730775 R	26.5164	32.2405
AT3G12050.2;AT3G12050.1	>AT3G12050.2 | Symbols: | Aha1 domain-containing protein | chr3:3839289-3841303 FORWARD LENGTH=321;>AT3G12050.1 | Symbols: | Aha1 domain-containing protein | chr3:3839289-3841303 FORWARD LENGTH=360	13.6793	13.6793
AT3G12780.1	>AT3G12780.1 | Symbols: PGK1 | phosphoglycerate kinase 1 | chr3:4061127-4063140 REVERSE LENGTH=481	9.77103	11.9125
AT3G13930.1	>AT3G13930.1 | Symbols: | Dihydrolipoamide acetyltransferase, long form protein | chr3:4596240-4600143 FORWARD LENGTH=539	8.37457	8.37457
AT3G14310.1	>AT3G14310.1 | Symbols: ATPME3, PME3 | pectin methylesterase 3 | chr3:4772214-4775095 REVERSE LENGTH=592	24.4489	24.9374
AT3G16100.1	>AT3G16100.1 | Symbols: ATRABG3C, ATRAB7D, RABG3c | RAB GTPase homolog G3C | chr3:5459270-5460556 FORWARD LENGTH=206	21.32	21.32
AT3G16470.2;AT3G16470.1;AT3G16470.3	>AT3G16470.2 | Symbols: JR1 | Mannose-binding lectin superfamily protein | chr3:5596096-5597709 REVERSE LENGTH=451;>AT3G16470.1 | Symbols: JR1 | Mannose-binding lectin superfamily protein | chr3:5596096-5597709 REVERSE LENGTH=451;>AT3G16470.3 | Symbols: JR	10.0964	10.0964
AT3G16480.1	>AT3G16480.1 | Symbols: MPPalpha | mitochondrial processing peptidase alpha subunit | chr3:5599906-5602716 FORWARD LENGTH=499	78.656	65.5233
AT3G17390.1	>AT3G17390.1 | Symbols: MTO3, SAMS3, MAT4 | S-adenosylmethionine synthetase family protein | chr3:5952484-5953665 REVERSE LENGTH=393	46.7726	34.2534
AT3G17780.1	>AT3G17780.1 | Symbols: | FUNCTIONS IN: molecular_function unknown; INVOLVED IN: intracellular protein transport; LOCATED IN: endomembrane system, integral to membrane, endoplasmic reticulum; EXPRESSED IN: 23 plant structures; EXPRESSED DURING: 13 growth	275.223	184.939
AT3G17970.1	>AT3G17970.1 | Symbols: atToc64-III, TOC64-III | translocon at the outer membrane of chloroplasts 64-III | chr3:6148030-6151794 FORWARD LENGTH=589	53.7029	55.3179
AT3G19340.1	>AT3G19340.1 | Symbols: | Protein of unknown function (DUF3754) | chr3:6701387-6704071 REVERSE LENGTH=487	23.2093	22.5305
AT3G19820.3;AT3G19820.2;AT3G19820.1	>AT3G19820.3 | Symbols: DWF1 | cell elongation protein / DWARF1 / DIMINUTO (DIM) | chr3:6879835-6881616 REVERSE LENGTH=561;>AT3G19820.2 | Symbols: DWF1, DIM, EVE1, DIM1, CBB1 | cell elongation protein / DWARF1 / DIMINUTO (DIM) | chr3:6879835-6881616 REVERS	25.8732	25.179
AT3G20410.1	>AT3G20410.1 | Symbols: CPK9 | calmodulin-domain protein kinase 9 | chr3:7116388-7118824 FORWARD LENGTH=541	54.8906	56.6812
AT3G22110.1	>AT3G22110.1 | Symbols: PAC1 | 20S proteasome alpha subunit C1 | chr3:7792819-7793571 REVERSE LENGTH=250	17.8212	20.6769
AT3G22235.2;AT3G22235.1;AT3G22231.1	>AT3G22235.2 | Symbols: | FUNCTIONS IN: molecular_function unknown; INVOLVED IN: biological_process unknown; BEST Arabidopsis thaliana protein match is: pathogen and circadian controlled 1 (TAIR:AT3G22231.1); Has 122 Blast hits to 122 proteins in 11 speci	619.556	378.113
AT3G23400.1	>AT3G23400.1 | Symbols: FIB4 | Plastid-lipid associated protein PAP / fibrillin family protein | chr3:8376636-8378225 REVERSE LENGTH=284	16.0779	24.4952
AT3G25070.1	>AT3G25070.1 | Symbols: RIN4 | RPM1 interacting protein 4 | chr3:9132458-9133747 FORWARD LENGTH=211	37.7705	40.4808
AT3G25800.1;AT3G25800.2	>AT3G25800.1 | Symbols: PDF1, PR 65, PP2AA2 | protein phosphatase 2A subunit A2 | chr3:9422822-9425783 REVERSE LENGTH=587;>AT3G25800.2 | Symbols: PDF1, PR 65, PP2AA2 | protein phosphatase 2A subunit A2 | chr3:9423036-9425783 REVERSE LENGTH=544	20.955	20.0921
AT3G26070.1	>AT3G26070.1 | Symbols: | Plastid-lipid associated protein PAP / fibrillin family protein | chr3:9526904-9528199 FORWARD LENGTH=242	58.8446	65.2835
AT3G26520.1	>AT3G26520.1 | Symbols: TIP2, SITIP, GAMMA-TIP2, TIP1;2 | tonoplast intrinsic protein 2 | chr3:9722770-9723703 REVERSE LENGTH=253	50.9898	49.2543
AT3G26650.1	>AT3G26650.1 | Symbols: GAPA, GAPA-1 | glyceraldehyde 3-phosphate dehydrogenase A subunit | chr3:9795226-9796848 FORWARD LENGTH=396	17.1276	12.4129
AT3G26935.1	>AT3G26935.1 | Symbols: | DHHC-type zinc finger family protein | chr3:9933001-9935218 REVERSE LENGTH=443	43.2931	43.2931
AT3G27240.1	>AT3G27240.1 | Symbols: | Cytochrome C1 family | chr3:10056144-10058370 REVERSE LENGTH=307	49.9085	55.3692
AT3G27380.2;AT3G27380.1;AT5G40650.1	>AT3G27380.2 | Symbols: SDH2-1 | succinate dehydrogenase 2-1 | chr3:10131209-10132673 REVERSE LENGTH=279;>AT3G27380.1 | Symbols: SDH2-1 | succinate dehydrogenase 2-1 | chr3:10131209-10132673 REVERSE LENGTH=279;>AT5G40650.1 | Symbols: SDH2-2 | succinate deh	93.7153	119.374
AT3G27430.2;AT3G27430.3;AT5G40580.2;AT5G40580.1;AT3G27430.1;AT5G40580.3	>AT3G27430.2 | Symbols: PBB1 | N-terminal nucleophile aminohydrolases (Ntn hydrolases) superfamily protein | chr3:10152910-10155052 FORWARD LENGTH=273;>AT3G27430.3 | Symbols: PBB1 | N-terminal nucleophile aminohydrolases (Ntn hydrolases) superfamily protei	21.7557	24.0208
AT3G27570.1	>AT3G27570.1 | Symbols: | Sucrase/ferredoxin-like family protein | chr3:10214276-10216681 REVERSE LENGTH=379	22.5675	24.0078
AT3G28715.1;AT3G28715.2	>AT3G28715.1 | Symbols: | ATPase, V0/A0 complex, subunit C/D | chr3:10778025-10780350 FORWARD LENGTH=351;>AT3G28715.2 | Symbols: | ATPase, V0/A0 complex, subunit C/D | chr3:10778025-10780350 FORWARD LENGTH=343	94.9058	86.8347
AT3G28860.1	>AT3G28860.1 | Symbols: ATMDR1, ATMDR11, PGP19, MDR11, MDR1, ATPGP19, ABCB19, ATABCB19 | ATP binding cassette subfamily B19 | chr3:10870287-10877286 REVERSE LENGTH=1252	9.35331	14.7783
AT3G28940.1	>AT3G28940.1 | Symbols: | AIG2-like (avirulence induced gene) family protein | chr3:10968324-10969311 REVERSE LENGTH=169	232.898	142.137
AT3G43520.1	>AT3G43520.1 | Symbols: | Transmembrane proteins 14C | chr3:15406088-15407699 FORWARD LENGTH=240	79.8259	64.6971
AT3G44310.3;AT3G44310.1;AT3G44310.2	>AT3G44310.3 | Symbols: NIT1, ATNIT1, NITI | nitrilase 1 | chr3:15986901-15988841 FORWARD LENGTH=346;>AT3G44310.1 | Symbols: NIT1, ATNIT1, NITI | nitrilase 1 | chr3:15986901-15988841 FORWARD LENGTH=346;>AT3G44310.2 | Symbols: NIT1, ATNIT1, NITI | nitrilase	20.5452	29.6335
AT3G44320.1	>AT3G44320.1 | Symbols: NIT3, AtNIT3 | nitrilase 3 | chr3:15993419-15995493 FORWARD LENGTH=346	45.0521	37.7981
AT3G46740.1	>AT3G46740.1 | Symbols: TOC75-III, MAR1 | translocon at the outer envelope membrane of chloroplasts 75-III | chr3:17216104-17219296 REVERSE LENGTH=818	31.0209	19.9319
AT3G47470.1	>AT3G47470.1 | Symbols: LHCA4, CAB4 | light-harvesting chlorophyll-protein complex I subunit A4 | chr3:17493622-17494773 REVERSE LENGTH=251	129.934	102.257
AT3G47960.1	>AT3G47960.1 | Symbols: | Major facilitator superfamily protein | chr3:17698126-17700771 REVERSE LENGTH=636	46.5256	49.8561
AT3G49010.3;AT3G49010.2;AT3G49010.1;AT3G49010.4;AT3G49010.5	>AT3G49010.3 | Symbols: ATBBC1, BBC1, RSU2 | breast basic conserved 1 | chr3:18166971-18168047 REVERSE LENGTH=206;>AT3G49010.2 | Symbols: ATBBC1, BBC1, RSU2 | breast basic conserved 1 | chr3:18166971-18168047 REVERSE LENGTH=206;>AT3G49010.1 | Symbols: ATBB	169.431	138.038
AT3G51420.1	>AT3G51420.1 | Symbols: SSL4, ATSSL4 | strictosidine synthase-like 4 | chr3:19084082-19085451 FORWARD LENGTH=370	62.3772	74.5183
AT3G51430.2;AT3G51430.1	>AT3G51430.2 | Symbols: YLS2 | Calcium-dependent phosphotriesterase superfamily protein | chr3:19086548-19087909 FORWARD LENGTH=369;>AT3G51430.1 | Symbols: YLS2, SSL5 | Calcium-dependent phosphotriesterase superfamily protein | chr3:19086548-19087909 FORWA	11.8113	11.8113
AT3G52140.3;AT3G52140.1;AT3G52140.2;AT3G52140.4	>AT3G52140.3 | Symbols: | tetratricopeptide repeat (TPR)-containing protein | chr3:19333232-19341295 FORWARD LENGTH=1396;>AT3G52140.1 | Symbols: | tetratricopeptide repeat (TPR)-containing protein | chr3:19333232-19341295 FORWARD LENGTH=1403;>AT3G52140.2	21.3515	20.5243
AT3G52200.1;AT3G52200.2	>AT3G52200.1 | Symbols: LTA3 | Dihydrolipoamide acetyltransferase, long form protein | chr3:19360317-19366091 FORWARD LENGTH=637;>AT3G52200.2 | Symbols: LTA3 | Dihydrolipoamide acetyltransferase, long form protein | chr3:19360317-19366091 FORWARD LENGTH=71	7.1104	7.1104
AT3G52230.1	>AT3G52230.1 | Symbols: | unknown protein; FUNCTIONS IN: molecular_function unknown; INVOLVED IN: biological_process unknown; LOCATED IN: chloroplast outer membrane, chloroplast thylakoid membrane, chloroplast, chloroplast envelope; EXPRESSED IN: 24 plant	116.126	81.7405
AT3G52300.1	>AT3G52300.1 | Symbols: ATPQ | ATP synthase D chain, mitochondrial | chr3:19396689-19398119 FORWARD LENGTH=168	145.508	194.251
AT3G52580.1	>AT3G52580.1 | Symbols: | Ribosomal protein S11 family protein | chr3:19503324-19504701 FORWARD LENGTH=150	170.384	103.938
AT3G52730.1	>AT3G52730.1 | Symbols: | ubiquinol-cytochrome C reductase UQCRX/QCR9-like family protein | chr3:19543146-19544167 REVERSE LENGTH=72	487.345	314.01
AT3G52750.1;AT2G36250.2;AT2G36250.1	>AT3G52750.1 | Symbols: FTSZ2-2 | Tubulin/FtsZ family protein | chr3:19549841-19552435 REVERSE LENGTH=473;>AT2G36250.2 | Symbols: FTSZ2-1, ATFTSZ2-1 | Tubulin/FtsZ family protein | chr2:15197661-15199932 REVERSE LENGTH=478;>AT2G36250.1 | Symbols: FTSZ2-1,	70.3883	90.0959
AT3G52880.1;AT3G52880.2	>AT3G52880.1 | Symbols: ATMDAR1, MDAR1 | monodehydroascorbate reductase 1 | chr3:19601477-19604366 REVERSE LENGTH=434;>AT3G52880.2 | Symbols: ATMDAR1, MDAR1 | monodehydroascorbate reductase 1 | chr3:19601477-19604366 REVERSE LENGTH=466	59.5154	71.8038
AT3G52930.1	>AT3G52930.1 | Symbols: | Aldolase superfamily protein | chr3:19627383-19628874 REVERSE LENGTH=358	12.705	12.705
AT3G53430.1	>AT3G53430.1 | Symbols: | Ribosomal protein L11 family protein | chr3:19809895-19810395 REVERSE LENGTH=166	27.2474	27.2474
AT3G53890.2;AT3G53890.1	>AT3G53890.2 | Symbols: | Ribosomal protein S21e | chr3:19955582-19956049 REVERSE LENGTH=82;>AT3G53890.1 | Symbols: | Ribosomal protein S21e | chr3:19955582-19956049 REVERSE LENGTH=82	475.532	350.993
AT3G54200.1	>AT3G54200.1 | Symbols: | Late embryogenesis abundant (LEA) hydroxyproline-rich glycoprotein family | chr3:20065731-20066438 FORWARD LENGTH=235	137.361	83.8123
AT3G55280.3;AT3G55280.2;AT3G55280.1;AT2G39460.2;AT2G39460.1	>AT3G55280.3 | Symbols: RPL23AB | ribosomal protein L23AB | chr3:20500667-20501519 FORWARD LENGTH=148;>AT3G55280.2 | Symbols: RPL23AB | ribosomal protein L23AB | chr3:20500667-20501519 FORWARD LENGTH=154;>AT3G55280.1 | Symbols: RPL23AB | ribosomal protein	29.2425	29.2425
AT3G55410.1	>AT3G55410.1 | Symbols: | 2-oxoglutarate dehydrogenase, E1 component | chr3:20541897-20545728 FORWARD LENGTH=1017	20.4101	26.1295
AT3G56110.2;AT3G56110.1	>AT3G56110.2 | Symbols: PRA1.B1 | prenylated RAB acceptor 1.B1 | chr3:20822228-20822857 REVERSE LENGTH=209;>AT3G56110.1 | Symbols: PRA1.B1 | prenylated RAB acceptor 1.B1 | chr3:20822228-20822857 REVERSE LENGTH=209	96.732	156.589
AT3G56630.1;AT1G34540.1	>AT3G56630.1 | Symbols: CYP94D2 | cytochrome P450, family 94, subfamily D, polypeptide 2 | chr3:20978953-20980512 FORWARD LENGTH=499;>AT1G34540.1 | Symbols: CYP94D1 | cytochrome P450, family 94, subfamily D, polypeptide 1 | chr1:12637054-12638550 FORWARD L	24.7259	18.015
AT3G56650.1	>AT3G56650.1 | Symbols: | Mog1/PsbP/DUF1795-like photosystem II reaction center PsbP family protein | chr3:20984807-20985913 FORWARD LENGTH=262	46.0351	42.637
AT3G56910.1	>AT3G56910.1 | Symbols: PSRP5 | plastid-specific 50S ribosomal protein 5 | chr3:21069558-21070257 REVERSE LENGTH=148	45.5948	29.927
AT3G57020.1;AT3G57020.2	>AT3G57020.1 | Symbols: | Calcium-dependent phosphotriesterase superfamily protein | chr3:21098515-21100303 REVERSE LENGTH=370;>AT3G57020.2 | Symbols: | Calcium-dependent phosphotriesterase superfamily protein | chr3:21098515-21100303 REVERSE LENGTH=356	67.2328	87.351
AT3G57290.1	>AT3G57290.1 | Symbols: EIF3E, TIF3E1, ATEIF3E-1, INT-6, ATINT6, INT6 | eukaryotic translation initiation factor 3E | chr3:21196786-21199073 REVERSE LENGTH=441	51.7741	77.0509
AT3G58610.3;AT3G58610.2;AT3G58610.1	>AT3G58610.3 | Symbols: | ketol-acid reductoisomerase | chr3:21671561-21674639 FORWARD LENGTH=591;>AT3G58610.2 | Symbols: | ketol-acid reductoisomerase | chr3:21671561-21674639 FORWARD LENGTH=591;>AT3G58610.1 | Symbols: | ketol-acid reductoisomerase | c	24.7407	16.1274
AT3G59780.1	>AT3G59780.1 | Symbols: | Rhodanese/Cell cycle control phosphatase superfamily protein | chr3:22086906-22090324 FORWARD LENGTH=686	28.87	25.8951
AT3G60600.2;AT3G60600.1;AT3G60600.3	>AT3G60600.2 | Symbols: VAP27-1 | vesicle associated protein | chr3:22400537-22401650 FORWARD LENGTH=217;>AT3G60600.1 | Symbols: VAP27-1, VAP, (AT)VAP, VAP27 | vesicle associated protein | chr3:22400537-22402408 FORWARD LENGTH=256;>AT3G60600.3 | Symbols: V	38.752	52.5371
AT3G60750.2;AT3G60750.1	>AT3G60750.2 | Symbols: | Transketolase | chr3:22454004-22456824 FORWARD LENGTH=740;>AT3G60750.1 | Symbols: | Transketolase | chr3:22454004-22456824 FORWARD LENGTH=741	10.3931	12.2981
AT3G60770.1	>AT3G60770.1 | Symbols: | Ribosomal protein S13/S15 | chr3:22460525-22461656 REVERSE LENGTH=151	250.552	154.422
AT3G60820.3;AT3G60820.2;AT3G60820.1	>AT3G60820.3 | Symbols: PBF1 | N-terminal nucleophile aminohydrolases (Ntn hydrolases) superfamily protein | chr3:22472038-22473809 REVERSE LENGTH=223;>AT3G60820.2 | Symbols: PBF1 | N-terminal nucleophile aminohydrolases (Ntn hydrolases) superfamily protei	19.8684	20.8776
AT3G61260.1	>AT3G61260.1 | Symbols: | Remorin family protein | chr3:22675403-22676701 REVERSE LENGTH=212	63.1807	60.5795
AT3G61870.2;AT3G61870.1	>AT3G61870.2 | Symbols: | unknown protein; FUNCTIONS IN: molecular_function unknown; INVOLVED IN: biological_process unknown; LOCATED IN: chloroplast, chloroplast inner membrane; EXPRESSED IN: 23 plant structures; EXPRESSED DURING: 14 growth stages; Has 3	51.3068	34.2802
AT3G62290.3;AT3G62290.2;AT3G62290.1;AT2G47170.1;AT1G70490.3;AT1G70490.2;AT1G70490.1;AT1G23490.1;AT1G10630.1;AT5G14670.1	>AT3G62290.3 | Symbols: ARFA1E | ADP-ribosylation factor A1E | chr3:23052287-23053545 FORWARD LENGTH=181;>AT3G62290.2 | Symbols: ARFA1E | ADP-ribosylation factor A1E | chr3:23052287-23053545 FORWARD LENGTH=181;>AT3G62290.1 | Symbols: ATARFA1E, ARFA1E | ADP	63.0159	66.3755
AT3G62600.1	>AT3G62600.1 | Symbols: ATERDJ3B, ERDJ3B | DNAJ heat shock family protein | chr3:23151038-23153346 REVERSE LENGTH=346	19.9965	19.5075
AT3G62870.1	>AT3G62870.1 | Symbols: | Ribosomal protein L7Ae/L30e/S12e/Gadd45 family protein | chr3:23242862-23244273 REVERSE LENGTH=256	52.5259	54.6457
AT3G63160.1	>AT3G63160.1 | Symbols: | FUNCTIONS IN: molecular_function unknown; INVOLVED IN: biological_process unknown; LOCATED IN: chloroplast outer membrane, thylakoid, chloroplast thylakoid membrane, chloroplast, chloroplast envelope; EXPRESSED IN: 21 plant struc	67.4774	105.381
AT3G63460.3;AT3G63460.1;AT3G63460.2	>AT3G63460.3 | Symbols: | transducin family protein / WD-40 repeat family protein | chr3:23431009-23437241 REVERSE LENGTH=1094;>AT3G63460.1 | Symbols: | transducin family protein / WD-40 repeat family protein | chr3:23431009-23437241 REVERSE LENGTH=1104;	11.4078	13.7665
AT4G00100.1	>AT4G00100.1 | Symbols: ATRPS13A, RPS13, PFL2, RPS13A | ribosomal protein S13A | chr4:37172-38123 FORWARD LENGTH=151	92.1777	57.3269
AT4G01150.1	>AT4G01150.1 | Symbols: | unknown protein; FUNCTIONS IN: molecular_function unknown; INVOLVED IN: biological_process unknown; LOCATED IN: thylakoid, chloroplast thylakoid membrane, chloroplast, plastoglobule, chloroplast envelope; EXPRESSED IN: 23 plant s	106.591	111.441
AT4G01310.1	>AT4G01310.1 | Symbols: | Ribosomal L5P family protein | chr4:544166-545480 REVERSE LENGTH=262	151.868	143.841
AT4G02520.1;AT2G02930.1	>AT4G02520.1 | Symbols: ATGSTF2, ATPM24.1, ATPM24, GST2, GSTF2 | glutathione S-transferase PHI 2 | chr4:1110673-1111531 REVERSE LENGTH=212;>AT2G02930.1 | Symbols: ATGSTF3, GST16, GSTF3 | glutathione S-transferase F3 | chr2:851348-852106 REVERSE LENGTH=212	32.4868	20.8023
AT4G04020.1	>AT4G04020.1 | Symbols: FIB | fibrillin | chr4:1932161-1933546 FORWARD LENGTH=318	17.9484	17.9484
AT4G04340.3;AT4G04340.2;AT4G04340.1	>AT4G04340.3 | Symbols: | ERD (early-responsive to dehydration stress) family protein | chr4:2123235-2126624 FORWARD LENGTH=772;>AT4G04340.2 | Symbols: | ERD (early-responsive to dehydration stress) family protein | chr4:2123235-2126624 FORWARD LENGTH=77	19.5531	24.6674
AT4G04720.1;AT4G21940.1;AT4G21940.2	>AT4G04720.1 | Symbols: CPK21 | calcium-dependent protein kinase 21 | chr4:2394817-2397631 REVERSE LENGTH=531;>AT4G21940.1 | Symbols: CPK15 | calcium-dependent protein kinase 15 | chr4:11640847-11643387 FORWARD LENGTH=554;>AT4G21940.2 | Symbols: CPK15 | ca	17.8763	28.1093
AT4G09650.1	>AT4G09650.1 | Symbols: ATPD | ATP synthase delta-subunit gene | chr4:6100799-6101503 FORWARD LENGTH=234	66.7356	105.94
AT4G11150.1	>AT4G11150.1 | Symbols: TUF, emb2448, TUFF, VHA-E1 | vacuolar ATP synthase subunit E1 | chr4:6800091-6801696 FORWARD LENGTH=230	18.7888	18.7888
AT4G11260.1	>AT4G11260.1 | Symbols: ATSGT1B, ETA3, RPR1, EDM1, SGT1B | phosphatase-related | chr4:6851515-6853719 REVERSE LENGTH=358	97.593	77.3781
AT4G11600.1	>AT4G11600.1 | Symbols: ATGPX6, PHGPX, LSC803, GPX6 | glutathione peroxidase 6 | chr4:7010021-7011330 REVERSE LENGTH=232	54.1284	78.82
AT4G11850.1	>AT4G11850.1 | Symbols: PLDGAMMA1, MEE54 | phospholipase D gamma 1 | chr4:7129352-7132937 REVERSE LENGTH=858	5.12241	6.72673
AT4G12320.1	>AT4G12320.1 | Symbols: CYP706A6 | cytochrome P450, family 706, subfamily A, polypeptide 6 | chr4:7314939-7316647 REVERSE LENGTH=518	30.4153	37.4334
AT4G12730.1	>AT4G12730.1 | Symbols: FLA2 | FASCICLIN-like arabinogalactan 2 | chr4:7491598-7492809 REVERSE LENGTH=403	74.399	49.0059
AT4G13010.1	>AT4G13010.1 | Symbols: | Oxidoreductase, zinc-binding dehydrogenase family protein | chr4:7600682-7602567 FORWARD LENGTH=329	38.2734	39.135
AT4G13770.1	>AT4G13770.1 | Symbols: CYP83A1, REF2 | cytochrome P450, family 83, subfamily A, polypeptide 1 | chr4:7990682-7992282 REVERSE LENGTH=502	78.9124	70.096
AT4G14210.2;AT4G14210.1	>AT4G14210.2 | Symbols: PDS3, PDS, PDE226 | phytoene desaturase 3 | chr4:8190426-8194769 REVERSE LENGTH=566;>AT4G14210.1 | Symbols: PDS3, PDS, PDE226 | phytoene desaturase 3 | chr4:8190426-8194769 REVERSE LENGTH=566	41.3937	62.0618
AT4G14800.1;AT4G14800.2	>AT4G14800.1 | Symbols: PBD2 | 20S proteasome beta subunit D2 | chr4:8500398-8502058 FORWARD LENGTH=199;>AT4G14800.2 | Symbols: PBD2 | 20S proteasome beta subunit D2 | chr4:8500398-8502058 FORWARD LENGTH=215	22.2724	27.1538
AT4G15545.1	>AT4G15545.1 | Symbols: | unknown protein; BEST Arabidopsis thaliana protein match is: unknown protein (TAIR:AT1G16520.1); Has 30201 Blast hits to 17322 proteins in 780 species: Archae - 12; Bacteria - 1396; Metazoa - 17338; Fungi - 3422; Plants - 5037; V	20.0499	23.3759
AT4G16155.1;AT3G16950.1;AT3G16950.2	>AT4G16155.1 | Symbols: | dihydrolipoyl dehydrogenases | chr4:9153570-9157322 REVERSE LENGTH=630;>AT3G16950.1 | Symbols: LPD1, ptlpd1 | lipoamide dehydrogenase 1 | chr3:5786761-5790383 REVERSE LENGTH=570;>AT3G16950.2 | Symbols: LPD1, ptlpd1 | lipoamide de	35.2951	23.2431
AT4G17140.1;AT4G17140.2;AT4G17140.3	>AT4G17140.1 | Symbols: | pleckstrin homology (PH) domain-containing protein | chr4:9613617-9636618 REVERSE LENGTH=4216;>AT4G17140.2 | Symbols: | pleckstrin homology (PH) domain-containing protein | chr4:9613617-9636618 REVERSE LENGTH=4218;>AT4G17140.3 |	2.2564	2.79827
AT4G17530.1	>AT4G17530.1 | Symbols: RAB1C, ATRAB1C, ATRABD2C | RAB GTPase homolog 1C | chr4:9773721-9775424 REVERSE LENGTH=202	36.2702	57.0448
AT4G17600.1	>AT4G17600.1 | Symbols: LIL3:1 | Chlorophyll A-B binding family protein | chr4:9803759-9804714 FORWARD LENGTH=262	144.241	94.0956
AT4G19006.1	>AT4G19006.1 | Symbols: | Proteasome component (PCI) domain protein | chr4:10409349-10411347 REVERSE LENGTH=386	14.2494	23.3785
AT4G20260.3;AT4G20260.2;AT4G20260.1;AT4G20260.4;AT4G20260.5;AT4G20260.6	>AT4G20260.3 | Symbols: ATPCAP1, PCAP1 | plasma-membrane associated cation-binding protein 1 | chr4:10941593-10943227 FORWARD LENGTH=225;>AT4G20260.2 | Symbols: ATPCAP1, PCAP1 | plasma-membrane associated cation-binding protein 1 | chr4:10941593-10943227 F	19.9169	28.878
AT4G20850.1	>AT4G20850.1 | Symbols: TPP2 | tripeptidyl peptidase ii | chr4:11160935-11169889 REVERSE LENGTH=1380	3.21347	3.21347
AT4G22240.1	>AT4G22240.1 | Symbols: | Plastid-lipid associated protein PAP / fibrillin family protein | chr4:11766090-11767227 REVERSE LENGTH=310	97.9641	83.2291
AT4G22485.1	>AT4G22485.1 | Symbols: | Bifunctional inhibitor/lipid-transfer protein/seed storage 2S albumin superfamily protein | chr4:11844506-11846476 REVERSE LENGTH=656	50.6657	38.1383
AT4G22670.1	>AT4G22670.1 | Symbols: AtHip1, HIP1, TPR11 | HSP70-interacting protein 1 | chr4:11918236-11920671 FORWARD LENGTH=441	10.7659	10.5025
AT4G22890.3;AT4G22890.2;AT4G22890.1;AT4G22890.4;AT4G22890.5	>AT4G22890.3 | Symbols: PGR5-LIKE A | PGR5-LIKE A | chr4:12007157-12009175 FORWARD LENGTH=324;>AT4G22890.2 | Symbols: PGR5-LIKE A | PGR5-LIKE A | chr4:12007157-12009175 FORWARD LENGTH=324;>AT4G22890.1 | Symbols: PGR5-LIKE A | PGR5-LIKE A | chr4:12007157-12	100.134	71.0374
AT4G23180.1	>AT4G23180.1 | Symbols: CRK10, RLK4 | cysteine-rich RLK (RECEPTOR-like protein kinase) 10 | chr4:12138171-12140780 FORWARD LENGTH=669	44.8253	45.7195
AT4G23230.1	>AT4G23230.1 | Symbols: CRK15 | cysteine-rich RLK (RECEPTOR-like protein kinase) 15 | chr4:12157827-12159919 REVERSE LENGTH=507	29.8917	25.5798
AT4G23430.1;AT4G23430.2;AT4G23430.3	>AT4G23430.1 | Symbols: | NAD(P)-binding Rossmann-fold superfamily protein | chr4:12229171-12231493 FORWARD LENGTH=320;>AT4G23430.2 | Symbols: | NAD(P)-binding Rossmann-fold superfamily protein | chr4:12229171-12231493 FORWARD LENGTH=322;>AT4G23430.3 | S	44.879	39.8557
AT4G23710.1	>AT4G23710.1 | Symbols: VHA-G2, VAG2, VATG2 | vacuolar ATP synthase subunit G2 | chr4:12350577-12351354 FORWARD LENGTH=106	78.7972	60.4613
AT4G25080.4;AT4G25080.5;AT4G25080.3;AT4G25080.2;AT4G25080.1	>AT4G25080.4 | Symbols: CHLM | magnesium-protoporphyrin IX methyltransferase | chr4:12877216-12878128 FORWARD LENGTH=245;>AT4G25080.5 | Symbols: CHLM | magnesium-protoporphyrin IX methyltransferase | chr4:12877015-12878128 FORWARD LENGTH=312;>AT4G25080.3 |	29.5966	29.5966
AT4G25650.1;AT4G25650.2	>AT4G25650.1 | Symbols: ACD1-LIKE, PTC52, TIC55-IV | ACD1-like | chr4:13081021-13083153 REVERSE LENGTH=536;>AT4G25650.2 | Symbols: ACD1-LIKE, PTC52, TIC55-IV | ACD1-like | chr4:13081021-13083153 REVERSE LENGTH=559	63.1854	58.2417
AT4G25740.1;AT4G25740.2;AT5G52650.1	>AT4G25740.1 | Symbols: | RNA binding Plectin/S10 domain-containing protein | chr4:13107488-13108751 REVERSE LENGTH=177;>AT4G25740.2 | Symbols: | RNA binding Plectin/S10 domain-containing protein | chr4:13107488-13108751 REVERSE LENGTH=149;>AT5G52650.1 |	155.883	162.969
AT4G25970.1	>AT4G25970.1 | Symbols: PSD3 | phosphatidylserine decarboxylase 3 | chr4:13184240-13189139 FORWARD LENGTH=635	11.421	18.7341
AT4G26910.3;AT4G26910.2;AT4G26910.1	>AT4G26910.3 | Symbols: | Dihydrolipoamide succinyltransferase | chr4:13520127-13522055 REVERSE LENGTH=365;>AT4G26910.2 | Symbols: | Dihydrolipoamide succinyltransferase | chr4:13520127-13522889 REVERSE LENGTH=463;>AT4G26910.1 | Symbols: | Dihydrolipoam	54.7006	49.0641
AT4G27500.1	>AT4G27500.1 | Symbols: PPI1 | proton pump interactor 1 | chr4:13743614-13745900 FORWARD LENGTH=612	26.5863	25.5552
AT4G27520.1	>AT4G27520.1 | Symbols: ENODL2, AtENODL2 | early nodulin-like protein 2 | chr4:13750668-13751819 REVERSE LENGTH=349	13.9641	13.9641
AT4G28080.1	>AT4G28080.1 | Symbols: | Tetratricopeptide repeat (TPR)-like superfamily protein | chr4:13948993-13957840 REVERSE LENGTH=1819	2.45912	2.45912
AT4G29040.1;AT2G20140.1	>AT4G29040.1 | Symbols: RPT2a | regulatory particle AAA-ATPase 2A | chr4:14312369-14314386 FORWARD LENGTH=443;>AT2G20140.1 | Symbols: | AAA-type ATPase family protein | chr2:8692736-8694837 FORWARD LENGTH=443	56.0411	61.2525
AT4G30010.1	>AT4G30010.1 | Symbols: | unknown protein; FUNCTIONS IN: molecular_function unknown; INVOLVED IN: biological_process unknown; LOCATED IN: mitochondrion, plastid; EXPRESSED IN: 26 plant structures; EXPRESSED DURING: 15 growth stages; Has 39 Blast hits to 3	107.237	150.49
AT4G30260.1	>AT4G30260.1 | Symbols: | Integral membrane Yip1 family protein | chr4:14816890-14818722 REVERSE LENGTH=280	125.897	117.198
AT4G30950.1	>AT4G30950.1 | Symbols: FAD6, FADC, SFD4 | fatty acid desaturase 6 | chr4:15057278-15059673 REVERSE LENGTH=448	82.7938	70.5199
AT4G31840.1	>AT4G31840.1 | Symbols: ENODL15, AtENODL15 | early nodulin-like protein 15 | chr4:15401798-15402426 FORWARD LENGTH=177	112.294	82.6479
AT4G32260.1	>AT4G32260.1 | Symbols: | ATPase, F0 complex, subunit B/B, bacterial/chloroplast | chr4:15573859-15574586 REVERSE LENGTH=219	20.4723	26.2266
AT4G32470.1	>AT4G32470.1 | Symbols: | Cytochrome bd ubiquinol oxidase, 14kDa subunit | chr4:15669641-15671095 REVERSE LENGTH=122	68.4299	60.9157
AT4G33625.1;AT4G33625.2	>AT4G33625.1 | Symbols: | FUNCTIONS IN: molecular_function unknown; INVOLVED IN: biological_process unknown; LOCATED IN: plasma membrane, vacuole; EXPRESSED IN: cultured cell; CONTAINS InterPro DOMAIN/s: Golgi apparatus membrane protein TVP15 (InterPro:IP	83.2126	52.5329
AT4G34240.1;AT4G34240.2	>AT4G34240.1 | Symbols: ALDH3I1, ALDH3 | aldehyde dehydrogenase 3I1 | chr4:16389801-16392633 FORWARD LENGTH=550;>AT4G34240.2 | Symbols: ALDH3I1, ALDH3 | aldehyde dehydrogenase 3I1 | chr4:16389801-16391985 FORWARD LENGTH=390	34.5216	35.914
AT4G34555.1;AT2G21580.2;AT2G21580.1	>AT4G34555.1 | Symbols: | Ribosomal protein S25 family protein | chr4:16504381-16505339 REVERSE LENGTH=108;>AT2G21580.2 | Symbols: | Ribosomal protein S25 family protein | chr2:9236629-9237510 FORWARD LENGTH=107;>AT2G21580.1 | Symbols: | Ribosomal prote	252.866	346.852
AT4G34640.1	>AT4G34640.1 | Symbols: SQS1, ERG9 | squalene synthase 1 | chr4:16538489-16541655 FORWARD LENGTH=410	44.9441	27.9583
AT4G34700.1	>AT4G34700.1 | Symbols: CIB22, AtCIB22 | LYR family of Fe/S cluster biogenesis protein | chr4:16556874-16558362 FORWARD LENGTH=117	59.5978	84.2749
AT4G35000.1	>AT4G35000.1 | Symbols: APX3 | ascorbate peroxidase 3 | chr4:16665007-16667541 REVERSE LENGTH=287	20.8771	30.7936
AT4G35090.2;AT4G35090.1	>AT4G35090.2 | Symbols: CAT2 | catalase 2 | chr4:16701105-16703215 REVERSE LENGTH=474;>AT4G35090.1 | Symbols: CAT2 | catalase 2 | chr4:16700937-16703215 REVERSE LENGTH=492	8.90345	8.90345
AT4G35450.3;AT4G35450.2;AT4G35450.1;AT4G35450.5	>AT4G35450.3 | Symbols: AKR2, AFT, AKR2A | ankyrin repeat-containing protein 2 | chr4:16839862-16841759 FORWARD LENGTH=342;>AT4G35450.2 | Symbols: AKR2, AFT, AKR2A | ankyrin repeat-containing protein 2 | chr4:16839862-16841759 FORWARD LENGTH=342;>AT4G35450	16.9603	14.6182
AT4G36250.1	>AT4G36250.1 | Symbols: ALDH3F1 | aldehyde dehydrogenase 3F1 | chr4:17151029-17153381 FORWARD LENGTH=484	61.7981	66.0585
AT4G36750.1	>AT4G36750.1 | Symbols: | Quinone reductase family protein | chr4:17324642-17326215 FORWARD LENGTH=273	25.3089	31.4689
AT4G38230.3;AT4G38230.2;AT2G17290.1;AT4G35310.1;AT4G38230.1	>AT4G38230.3 | Symbols: CPK26 | calcium-dependent protein kinase 26 | chr4:17928994-17930918 REVERSE LENGTH=484;>AT4G38230.2 | Symbols: CPK26 | calcium-dependent protein kinase 26 | chr4:17928994-17931101 REVERSE LENGTH=514;>AT2G17290.1 | Symbols: CPK6, AT	21.9139	30.6757
AT4G38510.4;AT4G38510.3;AT4G38510.2;AT4G38510.1;AT4G38510.5	>AT4G38510.4 | Symbols: | ATPase, V1 complex, subunit B protein | chr4:18011155-18014789 REVERSE LENGTH=487;>AT4G38510.3 | Symbols: | ATPase, V1 complex, subunit B protein | chr4:18011155-18014789 REVERSE LENGTH=487;>AT4G38510.2 | Symbols: | ATPase, V1	35.5182	55.275
AT4G39200.2;AT4G39200.1;AT2G16360.1	>AT4G39200.2 | Symbols: | Ribosomal protein S25 family protein | chr4:18257464-18258464 FORWARD LENGTH=107;>AT4G39200.1 | Symbols: | Ribosomal protein S25 family protein | chr4:18257464-18258464 FORWARD LENGTH=108;>AT2G16360.1 | Symbols: | Ribosomal pro	156.241	96.2253
AT4G39460.2;AT4G39460.1	>AT4G39460.2 | Symbols: SAMC1 | S-adenosylmethionine carrier 1 | chr4:18356093-18358596 REVERSE LENGTH=325;>AT4G39460.1 | Symbols: SAMC1, SAMT1 | S-adenosylmethionine carrier 1 | chr4:18356093-18358596 REVERSE LENGTH=325	77.8106	52.6589
AT4G39730.1	>AT4G39730.1 | Symbols: | Lipase/lipooxygenase, PLAT/LH2 family protein | chr4:18432950-18433581 FORWARD LENGTH=181	67.7603	106.003
AT4G39990.1	>AT4G39990.1 | Symbols: ATRABA4B, ATRAB11G, ATGB3, RABA4B | RAB GTPase homolog A4B | chr4:18542722-18543779 FORWARD LENGTH=224	20.0621	28.3772
AT5G01410.1	>AT5G01410.1 | Symbols: PDX1, ATPDX1.3, RSR4, PDX1.3, ATPDX1 | Aldolase-type TIM barrel family protein | chr5:172576-173505 REVERSE LENGTH=309	24.3099	20.3406
AT5G01600.1	>AT5G01600.1 | Symbols: ATFER1, FER1 | ferretin 1 | chr5:228149-229594 REVERSE LENGTH=255	17.3765	17.3765
AT5G02120.1	>AT5G02120.1 | Symbols: OHP | one helix protein | chr5:419144-419633 FORWARD LENGTH=110	78.1914	69.0896
AT5G02570.1;AT2G37470.1;AT5G22880.1;AT3G46030.1;AT1G07790.1;AT5G59910.1;AT3G45980.1;AT2G28720.1;AT3G09480.1;AT3G53650.1	>AT5G02570.1 | Symbols: | Histone superfamily protein | chr5:576742-577140 REVERSE LENGTH=132;>AT2G37470.1 | Symbols: | Histone superfamily protein | chr2:15736832-15737248 FORWARD LENGTH=138;>AT5G22880.1 | Symbols: H2B, HTB2 | histone B2 | chr5:7652130-	43.1285	59.7994
AT5G03520.1;AT5G03520.2	>AT5G03520.1 | Symbols: ATRAB8C, ATRABE1D, ATRAB-E1D, RAB-E1D, RAB8C | RAB GTPase homolog 8C | chr5:883679-885158 FORWARD LENGTH=216;>AT5G03520.2 | Symbols: ATRAB8C, ATRABE1D, ATRAB-E1D, RAB-E1D, RAB8C | RAB GTPase homolog 8C | chr5:883713-885158 FORWARD L	39.4567	24.227
AT5G04430.1;AT5G04430.2	>AT5G04430.1 | Symbols: BTR1, BTR1S | binding to TOMV RNA 1L (long form) | chr5:1250602-1253523 REVERSE LENGTH=313;>AT5G04430.2 | Symbols: BTR1, BTR1L | binding to TOMV RNA 1L (long form) | chr5:1250602-1253523 REVERSE LENGTH=334	134.044	104.723
AT5G04885.1	>AT5G04885.1 | Symbols: | Glycosyl hydrolase family protein | chr5:1423369-1426628 FORWARD LENGTH=665	17.5213	22.6044
AT5G05000.3;AT5G05000.2;AT5G05000.1	>AT5G05000.3 | Symbols: TOC34, ATTOC34, OEP34 | translocon at the outer envelope membrane of chloroplasts 34 | chr5:1474262-1475772 REVERSE LENGTH=313;>AT5G05000.2 | Symbols: TOC34, ATTOC34, OEP34 | translocon at the outer envelope membrane of chloroplasts	130.618	130.618
AT5G06140.1	>AT5G06140.1 | Symbols: SNX1, ATSNX1 | sorting nexin 1 | chr5:1856212-1858752 REVERSE LENGTH=402	29.6928	25.852
AT5G08050.1	>AT5G08050.1 | Symbols: | Protein of unknown function (DUF1118) | chr5:2578418-2578964 FORWARD LENGTH=158	134.594	90.402
AT5G08530.1	>AT5G08530.1 | Symbols: CI51 | 51 kDa subunit of complex I | chr5:2759848-2761726 REVERSE LENGTH=486	19.6392	22.9518
AT5G08690.1;AT5G08670.1;AT5G08680.1	>AT5G08690.1 | Symbols: | ATP synthase alpha/beta family protein | chr5:2825739-2828352 FORWARD LENGTH=556;>AT5G08670.1 | Symbols: | ATP synthase alpha/beta family protein | chr5:2818395-2821149 REVERSE LENGTH=556;>AT5G08680.1 | Symbols: | ATP synthase	8.19996	12.1874
AT5G09260.1	>AT5G09260.1 | Symbols: VPS20.2 | vacuolar protein sorting-associated protein 20.2 | chr5:2876797-2878355 FORWARD LENGTH=216	36.4071	44.1585
AT5G09660.2;AT5G09660.1;AT5G09660.3;AT5G09660.4	>AT5G09660.2 | Symbols: PMDH2 | peroxisomal NAD-malate dehydrogenase 2 | chr5:2993645-2995169 REVERSE LENGTH=333;>AT5G09660.1 | Symbols: PMDH2 | peroxisomal NAD-malate dehydrogenase 2 | chr5:2993645-2995551 REVERSE LENGTH=354;>AT5G09660.3 | Symbols: PMDH2	17.9345	29.4245
AT5G09900.1;AT5G09900.2;AT5G64760.2;AT5G64760.1;AT5G09900.3	>AT5G09900.1 | Symbols: EMB2107, RPN5A, MSA | 26S proteasome regulatory subunit, putative (RPN5) | chr5:3089462-3092434 REVERSE LENGTH=442;>AT5G09900.2 | Symbols: EMB2107, RPN5A, MSA | 26S proteasome regulatory subunit, putative (RPN5) | chr5:3089462-30924	23.8344	25.9257
AT5G10450.2;AT5G10450.1;AT5G10450.3;AT5G10450.4	>AT5G10450.2 | Symbols: GRF6, AFT1, 14-3-3lambda | G-box regulating factor 6 | chr5:3284452-3286261 REVERSE LENGTH=246;>AT5G10450.1 | Symbols: GRF6, AFT1, 14-3-3lambda | G-box regulating factor 6 | chr5:3284452-3286261 REVERSE LENGTH=248;>AT5G10450.3 | Sym	118.654	138.966
AT5G11770.1	>AT5G11770.1 | Symbols: | NADH-ubiquinone oxidoreductase 20 kDa subunit, mitochondrial | chr5:3791148-3792929 REVERSE LENGTH=218	85.1213	101.196
AT5G12860.2;AT5G12860.1	>AT5G12860.2 | Symbols: DiT1 | dicarboxylate transporter 1 | chr5:4059850-4061919 REVERSE LENGTH=556;>AT5G12860.1 | Symbols: DiT1 | dicarboxylate transporter 1 | chr5:4059927-4061919 REVERSE LENGTH=557	67.5517	59.1205
AT5G13430.1;AT5G13440.1	>AT5G13430.1 | Symbols: | Ubiquinol-cytochrome C reductase iron-sulfur subunit | chr5:4305414-4307399 REVERSE LENGTH=272;>AT5G13440.1 | Symbols: | Ubiquinol-cytochrome C reductase iron-sulfur subunit | chr5:4308431-4310022 REVERSE LENGTH=274	44.516	30.1863
AT5G13450.1;AT5G13450.2	>AT5G13450.1 | Symbols: ATP5 | delta subunit of Mt ATP synthase | chr5:4310558-4311941 REVERSE LENGTH=238;>AT5G13450.2 | Symbols: ATP5 | delta subunit of Mt ATP synthase | chr5:4310558-4311941 REVERSE LENGTH=190	19.0691	23.2482
AT5G13510.1	>AT5G13510.1 | Symbols: | Ribosomal protein L10 family protein | chr5:4341294-4341956 FORWARD LENGTH=220	56.1226	40.0883
AT5G13630.2;AT5G13630.1	>AT5G13630.2 | Symbols: GUN5, CCH, CHLH, CCH1, ABAR | magnesium-chelatase subunit chlH, chloroplast, putative / Mg-protoporphyrin IX chelatase, putative (CHLH) | chr5:4387920-4392082 REVERSE LENGTH=1263;>AT5G13630.1 | Symbols: GUN5, CCH, CHLH, CCH1, ABAR |	25.2999	15.4369
AT5G14220.2;AT5G14220.1	>AT5G14220.2 | Symbols: HEMG2, MEE61, PPO2 | Flavin containing amine oxidoreductase family | chr5:4583506-4587369 REVERSE LENGTH=478;>AT5G14220.1 | Symbols: HEMG2, MEE61, PPO2 | Flavin containing amine oxidoreductase family | chr5:4583506-4587369 REVERSE L	9.37677	10.8794
AT5G15070.1;AT5G15070.2	>AT5G15070.1 | Symbols: | Phosphoglycerate mutase-like family protein | chr5:4876898-4885615 FORWARD LENGTH=1049;>AT5G15070.2 | Symbols: | Phosphoglycerate mutase-like family protein | chr5:4876898-4885615 FORWARD LENGTH=1059	18.1934	18.1934
AT5G16010.1	>AT5G16010.1 | Symbols: | 3-oxo-5-alpha-steroid 4-dehydrogenase family protein | chr5:5227982-5229012 FORWARD LENGTH=268	32.4308	43.7491
AT5G16050.1	>AT5G16050.1 | Symbols: GRF5, GF14 UPSILON | general regulatory factor 5 | chr5:5244008-5245402 REVERSE LENGTH=268	17.0468	21.3037
AT5G16150.3;AT5G16150.2;AT5G16150.1	>AT5G16150.3 | Symbols: GLT1, PGLCT | plastidic GLC translocator | chr5:5272904-5275678 FORWARD LENGTH=546;>AT5G16150.2 | Symbols: GLT1, PGLCT | plastidic GLC translocator | chr5:5272904-5275678 FORWARD LENGTH=546;>AT5G16150.1 | Symbols: GLT1, PGLCT | plas	25.1025	18.0646
AT5G16620.1	>AT5G16620.1 | Symbols: PDE120, TIC40, ATTIC40 | hydroxyproline-rich glycoprotein family protein | chr5:5450808-5454256 FORWARD LENGTH=447	31.1079	23.0617
AT5G16660.2;AT5G16660.1	>AT5G16660.2 | Symbols: | unknown protein; FUNCTIONS IN: molecular_function unknown; INVOLVED IN: biological_process unknown; LOCATED IN: chloroplast, membrane; EXPRESSED IN: 23 plant structures; EXPRESSED DURING: 14 growth stages; BEST Arabidopsis thalia	198.327	157.241
AT5G17010.4;AT5G17010.3;AT5G17010.1;AT5G17010.2	>AT5G17010.4 | Symbols: | Major facilitator superfamily protein | chr5:5587851-5592332 REVERSE LENGTH=470;>AT5G17010.3 | Symbols: | Major facilitator superfamily protein | chr5:5587851-5592332 REVERSE LENGTH=503;>AT5G17010.1 | Symbols: | Major facilitat	70.9012	59.352
AT5G18900.1	>AT5G18900.1 | Symbols: | 2-oxoglutarate (2OG) and Fe(II)-dependent oxygenase superfamily protein | chr5:6304409-6306166 REVERSE LENGTH=298	55.3905	79.2603
AT5G19240.1	>AT5G19240.1 | Symbols: | Glycoprotein membrane precursor GPI-anchored | chr5:6470209-6470981 FORWARD LENGTH=199	91.5287	55.9559
AT5G19510.1;AT5G12110.1	>AT5G19510.1 | Symbols: | Translation elongation factor EF1B/ribosomal protein S6 family protein | chr5:6581854-6583137 REVERSE LENGTH=224;>AT5G12110.1 | Symbols: | Glutathione S-transferase, C-terminal-like;Translation elongation factor EF1B/ribosomal	129.989	183.206
AT5G19760.1	>AT5G19760.1 | Symbols: | Mitochondrial substrate carrier family protein | chr5:6679591-6681845 REVERSE LENGTH=298	117.179	138.253
AT5G19820.1	>AT5G19820.1 | Symbols: emb2734 | ARM repeat superfamily protein | chr5:6695731-6701247 REVERSE LENGTH=1116	30.35	19.2661
AT5G19940.2;AT5G19940.1	>AT5G19940.2 | Symbols: | Plastid-lipid associated protein PAP / fibrillin family protein | chr5:6739693-6740747 FORWARD LENGTH=235;>AT5G19940.1 | Symbols: | Plastid-lipid associated protein PAP / fibrillin family protein | chr5:6739693-6740661 FORWARD L	19.3038	26.6364
AT5G20090.3;AT5G20090.2;AT5G20090.1	>AT5G20090.3 | Symbols: | Uncharacterised protein family (UPF0041) | chr5:6787543-6788000 REVERSE LENGTH=97;>AT5G20090.2 | Symbols: | Uncharacterised protein family (UPF0041) | chr5:6787246-6788000 REVERSE LENGTH=110;>AT5G20090.1 | Symbols: | Uncharacte	358.523	289.218
AT5G20140.1;AT5G20140.2	>AT5G20140.1 | Symbols: | SOUL heme-binding family protein | chr5:6799047-6800892 REVERSE LENGTH=378;>AT5G20140.2 | Symbols: | SOUL heme-binding family protein | chr5:6799066-6800892 REVERSE LENGTH=395	20.8621	25.4294
AT5G20650.1	>AT5G20650.1 | Symbols: COPT5 | copper transporter 5 | chr5:6985481-6985921 REVERSE LENGTH=146	181.452	119.51
AT5G21326.1	>AT5G21326.1 | Symbols: | Ca2+regulated serine-threonine protein kinase family protein | chr5:7218081-7221743 FORWARD LENGTH=439	74.7931	71.3655
AT5G21430.1;AT5G21430.2	>AT5G21430.1 | Symbols: | Chaperone DnaJ-domain superfamily protein | chr5:7222294-7223400 FORWARD LENGTH=218;>AT5G21430.2 | Symbols: | Chaperone DnaJ-domain superfamily protein | chr5:7222294-7223400 FORWARD LENGTH=217	81.1041	50.8253
AT5G21990.1	>AT5G21990.1 | Symbols: TPR7 | Tetratricopeptide repeat (TPR)-like superfamily protein | chr5:7273395-7276318 FORWARD LENGTH=554	21.6927	23.1335
AT5G22640.1;AT5G22640.2	>AT5G22640.1 | Symbols: emb1211 | MORN (Membrane Occupation and Recognition Nexus) repeat-containing protein | chr5:7529423-7533641 FORWARD LENGTH=871;>AT5G22640.2 | Symbols: emb1211 | MORN (Membrane Occupation and Recognition Nexus) repeat-containing prot	9.37198	13.186
AT5G23040.1	>AT5G23040.1 | Symbols: CDF1 | Protein of unknown function (DUF3353) | chr5:7729465-7730930 REVERSE LENGTH=258	135.67	134.669
AT5G23740.1;AT4G30800.1	>AT5G23740.1 | Symbols: RPS11-BETA | ribosomal protein S11-beta | chr5:8008251-8009330 REVERSE LENGTH=159;>AT4G30800.1 | Symbols: | Nucleic acid-binding, OB-fold-like protein | chr4:15001216-15002392 FORWARD LENGTH=159	170.796	121.754
AT5G23750.2;AT5G23750.1	>AT5G23750.2 | Symbols: | Remorin family protein | chr5:8010004-8011453 REVERSE LENGTH=201;>AT5G23750.1 | Symbols: | Remorin family protein | chr5:8010004-8011453 REVERSE LENGTH=202	102.726	88.3508
AT5G23890.1	>AT5G23890.1 | Symbols: | LOCATED IN: mitochondrion, chloroplast thylakoid membrane, chloroplast, plastid, chloroplast envelope; EXPRESSED IN: 24 plant structures; EXPRESSED DURING: 14 growth stages; CONTAINS InterPro DOMAIN/s: S-layer homology domain (In	4.71121	5.74375
AT5G24490.1	>AT5G24490.1 | Symbols: | 30S ribosomal protein, putative | chr5:8365690-8367178 FORWARD LENGTH=308	40.4236	52.9275
AT5G25100.1;AT5G25100.2	>AT5G25100.1 | Symbols: | Endomembrane protein 70 protein family | chr5:8648374-8651015 REVERSE LENGTH=644;>AT5G25100.2 | Symbols: | Endomembrane protein 70 protein family | chr5:8648374-8651015 REVERSE LENGTH=651	41.5104	25.8305
AT5G27540.2;AT5G27540.1	>AT5G27540.2 | Symbols: MIRO1 | MIRO-related GTP-ase 1 | chr5:9722816-9727112 FORWARD LENGTH=648;>AT5G27540.1 | Symbols: MIRO1, emb2473 | MIRO-related GTP-ase 1 | chr5:9722816-9727112 FORWARD LENGTH=648	58.787	62.0672
AT5G27640.1;AT5G27640.2;AT5G25780.1	>AT5G27640.1 | Symbols: TIF3B1, EIF3B, ATEIF3B-1, EIF3B-1, ATTIF3B1 | translation initiation factor 3B1 | chr5:9781207-9784759 REVERSE LENGTH=712;>AT5G27640.2 | Symbols: TIF3B1, EIF3B, ATEIF3B-1, EIF3B-1, ATTIF3B1 | translation initiation factor 3B1 | chr5	17.2094	16.0579
AT5G27770.1	>AT5G27770.1 | Symbols: | Ribosomal L22e protein family | chr5:9836166-9837113 FORWARD LENGTH=124	80.2866	69.5529
AT5G37510.1;AT5G37510.2	>AT5G37510.1 | Symbols: EMB1467, CI76 | NADH-ubiquinone dehydrogenase, mitochondrial, putative | chr5:14897490-14900352 FORWARD LENGTH=745;>AT5G37510.2 | Symbols: EMB1467, CI76 | NADH-ubiquinone dehydrogenase, mitochondrial, putative | chr5:14897490-149004	20.2321	22.0063
AT5G38660.1;AT5G38660.2	>AT5G38660.1 | Symbols: APE1 | acclimation of photosynthesis to environment | chr5:15473285-15475497 REVERSE LENGTH=286;>AT5G38660.2 | Symbols: APE1 | acclimation of photosynthesis to environment | chr5:15471208-15475497 REVERSE LENGTH=431	142.085	113.499
AT5G39410.1	>AT5G39410.1 | Symbols: | Saccharopine dehydrogenase | chr5:15768415-15770274 REVERSE LENGTH=454	29.2882	23.8525
AT5G39510.1	>AT5G39510.1 | Symbols: VTI11, ATVTI1A, ATVTI11, ZIG, SGR4, VTI1A, ZIG1 | Vesicle transport v-SNARE family protein | chr5:15822035-15823591 FORWARD LENGTH=221	89.438	92.3578
AT5G40780.1;AT5G40780.2;AT1G48640.1	>AT5G40780.1 | Symbols: LHT1 | lysine histidine transporter 1 | chr5:16323823-16327082 FORWARD LENGTH=446;>AT5G40780.2 | Symbols: | lysine histidine transporter 1 | chr5:16323823-16327082 FORWARD LENGTH=445;>AT1G48640.1 | Symbols: | Transmembrane amino a	31.7721	43.3826
AT5G40950.1	>AT5G40950.1 | Symbols: RPL27 | ribosomal protein large subunit 27 | chr5:16410866-16411845 FORWARD LENGTH=198	146.16	149.445
AT5G41790.1	>AT5G41790.1 | Symbols: CIP1 | COP1-interactive protein 1 | chr5:16727530-16732391 FORWARD LENGTH=1586	15.2033	15.2033
AT5G42270.1	>AT5G42270.1 | Symbols: VAR1, FTSH5 | FtsH extracellular protease family | chr5:16902659-16905102 FORWARD LENGTH=704	19.8743	19.6301
AT5G42570.1	>AT5G42570.1 | Symbols: | B-cell receptor-associated 31-like | chr5:17021459-17022497 REVERSE LENGTH=218	104.329	67.1962
AT5G42790.1;AT1G47250.1	>AT5G42790.1 | Symbols: PAF1, ATPSM30, ARS5 | proteasome alpha subunit F1 | chr5:17159270-17160975 REVERSE LENGTH=278;>AT1G47250.1 | Symbols: PAF2 | 20S proteasome alpha subunit F2 | chr1:17319220-17320900 FORWARD LENGTH=277	19.5875	21.0982
AT5G43970.1	>AT5G43970.1 | Symbols: TOM22-V, TOM9-2, ATTOM22-V | translocase of outer membrane 22-V | chr5:17692888-17693187 FORWARD LENGTH=99	47.1802	61.9569
AT5G44130.1	>AT5G44130.1 | Symbols: FLA13 | FASCICLIN-like arabinogalactan protein 13 precursor | chr5:17761128-17761871 FORWARD LENGTH=247	35.7473	47.3962
AT5G46110.2;AT5G46110.3;AT5G46110.1;AT5G46110.4	>AT5G46110.2 | Symbols: APE2, TPT | Glucose-6-phosphate/phosphate translocator-related | chr5:18698019-18700212 FORWARD LENGTH=297;>AT5G46110.3 | Symbols: APE2, TPT | Glucose-6-phosphate/phosphate translocator-related | chr5:18697606-18700212 FORWARD LENGT	79.5169	65.4161
AT5G46800.1	>AT5G46800.1 | Symbols: BOU | Mitochondrial substrate carrier family protein | chr5:18988779-18989810 REVERSE LENGTH=300	31.2611	51.0175
AT5G47200.1	>AT5G47200.1 | Symbols: ATRABD2B, ATRAB1A, RAB1A | RAB GTPase homolog 1A | chr5:19167029-19168718 FORWARD LENGTH=202	62.6804	44.0038
AT5G47540.1	>AT5G47540.1 | Symbols: | Mo25 family protein | chr5:19283265-19285328 REVERSE LENGTH=343	30.861	40.5098
AT5G47890.1	>AT5G47890.1 | Symbols: | NADH-ubiquinone oxidoreductase B8 subunit, putative | chr5:19388806-19390409 FORWARD LENGTH=97	108.936	85.0567
AT5G49900.1	>AT5G49900.1 | Symbols: | Beta-glucosidase, GBA2 type family protein | chr5:20297235-20302019 REVERSE LENGTH=957	12.3511	12.3511
AT5G50850.1	>AT5G50850.1 | Symbols: MAB1 | Transketolase family protein | chr5:20689671-20692976 FORWARD LENGTH=363	12.4987	12.4987
AT5G52420.1	>AT5G52420.1 | Symbols: | unknown protein; FUNCTIONS IN: molecular_function unknown; INVOLVED IN: biological_process unknown; LOCATED IN: endoplasmic reticulum; EXPRESSED IN: 24 plant structures; EXPRESSED DURING: 13 growth stages; BEST Arabidopsis thalia	169.554	132.465
AT5G52840.1	>AT5G52840.1 | Symbols: | NADH-ubiquinone oxidoreductase-related | chr5:21413718-21414794 FORWARD LENGTH=169	45.5727	66.8756
AT5G53560.1	>AT5G53560.1 | Symbols: ATB5-A, B5 #2, ATCB5-E, CB5-E | cytochrome B5 isoform E | chr5:21759628-21760353 FORWARD LENGTH=134	61.491	77.02
AT5G54600.1;AT5G54600.2	>AT5G54600.1 | Symbols: | Translation protein SH3-like family protein | chr5:22183046-22184403 FORWARD LENGTH=198;>AT5G54600.2 | Symbols: | Translation protein SH3-like family protein | chr5:22183046-22184403 FORWARD LENGTH=179	84.1558	74.0035
AT5G54750.1;AT5G54750.2	>AT5G54750.1 | Symbols: | Transport protein particle (TRAPP) component | chr5:22242080-22243477 FORWARD LENGTH=186;>AT5G54750.2 | Symbols: | Transport protein particle (TRAPP) component | chr5:22242080-22243477 FORWARD LENGTH=199	79.1206	72.3819
AT5G55070.1	>AT5G55070.1 | Symbols: | Dihydrolipoamide succinyltransferase | chr5:22347637-22350409 FORWARD LENGTH=464	39.4361	39.6315
AT5G56030.1;AT5G56010.1;AT5G56030.2;AT5G56000.1	>AT5G56030.1 | Symbols: HSP81-2, ERD8, HSP90.2, AtHsp90.2 | heat shock protein 81-2 | chr5:22686923-22689433 FORWARD LENGTH=699;>AT5G56010.1 | Symbols: HSP81-3, Hsp81.3, AtHsp90-3, AtHsp90.3 | heat shock protein 81-3 | chr5:22681410-22683911 FORWARD LENGTH	15.134	22.2585
AT5G57110.2;AT5G57110.1	>AT5G57110.2 | Symbols: ACA8, AT-ACA8 | autoinhibited Ca2+ -ATPase, isoform 8 | chr5:23109729-23116857 REVERSE LENGTH=1074;>AT5G57110.1 | Symbols: ACA8, AT-ACA8 | autoinhibited Ca2+ -ATPase, isoform 8 | chr5:23109729-23116857 REVERSE LENGTH=1074	14.709	9.92665
AT5G57290.2;AT5G57290.3;AT5G57290.1	>AT5G57290.2 | Symbols: | 60S acidic ribosomal protein family | chr5:23207089-23207835 REVERSE LENGTH=89;>AT5G57290.3 | Symbols: | 60S acidic ribosomal protein family | chr5:23207049-23207835 REVERSE LENGTH=119;>AT5G57290.1 | Symbols: | 60S acidic ribos	54.7398	61.9577
AT5G57350.2;AT5G57350.1	>AT5G57350.2 | Symbols: HA3 | H(+)-ATPase 3 | chr5:23231208-23236381 REVERSE LENGTH=949;>AT5G57350.1 | Symbols: AHA3, ATAHA3, HA3 | H(+)-ATPase 3 | chr5:23231208-23236381 REVERSE LENGTH=949	9.85278	6.00537
AT5G57490.1	>AT5G57490.1 | Symbols: VDAC4, ATVDAC4 | voltage dependent anion channel 4 | chr5:23283895-23285335 REVERSE LENGTH=274	87.5035	120.038
AT5G57870.1;AT5G57870.2	>AT5G57870.1 | Symbols: eIFiso4G1 | MIF4G domain-containing protein / MA3 domain-containing protein | chr5:23439755-23443433 FORWARD LENGTH=780;>AT5G57870.2 | Symbols: eIFiso4G1 | MIF4G domain-containing protein / MA3 domain-containing protein | chr5:23439	16.6708	14.6951
AT5G58070.1	>AT5G58070.1 | Symbols: ATTIL, TIL | temperature-induced lipocalin | chr5:23500512-23501156 REVERSE LENGTH=186	22.8439	34.8034
AT5G58270.1	>AT5G58270.1 | Symbols: STA1, ATATM3, ATM3 | ABC transporter of the mitochondrion 3 | chr5:23562168-23567040 FORWARD LENGTH=728	22.7709	22.325
AT5G58800.2;AT5G58800.1	>AT5G58800.2 | Symbols: | Quinone reductase family protein | chr5:23746032-23746895 REVERSE LENGTH=207;>AT5G58800.1 | Symbols: | Quinone reductase family protein | chr5:23746032-23746895 REVERSE LENGTH=207	73.1812	95.1026
AT5G59250.1	>AT5G59250.1 | Symbols: | Major facilitator superfamily protein | chr5:23903958-23906853 FORWARD LENGTH=558	36.4793	43.3673
AT5G59380.1	>AT5G59380.1 | Symbols: MBD6, ATMBD6 | methyl-CPG-binding domain 6 | chr5:23952321-23953485 FORWARD LENGTH=225	38.124	42.0909
AT5G60460.1	>AT5G60460.1 | Symbols: | Preprotein translocase Sec, Sec61-beta subunit protein | chr5:24317590-24317919 REVERSE LENGTH=109	177.084	139.325
AT5G60640.1;AT5G60640.2;AT5G60640.3	>AT5G60640.1 | Symbols: ATPDIL1-4, PDI2, ATPDI2, PDIL1-4 | PDI-like 1-4 | chr5:24371141-24373993 REVERSE LENGTH=597;>AT5G60640.2 | Symbols: ATPDIL1-4, PDIL1-4 | PDI-like 1-4 | chr5:24371416-24373993 REVERSE LENGTH=536;>AT5G60640.3 | Symbols: PDIL1-4 | PDI-	7.56402	7.37893
AT5G62140.1	>AT5G62140.1 | Symbols: | unknown protein; FUNCTIONS IN: molecular_function unknown; INVOLVED IN: biological_process unknown; LOCATED IN: chloroplast; EXPRESSED IN: 19 plant structures; EXPRESSED DURING: 13 growth stages; Has 60 Blast hits to 60 proteins	80.7322	63.8355
AT5G62630.1	>AT5G62630.1 | Symbols: HIPL2 | hipl2 protein precursor | chr5:25143719-25146390 REVERSE LENGTH=696	14.6584	17.7341
AT5G62740.1	>AT5G62740.1 | Symbols: HIR1, ATHIR1 | SPFH/Band 7/PHB domain-containing membrane-associated protein family | chr5:25201320-25202535 FORWARD LENGTH=286	116.934	144.232
AT5G63880.1;AT5G63880.2	>AT5G63880.1 | Symbols: VPS20.1 | SNF7 family protein | chr5:25563890-25565258 FORWARD LENGTH=219;>AT5G63880.2 | Symbols: VPS20.1 | SNF7 family protein | chr5:25563890-25565258 FORWARD LENGTH=243	19.7482	24.68
AT5G65020.1;AT5G65020.2	>AT5G65020.1 | Symbols: ANNAT2 | annexin 2 | chr5:25973915-25975554 FORWARD LENGTH=317;>AT5G65020.2 | Symbols: ANNAT2 | annexin 2 | chr5:25974366-25975554 FORWARD LENGTH=302	22.88	17.2961
AT5G65250.1	>AT5G65250.1 | Symbols: | unknown protein; FUNCTIONS IN: molecular_function unknown; INVOLVED IN: biological_process unknown; LOCATED IN: chloroplast; EXPRESSED IN: 22 plant structures; EXPRESSED DURING: 13 growth stages; Has 30201 Blast hits to 17322 pro	136.477	104.797
AT5G65270.1	>AT5G65270.1 | Symbols: AtRABA4a, RABA4a | RAB GTPase homolog A4A | chr5:26083437-26084550 FORWARD LENGTH=226	30.7815	19.71
AT5G65430.2;AT5G65430.1;AT5G65430.3	>AT5G65430.2 | Symbols: GRF8, GF14 KAPPA | general regulatory factor 8 | chr5:26148546-26150255 REVERSE LENGTH=246;>AT5G65430.1 | Symbols: GRF8, 14-3-3KAPPA, GF14 KAPPA | general regulatory factor 8 | chr5:26148546-26150255 REVERSE LENGTH=248;>AT5G65430.3	36.0624	33.0702
AT5G66140.1;AT3G51260.2;AT3G51260.1	>AT5G66140.1 | Symbols: PAD2 | proteasome alpha subunit D2 | chr5:26437445-26438677 REVERSE LENGTH=250;>AT3G51260.2 | Symbols: PAD1 | 20S proteasome alpha subunit PAD1 | chr3:19031086-19032746 FORWARD LENGTH=243;>AT3G51260.1 | Symbols: PAD1 | 20S proteaso	17.9196	19.7863
AT5G66570.1	>AT5G66570.1 | Symbols: PSBO-1, OEE1, OEE33, OE33, PSBO1, MSP-1 | PS II oxygen-evolving complex 1 | chr5:26568744-26570124 FORWARD LENGTH=332	123.396	87.5508
AT5G66760.1	>AT5G66760.1 | Symbols: SDH1-1 | succinate dehydrogenase 1-1 | chr5:26653776-26657224 FORWARD LENGTH=634	59.4021	47.0992
AT5G67590.1	>AT5G67590.1 | Symbols: FRO1 | NADH-ubiquinone oxidoreductase-related | chr5:26958073-26959356 FORWARD LENGTH=154	76.9222	75.2287
ATCG00120.1	>ATCG00120.1 | Symbols: ATPA | ATP synthase subunit alpha | chrC:9938-11461 REVERSE LENGTH=507	8.8497	11.3371
ATCG00340.1	>ATCG00340.1 | Symbols: PSAB | Photosystem I, PsaA/PsaB protein | chrC:37375-39579 REVERSE LENGTH=734	17.512	23.9126
ATCG00490.1	>ATCG00490.1 | Symbols: RBCL | ribulose-bisphosphate carboxylases | chrC:54958-56397 FORWARD LENGTH=479	9.24644	9.24644
ATCG00540.1	>ATCG00540.1 | Symbols: PETA | photosynthetic electron transfer A | chrC:61657-62619 FORWARD LENGTH=320	116.167	121.145
ATCG00580.1	>ATCG00580.1 | Symbols: PSBE | photosystem II reaction center protein E | chrC:64071-64322 REVERSE LENGTH=83	117.379	168.848
ATCG00710.1	>ATCG00710.1 | Symbols: PSBH | photosystem II reaction center protein H | chrC:74485-74706 FORWARD LENGTH=73	192.697	241.914
ATCG00730.1	>ATCG00730.1 | Symbols: PETD | photosynthetic electron transfer D | chrC:76481-77672 FORWARD LENGTH=160	93.0689	70.0302
ATCG00790.1	>ATCG00790.1 | Symbols: RPL16 | ribosomal protein L16 | chrC:81189-82652 REVERSE LENGTH=135	109.809	85.5395
ATCG01130.1	>ATCG01130.1 | Symbols: YCF1.2 | Ycf1 protein | chrC:123884-129244 REVERSE LENGTH=1786	3.76007	4.81596
ATCG01240.1;ATCG00900.1	>ATCG01240.1 | Symbols: RPS7.2 | ribosomal protein S7 | chrC:140704-141171 FORWARD LENGTH=155;>ATCG00900.1 | Symbols: RPS7.1, RPS7 | Ribosomal protein S7p/S5e family protein | chrC:97478-97945 REVERSE LENGTH=155	28.2097	28.2097
ATMG00070.1	>ATMG00070.1 | Symbols: NAD9 | NADH dehydrogenase subunit 9 | chrM:23663-24235 REVERSE LENGTH=190	160.807	98.1205
ATMG00220.1;AT2G07727.1	>ATMG00220.1 | Symbols: COB | apocytochrome b | chrM:60235-61416 FORWARD LENGTH=393;>AT2G07727.1 | Symbols: | Di-haem cytochrome, transmembrane;Cytochrome b/b6, C-terminal | chr2:3450863-3452044 FORWARD LENGTH=393	48.3504	64.3976
ATMG00510.1	>ATMG00510.1 | Symbols: NAD7 | NADH dehydrogenase subunit 7 | chrM:132071-138153 FORWARD LENGTH=394	98.7296	79.0606
ATMG01320.1;ATMG00285.1	>ATMG01320.1 | Symbols: NAD2B, NAD2.2, NAD2 | NADH dehydrogenase 2B | chrM:327890-333105 REVERSE LENGTH=499;>ATMG00285.1 | Symbols: NAD2A, NAD2.1, NAD2 | NADH dehydrogenase 2A | chrM:79740-81297 REVERSE LENGTH=499	70.5356	64.537
AT1G09330.1	>AT1G09330.1 | Symbols: | unknown protein; FUNCTIONS IN: molecular_function unknown; INVOLVED IN: biological_process unknown; LOCATED IN: integral to membrane; EXPRESSED IN: 24 plant structures; EXPRESSED DURING: 15 growth stages; CONTAINS InterPro DOMAIN	72.8803	45.7757
AT1G11910.1	>AT1G11910.1 | Symbols: APA1, ATAPA1 | aspartic proteinase A1 | chr1:4017119-4019874 REVERSE LENGTH=506	9.19045	13.6593
AT1G32990.1	>AT1G32990.1 | Symbols: PRPL11 | plastid ribosomal protein l11 | chr1:11955827-11957139 FORWARD LENGTH=222	21.1524	21.1524
AT1G42960.1	>AT1G42960.1 | Symbols: | expressed protein localized to the inner membrane of the chloroplast. | chr1:16125863-16127080 FORWARD LENGTH=168	27.4629	27.4629
AT1G52220.1;AT1G52220.3;AT1G52220.2	>AT1G52220.1 | Symbols: | FUNCTIONS IN: molecular_function unknown; INVOLVED IN: biological_process unknown; LOCATED IN: chloroplast thylakoid membrane, chloroplast; EXPRESSED IN: 23 plant structures; EXPRESSED DURING: 13 growth stages; BEST Arabidopsis t	28.8956	39.8722
AT1G76030.1;AT1G20260.1	>AT1G76030.1 | Symbols: | ATPase, V1 complex, subunit B protein | chr1:28534134-28536916 FORWARD LENGTH=486;>AT1G20260.1 | Symbols: | ATPase, V1 complex, subunit B protein | chr1:7016971-7020290 FORWARD LENGTH=487	9.0494	9.50908
AT2G17120.1	>AT2G17120.1 | Symbols: LYM2 | lysm domain GPI-anchored protein 2 precursor | chr2:7459156-7460648 FORWARD LENGTH=350	34.9237	32.2658
AT2G39730.2;AT2G39730.3	>AT2G39730.2 | Symbols: RCA | rubisco activase | chr2:16571046-16573345 REVERSE LENGTH=446;>AT2G39730.3 | Symbols: RCA | rubisco activase | chr2:16571174-16573345 REVERSE LENGTH=441	10.7416	12.1578
AT3G14310.1	>AT3G14310.1 | Symbols: ATPME3, PME3 | pectin methylesterase 3 | chr3:4772214-4775095 REVERSE LENGTH=592	7.6202	7.81135
AT3G52230.1	>AT3G52230.1 | Symbols: | unknown protein; FUNCTIONS IN: molecular_function unknown; INVOLVED IN: biological_process unknown; LOCATED IN: chloroplast outer membrane, chloroplast thylakoid membrane, chloroplast, chloroplast envelope; EXPRESSED IN: 24 plant	30.3669	30.3669
AT4G01310.1	>AT4G01310.1 | Symbols: | Ribosomal L5P family protein | chr4:544166-545480 REVERSE LENGTH=262	55.5642	37.8695
AT4G13010.1	>AT4G13010.1 | Symbols: | Oxidoreductase, zinc-binding dehydrogenase family protein | chr4:7600682-7602567 FORWARD LENGTH=329	14.2187	14.5754
AT4G25650.1;AT4G25650.2	>AT4G25650.1 | Symbols: ACD1-LIKE, PTC52, TIC55-IV | ACD1-like | chr4:13081021-13083153 REVERSE LENGTH=536;>AT4G25650.2 | Symbols: ACD1-LIKE, PTC52, TIC55-IV | ACD1-like | chr4:13081021-13083153 REVERSE LENGTH=559	7.99236	10.7587
AT4G38510.4;AT4G38510.3;AT4G38510.2;AT4G38510.1;AT4G38510.5	>AT4G38510.4 | Symbols: | ATPase, V1 complex, subunit B protein | chr4:18011155-18014789 REVERSE LENGTH=487;>AT4G38510.3 | Symbols: | ATPase, V1 complex, subunit B protein | chr4:18011155-18014789 REVERSE LENGTH=487;>AT4G38510.2 | Symbols: | ATPase, V1	9.01658	14.0814
AT5G10450.2;AT5G10450.1;AT5G10450.3;AT5G10450.4	>AT5G10450.2 | Symbols: GRF6, AFT1, 14-3-3lambda | G-box regulating factor 6 | chr5:3284452-3286261 REVERSE LENGTH=246;>AT5G10450.1 | Symbols: GRF6, AFT1, 14-3-3lambda | G-box regulating factor 6 | chr5:3284452-3286261 REVERSE LENGTH=248;>AT5G10450.3 | Sym	17.6649	17.6649
AT5G27540.2;AT5G27540.1	>AT5G27540.2 | Symbols: MIRO1 | MIRO-related GTP-ase 1 | chr5:9722816-9727112 FORWARD LENGTH=648;>AT5G27540.1 | Symbols: MIRO1, emb2473 | MIRO-related GTP-ase 1 | chr5:9722816-9727112 FORWARD LENGTH=648	14.7313	14.3713
ATCG00540.1	>ATCG00540.1 | Symbols: PETA | photosynthetic electron transfer A | chrC:61657-62619 FORWARD LENGTH=320	21.6279	34.6114
ATMG00510.1	>ATMG00510.1 | Symbols: NAD7 | NADH dehydrogenase subunit 7 | chrM:132071-138153 FORWARD LENGTH=394	32.0808	26.583
