# Supplementary material for: Global Analysis of Membrane-associated Protein Oligomerization Using Protein Correlation Profiling
Source: Mol Cell Proteomics. 2017 Sep 8;16(11):1972–89. doi: 10.1074/mcp.RA117.000276 (PMC5672003; doi:10.1074/mcp.RA117.000276)
Supplement: Supplemental Data [file supp_RA117.000276_4895_0_supp_4976_wwsw0c.xlsx]

## Sheet: Sheet1
Supplemental Table 4. Apparent masses of proteins that had both a cytosolic and membrane-associated pool; the latter pool was validated using the sucrose gradient profile data.
Dex_ proteins characterized with Superdex column; Ose_proteins characterized by superose column; P1 is the first peak in a proteins elution profile, proteins containing multiple peaks will have a P2, or P3; protein group	Majory protein groups provided by MaxQuant		Membrane-associated proteins		Cytosolic proteins		Raito of the Mapp between the Membrane fraction and cytosol	A two fraction shift provides strong evidence that the protein has a different Rapp in the two experiements
Column_Peak_ATG	Protein Groups	Protein description	Mapp average	Rapp Average	Mapp average	Rapp average	Fold shift in Mapp	4 fraction shift in oligomerization
Dex_P1_AT1G07890.8;AT1G07890.7;AT1G07890.5;AT1G07890.4;AT1G07890.3;AT1G07890.2;AT1G07890.1;AT1G07890.6	AT1G07890.8;AT1G07890.7;AT1G07890.5;AT1G07890.4;AT1G07890.3;AT1G07890.2;AT1G07890.1;AT1G07890.6	ascorbate peroxidase 1	26.0957	0.946833	55.4243	2.01223	0.470835	YES
Dex_P1_AT1G08110.3;AT1G08110.2;AT1G08110.1;AT1G08110.4	AT1G08110.3;AT1G08110.2;AT1G08110.1;AT1G08110.4	lactoylglutathione lyase family protein / glyoxalase I family protein	29.6641	1.42287	29.9211	1.13102	0.99141
Dex_P1_AT1G08550.2;AT1G08550.1	AT1G08550.2;AT1G08550.1	non-photochemical quenching 1	50.06	0.962378	68.5804	1.31925	0.729946
Dex_P1_AT1G08980.1	AT1G08980.1	amidase 1	25.2262	0.559886	44.792	0.994757	0.563187
Dex_P1_AT1G09310.1	AT1G09310.1	Protein of unknown function, DUF538	32.5573	1.63219	44.792	2.24695	0.726856
Dex_P1_AT1G09340.1	AT1G09340.1	chloroplast RNA binding	31.8774	0.747963	198.93	4.67048	0.160245	YES
Dex_P1_AT1G11650.2;AT1G11650.1	AT1G11650.2;AT1G11650.1	RNA-binding (RRM/RBD/RNP motifs) family protein	38.3055	0.86833	23.6429	0.536275	1.62017
Dex_P1_AT1G11840.4;AT1G11840.3;AT1G11840.2;AT1G11840.1;AT1G11840.6;AT1G11840.5	AT1G11840.4;AT1G11840.3;AT1G11840.2;AT1G11840.1;AT1G11840.6;AT1G11840.5	glyoxalase I homolog	23.5064	0.736233	32.7271	0.90236	0.718255
Dex_P1_AT1G12310.1	AT1G12310.1	Calcium-binding EF-hand family protein	20.7124	1.254	26.4489	1.60235	0.783108
Dex_P1_AT1G13020.1	AT1G13020.1	eukaryotic initiation factor 4B2	431.173	7.2681	40.4956	0.683021	10.6474	YES
Dex_P1_AT1G14980.1	AT1G14980.1	chaperonin 10	18.8411	1.74261	94.931	8.78519	0.198472	YES
Dex_P1_AT1G16210.1	AT1G16210.1	unknown protein; CONTAINS InterPro DOMAIN/s: Protein of unknown function DUF1014 (InterPro:IPR010422); Has 16107 Blast hits to 8386 proteins in 1107 species: Archae - 26; Bacteria - 3370; Metazoa - 4013; Fungi - 1516; Plants - 52	67.7404	2.52518	23.6429	0.881863	2.86515	YES
Dex_P1_AT1G19570.2;AT1G19570.1;AT1G19550.1	AT1G19570.2;AT1G19570.1;AT1G19550.1	dehydroascorbate reductase	21.4175	0.913133	32.7271	1.38521	0.654427
Dex_P1_AT1G20620.5;AT1G20620.1;AT1G20620.2;AT1G20620.4	AT1G20620.5;AT1G20620.1;AT1G20620.2;AT1G20620.4	catalase 3	92.4105	1.65116	94.931	1.67546	0.973449
Dex_P1_AT1G20630.1	AT1G20630.1	catalase 1	96.3435	1.69735	105.003	1.85104	0.917534
Dex_P1_AT1G22300.2;AT1G22300.1;AT1G22300.3;AT1G22290.1;AT1G22290.2	AT1G22300.2;AT1G22300.1;AT1G22300.3;AT1G22290.1;AT1G22290.2	general regulatory factor 10	58.2291	2.01485	105.003	3.63363	0.554549
Dex_P1_AT1G24180.1	AT1G24180.1	Thiamin diphosphate-binding fold (THDP-binding) superfamily protein	99.4113	2.2928	105.003	2.42328	0.946751
Dex_P1_AT1G27130.1	AT1G27130.1	glutathione S-transferase tau 13	28.1338	1.11949	36.1993	1.44134	0.777192
Dex_P1_AT1G27970.1;AT1G27970.2	AT1G27970.1;AT1G27970.2	nuclear transport factor 2B	17.3712	1.24062	29.255	1.95107	0.593786
Dex_P1_AT1G35160.1;AT1G35160.2	AT1G35160.1;AT1G35160.2	GF14 protein phi chain	60.3012	1.99713	105.003	3.14985	0.574283
Dex_P1_AT1G47420.1	AT1G47420.1	succinate dehydrogenase 5	26.7099	0.950329	36.1993	1.28877	0.737858
Dex_P1_AT1G50480.1;AT2G12280.1	AT1G50480.1;AT2G12280.1	10-formyltetrahydrofolate synthetase	77.8886	1.14878	32.7271	0.482995	2.37994	YES
Dex_P1_AT1G55260.2;AT1G55260.1	AT1G55260.2;AT1G55260.1	Bifunctional inhibitor/lipid-transfer protein/seed storage 2S albumin superfamily protein	662.495	26.4638	40.4956	1.60113	16.3597	YES
Dex_P1_AT1G56450.1	AT1G56450.1	20S proteasome beta subunit G1	473.929	17.1397	421.607	15.2569	1.1241
Dex_P1_AT1G60710.1;AT1G60730.2;AT1G60750.1;AT1G60730.1;AT1G60730.3	AT1G60710.1;AT1G60730.2;AT1G60750.1;AT1G60730.1;AT1G60730.3	NAD(P)-linked oxidoreductase superfamily protein	30.0051	0.79119	44.792	1.18183	0.669876
Dex_P1_AT1G61570.1	AT1G61570.1	translocase of the inner mitochondrial membrane 13	15.8618	1.68534	19.1073	2.03152	0.830141
Dex_P1_AT1G62380.1	AT1G62380.1	ACC oxidase 2	34.1081	0.942654	44.792	1.23872	0.761477
Dex_P1_AT1G62820.1	AT1G62820.1	Calcium-binding EF-hand family protein	19.081	1.15091	29.255	1.76571	0.652229
Dex_P1_AT1G64520.1;AT5G42040.1	AT1G64520.1;AT5G42040.1	regulatory particle non-ATPase 12A	32.9494	1.07306	44.792	1.45966	0.735609
Dex_P1_AT1G68010.1;AT1G68010.2	AT1G68010.1;AT1G68010.2	hydroxypyruvate reductase	54.3034	1.28538	50.1081	1.18403	1.08372
Dex_P1_AT1G70310.1	AT1G70310.1	spermidine synthase 2	69.3349	1.86685	94.931	2.55766	0.730372
Dex_P1_AT1G73230.1	AT1G73230.1	Nascent polypeptide-associated complex NAC	98.0967	5.4486	40.4956	2.25058	2.4224	YES
Dex_P1_AT1G75280.1;AT1G75290.1;AT1G75300.1	AT1G75280.1;AT1G75290.1;AT1G75300.1	NmrA-like negative transcriptional regulator family protein	25.7991	0.764735	32.7271	0.970677	0.788309
Dex_P1_AT1G76180.2;AT1G76180.1	AT1G76180.2;AT1G76180.1	Dehydrin family protein	79.722	3.83537	94.931	4.56976	0.839789
Dex_P1_AT1G78300.1	AT1G78300.1	general regulatory factor 2	67.0249	2.29844	105.003	3.60295	0.638317
Dex_P1_AT1G78370.1	AT1G78370.1	glutathione S-transferase TAU 20	28.7339	1.14908	44.792	1.79235	0.641497
Dex_P1_AT1G78380.1;AT1G78320.1	AT1G78380.1;AT1G78320.1	glutathione S-transferase TAU 19	34.5001	1.34503	44.792	1.74734	0.770231
Dex_P1_AT1G79340.1	AT1G79340.1	metacaspase 4	617.47	13.5758	68.5804	1.50874	9.0036	YES
Dex_P1_AT1G79870.1;AT1G79870.2	AT1G79870.1;AT1G79870.2	D-isomer specific 2-hydroxyacid dehydrogenase family protein	49.5313	1.44994	62.0023	1.81613	0.798861
Dex_P1_AT2G03420.1	AT2G03420.1	unknown protein; Has 38 Blast hits to 38 proteins in 17 species: Archae - 0; Bacteria - 0; Metazoa - 0; Fungi - 0; Plants - 38; Viruses - 0; Other Eukaryotes - 0 (source: NCBI BLink).	21.4175	1.12558	24.1812	1.27164	0.885711
Dex_P1_AT2G03440.1	AT2G03440.1	nodulin-related protein 1	45.6361	2.31655	50.1081	2.54504	0.910753
Dex_P1_AT2G16600.1;AT2G16600.2	AT2G16600.1;AT2G16600.2	rotamase CYP 3	11.5589	0.625074	15.4419	0.835593	0.748541
Dex_P1_AT2G17390.1	AT2G17390.1	ankyrin repeat-containing 2B	34.0906	0.92389	107.393	2.9123	0.317437	YES
Dex_P1_AT2G18040.1	AT2G18040.1	peptidylprolyl cis/trans isomerase, NIMA-interacting 1	11.0393	0.848198	15.4419	1.18722	0.714894
Dex_P1_AT2G21620.1;AT2G21620.2	AT2G21620.1;AT2G21620.2	Adenine nucleotide alpha hydrolases-like superfamily protein	40.6024	1.97223	68.5804	3.22885	0.592041
Dex_P1_AT2G24200.2;AT2G24200.1;AT2G24200.3	AT2G24200.2;AT2G24200.1;AT2G24200.3	Cytosol aminopeptidase family protein	183.166	3.36028	251.754	4.62147	0.727557
Dex_P1_AT2G24940.1	AT2G24940.1	membrane-associated progesterone binding protein 2	12.2536	1.11083	23.6429	2.1446	0.51828
Dex_P1_AT2G26740.1;AT4G15955.1;AT4G15955.2;AT2G26750.1	AT2G26740.1;AT4G15955.1;AT4G15955.2;AT2G26750.1	soluble epoxide hydrolase	46.142	1.26684	68.5804	1.88404	0.672816
Dex_P1_AT2G29450.1	AT2G29450.1	glutathione S-transferase tau 5	41.0858	1.58022	50.1081	1.92845	0.819943
Dex_P1_AT2G29960.2;AT2G29960.1	AT2G29960.2;AT2G29960.1	cyclophilin 5	12.6862	0.616226	15.4419	0.717555	0.821548
Dex_P1_AT2G30060.1	AT2G30060.1	Pleckstrin homology (PH) domain superfamily protein	53.0689	2.17594	76.7199	3.14762	0.691723
Dex_P1_AT2G30860.2;AT2G30860.1	AT2G30860.2;AT2G30860.1	glutathione S-transferase PHI 9	25.5369	1.37141	40.4956	1.67819	0.63061
Dex_P1_AT2G32520.1	AT2G32520.1	alpha/beta-Hydrolases superfamily protein	20.2141	0.779837	26.4489	1.02099	0.764271
Dex_P1_AT2G36060.1;AT2G36060.3;AT2G36060.2;AT1G70660.2;AT1G70660.1;AT1G70650.2	AT2G36060.1;AT2G36060.3;AT2G36060.2;AT1G70660.2;AT1G70660.1;AT1G70650.2	MMS ZWEI homologue 3	14.7564	0.895361	19.1073	1.15318	0.772293
Dex_P1_AT2G36130.1	AT2G36130.1	Cyclophilin-like peptidyl-prolyl cis-trans isomerase family protein	12.5387	0.687728	17.2746	0.94805	0.725844
Dex_P1_AT2G36530.1	AT2G36530.1	Enolase	51.2384	1.07375	68.5804	1.43807	0.747129
Dex_P1_AT2G42910.1	AT2G42910.1	Phosphoribosyltransferase family protein	303.338	8.0761	275.365	7.33594	1.10159
Dex_P1_AT2G43910.1;AT2G43910.2;AT2G43910.3;AT2G43920.3;AT2G43920.2;AT2G43920.1	AT2G43910.1;AT2G43910.2;AT2G43910.3;AT2G43920.3;AT2G43920.2;AT2G43920.1	HARMLESS TO OZONE LAYER 1	31.0686	1.22859	44.792	1.6353	0.69362
Dex_P1_AT2G44060.2;AT2G44060.1	AT2G44060.2;AT2G44060.1	Late embryogenesis abundant protein, group 2	59.6159	1.65434	84.8594	2.35631	0.702525
Dex_P1_AT2G44100.2;AT2G44100.1	AT2G44100.2;AT2G44100.1	guanosine nucleotide diphosphate dissociation inhibitor 1	37.4246	0.772628	44.792	0.899674	0.83552
Dex_P1_AT2G44310.1	AT2G44310.1	Calcium-binding EF-hand family protein	20.9193	1.32225	36.1993	2.28952	0.577893
Dex_P1_AT3G02540.3;AT3G02540.1;AT3G02540.2;AT5G16090.1	AT3G02540.3;AT3G02540.1;AT3G02540.2;AT5G16090.1	Rad23 UV excision repair protein family	104.172	2.35901	105.003	2.37459	0.992086
Dex_P1_AT3G03780.3;AT3G03780.2;AT3G03780.1	AT3G03780.3;AT3G03780.2;AT3G03780.1	methionine synthase 2	19.6411	0.232211	76.7199	0.907599	0.256011	YES
Dex_P1_AT3G04880.1	AT3G04880.1	DNA-damage-repair/toleration protein (DRT102)	67.7404	2.03835	84.8594	2.55505	0.798266
Dex_P1_AT3G07720.1	AT3G07720.1	Galactose oxidase/kelch repeat superfamily protein	27.9822	0.784144	32.7271	0.917668	0.855015
Dex_P1_AT3G09820.1;AT3G09820.2	AT3G09820.1;AT3G09820.2	adenosine kinase 1	58.2921	1.54065	84.8594	2.24426	0.686926
Dex_P1_AT3G14990.3;AT3G14990.2;AT3G14990.1	AT3G14990.3;AT3G14990.2;AT3G14990.1	Class I glutamine amidotransferase-like superfamily protein	31.2791	0.792317	40.4956	0.968078	0.772406
Dex_P1_AT3G15730.1;AT1G52570.1	AT3G15730.1;AT1G52570.1	phospholipase D alpha 1	155.76	1.69586	198.93	2.16723	0.782989
Dex_P1_AT3G16400.2;AT3G16400.1;AT3G16410.1;AT3G16390.1;AT2G33070.2;AT2G33070.1;AT2G33070.3	AT3G16400.2;AT3G16400.1;AT3G16410.1;AT3G16390.1;AT2G33070.2;AT2G33070.1;AT2G33070.3	nitrile specifier protein 1	37.8855	0.733235	55.4243	1.07333	0.683555
Dex_P1_AT3G16520.2;AT3G16520.1;AT3G16520.3	AT3G16520.2;AT3G16520.1;AT3G16520.3	UDP-glucosyl transferase 88A1	37.9881	0.766847	44.792	0.875318	0.848101
Dex_P1_AT3G24170.3;AT3G24170.2;AT3G24170.1	AT3G24170.3;AT3G24170.2;AT3G24170.1	glutathione-disulfide reductase	95.8407	1.77911	29.255	0.543401	3.27604	YES
Dex_P1_AT3G26450.1	AT3G26450.1	Polyketide cyclase/dehydrase and lipid transport superfamily protein	23.7767	1.33644	44.792	2.51927	0.530824
Dex_P1_AT3G28930.1	AT3G28930.1	AIG2-like (avirulence induced gene) family protein	21.177	1.08907	36.1993	1.86282	0.585011
Dex_P1_AT3G28940.1	AT3G28940.1	AIG2-like (avirulence induced gene) family protein	22.9659	1.17985	29.255	1.50391	0.785023
Dex_P1_AT3G44300.1	AT3G44300.1	nitrilase 2	453.309	12.2011	421.607	11.355	1.07519
Dex_P1_AT3G44310.3;AT3G44310.1;AT3G44310.2	AT3G44310.3;AT3G44310.1;AT3G44310.2	nitrilase 1	263	6.9	477	12.5	0.551363
Dex_P1_AT3G44320.1	AT3G44320.1	nitrilase 3	170.743	4.49065	421.607	11.0955	0.404982	YES
Dex_P1_AT3G46560.1	AT3G46560.1	Tim10/DDP family zinc finger protein	52.6149	4.9104	17.2746	1.61323	3.04579	YES
Dex_P1_AT3G46970.1	AT3G46970.1	alpha-glucan phosphorylase 2	105.556	1.10927	160.768	1.69053	0.656574
Dex_P1_AT3G47070.1	AT3G47070.1	LOCATED IN: thylakoid, chloroplast thylakoid membrane, chloroplast, chloroplast envelope; EXPRESSED IN: 22 plant structures; EXPRESSED DURING: 13 growth stages; CONTAINS InterPro DOMAIN/s: Thylakoid soluble phosphoprotein TSP9 (I	19.7706	1.87755	19.1073	1.81569	1.03472
Dex_P1_AT3G48690.1;AT3G48700.1	AT3G48690.1;AT3G48700.1	alpha/beta-Hydrolases superfamily protein	28.9819	0.814853	44.792	1.26016	0.647033
Dex_P1_AT3G52880.1;AT3G52880.2	AT3G52880.1;AT3G52880.2	monodehydroascorbate reductase 1	30.728	0.661002	40.4956	0.807839	0.758798
Dex_P1_AT3G53560.1	AT3G53560.1	Tetratricopeptide repeat (TPR)-like superfamily protein	33.725	0.872258	44.792	1.15921	0.752925
Dex_P1_AT3G56190.1;AT3G56190.2;AT3G56450.1	AT3G56190.1;AT3G56190.2;AT3G56450.1	alpha-soluble NSF attachment protein 2	30.3541	0.926702	50.1081	1.53076	0.605772
Dex_P1_AT3G59920.1	AT3G59920.1	RAB GDP dissociation inhibitor 2	611.295	12.3399	50.1081	1.01215	12.1995	YES
Dex_P1_AT3G62530.1	AT3G62530.1	ARM repeat superfamily protein	27.3535	1.11633	32.7271	1.33647	0.835804
Dex_P1_AT4G01870.1	AT4G01870.1	tolB protein-related	45.093	0.619291	68.5804	0.942424	0.657521
Dex_P1_AT4G09000.1;AT4G09000.2	AT4G09000.1;AT4G09000.2	general regulatory factor 1	63.9775	2.1375	105.003	2.93173	0.609295
Dex_P1_AT4G13930.1;AT4G13890.1	AT4G13930.1;AT4G13890.1	serine hydroxymethyltransferase 4	111.975	2.16514	94.931	1.83672	1.17954
Dex_P1_AT4G13940.1;AT4G13940.3;AT4G13940.4;AT4G13940.2	AT4G13940.1;AT4G13940.3;AT4G13940.4;AT4G13940.2	S-adenosyl-L-homocysteine hydrolase	131.495	2.46348	198.93	3.72918	0.661014
Dex_P1_AT4G14880.4;AT4G14880.3;AT4G14880.2;AT4G14880.1;AT3G22460.1	AT4G14880.4;AT4G14880.3;AT4G14880.2;AT4G14880.1;AT3G22460.1	O-acetylserine (thiol) lyase (OAS-TL) isoform A1	45.093	1.33392	68.5804	2.02998	0.657521
Dex_P1_AT4G15802.1	AT4G15802.1	heat shock factor binding protein	25.3082	2.70757	86.7915	9.29112	0.291597	YES
Dex_P1_AT4G20260.3;AT4G20260.2;AT4G20260.1;AT4G20260.4;AT4G20260.6;AT4G20260.5	AT4G20260.3;AT4G20260.2;AT4G20260.1;AT4G20260.4;AT4G20260.6;AT4G20260.5	plasma-membrane associated cation-binding protein 1	219.964	8.94743	84.8594	3.43604	2.59209	YES
Dex_P1_AT4G20890.1	AT4G20890.1	tubulin beta-9 chain	848.27	17.0826	84.8594	1.71	9.99619	YES
Dex_P1_AT4G22670.1	AT4G22670.1	HSP70-interacting protein 1	131.78	2.82663	275.365	5.91021	0.478566	YES
Dex_P1_AT4G23670.1;AT2G01520.1;AT2G01530.1;AT4G14060.1;AT4G23680.1;AT1G14950.1	AT4G23670.1;AT2G01520.1;AT2G01530.1;AT4G14060.1;AT4G23680.1;AT1G14950.1	Polyketide cyclase/dehydrase and lipid transport superfamily protein	24.6261	1.40576	44.792	2.55858	0.549789
Dex_P1_AT4G24220.2;AT4G24220.1	AT4G24220.2;AT4G24220.1	NAD(P)-binding Rossmann-fold superfamily protein	59.6643	1.35287	94.931	2.14767	0.628502
Dex_P1_AT4G25100.4;AT4G25100.5;AT4G25100.3;AT4G25100.2;AT4G25100.1	AT4G25100.4;AT4G25100.5;AT4G25100.3;AT4G25100.2;AT4G25100.1	Fe superoxide dismutase 1	32.9811	1.56323	50.1081	2.10751	0.658199
Dex_P1_AT4G28300.2;AT4G28300.1	AT4G28300.2;AT4G28300.1	Protein of unknown function (DUF1421)	452.405	9.42648	421.607	7.79702	1.07305
Dex_P1_AT4G34110.1	AT4G34110.1	poly(A) binding protein 2	54.9918	0.800789	29.255	0.426276	1.87974
Dex_P1_AT4G34870.1	AT4G34870.1	rotamase cyclophilin 5	11.5589	0.628951	15.4419	0.840778	0.748541
Dex_P1_AT4G35830.1;AT4G35830.2	AT4G35830.1;AT4G35830.2	aconitase 1	55.6418	0.5669	76.7199	0.782141	0.725259
Dex_P1_AT4G37300.1	AT4G37300.1	maternal effect embryo arrest 59	50.6423	2.69159	68.5804	3.64714	0.738438
Dex_P1_AT4G37930.1	AT4G37930.1	serine transhydroxymethyltransferase 1	122.63	2.13642	251.754	4.3887	0.487103	YES
Dex_P1_AT5G02240.1	AT5G02240.1	NAD(P)-binding Rossmann-fold superfamily protein	20.69	0.763383	26.4489	0.976473	0.782261
Dex_P1_AT5G03630.1	AT5G03630.1	Pyridine nucleotide-disulphide oxidoreductase family protein	32.9316	0.693602	50.1081	1.05601	0.65721
Dex_P1_AT5G04430.1;AT5G04430.2	AT5G04430.1;AT5G04430.2	binding to TOMV RNA 1L (long form)	40.6024	1.20054	19.5424	0.542902	2.07766	YES
Dex_P1_AT5G04885.1	AT5G04885.1	Glycosyl hydrolase family protein	61.7206	0.853639	62.0023	0.858077	0.995456
Dex_P1_AT5G06060.1;AT2G29310.2;AT2G29310.1;AT2G29370.1	AT5G06060.1;AT2G29310.2;AT2G29310.1;AT2G29370.1	NAD(P)-binding Rossmann-fold superfamily protein	63.9775	2.26133	84.8594	3.00127	0.753924
Dex_P1_AT5G07470.1;AT5G07460.1	AT5G07470.1;AT5G07460.1	peptidemethionine sulfoxide reductase 3	20.6788	0.917222	26.4489	1.17391	0.781838
Dex_P1_AT5G10450.2;AT5G10450.1;AT5G10450.3;AT5G10450.4	AT5G10450.2;AT5G10450.1;AT5G10450.3;AT5G10450.4	G-box regulating factor 6	52.4445	1.89207	94.931	3.06512	0.552448
Dex_P1_AT5G11520.1	AT5G11520.1	aspartate aminotransferase 3	48.3529	0.987721	44.792	0.915553	1.0795
Dex_P1_AT5G15970.1	AT5G15970.1	stress-responsive protein (KIN2) / stress-induced protein (KIN2) / cold-responsive protein (COR6.6) / cold-regulated protein (COR6.6)	15.4761	2.36233	21.3751	3.2647	0.724023
Dex_P1_AT5G16050.1	AT5G16050.1	general regulatory factor 5	69.3725	2.29847	105.003	3.48115	0.660674
Dex_P1_AT5G16840.3;AT5G16840.1;AT5G16840.2	AT5G16840.3;AT5G16840.1;AT5G16840.2	binding partner of acd11 1	51.655	1.9118	50.1081	1.83515	1.03087
Dex_P1_AT5G16880.3;AT5G16880.2;AT5G16880.1	AT5G16880.3;AT5G16880.2;AT5G16880.1	Target of Myb protein 1	98.6113	2.95757	105.003	2.31884	0.939132
Dex_P1_AT5G19510.1	AT5G19510.1	Translation elongation factor EF1B/ribosomal protein S6 family protein	56.9054	2.35136	198.93	8.22502	0.286057	YES
Dex_P1_AT5G20060.3;AT5G20060.2;AT5G20060.1	AT5G20060.3;AT5G20060.2;AT5G20060.1	alpha/beta-Hydrolases superfamily protein	17.5709	0.657421	23.6429	0.885148	0.74318
Dex_P1_AT5G20080.1	AT5G20080.1	FAD/NAD(P)-binding oxidoreductase	20.4438	0.568087	36.1993	1.00653	0.564756
Dex_P1_AT5G26360.1	AT5G26360.1	TCP-1/cpn60 chaperonin family protein	771.251	12.782	70.1418	1.16319	10.9956	YES
Dex_P1_AT5G35590.1;AT2G05840.2	AT5G35590.1;AT2G05840.2	proteasome alpha subunit A1	463.459	16.9802	421.607	15.4566	1.09927
Dex_P1_AT5G38480.1;AT5G38480.2	AT5G38480.1;AT5G38480.2	general regulatory factor 3	56.2358	1.96587	94.931	3.32062	0.592386
Dex_P1_AT5G42765.1	AT5G42765.1	INVOLVED IN: biological_process unknown; LOCATED IN: thylakoid, chloroplast thylakoid membrane, chloroplast; EXPRESSED IN: 22 plant structures; EXPRESSED DURING: 13 growth stages; CONTAINS InterPro DOMAIN/s: Twin-arginine translo	31.8085	1.26737	26.4489	1.05445	1.20264
Dex_P1_AT5G42850.2;AT5G42850.1	AT5G42850.2;AT5G42850.1	Thioredoxin superfamily protein	16.5769	1.09016	19.1073	1.25732	0.867568
Dex_P1_AT5G43330.1;AT5G56720.1	AT5G43330.1;AT5G56720.1	Lactate/malate dehydrogenase family protein	46.142	1.2934	40.4956	1.13585	1.13943
Dex_P1_AT5G43830.1;AT3G22850.1	AT5G43830.1;AT3G22850.1	Aluminium induced protein with YGL and LRDR motifs	34.5188	1.25482	50.1081	1.82266	0.688887
Dex_P1_AT5G44070.1	AT5G44070.1	phytochelatin synthase 1 (PCS1)	500.491	9.1877	84.8594	1.55879	5.89788	YES
Dex_P1_AT5G46020.1	AT5G46020.1	CONTAINS InterPro DOMAIN/s: Casein kinase substrate, phosphoprotein PP28 (InterPro:IPR019380); Has 30201 Blast hits to 17322 proteins in 780 species: Archae - 12; Bacteria - 1396; Metazoa - 17338; Fungi - 3422; Plants - 5037; Vir	43.2176	2.27737	32.7271	1.72559	1.32054
Dex_P1_AT5G46070.1	AT5G46070.1	Guanylate-binding family protein	38.3159	0.312069	23.6429	0.192685	1.62061
Dex_P1_AT5G50810.1	AT5G50810.1	translocase inner membrane subunit 8	12.116	1.38467	19.1073	2.1852	0.634102
Dex_P1_AT5G54750.1;AT5G54750.2	AT5G54750.1;AT5G54750.2	Transport protein particle (TRAPP) component	29.3309	1.41292	76.7199	3.44886	0.382311	YES
Dex_P1_AT5G54960.1;AT4G33070.1	AT5G54960.1;AT4G33070.1	pyruvate decarboxylase-2	189.462	2.87861	198.93	3.02436	0.952404
Dex_P1_AT5G56260.1	AT5G56260.1	Ribonuclease E inhibitor RraA/Dimethylmenaquinone methyltransferase	59.0101	3.35915	94.931	5.40735	0.621611
Dex_P1_AT5G59880.2;AT5G59880.1;AT3G46000.1;AT5G59890.1;AT3G46010.1	AT5G59880.2;AT5G59880.1;AT3G46000.1;AT5G59890.1;AT3G46010.1	actin depolymerizing factor 3	17.3665	1.22957	23.6429	1.48585	0.734535
Dex_P1_AT5G63400.1;AT5G63400.2	AT5G63400.1;AT5G63400.2	adenylate kinase 1	34.9015	1.29591	24.1812	0.898427	1.44333
Dex_P1_AT5G65430.2;AT5G65430.1;AT5G65430.3	AT5G65430.2;AT5G65430.1;AT5G65430.3	general regulatory factor 8	50.0871	1.80358	84.8594	2.87543	0.590236
Dex_P2_AT1G02500.2;AT1G02500.1	AT1G02500.2;AT1G02500.1	S-adenosylmethionine synthetase 1	49.4911	1.14674	55.4243	1.28503	0.89295
Dex_P2_AT1G09780.1	AT1G09780.1	Phosphoglycerate mutase, 2,3-bisphosphoglycerate-independent	43.5376	0.718692	68.5804	1.13278	0.634841
Dex_P2_AT1G13020.1	AT1G13020.1	eukaryotic initiation factor 4B2	132.03	2.22557	40.4956	0.683021	3.26034	YES
Dex_P2_AT1G24020.2;AT1G24020.1	AT1G24020.2;AT1G24020.1	MLP-like protein 423	17.5709	1.03031	36.1993	2.1239	0.485394	YES
Dex_P2_AT1G35720.1	AT1G35720.1	annexin 1	38.8193	1.07227	84.8594	2.34538	0.457454	YES
Dex_P2_AT1G55260.2;AT1G55260.1	AT1G55260.2;AT1G55260.1	Bifunctional inhibitor/lipid-transfer protein/seed storage 2S albumin superfamily protein	31.4343	1.25566	40.4956	1.60113	0.776239
Dex_P2_AT1G65930.1;AT1G54340.1	AT1G65930.1;AT1G54340.1	cytosolic NADP+-dependent isocitrate dehydrogenase	58.9144	1.28786	68.5804	1.5001	0.859056
Dex_P2_AT1G76030.1;AT1G20260.1	AT1G76030.1;AT1G20260.1	ATPase, V1 complex, subunit B protein	385.843	7.13111	68.5804	1.26828	5.62614	YES
Dex_P2_AT1G79340.1	AT1G79340.1	metacaspase 4	41.5581	0.913707	68.5804	1.50874	0.605977
Dex_P2_AT3G06650.1	AT3G06650.1	ATP-citrate lyase B-1	263.465	4.00324	421.607	6.41014	0.624906
Dex_P2_AT3G14990.3;AT3G14990.2;AT3G14990.1	AT3G14990.3;AT3G14990.2;AT3G14990.1	Class I glutamine amidotransferase-like superfamily protein	12.3333	0.312409	40.4956	0.968078	0.304559	YES
Dex_P2_AT3G25530.2;AT3G25530.1	AT3G25530.2;AT3G25530.1	glyoxylate reductase 1	30.0051	1.01647	70.1418	2.28687	0.427777	YES
Dex_P2_AT3G62290.3;AT3G62290.2;AT3G62290.1;AT2G47170.1;AT1G70490.3;AT1G70490.2;AT1G70490.1;AT1G23490.1;AT1G10630.1;AT5G14670.1	AT3G62290.3;AT3G62290.2;AT3G62290.1;AT2G47170.1;AT1G70490.3;AT1G70490.2;AT1G70490.1;AT1G23490.1;AT1G10630.1;AT5G14670.1	ADP-ribosylation factor A1E	16.0181	0.777315	23.6429	1.14801	0.677504
Dex_P2_AT4G11150.1;AT3G08560.1	AT4G11150.1;AT3G08560.1	vacuolar ATP synthase subunit E1	416.885	15.9971	84.8594	3.25835	4.91266	YES
Dex_P2_AT4G26110.2;AT4G26110.1	AT4G26110.2;AT4G26110.1	nucleosome assembly protein1;1	91.8031	2.20644	198.93	4.62941	0.461485	YES
Dex_P2_AT4G26690.1	AT4G26690.1	PLC-like phosphodiesterase family protein	153.43	1.85838	198.93	2.41097	0.771276
Dex_P2_AT4G29830.1	AT4G29830.1	Transducin/WD40 repeat-like superfamily protein	21.4349	0.625673	32.7271	0.955864	0.654959
Dex_P2_AT5G01750.2;AT5G01750.1	AT5G01750.2;AT5G01750.1	Protein of unknown function (DUF567)	17.3665	0.714818	21.3751	0.880382	0.812465
Dex_P2_AT5G13430.1;AT5G13440.1	AT5G13430.1;AT5G13440.1	Ubiquinol-cytochrome C reductase iron-sulfur subunit	169.985	5.74139	19.1073	0.645753	8.89634	YES
Dex_P2_AT5G17310.2;AT5G17310.1	AT5G17310.2;AT5G17310.1	UDP-glucose pyrophosphorylase 2	37.0143	0.712923	55.4243	1.06817	0.667835
Dex_P2_AT5G28840.2;AT5G28840.1	AT5G28840.2;AT5G28840.1	GDP-D-mannose 3,5-epimerase	61.1513	1.43017	84.8594	1.9859	0.720619
Dex_P2_AT5G44070.1	AT5G44070.1	phytochelatin synthase 1 (PCS1)	98.8244	1.81416	84.8594	1.55879	1.16457
Dex_P2_AT5G52840.1	AT5G52840.1	NADH-ubiquinone oxidoreductase-related	31.4343	1.63899	50.1081	2.61431	0.627329
Dex_P3_AT4G11150.1;AT3G08560.1	AT4G11150.1;AT3G08560.1	vacuolar ATP synthase subunit E1	58.9463	2.26195	84.8594	3.25835	0.694635
Ose_P1_AT1G07890.6;AT1G07890.8;AT1G07890.7;AT1G07890.5;AT1G07890.4;AT1G07890.3;AT1G07890.2;AT1G07890.1	AT1G07890.6;AT1G07890.8;AT1G07890.7;AT1G07890.5;AT1G07890.4;AT1G07890.3;AT1G07890.2;AT1G07890.1	>AT1G07890.6 | Symbols: APX1, MEE6, CS1, ATAPX1, ATAPX01 | ascorbate peroxidase 1 | chr1:2438005-2439349 FORWARD LENGTH=249;>AT1G07890.8 | Symbols: APX1, MEE6, CS1, ATAPX1, ATAPX01 | ascorbate peroxidase 1 | chr1:2438005-2439435 FORWARD LENGTH=250;>AT1G078	3117.13	113.268	55.4243	2.01223	56.2412	YES
Ose_P1_AT1G14980.1	AT1G14980.1	>AT1G14980.1 | Symbols: CPN10 | chaperonin 10 | chr1:5165930-5166654 REVERSE LENGTH=98	2005.21	185.462	94.931	8.78519	21.1228	YES
Ose_P1_AT1G35160.1;AT1G35160.2	AT1G35160.1;AT1G35160.2	>AT1G35160.1 | Symbols: GRF4, 14-3-3PHI, GF14 PHI | GF14 protein phi chain | chr1:12867264-12868514 FORWARD LENGTH=267;>AT1G35160.2 | Symbols: GF14 PHI | GF14 protein phi chain | chr1:12867264-12868514 FORWARD LENGTH=295	2463.85	81.6008	105.003	3.14985	23.4647	YES
Ose_P1_AT1G56450.1	AT1G56450.1	>AT1G56450.1 | Symbols: PBG1 | 20S proteasome beta subunit G1 | chr1:21141970-21144186 FORWARD LENGTH=246	608.685	22.0131	421.607	15.2569	1.44372
Ose_P1_AT1G57720.2;AT1G57720.1	AT1G57720.2;AT1G57720.1	>AT1G57720.2 | Symbols: | Translation elongation factor EF1B, gamma chain | chr1:21377873-21380114 FORWARD LENGTH=413;>AT1G57720.1 | Symbols: | Translation elongation factor EF1B, gamma chain | chr1:21377873-21380114 FORWARD LENGTH=413	3955.17	85.2406	198.93	4.29002	19.8822	YES
Ose_P1_AT1G64520.1;AT5G42040.1	AT1G64520.1;AT5G42040.1	>AT1G64520.1 | Symbols: RPN12a | regulatory particle non-ATPase 12A | chr1:23956459-23958120 FORWARD LENGTH=267;>AT5G42040.1 | Symbols: RPN12b | regulatory particle non-ATPase 12B | chr5:16813835-16814749 REVERSE LENGTH=233	1739.5	56.6502	44.792	1.45966	38.8351	YES
Ose_P1_AT1G68010.1;AT1G68010.2	AT1G68010.1;AT1G68010.2	>AT1G68010.1 | Symbols: HPR, ATHPR1 | hydroxypyruvate reductase | chr1:25493418-25495720 FORWARD LENGTH=386;>AT1G68010.2 | Symbols: HPR | hydroxypyruvate reductase | chr1:25493418-25495720 FORWARD LENGTH=387	3767.89	89.1873	50.1081	1.18403	75.1953	YES
Ose_P1_AT1G76030.1;AT1G20260.1	AT1G76030.1;AT1G20260.1	>AT1G76030.1 | Symbols: | ATPase, V1 complex, subunit B protein | chr1:28534134-28536916 FORWARD LENGTH=486;>AT1G20260.1 | Symbols: | ATPase, V1 complex, subunit B protein | chr1:7016971-7020290 FORWARD LENGTH=487	502.072	9.27924	68.5804	1.26828	7.32092	YES
Ose_P1_AT1G78370.1	AT1G78370.1	>AT1G78370.1 | Symbols: ATGSTU20, GSTU20 | glutathione S-transferase TAU 20 | chr1:29484428-29485204 REVERSE LENGTH=217	3541.73	141.635	44.792	1.79235	79.0706	YES
Ose_P1_AT1G78380.1	AT1G78380.1	>AT1G78380.1 | Symbols: ATGSTU19, GST8, GSTU19 | glutathione S-transferase TAU 19 | chr1:29486659-29487819 REVERSE LENGTH=219	3566.58	139.048	44.792	1.74734	79.6255	YES
Ose_P1_AT1G79340.1	AT1G79340.1	>AT1G79340.1 | Symbols: AtMC4, MC4 | metacaspase 4 | chr1:29842849-29844368 FORWARD LENGTH=418	1377.89	30.2947	68.5804	1.50874	20.0916	YES
Ose_P1_AT2G30860.2;AT2G30860.1	AT2G30860.2;AT2G30860.1	>AT2G30860.2 | Symbols: ATGSTF9, GLUTTR, ATGSTF7, GSTF9 | glutathione S-transferase PHI 9 | chr2:13139132-13140079 FORWARD LENGTH=166;>AT2G30860.1 | Symbols: ATGSTF9, GLUTTR, ATGSTF7, GSTF9 | glutathione S-transferase PHI 9 | chr2:13139132-13140057 FORWARD	2006.04	107.73	40.4956	1.67819	49.5373	YES
Ose_P1_AT2G44060.2;AT2G44060.1	AT2G44060.2;AT2G44060.1	>AT2G44060.2 | Symbols: | Late embryogenesis abundant protein, group 2 | chr2:18226922-18227988 FORWARD LENGTH=325;>AT2G44060.1 | Symbols: | Late embryogenesis abundant protein, group 2 | chr2:18226922-18227988 FORWARD LENGTH=325	520.96	14.4567	84.8594	2.35631	6.13909	YES
Ose_P1_AT3G03780.3;AT3G03780.2;AT3G03780.1	AT3G03780.3;AT3G03780.2;AT3G03780.1	>AT3G03780.3 | Symbols: ATMS2, MS2 | methionine synthase 2 | chr3:957602-960740 FORWARD LENGTH=765;>AT3G03780.2 | Symbols: ATMS2, MS2 | methionine synthase 2 | chr3:957602-960740 FORWARD LENGTH=765;>AT3G03780.1 | Symbols: ATMS2, MS2 | methionine synthase 2	2161.02	25.5491	76.7199	0.907599	28.1676	YES
Ose_P1_AT3G06650.1;AT5G49460.1	AT3G06650.1;AT5G49460.1	>AT3G06650.1 | Symbols: ACLB-1 | ATP-citrate lyase B-1 | chr3:2079247-2082633 REVERSE LENGTH=608;>AT5G49460.1 | Symbols: ACLB-2 | ATP citrate lyase subunit B 2 | chr5:20055048-20058195 FORWARD LENGTH=608	3483.07	52.9237	421.607	6.41014	8.26141	YES
Ose_P1_AT3G17390.1	AT3G17390.1	>AT3G17390.1 | Symbols: MTO3, SAMS3, MAT4 | S-adenosylmethionine synthetase family protein | chr3:5952484-5953665 REVERSE LENGTH=393	1733.75	40.513	50.1081	1.17161	34.6003	YES
Ose_P1_AT3G25800.1;AT3G25800.2	AT3G25800.1;AT3G25800.2	>AT3G25800.1 | Symbols: PDF1, PR 65, PP2AA2 | protein phosphatase 2A subunit A2 | chr3:9422822-9425783 REVERSE LENGTH=587;>AT3G25800.2 | Symbols: PDF1, PR 65, PP2AA2 | protein phosphatase 2A subunit A2 | chr3:9423036-9425783 REVERSE LENGTH=544	1346.28	20.5236	132.885	2.02705	10.1312	YES
Ose_P1_AT3G28940.1	AT3G28940.1	>AT3G28940.1 | Symbols: | AIG2-like (avirulence induced gene) family protein | chr3:10968324-10969311 REVERSE LENGTH=169	3650.02	187.517	29.255	1.50391	124.766	YES
Ose_P1_AT3G44310.3;AT3G44310.1;AT3G44310.2	AT3G44310.3;AT3G44310.1;AT3G44310.2	>AT3G44310.3 | Symbols: NIT1, ATNIT1, NITI | nitrilase 1 | chr3:15986901-15988841 FORWARD LENGTH=346;>AT3G44310.1 | Symbols: NIT1, ATNIT1, NITI | nitrilase 1 | chr3:15986901-15988841 FORWARD LENGTH=346;>AT3G44310.2 | Symbols: NIT1, ATNIT1, NITI | nitrilase	989.5	25.9	477	12.5	2.07442	YES
Ose_P1_AT3G44320.1	AT3G44320.1	>AT3G44320.1 | Symbols: NIT3, AtNIT3 | nitrilase 3 | chr3:15993419-15995493 FORWARD LENGTH=346	1575.06	41.4251	421.607	11.0955	3.73586	YES
Ose_P1_AT3G52880.1;AT3G52880.2	AT3G52880.1;AT3G52880.2	>AT3G52880.1 | Symbols: ATMDAR1, MDAR1 | monodehydroascorbate reductase 1 | chr3:19601477-19604366 REVERSE LENGTH=434;>AT3G52880.2 | Symbols: ATMDAR1, MDAR1 | monodehydroascorbate reductase 1 | chr3:19601477-19604366 REVERSE LENGTH=466	3052.32	65.6596	40.4956	0.807839	75.374	YES
Ose_P1_AT3G62290.3;AT3G62290.2;AT3G62290.1;AT2G47170.1;AT1G70490.3;AT1G70490.2;AT1G70490.1;AT1G23490.1;AT1G10630.1;AT5G14670.1	AT3G62290.3;AT3G62290.2;AT3G62290.1;AT2G47170.1;AT1G70490.3;AT1G70490.2;AT1G70490.1;AT1G23490.1;AT1G10630.1;AT5G14670.1	>AT3G62290.3 | Symbols: ARFA1E | ADP-ribosylation factor A1E | chr3:23052287-23053545 FORWARD LENGTH=181;>AT3G62290.2 | Symbols: ARFA1E | ADP-ribosylation factor A1E | chr3:23052287-23053545 FORWARD LENGTH=181;>AT3G62290.1 | Symbols: ATARFA1E, ARFA1E | ADP	1333.18	64.6957	23.6429	1.14801	56.3885	YES
Ose_P1_AT4G11150.1	AT4G11150.1	>AT4G11150.1 | Symbols: TUF, emb2448, TUFF, VHA-E1 | vacuolar ATP synthase subunit E1 | chr4:6800091-6801696 FORWARD LENGTH=230	489.636	18.7888	84.8594	3.25835	5.76997	YES
Ose_P1_AT4G20260.3;AT4G20260.2;AT4G20260.1;AT4G20260.4;AT4G20260.5;AT4G20260.6	AT4G20260.3;AT4G20260.2;AT4G20260.1;AT4G20260.4;AT4G20260.5;AT4G20260.6	>AT4G20260.3 | Symbols: ATPCAP1, PCAP1 | plasma-membrane associated cation-binding protein 1 | chr4:10941593-10943227 FORWARD LENGTH=225;>AT4G20260.2 | Symbols: ATPCAP1, PCAP1 | plasma-membrane associated cation-binding protein 1 | chr4:10941593-10943227 F	599.786	24.3974	84.8594	3.43604	7.068	YES
Ose_P1_AT4G22670.1	AT4G22670.1	>AT4G22670.1 | Symbols: AtHip1, HIP1, TPR11 | HSP70-interacting protein 1 | chr4:11918236-11920671 FORWARD LENGTH=441	495.777	10.6342	275.365	5.91021	1.80044
Ose_P1_AT5G04430.1;AT5G04430.2	AT5G04430.1;AT5G04430.2	>AT5G04430.1 | Symbols: BTR1, BTR1S | binding to TOMV RNA 1L (long form) | chr5:1250602-1253523 REVERSE LENGTH=313;>AT5G04430.2 | Symbols: BTR1, BTR1L | binding to TOMV RNA 1L (long form) | chr5:1250602-1253523 REVERSE LENGTH=334	4037.54	119.383	19.5424	0.542902	206.605	YES
Ose_P1_AT5G04885.1	AT5G04885.1	>AT5G04885.1 | Symbols: | Glycosyl hydrolase family protein | chr5:1423369-1426628 FORWARD LENGTH=665	1450.6	20.0628	62.0023	0.858077	23.3959	YES
Ose_P1_AT5G10450.2;AT5G10450.1;AT5G10450.3;AT5G10450.4	AT5G10450.2;AT5G10450.1;AT5G10450.3;AT5G10450.4	>AT5G10450.2 | Symbols: GRF6, AFT1, 14-3-3lambda | G-box regulating factor 6 | chr5:3284452-3286261 REVERSE LENGTH=246;>AT5G10450.1 | Symbols: GRF6, AFT1, 14-3-3lambda | G-box regulating factor 6 | chr5:3284452-3286261 REVERSE LENGTH=248;>AT5G10450.3 | Sym	489.636	17.6649	94.931	3.06512	5.15781	YES
Ose_P1_AT5G13430.1;AT5G13440.1	AT5G13430.1;AT5G13440.1	>AT5G13430.1 | Symbols: | Ubiquinol-cytochrome C reductase iron-sulfur subunit | chr5:4305414-4307399 REVERSE LENGTH=272;>AT5G13440.1 | Symbols: | Ubiquinol-cytochrome C reductase iron-sulfur subunit | chr5:4308431-4310022 REVERSE LENGTH=274	1105.86	37.3512	19.1073	0.645753	57.876	YES
Ose_P1_AT5G16050.1	AT5G16050.1	>AT5G16050.1 | Symbols: GRF5, GF14 UPSILON | general regulatory factor 5 | chr5:5244008-5245402 REVERSE LENGTH=268	578.748	19.1753	105.003	3.48115	5.51175	YES
Ose_P1_AT5G19510.1;AT5G12110.1	AT5G19510.1;AT5G12110.1	>AT5G19510.1 | Symbols: | Translation elongation factor EF1B/ribosomal protein S6 family protein | chr5:6581854-6583137 REVERSE LENGTH=224;>AT5G12110.1 | Symbols: | Glutathione S-transferase, C-terminal-like;Translation elongation factor EF1B/ribosomal	3789.82	156.598	198.93	8.22502	19.051	YES
Ose_P1_AT5G52840.1	AT5G52840.1	>AT5G52840.1 | Symbols: | NADH-ubiquinone oxidoreductase-related | chr5:21413718-21414794 FORWARD LENGTH=169	1078.32	56.2241	50.1081	2.61431	21.5199	YES
Ose_P1_AT5G54750.1;AT5G54750.2	AT5G54750.1;AT5G54750.2	>AT5G54750.1 | Symbols: | Transport protein particle (TRAPP) component | chr5:22242080-22243477 FORWARD LENGTH=186;>AT5G54750.2 | Symbols: | Transport protein particle (TRAPP) component | chr5:22242080-22243477 FORWARD LENGTH=199	1572.52	75.7513	76.7199	3.44886	20.4969	YES
Ose_P1_AT5G65020.1;AT5G65020.2	AT5G65020.1;AT5G65020.2	>AT5G65020.1 | Symbols: ANNAT2 | annexin 2 | chr5:25973915-25975554 FORWARD LENGTH=317;>AT5G65020.2 | Symbols: ANNAT2 | annexin 2 | chr5:25974366-25975554 FORWARD LENGTH=302	728.513	20.088	55.4243	1.52922	13.1443	YES
Ose_P1_AT5G65430.2;AT5G65430.1;AT5G65430.3	AT5G65430.2;AT5G65430.1;AT5G65430.3	>AT5G65430.2 | Symbols: GRF8, GF14 KAPPA | general regulatory factor 8 | chr5:26148546-26150255 REVERSE LENGTH=246;>AT5G65430.1 | Symbols: GRF8, 14-3-3KAPPA, GF14 KAPPA | general regulatory factor 8 | chr5:26148546-26150255 REVERSE LENGTH=248;>AT5G65430.3	959.941	34.5663	84.8594	2.87543	11.3121	YES
Ose_P2_AT1G76030.1;AT1G20260.1	AT1G76030.1;AT1G20260.1	>AT1G76030.1 | Symbols: | ATPase, V1 complex, subunit B protein | chr1:28534134-28536916 FORWARD LENGTH=486;>AT1G20260.1 | Symbols: | ATPase, V1 complex, subunit B protein | chr1:7016971-7020290 FORWARD LENGTH=487	502.072	9.27924	68.5804	1.26828	7.32092	YES
