# Supplementary material for: Global Analysis of Membrane-associated Protein Oligomerization Using Protein Correlation Profiling
Source: Mol Cell Proteomics. 2017 Sep 8;16(11):1972–89. doi: 10.1074/mcp.RA117.000276 (PMC5672003; doi:10.1074/mcp.RA117.000276)
Supplement: Supplemental Data [file supp_RA117.000276_4895_0_supp_4981_hhsh0d.xlsx]

## Sheet: Cell Wall related proteins
Supplemental Table 5. Apparent masses of proteins that are involved in cell wall synthesis, assembly, and remodeling.
				GH= Glycoside hydrolase, GT GlyosylTransferase, PL= Polysaccharide Lyase, CE=Carbohydrate Esterase, AA= Auxiliary Activity, CB= Carohydrate-Binding Module. Additional explainatinon of family number http://www.cazy.org/e1.html	Cell wall proteomics study (Herve et al. (2016) Proteomics, 16: 3183-3187)
AGI	Protein Description	MapMan	Gene ontology	CAZY	Proteomics study	Superdex average Rapp Peak 1	Superdex average Rapp Peak 2	Superose average Rapp Peak 1	Superose average Rapp Peak 2	True Membrane	Dual localized
AT3G07020	Sterol 3-beta-glucosyltransferase UGT80A2 (EC 2.4.1.173) (UDP-glucose:sterol glucosyltransferase 80A2)			GT1	X	11.3		7.06		YES
AT2G33530	Serine carboxypeptidase-like 46 (EC 3.4.16.-)		extracellular region [GO:0005576]; plant-type cell wall [GO:0009505]; plasmodesma [GO:0009506]		X	6.51		9.43		YES
AT2G32450	Uncharacterized TPR repeat-containing protein At2g32450			GTnc	X			11.4		YES
AT5G58090	Glucan endo-1,3-beta-glucosidase 6 (EC 3.2.1.39) ((1->3)-beta-glucan endohydrolase 6) ((1->3)-beta-glucanase 6) (Beta-1,3-endoglucanase 6) (Beta-1,3-glucanase 6)			GH17,CBM43		13.5	0.81	11.6
AT5G49900	Non-lysosomal glucosylceramidase (NLGase) (EC 3.2.1.45)			GH116	X			12.3		YES
AT4G27520	Early nodulin-like protein 2 (Phytocyanin-like protein)				X	9.56		13.9		YES
AT5G04885	Glycosyl hydrolase family protein (Putative uncharacterized protein At5g04885)			GH3		0.85		20		YES	YES
AT2G10940	At2g10940/F15K19.1 (Bifunctional inhibitor/lipid-transfer protein/seed storage 2S albumin superfamily protein) (Expressed protein) (Putative uncharacterized protein At2g10940; F15K19.1)							21.6
AT3G14310	Pectinesterase/pectinesterase inhibitor 3 [Includes: Pectinesterase inhibitor 3 (Pectin methylesterase inhibitor 3); Pectinesterase 3 (PE 3) (EC 3.1.1.11) (Pectin methylesterase 27) (AtPME27) (Pectin methylesterase 3)]	cell wall.pectin*esterases.PME		CE8	X			24.6	7.7	YES
AT2G30490	Trans-cinnamate 4-monooxygenase (EC 1.14.13.11) (Cinnamic acid 4-hydroxylase) (C4H) (CA4H) (Cytochrome P450 73) (Cytochrome P450C4H)		endoplasmic reticulum [GO:0005783]; Golgi apparatus [GO:0005794]; integral component of membrane [GO:0016021]; membrane [GO:0016020]; plant-type cell wall [GO:0009505]; plasma membrane [GO:0005886]; plasmodesma [GO:0009506]; vacuolar membrane [GO:0005774]					27.7		YES
AT1G54010	Inactive GDSL esterase/lipase-like protein 23 (GDSL-like lipase 23) (Probable myrosinase-associated protein GLL23)					15.9		36.9		YES
AT4G12420	Monocopper oxidase-like protein SKU5 (Skewed roots)					0.77		39
AT5G44130	Fasciclin-like arabinogalactan protein 13	cell wall.cell wall proteins.AGPs.AGP	anchored component of membrane [GO:0031225]; anchored component of plasma membrane [GO:0046658]; Golgi apparatus [GO:0005794]; plant-type cell wall [GO:0009505]; plasma membrane [GO:0005886]; plasmodesma [GO:0009506]		X	28.2	2.3	41.5		YES
AT3G06510	Galactolipid galactosyltransferase SFR2, chloroplastic (EC 2.4.1.184) (Galactolipid:galactolipid galactosyltransferase) (GGGT) (Protein SENSITIVE TO FREEZING 2) (AtSFR2)			GH1	X			41		YES
AT2G04780	Fasciclin-like arabinogalactan protein 7	cell wall.cell wall proteins.AGPs.AGP				5.25		43.3		YES
AT1G27950	Non-specific lipid transfer protein GPI-anchored 1 (AtLTPG-1) (Protein LTP-GPI-ANCHORED 1)		anchored component of membrane [GO:0031225]; anchored component of plasma membrane [GO:0046658]; endoplasmic reticulum [GO:0005783]; extracellular region [GO:0005576]; Golgi apparatus [GO:0005794]; plant-type cell wall [GO:0009505]; plasma membrane [GO:0005886]		X	31.6	1.4	47.4		YES
AT1G73260	Kunitz trypsin inhibitor 1 (AtKTI1) (Trypsin protease inhibitor)							62.7
AT4G12730	Fasciclin-like arabinogalactan protein 2	cell wall.cell wall proteins.AGPs.AGP			X	1.73		61.7		YES
AT2G47470	AT2G47470 protein (Protein disulfide-isomerase like 2-1)		endoplasmic reticulum [GO:0005783]; plant-type cell wall [GO:0009505]; vacuolar membrane [GO:0005774]		X	0.95		63.8		YES
AT1G03870	Fasciclin-like arabinogalactan protein 9	cell wall.cell wall proteins.AGPs.AGP			X	1.94		88.2		YES
AT2G06850	Xyloglucan endotransglucosylase/hydrolase protein 4 (At-XTH4) (XTH-4) (EC 2.4.1.207)	cell wall.modification	apoplast [GO:0048046]; cell wall [GO:0005618]; chloroplast [GO:0009507]; cytoplasm [GO:0005737]; extracellular region [GO:0005576]; membrane [GO:0016020]; plant-type cell wall [GO:0009505]; plasmodesma [GO:0009506]		X			91.4		YES
AT4G31840	Early nodulin-like protein 15 (Putative uncharacterized protein AT4g31840) (Putative uncharacterized protein At4g31840) (Similar to early nodulins)				X	40.9	10.8	97.4		YES
AT5G17770	NADH--cytochrome b5 reductase 1 (EC 1.6.2.2)		endoplasmic reticulum [GO:0005783]; integral component of membrane [GO:0016021]; mitochondrial outer membrane [GO:0005741]; plant-type cell wall [GO:0009505]; plasma membrane [GO:0005886]		X	24.4				YES
AT3G57030	Protein STRICTOSIDINE SYNTHASE-LIKE 10 (AtSSL10) (Strictosidine synthase 8) (AtSS8)		endoplasmic reticulum [GO:0005783]; membrane [GO:0016020]; plant-type cell wall [GO:0009505]; plasma membrane [GO:0005886]; plasmodesma [GO:0009506]; vacuole [GO:0005773]			19.6	7.36			YES
AT3G54400	AT3g54400/T12E18_90 (Eukaryotic aspartyl protease family protein) (Nucleoid DNA-binding-like protein)		apoplast [GO:0048046]; cell wall [GO:0005618]; chloroplast [GO:0009507]; plant-type cell wall [GO:0009505]			19.1				YES
AT5G53470	Acyl-CoA-binding domain-containing protein 1 (Acyl-CoA binding protein 1)		endoplasmic reticulum membrane [GO:0005789]; extracellular region [GO:0005576]; integral component of membrane [GO:0016021]; plant-type cell wall [GO:0009505]; plasma membrane [GO:0005886]			15.5				YES
AT3G61820	Eukaryotic aspartyl protease family protein (Putative uncharacterized protein F15G16.210)		plant-type cell wall [GO:0009505]; plasmodesma [GO:0009506]			15.4				YES
AT1G03230	Aspartyl protease-like protein (F15K9.16 protein) (Putative uncharacterized protein At1g03230)		cell wall [GO:0005618]; Golgi apparatus [GO:0005794]; plant-type cell wall [GO:0009505]; plasma membrane [GO:0005886]			13.5	0.76			YES
AT5G56590	Glucan endo-1,3-beta-glucosidase 13 (EC 3.2.1.39) ((1->3)-beta-glucan endohydrolase 13) ((1->3)-beta-glucanase 13) (Beta-1,3-endoglucanase 13) (Beta-1,3-glucanase 13)		anchored component of membrane [GO:0031225]; anchored component of plasma membrane [GO:0046658]; extracellular region [GO:0005576]; plant-type cell wall [GO:0009505]; plasma membrane [GO:0005886]	GH17,CBM43	X	13.5	1.04			YES
AT4G31140	Glucan endo-1,3-beta-glucosidase 5 (EC 3.2.1.39) ((1->3)-beta-glucan endohydrolase 5) ((1->3)-beta-glucanase 5) (Beta-1,3-endoglucanase 5) (Beta-1,3-glucanase 5)		anchored component of membrane [GO:0031225]; anchored component of plasma membrane [GO:0046658]; plant-type cell wall [GO:0009505]; plasma membrane [GO:0005886]; plasmodesma [GO:0009506]; vacuole [GO:0005773]	GH17,CBM43	X	13	0.7			YES
AT1G64760	Glucan endo-1,3-beta-glucosidase 8 (EC 3.2.1.39) ((1->3)-beta-glucan endohydrolase 8) ((1->3)-beta-glucanase 8) (Beta-1,3-endoglucanase 8) (Beta-1,3-glucanase 8)			GH17,CBM43	X	12.1	0.79			YES
AT2G01630	Glucan endo-1,3-beta-glucosidase 3			GH17,CBM43	X	11.2	1.44			YES
AT4G25240	Monocopper oxidase-like protein SKS1		anchored component of membrane [GO:0031225]; anchored component of plasma membrane [GO:0046658]; plant-type cell wall [GO:0009505]; plasma membrane [GO:0005886]; plasmodesma [GO:0009506]		X	11.2				YES
AT4G28300	Uncharacterized protein	cell wall.cell wall proteins.HRGP			X	9.42				YES	YES
AT2G45470	Fasciclin-like arabinogalactan protein 8 (AtAGP8)	cell wall.cell wall proteins.AGPs.AGP	anchored component of membrane [GO:0031225]; anchored component of plasma membrane [GO:0046658]; apoplast [GO:0048046]; plant-type cell wall [GO:0009505]; plasma membrane [GO:0005886]			6.6				YES
AT3G09260	Beta-glucosidase 23 (AtBGLU23) (EC 3.2.1.21) (Protein PHOSPHATE STARVATION-RESPONSE 3.1)			GH1		5	1.45			YES
AT4G21650	Subtilisin-like protease SBT3.13 (EC 3.4.21.-) (Subtilase subfamily 3 member 13) (AtSBT3.13)		extracellular region [GO:0005576]; plant-type cell wall [GO:0009505]		X	3.78	1.13			YES
AT4G10120	Probable sucrose-phosphate synthase 4 (EC 2.4.1.14) (Sucrose phosphate synthase 4F) (AtSPS4F) (UDP-glucose-fructose-phosphate glucosyltransferase)			GT4	X	3.24				YES
AT5G15650	UDP-arabinopyranose mutase 2 (EC 5.4.99.30) (Reversibly glycosylated polypeptide 2) (AtRGP2) (UDP-L-arabinose mutase 2)	cell wall.cell wall proteins.RGP		GT75	X	3				YES
AT3G02230	UDP-arabinopyranose mutase 1 (EC 5.4.99.30) (Reversibly glycosylated polypeptide 1) (AtRGP1) (UDP-L-arabinose mutase 1)			GT75		2.96
AT5G55730	Fasciclin-like arabinogalactan protein 1	cell wall.cell wall proteins.AGPs.AGP			X	2.86				YES
AT5G63840	Probable glucan 1,3-alpha-glucosidase (EC 3.2.1.84) (Glucosidase II subunit alpha) (Protein PRIORITY IN SWEET LIFE 5) (Protein RADIAL SWELLING 3)			GH31	X	2.14				YES
AT1G26450	Carbohydrate-binding X8 domain-containing protein			CBM43	X	2.12				YES
AT4G26690	Glycerophosphodiester phosphodiesterase GDPDL3 (EC 3.1.4.46) (Glycerophosphodiester phosphodiesterase-like 3) (ATGDPDL3) (Glycerophosphodiesterase-like 2) (Protein MUTANT ROOT HAIR 5) (Protein SHAVEN 3)		anchored component of membrane [GO:0031225]; anchored component of plasma membrane [GO:0046658]; plant-type cell wall [GO:0009505]; plasma membrane [GO:0005886]		X	1.85				YES	YES
AT3G14840	Probable leucine-rich repeat receptor-like serine/threonine-protein kinase At3g14840 (EC 2.7.11.1)			CBM57	X	1.76				YES
AT5G26000	Myrosinase 1 (EC 3.2.1.147) (Beta-glucosidase 38) (AtBGLU38) (EC 3.2.1.21) (Sinigrinase 1) (Thioglucosidase 1)			GH1	X	1.68
AT3G29320	Alpha-glucan phosphorylase 1 (AtPHS1) (EC 2.4.1.1) (Alpha-glucan phosphorylase, L isozyme) (Starch phosphorylase L)			GT35	X	1.68
AT3G13560	Glucan endo-1,3-beta-glucosidase 4 (EC 3.2.1.39) ((1->3)-beta-glucan endohydrolase 4) ((1->3)-beta-glucanase 4) (Beta-1,3-endoglucanase 4) (Beta-1,3-glucanase 4)			GH17,CBM43	X	1.55				YES
AT5G61130	PLASMODESMATA CALLOSE-BINDING PROTEIN 1 (AtPDCB1) (Glucan endo-1,3-beta-glucosidase-like protein 2)		anchored component of membrane [GO:0031225]; anchored component of plasma membrane [GO:0046658]; plant-type cell wall [GO:0009505]; plasma membrane [GO:0005886]; plasmodesma [GO:0009506]	CBM43	X	1.47				YES
AT1G11820	O-glycosyl hydrolases family 17 protein			GH17,CBM43	X	1.24				YES
AT3G54440	Glycoside hydrolase family 2 protein			GH2	X	1.22
AT1G52400	Beta-D-glucopyranosyl abscisate beta-glucosidase (EC 3.2.1.175) (Beta-glucosidase 1) (AtBG1) (Beta-glucosidase 18) (AtBGLU18) (Beta-glucosidase homolog 1)			GH1		1.17				YES
AT1G21750	Protein disulfide-isomerase (EC 5.3.4.1)		chloroplast [GO:0009507]; endoplasmic reticulum [GO:0005783]; endoplasmic reticulum lumen [GO:0005788]; lytic vacuole within protein storage vacuole [GO:0000327]; membrane [GO:0016020]; plant-type cell wall [GO:0009505]; protein storage vacuole [GO:0000326]; thylakoid [GO:0009579]; vacuole [GO:0005773]		X	1.13				YES
AT3G46970	Alpha-glucan phosphorylase 2, cytosolic (AtPHS2) (EC 2.4.1.1) (Alpha-glucan phosphorylase, H isozyme) (Starch phosphorylase H)			GT35	X	1.1				YES	YES
AT4G24350	Phosphorylase family protein		plant-type cell wall [GO:0009505]		X	1.08				YES
AT1G78830	At1g78830/F9K20_12 (Curculin-like (Mannose-binding) lectin-like protein) (F9K20.12 protein) (Putative uncharacterized protein At1g78830)		apoplast [GO:0048046]; cell wall [GO:0005618]; Golgi apparatus [GO:0005794]; plant-type cell wall [GO:0009505]; plasma membrane [GO:0005886]; plasmodesma [GO:0009506]		X	0.9				YES
AT1G65590	Beta-hexosaminidase 3 (EC 3.2.1.52) (Beta-GlcNAcase 3) (Beta-N-acetylhexosaminidase 3) (Beta-hexosaminidase 1) (AtHEX1) (N-acetyl-beta-glucosaminidase 3)		cell wall [GO:0005618]; plant-type cell wall [GO:0009505]; plasma membrane [GO:0005886]		X	0.89				YES
AT1G75750	GA-responsive GAST1 protein-like protein		cell wall [GO:0005618]; extracellular region [GO:0005576]; plant-type cell wall [GO:0009505]		X	0.81				YES
AT2G36800	UDP-glycosyltransferase 73C5 (EC 2.4.1.-) (Cytokinin-O-glucosyltransferase 3) (Deoxynivalenol-glucosyl-transferase 1) (Zeatin O-glucosyltransferase 3) (AtZOG3)			GT1		0.79				YES
AT4G25900	Aldose 1-epimerase family protein (Possible apospory-associated like protein)		cell wall [GO:0005618]; plant-type cell wall [GO:0009505]; plasma membrane [GO:0005886]		X	0.79				YES
AT1G24100	UDP-glycosyltransferase 74B1 (EC 2.4.1.-) (N-hydroxythioamide S-beta-glucosyltransferase) (EC 2.4.1.195) (Thiohydroximate S-glucosyltransferase)			GT1	X	0.78
AT1G33590	Leucine-rich repeat (LRR) family protein		cell wall [GO:0005618]; chloroplast [GO:0009507]; plant-type cell wall [GO:0009505]		X	0.78				YES
AT5G25460	At5g25460 (DGR2) (Putative uncharacterized protein)		plant-type cell wall [GO:0009505]; plasmodesma [GO:0009506]			0.76				YES
AT3G16530	Lectin-like protein At3g16530		apoplast [GO:0048046]; cell wall [GO:0005618]; nucleus [GO:0005634]; plant-type cell wall [GO:0009505]			0.75				YES
AT5G21100	Ascorbate oxidase-like protein (L-ascorbate oxidase) (L-ascorbate oxidase, putative)		extracellular region [GO:0005576]; plant-type cell wall [GO:0009505]			0.74				YES
AT1G71695	Peroxidase 12 (Atperox P12) (EC 1.11.1.7) (ATP4a) (PRXR6)		cell wall [GO:0005618]; extracellular region [GO:0005576]; membrane [GO:0016020]; plant-type cell wall [GO:0009505]; plasmodesma [GO:0009506]; vacuole [GO:0005773]			0.72				YES
AT1G33600	Leucine-rich repeat-containing protein (Putative uncharacterized protein T1E4.2)		cell wall [GO:0005618]; membrane [GO:0016020]; plant-type cell wall [GO:0009505]			0.72				YES
AT2G40840	4-alpha-glucanotransferase DPE2 (EC 2.4.1.25) (Amylomaltase) (Disproportionating enzyme) (D-enzyme) (Protein DISPROPORTIONATING ENZYME 2)			CBM20,CBM20,GH77	X	0.71
AT2G31750	UDP-glycosyltransferase 74D1 (EC 2.4.1.-) (Jasmonate glucosyltransferase 1) (AtJGT1)			GT1	X	0.7
AT2G38540	Non-specific lipid-transfer protein 1 (LTP 1)		apoplast [GO:0048046]; chloroplast thylakoid [GO:0009534]; plant-type cell wall [GO:0009505]; plasma membrane [GO:0005886]		X	0.69				YES
AT3G52960	Peroxiredoxin-2E, chloroplastic (EC 1.11.1.15) (Peroxiredoxin IIE) (Thioredoxin reductase 2E)		chloroplast [GO:0009507]; chloroplast envelope [GO:0009941]; chloroplast stroma [GO:0009570]; plant-type cell wall [GO:0009505]; plastid [GO:0009536]; thylakoid [GO:0009579]		X	0.67				YES
AT5G63180	Probable pectate lyase 22 (EC 4.2.2.2)	cell wall.degradation.pectate lyases and polygalacturonases		PL1	X	0.63				YES
AT4G20830	Berberine bridge enzyme-like 19 (AtBBE-like 19) (AtBBE-like 20) (EC 1.1.1.-) (Reticuline oxidase-like protein) (EC 1.21.-.-)		anchored component of membrane [GO:0031225]; apoplast [GO:0048046]; cytosol [GO:0005829]; mitochondrion [GO:0005739]; plant-type cell wall [GO:0009505]; plasma membrane [GO:0005886]; plasmodesma [GO:0009506]; vacuole [GO:0005773]		X	0.62				YES
AT1G68560	Alpha-xylosidase 1 (EC 3.2.1.177)		apoplast [GO:0048046]; cell wall [GO:0005618]; chloroplast [GO:0009507]; plant-type cell wall [GO:0009505]; plasmodesma [GO:0009506]	GH31	X	0.59				YES
AT5G63800	Beta-galactosidase 6 (Lactase 6) (EC 3.2.1.23)			GH35	X	0.57				YES
AT5G20080	NADH-cytochrome b5 reductase-like protein (B5R) (EC 1.6.2.2)		Golgi apparatus [GO:0005794]; mitochondrial intermembrane space [GO:0005758]; mitochondrion [GO:0005739]; plant-type cell wall [GO:0009505]		X	0.56				YES	YES
AT3G21790	UDP-glycosyltransferase 71B7 (EC 2.4.1.-)			GT1	X	0.55
AT3G57260	Glucan endo-1,3-beta-glucosidase, acidic isoform (EC 3.2.1.39) ((1->3)-beta-glucan endohydrolase) ((1->3)-beta-glucanase) (Beta-1,3-endoglucanase) (Beta-1,3-glucanase 2) (AtBG2) (Pathogenesis-related protein 2) (PR-2)			GH17	X	0.5
AT5G07830	Heparanase-like protein 1 (EC 3.2.-.-)		cell wall [GO:0005618]; extracellular region [GO:0005576]; lysosomal membrane [GO:0005765]; plant-type cell wall [GO:0009505]	GH79	X	0.48				YES
AT4G24780	Probable pectate lyase 18 (EC 4.2.2.2) (Pectate lyase A10)	cell wall.degradation.pectate lyases and polygalacturonases				0.48				YES
AT3G13750	Beta-galactosidase 1 (Lactase 1) (EC 3.2.1.23)		apoplast [GO:0048046]; cell wall [GO:0005618]; plant-type cell wall [GO:0009505]; plasmodesma [GO:0009506]; vacuole [GO:0005773]	GH35		0.43				YES
AT1G78060	Probable beta-D-xylosidase 7 (AtBXL7) (EC 3.2.1.-)			GH3		0.36
AT5G49360	Beta-D-xylosidase 1 (AtBXL1) (EC 3.2.1.-) (Alpha-L-arabinofuranosidase) (EC 3.2.1.55)	cell wall.degradation.mannan-xylose-arabinose-fucose	apoplast [GO:0048046]; plant-type cell wall [GO:0009505]; proteinaceous extracellular matrix [GO:0005578]	GH3	X	0.34				YES
AT2G05920	Subtilisin-like protease SBT1.8 (EC 3.4.21.-) (Subtilase subfamily 1 member 8) (AtSBT1.8)		cell wall [GO:0005618]; extracellular region [GO:0005576]; Golgi apparatus [GO:0005794]; plant-type cell wall [GO:0009505]; plasmodesma [GO:0009506]		X	0.3				YES
AT5G64260	Protein EXORDIUM-like 2		apoplast [GO:0048046]; cell wall [GO:0005618]; cytosol [GO:0005829]; extracellular space [GO:0005615]; Golgi apparatus [GO:0005794]; plant-type cell wall [GO:0009505]; plasmodesma [GO:0009506]			0.27				YES
AT1G11580	Pectinesterase/pectinesterase inhibitor 18 (AtPMEpcrA) [Cleaved into: Pectinesterase inhibitor 18 (Pectin methylesterase inhibitor 18); Bifunctional pectinesterase 18/rRNA N-glycosylase (PE 18) (EC 3.1.1.11) (EC 3.2.2.22) (Pectin methylesterase 18) (Pectin methylesterase 4) (AtPME4) (Ribosome-inactivating protein)]	cell wall.pectin*esterases.PME		CE8	X	0.26				YES
AT5G20950	Beta-D-glucan exohydrolase-like protein (Glycosyl hydrolase family protein) (Putative beta-D-glucan exohydrolase)	cell wall.degradation.cellulases and beta -1,4-glucanases	cell wall [GO:0005618]; membrane [GO:0016020]; plant-type cell wall [GO:0009505]; plasmodesma [GO:0009506]	GH3	X	0.1				YES
AT2G05380	AT2G05380 protein (Glycine-rich protein 3 short isoform)					48.4	0.76			YES
AT1G55260	Bifunctional inhibitor/lipid-transfer protein/seed storage 2S albumin superfamily protein				X	26.4	1.25			YES	YES
AT1G75040	Pathogenesis-related protein 5 (PR-5)					22.9	0.61
AT4G16500	Cysteine proteinase inhibitor 4 (AtCYS-4)					22.3	0.65			YES
AT2G35780	Serine carboxypeptidase-like 26 (EC 3.4.16.-)					11.2	0.82
AT2G25060	Early nodulin-like protein 1 (Phytocyanin-like protein)				X	11.1
AT5G25090	Early nodulin-like protein 3 (Phytocyanin-like protein)					9.89
AT4G39090	Cysteine protease RD19A (EC 3.4.22.-) (Protein RESPONSIVE TO DEHYDRATION 19) (RD19)				X	8.44				YES
AT1G47128	Cysteine proteinase RD21A (EC 3.4.22.-) (Protein RESPONSIVE TO DEHYDRATION 21) (RD21)				X	4.24				YES
AT2G22990	Serine carboxypeptidase-like 8				X	2.43
AT1G49750	AT1G49750 protein (At1g49750) (F14J22.4 protein) (Leucine-rich repeat (LRR) family protein)					2.07				YES
AT4G01130	GDSL esterase/lipase At4g01130 (EC 3.1.1.-) (Extracellular lipase At4g01130)				X	1.57				YES
AT1G78850	Curculin-like (Mannose-binding) lectin family protein (F9K20.10 protein) (Strong similarity to glycoprotein EP1)					1.5
AT5G15350	Lamin-like protein					1.36				YES
AT5G25980	Myrosinase 2 (EC 3.2.1.147) (Beta-glucosidase 37) (AtBGLU37) (Sinigrinase 2) (Thioglucosidase 2)				X	1.19				YES
AT5G34850	Bifunctional purple acid phosphatase 26 [Includes: Acid phosphatase (EC 3.1.3.2); Peroxidase (EC 1.11.1.7)]					1.04
AT3G15356	Lectin-like protein LEC (AtLEC) (Ath.lec2)					0.75				YES
AT5G60360	Thiol protease aleurain				X	0.73
AT3G49120	Peroxidase 34 (Atperox P34) (EC 1.11.1.7) (ATPCb)				X	0.71
AT5G03350	Lectin-like protein (Apoplastic EDS1-dependent protein 9) (SA-induced legume lectin-like protein 1)					0.71				YES
AT3G14067	Subtilisin-like protease SBT1.4 (EC 3.4.21.-) (Subtilase subfamily 1 member 4) (AtSBT1.4)				X	0.67
AT5G62350	Invertase/pectin methylesterase inhibitor family protein / DC 1.2-like protein (Ripening-related protein-like) (Ripening-related protein-like; contains similarity to pectinesterase)					0.55				YES
AT1G02305	At1g02300/T6A9_10 (Putative cathepsin B-like cysteine protease)				X	0.49				YES
AT1G29670	GDSL esterase/lipase At1g29670 (EC 3.1.1.-) (Extracellular lipase At1g29670)				X	0.38				YES
AT4G30140	GDSL esterase/lipase At4g30140 (EC 3.1.1.-) (Extracellular lipase At4g30140)					0.38				YES
AT5G14920	Gibberellin-regulated protein					0.24				YES
