# Supplementary material for: Global Analysis of Membrane-associated Protein Oligomerization Using Protein Correlation Profiling
Source: Mol Cell Proteomics. 2017 Sep 8;16(11):1972–89. doi: 10.1074/mcp.RA117.000276 (PMC5672003; doi:10.1074/mcp.RA117.000276)
Supplement: Supplemental Data [file supp_RA117.000276_4895_0_supp_4977_zzsz0c.xlsx]

## Sheet: NIT1_CoIP_Protein
Supplemental Table 7: Intensity values and unfiltered data from Nitrilase1 CoIP-MS experiments
Protein IDs	Majority protein IDs	Fasta headers	Peptides	Sequence coverage [%]	Score	Intensity anti-Nitrilase_7	Intensity anti-Nitrilase_8	Intensity anti-Nitrilase_9	Intensity Pre-Nitrilase_1	Intensity Pre-Nitrilase_2	Intensity Pre-Nitrilase_3	MS/MS count	Only identified by site	Oxidation (M) site IDs	Oxidation (M) site positions
AT3G44310.3;AT3G44310.1;AT3G44310.2;AT3G44300.1	AT3G44310.3;AT3G44310.1;AT3G44310.2	nitrilase 1; nitrilase 1; nitrilase 1	14	46	318.35	1000700000	59154000	81161000	0	0	0	51		9	7
AT1G03680.1	AT1G03680.1	thioredoxin M-type 1	4	33.5	323.31	251620000	25202000	24113000	0	0	0	14		0	109
AT3G44320.1	AT3G44320.1	nitrilase 3	4	17.1	54.318	204000000	6553500	0	0	0	0	5
AT4G03520.1;AT4G03520.2	AT4G03520.1;AT4G03520.2	Thioredoxin superfamily protein; Thioredoxin superfamily protein	4	34.4	323.31	100860000	13861000	8886400	0	0	0	9
AT1G11160.1	AT1G11160.1	Transducin/WD40 repeat-like superfamily protein	1	0.7	62.193	13716000000	1789300000	1899900000	31983000000	27934000000	10795000000	156
AT1G11730.1	AT1G11730.1	Galactosyltransferase family protein	1	3.6	-2	13494000000	0	0	0	0	0	0	+	2	117
AT2G37290.1;AT2G37290.2	AT2G37290.1;AT2G37290.2	Ypt/Rab-GAP domain of gyp1p superfamily protein; Ypt/Rab-GAP domain of gyp1p superfamily protein	1	1.5	7.9974	827460000	87566000	83084000	563740000	632860000	635070000	19		6;7	731;736
AT3G63510.2;AT3G63510.1	AT3G63510.2;AT3G63510.1	FMN-linked oxidoreductases superfamily protein; FMN-linked oxidoreductases superfamily protein	1	5.7	6.1691	687390000	0	0	833090000	0	814640000	3
AT1G51550.1	AT1G51550.1	Kelch repeat-containing F-box family protein	1	2.9	6.4192	447570000	157620000	0	0	44053000	112810000	5
AT3G56910.1	AT3G56910.1	plastid-specific 50S ribosomal protein 5	1	10.8	14.683	167870000	0	0	150060000	46407000	226340000	9
AT1G72370.2;AT1G72370.1;AT3G04770.2;AT3G04770.1	AT1G72370.2;AT1G72370.1	40s ribosomal protein SA; 40s ribosomal protein SA	4	27.2	323.31	120950000	0	9080700	122640000	85571000	145790000	19
AT1G80100.1	AT1G80100.1	histidine phosphotransfer protein 6	1	8.4	-2	87269000	0	0	0	0	0	1	+	4	68
AT5G08690.1;AT5G08670.1;AT5G08680.1	AT5G08690.1;AT5G08670.1;AT5G08680.1	ATP synthase alpha/beta family protein; ATP synthase alpha/beta family protein; ATP synthase alpha/beta family protein	11	34	94.323	80981000	0	0	68605000	12777000	68843000	25
AT5G14740.2;AT5G14740.1;AT5G14740.5;AT5G14740.4;AT5G14740.3	AT5G14740.2;AT5G14740.1;AT5G14740.5;AT5G14740.4;AT5G14740.3	carbonic anhydrase 2; carbonic anhydrase 2; carbonic anhydrase 2; carbonic anhydrase 2; carbonic anhydrase 2	6	30.5	67.877	71071000	2129000	0	132230000	30469000	77869000	23
ATCG00490.1;ATMG00280.1	ATCG00490.1	ribulose-bisphosphate carboxylases	9	22.1	94.7	59419000	0	0	162240000	0	130010000	18
AT5G59370.2;AT5G59370.1;AT3G46520.1;AT3G53750.1;AT2G37620.2;AT2G37620.1;AT5G09810.1;AT3G12110.1;AT2G42170.1	AT5G59370.2;AT5G59370.1;AT3G46520.1;AT3G53750.1;AT2G37620.2;AT2G37620.1;AT5G09810.1;AT3G12110.1	actin 4; actin 4; actin-12; actin 3; actin 1; actin 1; actin 7	4	11.4	55.602	45708000	6528500	0	326740000	252980000	288490000	24
AT3G13470.1;AT1G55490.2;AT1G55490.1;AT5G56500.2;AT5G56500.1	AT3G13470.1;AT1G55490.2;AT1G55490.1;AT5G56500.2;AT5G56500.1	TCP-1/cpn60 chaperonin family protein; chaperonin 60 beta; chaperonin 60 beta; TCP-1/cpn60 chaperonin family protein; TCP-1/cpn60 chaperonin family protein	3	6.4	45.623	37304000	0	0	5035400	0	0	6
AT1G07930.2;AT5G60390.2;AT5G60390.3;AT5G60390.1;AT1G07940.2;AT1G07940.1;AT1G07930.1;AT1G07920.1	AT1G07930.2;AT5G60390.2;AT5G60390.3;AT5G60390.1;AT1G07940.2;AT1G07940.1;AT1G07930.1;AT1G07920.1	GTP binding Elongation factor Tu family protein; GTP binding Elongation factor Tu family protein; GTP binding Elongation factor Tu family protein; GTP binding Elongation factor Tu family protein; GTP binding Elongation factor Tu family protein; GTP binding Elongation factor Tu family protein; GTP binding Elongation factor Tu family protein	2	6.2	145.07	34606000	0	0	26176000	0	38950000	5
ATMG01190.1;AT2G07698.1	ATMG01190.1;AT2G07698.1	ATP synthase subunit 1; ATPase, F1 complex, alpha subunit protein	5	13.4	51.323	33935000	0	0	29427000	0	32633000	12
ATCG00120.1	ATCG00120.1	ATP synthase subunit alpha	10	24.5	156.68	32253000	0	2725100	213330000	46947000	204620000	34
AT2G17050.1	AT2G17050.1	disease resistance protein (TIR-NBS-LRR class), putative	1	0.5	6.4306	27066000	0	0	34807000	0	0	2
AT1G12900.2;AT1G12900.4;AT1G12900.3;AT3G26650.1;AT1G12900.1	AT1G12900.2;AT1G12900.4;AT1G12900.3;AT3G26650.1;AT1G12900.1	glyceraldehyde 3-phosphate dehydrogenase A subunit 2; glyceraldehyde 3-phosphate dehydrogenase A subunit 2; glyceraldehyde 3-phosphate dehydrogenase A subunit 2; glyceraldehyde 3-phosphate dehydrogenase A subunit; glyceraldehyde 3-phosphate dehydrogenase A subunit 2	4	18.9	90.642	26798000	0	0	37959000	33859000	58750000	14
AT5G35530.1;AT3G53870.1;AT2G31610.1	AT5G35530.1;AT3G53870.1;AT2G31610.1	Ribosomal protein S3 family protein; Ribosomal protein S3 family protein; Ribosomal protein S3 family protein	2	10.1	24.911	23610000	0	0	13044000	10144000	11566000	7
AT3G08580.2;AT3G08580.1	AT3G08580.2;AT3G08580.1	ADP/ATP carrier 1; ADP/ATP carrier 1	3	10.2	41.079	23438000	0	0	15199000	6909700	14788000	11
AT1G35680.1	AT1G35680.1	Ribosomal protein L21	2	13.2	221.39	22556000	0	0	105480000	13914000	112090000	11
AT4G27680.1;AT5G53540.1;AT5G58290.1	AT4G27680.1;AT5G53540.1;AT5G58290.1	P-loop containing nucleoside triphosphate hydrolases superfamily protein; P-loop containing nucleoside triphosphate hydrolases superfamily protein; regulatory particle triple-A ATPase 3	1	4.3	6.249	22074000	0	0	0	0	0	1		13	134
AT5G13490.2;AT5G13490.1	AT5G13490.2;AT5G13490.1	ADP/ATP carrier 2; ADP/ATP carrier 2	1	2.9	16.531	21591000	0	0	10769000	0	15814000	3
AT2G33800.1	AT2G33800.1	Ribosomal protein S5 family protein	2	12.2	31.582	19379000	0	0	17547000	4885400	18695000	6
AT2G18020.1;AT4G36130.1	AT2G18020.1;AT4G36130.1	Ribosomal protein L2 family; Ribosomal protein L2 family	2	12	18.367	17285000	0	0	16187000	0	20037000	7
AT3G54740.1;AT3G54740.2	AT3G54740.1;AT3G54740.2	Protein of unknown function, DUF593; Protein of unknown function, DUF593	1	3.1	6.1968	17146000	0	0	0	0	0	1		11	241
AT5G25980.3;AT5G25980.1;AT5G25980.2;AT5G26000.2;AT5G26000.1	AT5G25980.3;AT5G25980.1;AT5G25980.2	glucoside glucohydrolase 2; glucoside glucohydrolase 2; glucoside glucohydrolase 2	8	31.3	75.781	15978000	0	0	96604000	17292000	65371000	20
AT5G45775.1;AT5G45775.2;AT4G18730.1;AT3G58700.1;AT2G42740.1	AT5G45775.1;AT5G45775.2;AT4G18730.1;AT3G58700.1;AT2G42740.1	Ribosomal L5P family protein; Ribosomal L5P family protein; ribosomal protein L16B; Ribosomal L5P family protein; ribosomal protein large subunit 16A	1	8.1	18.492	15548000	0	0	0	0	0	1
AT3G62250.1;AT2G47110.2;AT2G47110.1	AT3G62250.1;AT2G47110.2;AT2G47110.1	ubiquitin 5; ubiquitin 6; ubiquitin 6	2	17.8	68.366	14444000	0	0	19316000	11483000	62938000	10
AT5G02870.2;AT5G02870.1;AT3G09630.2;AT3G09630.1	AT5G02870.2;AT5G02870.1	Ribosomal protein L4/L1 family; Ribosomal protein L4/L1 family	3	10.8	20.542	14376000	0	0	12207000	3799200	27869000	7
AT2G34420.1;AT1G29930.1;AT1G29920.1;AT1G29910.1;AT2G34430.1;AT2G05100.1;AT2G05070.1;AT3G27690.1	AT2G34420.1;AT1G29930.1;AT1G29920.1;AT1G29910.1;AT2G34430.1	photosystem II light harvesting complex gene B1B2; chlorophyll A/B binding protein 1; chlorophyll A/B-binding protein 2; chlorophyll A/B binding protein 3; light-harvesting chlorophyll-protein complex II subunit B1	3	14.7	193.58	13462000	0	0	40104000	12198000	62181000	9
AT5G56670.1;AT4G29390.1;AT2G19750.1	AT5G56670.1;AT4G29390.1;AT2G19750.1	Ribosomal protein S30 family protein; Ribosomal protein S30 family protein; Ribosomal protein S30 family protein	1	16.1	6.421	13376000	0	0	0	0	0	1
AT4G17390.1;AT4G16720.1	AT4G17390.1;AT4G16720.1	Ribosomal protein L23/L15e family protein; Ribosomal protein L23/L15e family protein	1	7.8	6.5847	12738000	0	0	6797100	0	13104000	3
AT5G27850.1;AT3G05590.1	AT5G27850.1;AT3G05590.1	Ribosomal protein L18e/L15 superfamily protein; ribosomal protein L18	2	13.4	12.388	12248000	0	0	0	0	15442000	4
AT5G10360.2;AT5G10360.1;AT4G31700.1	AT5G10360.2;AT5G10360.1;AT4G31700.1	Ribosomal protein S6e; Ribosomal protein S6e; ribosomal protein S6	1	5.6	6.0919	10837000	0	0	0	0	0	1
AT4G15000.2;AT4G15000.1;AT3G22230.1	AT4G15000.2;AT4G15000.1;AT3G22230.1	Ribosomal L27e protein family; Ribosomal L27e protein family; Ribosomal L27e protein family	1	8.4	6.2012	10647000	0	0	0	10938000	15121000	3
AT5G16550.1	AT5G16550.1	unknown protein; Has 30201 Blast hits to 17322 proteins in 780 species: Archae - 12; Bacteria - 1396; Metazoa - 17338; Fungi - 3422; Plants - 5037; Viruses - 0; Other Eukaryotes - 2996 (source: NCBI BLink).	1	6.8	7.9776	9347200	0	0	0	0	0	1
AT3G01500.1;AT3G01500.3;AT3G01500.2	AT3G01500.1;AT3G01500.3;AT3G01500.2	carbonic anhydrase 1; carbonic anhydrase 1; carbonic anhydrase 1	5	24.8	30.001	9147800	0	0	0	22155000	26620000	6
AT5G18380.3;AT5G18380.2;AT5G18380.1;AT2G09990.1	AT5G18380.3;AT5G18380.2;AT5G18380.1;AT2G09990.1	Ribosomal protein S5 domain 2-like superfamily protein; Ribosomal protein S5 domain 2-like superfamily protein; Ribosomal protein S5 domain 2-like superfamily protein; Ribosomal protein S5 domain 2-like superfamily protein	1	10.1	9.9219	8416200	0	0	7613300	6232600	8843300	4
AT2G47940.2;AT2G47940.1	AT2G47940.2;AT2G47940.1	DEGP protease 2; DEGP protease 2	1	2.3	6.7604	6841400	0	0	0	0	0	1
AT3G11940.2;AT3G11940.1;AT2G37270.2;AT2G37270.1	AT3G11940.2;AT3G11940.1;AT2G37270.2;AT2G37270.1	ribosomal protein 5A; ribosomal protein 5A; ribosomal protein 5B; ribosomal protein 5B	1	7.2	24.595	6066600	0	0	0	0	6135900	4
AT1G77940.1	AT1G77940.1	Ribosomal protein L7Ae/L30e/S12e/Gadd45 family protein	1	17	6.4224	5302100	0	0	4637300	0	0	2
AT5G30510.1	AT5G30510.1	ribosomal protein S1	1	3.6	6.5037	4499500	0	0	5343700	0	6158500	3
AT3G55280.3;AT3G55280.2;AT3G55280.1;AT2G39460.2;AT2G39460.1	AT3G55280.3;AT3G55280.2;AT3G55280.1;AT2G39460.2;AT2G39460.1	ribosomal protein L23AB; ribosomal protein L23AB; ribosomal protein L23AB; ribosomal protein L23AA; ribosomal protein L23AA	1	8.8	9.193	4379000	0	0	11089000	11894000	19435000	6
AT3G60770.1;AT4G00100.1	AT3G60770.1;AT4G00100.1	Ribosomal protein S13/S15; ribosomal protein S13A	4	28.5	28.541	3264000	0	0	8485900	11780000	29346000	8
AT2G39730.3;AT2G39730.2;AT2G39730.1	AT2G39730.3;AT2G39730.2;AT2G39730.1	rubisco activase; rubisco activase; rubisco activase	3	13.4	33.619	2317600	0	0	11570000	0	38708000	5
AT1G09340.1	AT1G09340.1	chloroplast RNA binding	2	7.9	12.449	0	0	1400200	7463400	0	6779300	3
AT1G09400.1	AT1G09400.1	FMN-linked oxidoreductases superfamily protein	1	2.2	6.5225	0	0	0	0	0	0	1		1	269
AT1G18080.1;AT3G18130.1;AT1G48630.1	AT1G18080.1;AT3G18130.1;AT1G48630.1	Transducin/WD40 repeat-like superfamily protein; receptor for activated C kinase 1C; receptor for activated C kinase 1B	2	7.6	11.914	0	0	0	0	7411000	13563000	4
AT1G74060.1;AT1G74050.1;AT1G18540.1	AT1G74060.1;AT1G74050.1;AT1G18540.1	Ribosomal protein L6 family protein; Ribosomal protein L6 family protein; Ribosomal protein L6 family protein	1	5.2	7.0089	0	0	0	6417300	0	8266400	2
AT1G26880.2;AT1G69620.1;AT1G26880.1	AT1G26880.2;AT1G69620.1;AT1G26880.1	Ribosomal protein L34e superfamily protein; ribosomal protein L34; Ribosomal protein L34e superfamily protein	1	12.5	6.4324	0	0	0	0	0	9728700	2
AT1G33140.1;AT1G33120.1	AT1G33140.1;AT1G33120.1	Ribosomal protein L6 family; Ribosomal protein L6 family	1	7.7	7.2383	0	0	0	8634800	0	0	1
AT1G47128.1	AT1G47128.1	Granulin repeat cysteine protease family protein	1	3.5	7.2029	0	0	0	0	0	7744200	1
AT1G47270.2;AT1G47270.1	AT1G47270.2;AT1G47270.1	tubby like protein 6; tubby like protein 6	1	3.2	11.008	0	0	0	55733000	56736000	65874000	6
AT1G51740.1	AT1G51740.1	syntaxin of plants 81	1	4.8	6.2404	0	0	0	102170000	600750000	0	2
AT3G57490.1;AT1G59359.1;AT1G58983.1;AT1G58684.1;AT1G58380.1;AT2G41840.1	AT3G57490.1;AT1G59359.1;AT1G58983.1;AT1G58684.1;AT1G58380.1;AT2G41840.1	Ribosomal protein S5 family protein; Ribosomal protein S5 family protein; Ribosomal protein S5 family protein; Ribosomal protein S5 family protein; Ribosomal protein S5 family protein; Ribosomal protein S5 family protein	1	5.8	7.5619	0	0	0	0	0	6099700	1
AT1G61520.2;AT1G61520.3;AT1G61520.1	AT1G61520.2;AT1G61520.3;AT1G61520.1	photosystem I light harvesting complex gene 3; photosystem I light harvesting complex gene 3; photosystem I light harvesting complex gene 3	2	17	13.365	0	0	0	19219000	0	30642000	4
AT3G46950.1;AT1G61960.1	AT3G46950.1;AT1G61960.1	Mitochondrial transcription termination factor family protein; Mitochondrial transcription termination factor family protein	1	1.6	-2	0	0	0	0	0	0	1	+	3	431
AT1G67090.1;AT5G38410.2;AT5G38430.1;AT5G38420.1;AT5G38410.1;AT5G38410.3	AT1G67090.1;AT5G38410.2;AT5G38430.1;AT5G38420.1;AT5G38410.1;AT5G38410.3	ribulose bisphosphate carboxylase small chain 1A; Ribulose bisphosphate carboxylase (small chain) family protein; Ribulose bisphosphate carboxylase (small chain) family protein; Ribulose bisphosphate carboxylase (small chain) family protein; Ribulose bisphosphate carboxylase (small chain) family protein; Ribulose bisphosphate carboxylase (small chain) family protein	2	16.1	79.766	0	0	0	23437000	0	20953000	4
AT1G72150.1	AT1G72150.1	PATELLIN 1	1	3.5	6.5633	0	0	0	6306800	0	0	1
AT1G78300.1	AT1G78300.1	general regulatory factor 2	6	36.3	22.848	0	0	0	0	32174000	13250000	6
AT2G01250.1	AT2G01250.1	Ribosomal protein L30/L7 family protein	1	6.2	7.0517	0	0	0	3546400	0	7413600	2
AT2G02100.1	AT2G02100.1	low-molecular-weight cysteine-rich 69	1	33.8	6.6323	0	0	0	11614000	0	0	1
AT2G15690.1	AT2G15690.1	Tetratricopeptide repeat (TPR)-like superfamily protein	1	1.2	6.1634	0	0	0	0	0	74711000	3		5	5
AT2G27720.1;AT2G27720.3;AT2G27720.2;AT2G27710.4	AT2G27720.1;AT2G27720.3;AT2G27720.2	60S acidic ribosomal protein family; 60S acidic ribosomal protein family; 60S acidic ribosomal protein family	3	64.3	26.334	0	0	0	2935800	0	7581700	5
AT2G28000.1	AT2G28000.1	chaperonin-60alpha	1	2.9	6.1318	0	0	0	6602200	0	0	1
AT2G39360.1	AT2G39360.1	Protein kinase superfamily protein	1	1.7	6.65	0	0	0	0	45388000	0	1
AT2G42590.2;AT2G42590.1;AT2G42590.3	AT2G42590.2;AT2G42590.1;AT2G42590.3	general regulatory factor 9; general regulatory factor 9; general regulatory factor 9	1	4.6	7.143	0	0	0	0	0	14713000	1
AT2G43030.1	AT2G43030.1	Ribosomal protein L3 family protein	2	9.2	12.695	0	0	0	0	0	10902000	2
AT2G46020.1;AT2G46020.2	AT2G46020.1;AT2G46020.2	transcription regulatory protein SNF2, putative; transcription regulatory protein SNF2, putative	1	0.6	-2	0	0	0	314340000	0	0	1	+	8	1113
AT3G09200.1;AT3G11250.1;AT3G09200.2;AT2G40010.1	AT3G09200.1;AT3G11250.1;AT3G09200.2;AT2G40010.1	Ribosomal protein L10 family protein; Ribosomal protein L10 family protein; Ribosomal protein L10 family protein; Ribosomal protein L10 family protein	5	22.5	116.03	0	0	0	74976000	0	53034000	10
AT3G09260.1	AT3G09260.1	Glycosyl hydrolase superfamily protein	1	5	13.165	0	0	0	10957000	0	10156000	2
AT5G02500.2;AT3G09440.2;AT3G09440.1;AT3G12580.1;AT5G02500.1;AT5G02490.1;AT1G56410.1;AT1G16030.1	AT5G02500.2;AT3G09440.2;AT3G09440.1;AT3G12580.1;AT5G02500.1;AT5G02490.1;AT1G56410.1;AT1G16030.1	heat shock cognate protein 70-1; Heat shock protein 70 (Hsp 70) family protein; Heat shock protein 70 (Hsp 70) family protein; heat shock protein 70; heat shock cognate protein 70-1; Heat shock protein 70 (Hsp 70) family protein; heat shock protein 70 (Hsp 70) family protein	3	8.1	18.077	0	0	0	16774000	0	14948000	3
AT3G14210.1	AT3G14210.1	epithiospecifier modifier 1	3	11.7	62.196	0	0	0	23637000	0	45392000	4
AT3G16470.3;AT3G16470.2;AT3G16470.1	AT3G16470.3;AT3G16470.2;AT3G16470.1	Mannose-binding lectin superfamily protein; Mannose-binding lectin superfamily protein; Mannose-binding lectin superfamily protein	2	9.4	12.417	0	0	0	5490800	0	13545000	2
AT3G19020.1	AT3G19020.1	Leucine-rich repeat (LRR) family protein	1	2.1	7.3294	0	0	0	355790000	0	393560000	2
AT3G25520.2;AT5G39740.2;AT5G39740.1;AT3G25520.1	AT3G25520.2;AT5G39740.2;AT5G39740.1;AT3G25520.1	ribosomal protein L5; ribosomal protein L5 B; ribosomal protein L5 B; ribosomal protein L5	1	7.9	6.6755	0	0	0	0	0	0	2
AT3G46970.1	AT3G46970.1	alpha-glucan phosphorylase 2	1	1.8	-2	0	0	0	0	0	15670000	1	+	10	402
AT3G49010.4;AT3G49010.3;AT3G49010.2;AT3G49010.1	AT3G49010.4;AT3G49010.3;AT3G49010.2;AT3G49010.1	breast basic conserved 1; breast basic conserved 1; breast basic conserved 1; breast basic conserved 1	2	11.8	11.596	0	0	0	0	0	12665000	2
AT5G27700.1;AT3G53890.2;AT3G53890.1	AT5G27700.1;AT3G53890.2;AT3G53890.1	Ribosomal protein S21e ; Ribosomal protein S21e ; Ribosomal protein S21e	1	18.3	6.7766	0	0	0	0	0	28916000	2
AT4G04640.1	AT4G04640.1	ATPase, F1 complex, gamma subunit protein	2	8.6	11.99	0	0	0	0	0	8553500	2
AT4G09000.1;AT4G09000.2;AT1G35160.1;AT1G35160.2;AT3G02520.1;AT5G38480.2;AT5G38480.1	AT4G09000.1;AT4G09000.2	general regulatory factor 1; general regulatory factor 1	9	53.6	100.5	0	0	0	98018000	17050000	49688000	18
AT4G18530.1	AT4G18530.1	Protein of unknown function (DUF707)	1	1.8	-2	0	0	0	0	0	0	1	+	12	368
AT4G20360.1	AT4G20360.1	RAB GTPase homolog E1B	3	9	68.394	0	0	0	12648000	0	19142000	5
AT5G05200.1	AT5G05200.1	Protein kinase superfamily protein	1	3.5	6.1707	0	0	0	0	0	947800000	1		14	317
AT5G20290.1	AT5G20290.1	Ribosomal protein S8e family protein	1	6.3	6.2665	0	0	0	8866600	0	3802300	2
AT5G20890.1	AT5G20890.1	TCP-1/cpn60 chaperonin family protein	1	2.5	6.1057	0	0	0	0	0	0	1
AT5G41580.1	AT5G41580.1	RING/U-box superfamily protein	1	2.8	6.7001	0	0	0	0	0	211530000	1
AT5G42053.1	AT5G42053.1	unknown protein; Has 30201 Blast hits to 17322 proteins in 780 species: Archae - 12; Bacteria - 1396; Metazoa - 17338; Fungi - 3422; Plants - 5037; Viruses - 0; Other Eukaryotes - 2996 (source: NCBI BLink).	1	38.9	6.6337	0	0	0	0	30284000	0	1
AT5G46610.3;AT5G46610.2;AT5G46610.1	AT5G46610.3;AT5G46610.2;AT5G46610.1	Aluminium activated malate transporter family protein; Aluminium activated malate transporter family protein; Aluminium activated malate transporter family protein	1	1.4	6.2521	0	0	0	0	0	0	8
AT5G57290.2;AT5G57290.3;AT5G57290.1	AT5G57290.2;AT5G57290.3;AT5G57290.1	60S acidic ribosomal protein family; 60S acidic ribosomal protein family; 60S acidic ribosomal protein family	1	20.2	34.274	0	0	0	9832400	0	10179000	3
ATCG00480.1	ATCG00480.1	ATP synthase subunit beta	9	30.5	62.209	0	0	0	70329000	9730200	41408000	14

## Sheet: NIT1_CoIP_Peptide
Sequence	Proteins	Leading razor protein	Intensity anti-Nitrilase_7	Intensity anti-Nitrilase_8	Intensity anti-Nitrilase_9	Intensity Pre-Nitrilase_1	Intensity Pre-Nitrilase_2	Intensity Pre-Nitrilase_3	Unique (Groups)	Unique (Proteins)	missed cleavage	Mass	Charges	Score	Oxidation (M) site IDs	MS/MS Count
LNTDESPATPGQYGVR	AT1G03680.1	AT1G03680.1	178890000	0	0	0	0	0	yes	yes	0	1703.81	2;3	237.76		4
LNTDESPNTPGQYGVR	AT4G03520.1;AT4G03520.2	AT4G03520.1	56875000	0	0	0	0	0	yes	no	0	1746.82	2	212.9		3
LKDANVDDQIVLNK	AT1G35680.1	AT1G35680.1	22556000	0	0	88239000	13914000	92366000	yes	yes	1	1583.85	2;3	176.51		9
HTPGTFTNQMQTSFSEPR	AT1G72370.2;AT1G72370.1;AT3G04770.2;AT3G04770.1	AT1G72370.2	60889000	0	0	62483000	37014000	63551000	yes	no	0	2064.93	3	172.32		6
FAQYTGANAIAGR	AT1G72370.2;AT1G72370.1	AT1G72370.2	35476000	0	0	40273000	25583000	42168000	yes	no	0	1338.67	2	156.83		5
IGGIGTVPVGR	AT1G07930.2;AT5G60390.2;AT5G60390.3;AT5G60390.1;AT1G07940.2;AT1G07940.1;AT1G07930.1;AT1G07920.1	AT1G07930.2	28940000	0	0	26176000	0	30507000	yes	no	0	1024.6	2	156.51		3
MIDPIVNELAQK	AT1G03680.1	AT1G03680.1	60141000	14171000	13294000	0	0	0	yes	yes	0	1369.73	2	154.85	0	5
ESIPFSR	AT1G11160.1	AT1G11160.1	13716000000	1789300000	1899900000	31983000000	27934000000	10795000000	yes	yes	0	834.424	2	146.21		156
NRELEVIHSR	AT2G34420.1;AT1G29930.1;AT1G29920.1;AT1G29910.1;AT2G34430.1;AT2G05100.1;AT2G05070.1;AT3G27690.1	AT2G34420.1	13462000	0	0	17374000	12198000	45227000	yes	no	1	1251.67	3	141.1		4
LPLFGCTDSAQVLK	AT1G67090.1;AT5G38410.2;AT5G38430.1;AT5G38420.1;AT5G38410.1;AT5G38410.3	AT1G67090.1	0	0	0	17441000	0	20953000	yes	no	0	1547.8	2	138.99		3
VGETVDLVGLR	AT4G20360.1	AT4G20360.1	0	0	0	8002800	0	7881300	yes	yes	0	1156.65	2	138.4		2
DTDILAAFR	ATCG00490.1	ATCG00490.1	0	0	0	9744700	0	10507000	yes	yes	0	1020.52	2	133.81		2
ELIVYPTGETMR	AT3G14210.1	AT3G14210.1	0	0	0	23637000	0	27583000	yes	yes	0	1407.71	2	133.13		2
AVDSLVPIGR	ATMG01190.1;AT2G07698.1	ATMG01190.1	10919000	0	0	10473000	0	11118000	yes	no	0	1025.59	2	130.27		5
IAQIPVSEAYLGR	ATCG00120.1	ATCG00120.1	0	0	0	64476000	14207000	58331000	yes	yes	0	1415.78	2	129.16		3
KSVTFVTKVEK	AT3G44310.3;AT3G44310.1;AT3G44310.2	AT3G44310.3	25889000	0	0	0	0	0	yes	no	2	1264.74	3	128.68		1
AAALNIVPTSTGAAK	AT1G12900.2;AT1G12900.4;AT1G12900.3;AT3G26650.1;AT1G12900.1	AT1G12900.2	12148000	0	0	22137000	30331000	23172000	no	no	0	1383.77	2	126.67		6
EVELEDPVENIGAK	AT3G13470.1;AT1G55490.2;AT1G55490.1;AT5G56500.2;AT5G56500.1	AT3G13470.1	16593000	0	0	5035400	0	0	yes	no	0	1540.76	2	124.67		4
ECPNATCGAGTFMASHFDR	AT3G62250.1;AT2G47110.2;AT2G47110.1	AT3G62250.1	14444000	0	0	19316000	11483000	38720000	yes	no	0	2127.86	3	123.55		9
ASSVAQVVTSLQER	ATCG00120.1	ATCG00120.1	0	0	0	20072000	0	12178000	yes	yes	0	1473.78	2;3	122.33		3
LLIQNQDEMLK	AT5G13490.2;AT5G13490.1	AT5G13490.2	21591000	0	0	10769000	0	15814000	yes	no	0	1343.71	2	122.28		3
AVFPSIVGRPR	AT5G59370.2;AT5G59370.1;AT3G46520.1;AT3G53750.1;AT2G37620.2;AT2G37620.1;AT5G09810.1;AT3G12110.1	AT5G59370.2	12962000	0	0	39015000	34519000	40715000	yes	no	1	1197.7	3	121.83		8
DMSTVQNATPFNGVAPSTTVR	AT3G44310.3;AT3G44310.1	AT3G44310.3	72701000	0	6683000	0	0	0	yes	no	0	2192.05	2;3	120.53	9	5
KGLRGDSVVLMGK	AT3G09200.1;AT3G11250.1;AT2G40010.1	AT3G09200.1	0	0	0	26702000	0	0	yes	no	2	1358.77	3	117.95		1
VTIVQSSTVYNDTPATLDK	AT3G44320.1	AT3G44320.1	58778000	6553500	0	0	0	0	yes	yes	0	2051.04	2;3	116.58		4
ESGVINEQNLAESK	ATCG00480.1	ATCG00480.1	0	0	0	0	0	0	yes	yes	0	1516.74	2	115.57		1
GYSFTTTAER	AT5G59370.2;AT5G59370.1;AT3G46520.1;AT3G53750.1;AT2G37620.2;AT2G37620.1	AT5G59370.2	0	0	0	45821000	39816000	50211000	yes	no	0	1131.52	2	114.64		3
VLEQLSGQTPVFSK	AT5G45775.1;AT5G45775.2;AT4G18730.1;AT3G58700.1;AT2G42740.1	AT5G45775.1	15548000	0	0	0	0	0	yes	no	0	1531.82	2	113.22		1
GYALGTDAPGR	AT5G25980.3;AT5G25980.1;AT5G25980.2;AT5G26000.2;AT5G26000.1	AT5G25980.3	10389000	0	0	24859000	13451000	20522000	yes	no	0	1076.53	2	112.84		7
QHEGDLEASASSTYDLQR	AT5G57290.2;AT5G57290.3;AT5G57290.1	AT5G57290.2	0	0	0	9832400	0	10179000	yes	no	0	2005.9	3	112.3		3
TIAECLADELINAAK	AT3G11940.2;AT3G11940.1;AT2G37270.2;AT2G37270.1	AT3G11940.2	6066600	0	0	0	0	6135900	yes	no	0	1630.82	2	112.15		4
VVDLADIVANNWK	AT1G12900.2;AT1G12900.4;AT1G12900.3;AT3G26650.1;AT1G12900.1	AT1G12900.2	3876700	0	0	6177800	3527400	8057800	yes	no	0	1455.77	2	111.06		4
VINALANPIDGR	ATCG00120.1	ATCG00120.1	9665900	0	2725100	32527000	9754300	45505000	yes	yes	0	1251.69	2	110.84		5
FVQAGSEVSALLGR	ATCG00480.1	ATCG00480.1	0	0	0	0	0	5455000	yes	yes	0	1432.77	2	108.7		1
LVLEVSHHLGQNVVR	AT5G08690.1;AT5G08670.1;AT5G08680.1	AT5G08690.1	15494000	0	0	28821000	12777000	29949000	yes	no	0	1698.95	3;4	108.59		6
IISSIEQKEESR	AT4G09000.1;AT4G09000.2;AT1G35160.1;AT1G35160.2;AT3G02520.1;AT1G78300.1	AT4G09000.1	0	0	0	10893000	9126700	10531000	no	no	1	1417.74	3	107.85		6
GPSGSPWYGSDR	AT2G34420.1;AT1G29930.1;AT1G29920.1;AT1G29910.1	AT2G34420.1	0	0	0	13279000	0	16954000	yes	no	0	1264.55	2	107.79		4
CLVTIVK	AT2G17050.1	AT2G17050.1	27066000	0	0	34807000	0	0	yes	yes	0	831.489	2	107.74		2
GLCAIAQAESLR	AT5G35530.1;AT3G53870.1;AT2G31610.1	AT5G35530.1	11252000	0	0	0	0	0	yes	no	0	1287.66	2	107.21		1
LCQLIDEYTQILVVAADNVGSTQLQNIR	AT3G09200.1;AT3G11250.1	AT3G09200.1	0	0	0	11469000	0	14543000	yes	no	0	3173.64	3	106.63		3
TIKDEGFGSLWR	AT3G08580.2;AT3G08580.1	AT3G08580.2	13156000	0	0	15199000	6909700	8371800	yes	no	1	1407.71	3	106.49		6
LIESPAPGIISR	ATCG00120.1	ATCG00120.1	9657900	0	0	27877000	0	29207000	yes	yes	0	1251.72	2	106.4		5
VAPEEHPVLLTEAPLNPK	AT5G59370.2;AT5G59370.1;AT3G46520.1;AT5G09810.1;AT3G12110.1;AT2G42170.1	AT5G59370.2	32746000	6528500	0	241900000	178650000	190030000	yes	no	0	1953.06	3	105		12
ELAEDGYSGVEVR	AT5G35530.1;AT3G53870.1;AT2G31610.1	AT5G35530.1	12359000	0	0	13044000	10144000	11566000	yes	no	0	1422.66	2	103.22		6
GINEDGINYYSGLIDGLIAR	AT5G25980.3;AT5G25980.1;AT5G25980.2	AT5G25980.3	0	0	0	13246000	0	13373000	yes	no	0	2152.08	2	103.14		2
EKYETNPALYGELAK	AT5G14740.2;AT5G14740.1;AT5G14740.5;AT5G14740.4;AT5G14740.3;AT3G01500.1;AT3G01500.3;AT3G01500.2	AT5G14740.2	9037600	0	0	45043000	23207000	43033000	no	no	1	1724.86	2;3	102.66		5
FGLAVGVHNEEGRDEFRK	AT3G44310.3;AT3G44310.1	AT3G44310.3	174780000	0	32786000	0	0	0	yes	no	2	2059.02	3;4;5	102.08		8
FVTAVVGFGK	AT5G56670.1;AT4G29390.1;AT2G19750.1	AT5G56670.1	13376000	0	0	0	0	0	yes	no	0	1023.58	2	101.54		1
YHASAIHVPGPEVAR	AT3G44310.3;AT3G44310.1	AT3G44310.3	237550000	14239000	14748000	0	0	0	yes	no	0	1602.83	3;4	100.73		10
TLTAEAESFLKEGIQEQLER	ATCG00120.1	ATCG00120.1	6737300	0	0	29719000	17058000	32459000	yes	yes	1	2291.16	3	100.67		4
LLIEKDDLKDVAAAK	AT5G14740.2;AT5G14740.1;AT5G14740.5;AT5G14740.4;AT5G14740.3	AT5G14740.2	36798000	0	0	37250000	7261200	11812000	yes	no	2	1640.93	3;4	100.45		6
LYLGLSPALSGDK	AT1G47270.2;AT1G47270.1	AT1G47270.2	0	0	0	55733000	56736000	65874000	yes	no	0	1332.73	2	99.802		6
SSLMAIR	AT2G15690.1	AT2G15690.1	0	0	0	0	0	74711000	yes	yes	0	776.421	2	99.511	5	3
LYFDSVGHYSRPDVLHLTVNEHPR	AT3G44310.3;AT3G44310.1;AT3G44310.2	AT3G44310.3	160670000	0	0	0	0	0	yes	no	1	2850.42	4;5	99.387		2
FGLAVGVHNEEGRDEFR	AT3G44310.3;AT3G44310.1;AT3G44320.1	AT3G44310.3	114630000	0	0	0	0	0	no	no	1	1930.93	3;4	98.507		4
LGAAICWENR	AT3G44310.3;AT3G44310.1;AT3G44310.2;AT3G44300.1	AT3G44310.3	0	13712000	12844000	0	0	0	yes	no	0	1188.57	2	98.033		2
EAVNVSLANLLTYPFVR	AT5G14740.2;AT5G14740.1;AT3G01500.1;AT3G01500.3;AT3G01500.2	AT5G14740.2	2524300	2129000	0	6191900	0	0	no	no	0	1905.04	2	97.69		3
VVDLLAPYQR	AT5G08690.1;AT5G08670.1;AT5G08680.1	AT5G08690.1	9125200	0	0	8964700	0	8206700	yes	no	0	1172.66	2	96.253		3
CGLTYVYQK	AT3G62250.1;AT2G47110.2;AT2G47110.1	AT3G62250.1	0	0	0	0	0	24217000	yes	no	0	1130.54	2	96.253		1
ATGPVVVDFWAPWCGPCK	AT4G03520.1	AT4G03520.1	11929000	5259000	0	0	0	0	yes	yes	0	2045.95	2	96.103		2
VGSSEAALLAK	AT3G09200.1;AT3G11250.1;AT3G09200.2;AT2G40010.1	AT3G09200.1	0	0	0	12602000	0	11202000	yes	no	0	1044.58	2	95.502		2
AYEIATTAAEAK	AT2G42590.2;AT2G42590.1;AT2G42590.3	AT2G42590.2	0	0	0	0	0	14713000	yes	no	0	1237.62	2	94.309		1
SPFTKAAFKTLDSIK	AT1G51740.1	AT1G51740.1	0	0	0	102170000	600750000	0	yes	yes	2	1652.91	2;3	93.258		2
GYISPYFVTDSEK	AT3G13470.1;AT1G55490.2;AT1G55490.1;AT5G56500.2;AT5G56500.1	AT3G13470.1	15247000	0	0	0	0	0	yes	no	0	1504.71	2	93.058		1
NALENYAYNMR	AT5G02500.2;AT3G09440.2;AT3G09440.1;AT3G12580.1;AT5G02500.1;AT5G02490.1	AT5G02500.2	0	0	0	0	0	14948000	yes	no	0	1357.61	2	92.062		1
EGPPVFEQPEMTYEK	AT2G39730.3;AT2G39730.2;AT2G39730.1	AT2G39730.3	0	0	0	0	0	19384000	yes	no	0	1779.8	2	91.961		0
APLGQNTVLLR	AT5G27850.1;AT3G05590.1	AT5G27850.1	7809200	0	0	0	0	8512100	yes	no	0	1180.69	2	91.867		2
LTPDYDALDVANK	AT3G55280.3;AT3G55280.2;AT3G55280.1;AT2G39460.2;AT2G39460.1	AT3G55280.3	4379000	0	0	11089000	11894000	19435000	yes	no	0	1433.7	2	91.855		6
KDAAEHTLTAYK	AT4G09000.1;AT4G09000.2;AT1G35160.1;AT1G35160.2	AT4G09000.1	0	0	0	12593000	0	0	yes	no	1	1346.68	3	91.202		1
AAELTNLFESR	ATMG01190.1;AT2G07698.1	ATMG01190.1	12716000	0	0	15119000	0	15206000	yes	no	0	1249.63	2	90.696		3
ATQPATESVQCFGR	AT5G18380.3;AT5G18380.2;AT5G18380.1;AT2G09990.1	AT5G18380.3	8416200	0	0	7613300	6232600	8843300	yes	no	0	1550.71	2	90.685		4
GIELYCAPTADGSK	AT3G44310.3;AT3G44310.1;AT3G44310.2;AT3G44300.1	AT3G44310.3	0	0	0	0	0	0	yes	no	0	1480.69	2	90.685		2
ATPGASSARDEFVYMAK	AT4G09000.1;AT4G09000.2	AT4G09000.1	0	0	0	23995000	0	0	yes	no	1	1799.85	2	90.412		1
TFQGPPHGIQVER	ATCG00490.1	ATCG00490.1	37954000	0	0	90658000	0	77238000	yes	yes	0	1464.75	2;3	90.05		5
AQGDADSGVDRLWQK	AT5G27700.1;AT3G53890.2;AT3G53890.1	AT5G27700.1	0	0	0	0	0	28916000	yes	no	1	1644.79	2;3	89.301		2
TVVAAVPVDKLPLESK	AT3G56910.1	AT3G56910.1	167870000	0	0	150060000	46407000	226340000	yes	yes	1	1664.97	2;3	88.19		9
VPTPNVSVVDLVVQVSKK	AT1G12900.2;AT1G12900.4;AT1G12900.3;AT3G26650.1;AT1G12900.1	AT1G12900.2	0	0	0	0	0	4198700	yes	no	1	1907.11	3	86.479		1
GGADLGNGDTTCDSYR	AT5G25980.3;AT5G25980.1;AT5G25980.2	AT5G25980.3	5589100	0	0	9941600	0	0	yes	no	0	1657.66	2	85.845		2
LLDTILVPAAASGDSK	AT4G09000.1;AT4G09000.2	AT4G09000.1	0	0	0	10453000	7923300	14698000	yes	no	0	1569.86	2	85.845		5
VTIVQSSTVYNDTPATLDKAEK	AT3G44320.1	AT3G44320.1	145220000	0	0	0	0	0	yes	yes	1	2379.22	3	85.737		1
KYHASAIHVPGPEVAR	AT3G44310.3;AT3G44310.1	AT3G44310.3	55617000	15958000	12077000	0	0	0	yes	no	1	1730.92	3;4	85.619		6
VMLRPASPGTGVIAGGAVR	AT2G33800.1	AT2G33800.1	9880200	0	0	17547000	4885400	12206000	yes	yes	1	1808.01	3	85.362		4
IVGEEHYETAQQVK	ATCG00480.1	ATCG00480.1	0	0	0	44182000	0	0	yes	yes	0	1629.8	2;3	83.087		2
VNQAYVIGTSTK	AT1G74060.1;AT1G74050.1;AT1G18540.1	AT1G74060.1	0	0	0	6417300	0	8266400	yes	no	0	1279.68	2	83		2
LTYYTPEYETK	ATCG00490.1	ATCG00490.1	21465000	0	0	0	0	0	yes	yes	0	1406.66	2	82.749		1
NLPGVELCHVER	AT5G02870.2;AT5G02870.1;AT3G09630.2;AT3G09630.1	AT5G02870.2	14376000	0	0	0	0	21532000	yes	no	0	1421.71	3	82.543		3
LVNYQHLMPTR	AT4G15000.2;AT4G15000.1;AT3G22230.1	AT4G15000.2	10647000	0	0	0	10938000	15121000	yes	no	0	1370.71	3	82.171		3
AVAGAGVLSGYDK	AT3G08580.2;AT3G08580.1	AT3G08580.2	10281000	0	0	0	0	6415900	yes	no	0	1206.62	2	82.171		2
KLEIDDDQKLR	AT5G10360.2;AT5G10360.1;AT4G31700.1	AT5G10360.2	10837000	0	0	0	0	0	yes	no	2	1371.74	3	81.625		1
KEQETAMLQVLMK	AT2G37290.1;AT2G37290.2	AT2G37290.1	827460000	87566000	83084000	563740000	632860000	635070000	yes	no	1	1547.81	2	80.688	6;7	19
IFNVLGEPVDNLGPVDTR	ATCG00480.1	ATCG00480.1	0	0	0	6443800	0	6023100	yes	yes	0	1954.02	2	80.522		2
CIWGQGDGSTIPVYDTPIGK	AT3G44310.3;AT3G44310.1;AT3G44310.2;AT3G44300.1;AT3G44320.1	AT3G44310.3	71067000	13114000	0	0	0	0	no	no	0	2163.03	2;3	80.469		4
EAYPGDVFYLHSR	ATCG00120.1	ATCG00120.1	6192200	0	0	23957000	5927900	23072000	yes	yes	0	1552.73	2;3	79.693		7
AVAMSATEGLKR	ATCG00480.1	ATCG00480.1	0	0	0	9877700	3287800	8171400	yes	yes	1	1232.65	3	79.659		3
AHGLAPEIPEDLYHLIKK	AT3G60770.1;AT4G00100.1	AT3G60770.1	3264000	0	0	8485900	6156400	9731300	yes	no	1	2043.12	4	79.346		4
VEQITAALQTGTSSDKK	AT3G01500.1;AT3G01500.3;AT3G01500.2	AT3G01500.1	0	0	0	0	9405200	11963000	yes	no	1	1775.93	3	79.013		2
IALTDNSIVEQALGK	AT2G01250.1	AT2G01250.1	0	0	0	3546400	0	7413600	yes	yes	0	1570.86	2	78.692		2
TTPQDVDESICK	AT3G60770.1	AT3G60770.1	0	0	0	0	0	0	yes	yes	0	1391.62	2	78.655		1
AYGGVLSGSAVR	AT1G26880.2;AT1G69620.1;AT1G26880.1	AT1G26880.2	0	0	0	0	0	9728700	yes	no	0	1135.6	2	78.556		2
ASGDYAIVIAHNPDSDTTR	AT2G18020.1	AT2G18020.1	10377000	0	0	10937000	0	13238000	yes	yes	0	2001.94	3	78.021		4
GTMTTTHSYTGDQR	AT1G12900.2;AT1G12900.4;AT1G12900.3;AT3G26650.1;AT1G12900.1	AT1G12900.2	10773000	0	0	9644700	0	23321000	no	no	0	1554.67	3	77.776		3
VLELPTK	AT5G46610.3;AT5G46610.2;AT5G46610.1	AT5G46610.3	0	0	0	0	0	0	yes	no	0	798.485	2	77.748		8
ESLTPMR	AT1G09400.1	AT1G09400.1	0	0	0	0	0	0	yes	yes	0	832.411	2	77.748	1	1
ALGSIGAGTTPGR	AT2G43030.1	AT2G43030.1	0	0	0	0	0	6730500	yes	yes	0	1156.62	2	77.379		1
AIVVVGDKQGNVGVGCAK	AT2G33800.1	AT2G33800.1	9498500	0	0	0	0	6489200	yes	yes	1	1769.95	3	77.222		2
SAQDIANAELAPTHPIR	AT1G78300.1	AT1G78300.1	0	0	0	0	21376000	0	yes	yes	0	1802.93	3	77.13		2
TIIDDFKDYADLCFER	AT5G25980.3;AT5G25980.1;AT5G25980.2	AT5G25980.3	0	0	0	7418500	3840600	8093400	yes	no	1	2019.92	3	76.85		3
ILIYGGEDSYRHRK	AT1G51550.1	AT1G51550.1	447570000	157620000	0	0	44053000	112810000	yes	yes	2	1705.89	2;3	76.827		5
AKREEIFAVIMVGGR	AT1G35680.1	AT1G35680.1	0	0	0	17238000	0	19719000	yes	yes	2	1674.92	3	76.358		2
GKDLAELIAAGR	AT2G27720.1;AT2G27720.3;AT2G27720.2;AT2G27710.4	AT2G27720.1	0	0	0	0	0	0	no	no	1	1212.68	3	75.739		2
ADEPVFVDFWAPWCGPCK	AT1G03680.1	AT1G03680.1	12595000	11031000	6778200	0	0	0	yes	yes	0	2179.95	2	75.479		3
GNESYEDAIEALKK	AT5G14740.2	AT5G14740.2	5999100	0	0	15480000	0	7371900	yes	yes	1	1565.76	2;3	74.962		4
NFYANFQVDEIGR	ATMG01190.1;AT2G07698.1	ATMG01190.1	0	0	0	3835500	0	6310200	yes	no	0	1571.74	2	74.944		2
VSDIATVLQPGDTLK	AT5G30510.1	AT5G30510.1	4499500	0	0	5343700	0	6158500	yes	yes	0	1555.85	2	74.944		3
WLAYGEIINGR	AT1G61520.2;AT1G61520.3;AT1G61520.1	AT1G61520.2	0	0	0	0	0	6287500	yes	no	0	1290.67	2	74.464		1
SLEGLQTNVQR	AT3G49010.4;AT3G49010.3;AT3G49010.2;AT3G49010.1	AT3G49010.4	0	0	0	0	0	7858500	yes	no	0	1243.65	2	73.985		1
QLPGESDQDFADFSSK	AT1G09340.1	AT1G09340.1	0	0	0	7463400	0	6779300	yes	yes	0	1769.77	2	73.927		2
AKLYFDSVGHYSRPDVLHLTVNEHPR	AT3G44310.3;AT3G44310.1;AT3G44310.2	AT3G44310.3	48144000	0	0	0	0	0	yes	no	2	3049.55	5;6	73.805		2
VIVAIENPQDIIVQSARPYGQR	AT1G72370.2;AT1G72370.1	AT1G72370.2	14443000	0	0	0	12930000	23628000	yes	no	1	2465.34	3	73.11		3
VYVGQGDSGVVYVK	AT3G16470.3;AT3G16470.2;AT3G16470.1	AT3G16470.3	0	0	0	5490800	0	7069200	yes	no	0	1468.76	2	73.067		2
DLKLSSHAMETVSR	AT2G39360.1	AT2G39360.1	0	0	0	0	45388000	0	yes	yes	1	1572.79	2	72.434		1
ILDEALAGDNVGLLLR	AT4G20360.1	AT4G20360.1	0	0	0	0	0	3980400	yes	yes	0	1680.94	2	71.555		1
QSVSVVGSAISGNTISR	AT5G16550.1	AT5G16550.1	9347200	0	0	0	0	0	yes	yes	0	1660.87	2	71.548		1
IDDEPNKMSKGK	AT3G54740.1;AT3G54740.2	AT3G54740.1	17146000	0	0	0	0	0	yes	no	2	1360.67	2	71.223	11	1
LTNIEGFEPNQK	AT2G43030.1	AT2G43030.1	0	0	0	0	0	4171200	yes	yes	0	1388.69	2	69.954		1
AGGECLTFDQLALR	AT5G27850.1;AT3G05590.1	AT5G27850.1	4439100	0	0	0	0	6930300	yes	no	0	1549.76	2	69.01		2
IGLFGGAGVGK	AT5G08690.1;AT5G08670.1;AT5G08680.1;ATCG00480.1	AT5G08690.1	0	0	0	0	0	12083000	no	no	0	974.555	2	68.95		1
RSVYEPLQTGLIAIDSMIPIGR	ATCG00120.1	ATCG00120.1	0	0	0	6406800	0	0	yes	yes	1	2428.31	3	68.88		1
TNPTTSNPEVSIR	ATCG00480.1	ATCG00480.1	0	0	0	9824700	6442400	9336600	yes	yes	0	1414.71	2	68.069		3
LSEPYKGIGDCFGR	AT3G08580.2;AT3G08580.1	AT3G08580.2	0	0	0	0	0	0	yes	no	1	1597.76	3	68.044		3
MLSPHILGEEHYNTAR	AT5G08690.1;AT5G08670.1;AT5G08680.1	AT5G08690.1	9978900	0	0	0	0	0	yes	no	0	1866.9	3	67.416		1
VCPSHVLDFQPGDAFVVR	AT3G01500.1;AT3G01500.3;AT3G01500.2	AT3G01500.1	9147800	0	0	0	12750000	14657000	yes	no	0	2042	3	67.153		4
SVYEPLQTGLIAIDSMIPIGR	ATCG00120.1	ATCG00120.1	0	0	0	3135900	0	3868900	yes	yes	0	2272.21	2	66.533		2
VAEIEGAEKEKMK	AT5G20890.1	AT5G20890.1	0	0	0	0	0	0	yes	yes	2	1460.75	2	66.435		1
INKGTVEIITPVELIK	AT3G09200.1;AT3G11250.1;AT3G09200.2;AT2G40010.1	AT3G09200.1	0	0	0	0	0	10969000	yes	no	1	1766.06	3	66.387		1
SIPTIMIFVNGEKK	AT1G03680.1	AT1G03680.1	0	0	4040800	0	0	0	yes	yes	1	1575.87	3	66.285		2
WAMLGALGCVFPELLAR	AT2G34420.1;AT1G29930.1;AT1G29920.1;AT1G29910.1;AT2G34430.1	AT2G34420.1	0	0	0	9450800	0	0	yes	no	0	1902.98	2	66.262		1
SKIETELSDICDGILK	AT4G09000.1;AT4G09000.2	AT4G09000.1	0	0	0	0	0	9493400	yes	no	1	1819.92	3	66.022		1
GVLLYGPPGTGKTMLAK	AT4G27680.1;AT5G53540.1;AT5G58290.1	AT4G27680.1	22074000	0	0	0	0	0	yes	no	1	1701.95	2	65.719	13	1
VGLTGLTVAEYFR	AT5G08690.1;AT5G08670.1;AT5G08680.1	AT5G08690.1	8113400	0	0	0	0	0	yes	no	0	1424.77	2	65.5		1
GLTPSQIGVILR	AT3G60770.1;AT4G00100.1	AT3G60770.1	0	0	0	0	5623700	0	yes	no	0	1252.75	2	65.347		1
NAVVTVPAYFNDSQR	AT5G02500.2;AT3G09440.2;AT3G09440.1;AT3G12580.1;AT5G02500.1;AT5G02490.1;AT1G56410.1;AT1G16030.1	AT5G02500.2	0	0	0	4983600	0	0	yes	no	0	1679.83	2	65.179		1
GVVTEIIHDPGR	AT2G18020.1;AT4G36130.1	AT2G18020.1	6907900	0	0	5250700	0	6799600	yes	no	0	1291.69	3	65.179		3
TVLIMELINNVAK	AT5G08690.1;AT5G08670.1;AT5G08680.1	AT5G08690.1	1694500	0	0	0	0	0	yes	no	0	1456.83	2	64.297		1
YGRPLLGCTIKPK	ATCG00490.1	ATCG00490.1	0	0	0	0	0	0	yes	yes	2	1501.84	3	64.224		1
EQHTLIIYDDLSK	ATCG00120.1	ATCG00120.1	0	0	0	0	0	0	yes	yes	0	1573.8	3	64.104		3
NLLSVAYKNVIGAR	AT4G09000.1;AT4G09000.2;AT1G35160.1;AT1G35160.2;AT3G02520.1;AT5G38480.2;AT5G38480.1;AT1G78300.1	AT4G09000.1	0	0	0	9492300	0	4322700	no	no	1	1516.87	3	64.104		2
DLVGVLEDAIR	AT3G13470.1;AT1G55490.2;AT1G55490.1	AT3G13470.1	5463800	0	0	0	0	0	yes	no	0	1198.66	2	64.04		1
GGLDFTKDDENVNSQPFMR	ATCG00490.1	ATCG00490.1	0	0	0	14887000	0	18859000	yes	yes	1	2168.98	3	63.918		2
GIVYGKPTNQGVTQLK	AT4G17390.1;AT4G16720.1	AT4G17390.1	12738000	0	0	6797100	0	13104000	yes	no	1	1701.94	3	63.682		3
QAFDEAIAELDTLGEESYKDSTLIMQLLR	AT4G09000.1;AT4G09000.2;AT1G35160.1;AT1G35160.2;AT1G78300.1	AT4G09000.1	0	0	0	2012200	0	0	no	no	1	3298.63	3	62.582		0
GAELVLFPEGFIGGYPR	AT3G44310.3;AT3G44310.1	AT3G44310.3	5571600	2130800	2022600	0	0	0	yes	no	0	1820.95	3	61.732		3
IYVGQGDSCVTYFK	AT3G16470.3;AT3G16470.2;AT3G16470.1	AT3G16470.3	0	0	0	0	0	6476100	yes	no	0	1635.76	2	61.353		0
DLATAFLNVLGNEK	AT1G09340.1	AT1G09340.1	0	0	1400200	0	0	0	yes	yes	0	1503.79	2	61.353		1
GHYLNATAGTCEEMIKR	ATCG00490.1;ATMG00280.1	ATCG00490.1	0	0	0	9271200	0	9929600	yes	no	1	1949.91	4	60.918		2
SLDSHIEDQFASGR	AT5G20290.1	AT5G20290.1	0	0	0	8866600	0	3802300	yes	yes	0	1560.72	2;3	60.55		2
FNKQDFESDFIFGVASSAYQIEGGR	AT5G25980.3;AT5G25980.1;AT5G25980.2	AT5G25980.3	0	0	0	8413100	0	10154000	yes	no	1	2811.31	3	60.521		2
KSVHEPMQTGLK	ATMG01190.1;AT2G07698.1	ATMG01190.1	7114700	0	0	0	0	0	yes	no	1	1353.71	3	60.301		1
HWITINQLFTVPTR	AT5G25980.3;AT5G25980.1;AT5G25980.2	AT5G25980.3	0	0	0	6692100	0	0	yes	no	0	1724.94	3	60.196		1
KGLTPSQIGVILR	AT3G60770.1;AT4G00100.1	AT3G60770.1	0	0	0	0	0	19615000	yes	no	1	1380.85	3	60.157		2
VCPSHVLDFHPGDAFVVR	AT5G14740.2;AT5G14740.1;AT5G14740.5;AT5G14740.4;AT5G14740.3	AT5G14740.2	9223800	0	0	28267000	0	15651000	yes	no	0	2051	3;4	59.502		4
DAPALVDLATGQEILATGIK	AT5G08690.1;AT5G08670.1;AT5G08680.1	AT5G08690.1	5356400	0	0	5255600	0	0	yes	no	0	1995.09	2	59.185		2
YFMVIGINTAFSSR	AT1G11730.1	AT1G11730.1	13494000000	0	0	0	0	0	yes	yes	0	1604.8	2	59.067	2	0
IPSAVGYQPTLASDLGALQER	AT5G08690.1;AT5G08670.1;AT5G08680.1	AT5G08690.1	0	0	0	6884200	0	6181400	yes	no	0	2185.14	3	58.914		2
YETNPALYGELAK	AT5G14740.2;AT5G14740.1;AT5G14740.5;AT5G14740.4;AT5G14740.3;AT3G01500.1;AT3G01500.3;AT3G01500.2	AT5G14740.2	7488100	0	0	0	0	0	no	no	0	1467.72	2	58.676		1
MIDPLVNDLAQHYTGK	AT4G03520.1;AT4G03520.2	AT4G03520.1	25577000	8601800	8886400	0	0	0	yes	no	0	1813.9	3	58.658		3
ALQESLASELAAR	AT4G04640.1	AT4G04640.1	0	0	0	0	0	5718500	yes	yes	0	1357.72	2	58.37		1
VPIICTGNDFSTLYAPLIR	AT2G39730.3;AT2G39730.2;AT2G39730.1	AT2G39730.3	2317600	0	0	0	0	8585800	yes	no	0	2149.12	2;3	56.215		3
TGNECYELLNDLAK	AT3G14210.1	AT3G14210.1	0	0	0	0	0	11203000	yes	yes	0	1638.76	2	56.087		1
ECLKVPTNEGVLVR	AT2G47940.2;AT2G47940.1	AT2G47940.2	6841400	0	0	0	0	0	yes	no	1	1612.86	3	55.724		1
LLLMDREFSDYKK	AT1G80100.1	AT1G80100.1	87269000	0	0	0	0	0	yes	yes	2	1656.85	2	55.549	4	1
GITINTATVEYETENR	AT4G20360.1	AT4G20360.1	0	0	0	4645600	0	7280000	yes	yes	0	1809.87	2	55.452		2
EINPPNLEEPSKPKPEESPK	AT3G19020.1	AT3G19020.1	0	0	0	355790000	0	393560000	yes	yes	2	2258.14	2	55.452		2
VLNTGAPITVPVGR	AT5G08690.1;AT5G08670.1;AT5G08680.1	AT5G08690.1	11553000	0	0	10554000	0	0	yes	no	0	1392.81	2	55.401		3
GALDGGLDIPHSDKR	AT3G25520.2;AT5G39740.2;AT5G39740.1;AT3G25520.1	AT3G25520.2	0	0	0	0	0	0	yes	no	1	1549.78	3	55.213		2
AVAHQPISIAIEAGGR	AT1G47128.1	AT1G47128.1	0	0	0	0	0	7744200	yes	yes	0	1588.87	3	55.011		1
GYSFTTTAEREIVR	AT5G59370.2;AT5G59370.1;AT3G46520.1;AT3G53750.1;AT2G37620.2;AT2G37620.1	AT5G59370.2	0	0	0	0	0	7535200	yes	no	1	1628.82	3	54.524		1
QISELGIYPAVDPLDSTSR	AT5G08690.1;AT5G08670.1;AT5G08680.1	AT5G08690.1	10399000	0	0	0	0	0	yes	no	0	2060.04	2	54.524		1
IGIAHSPAWFEAHDLADSQDGASIDR	AT3G09260.1	AT3G09260.1	0	0	0	10957000	0	10156000	yes	yes	0	2778.3	4	52.79		2
YIIIDEAQRMKDR	AT2G46020.1;AT2G46020.2	AT2G46020.1	0	0	0	314340000	0	0	yes	no	2	1649.86	2	52.255	8	1
ASGREEFVYMAK	AT1G78300.1	AT1G78300.1	0	0	0	0	10798000	0	yes	yes	1	1386.66	2	51.445		3
KVLQFAGIDDVFTSSR	AT3G57490.1;AT1G59359.1;AT1G58983.1;AT1G58684.1;AT1G58380.1;AT2G41840.1	AT3G57490.1	0	0	0	0	0	6099700	yes	no	1	1781.93	3	51.265		1
ATAGDTHLGGEDFDNR	AT5G02500.2;AT3G09440.2;AT3G09440.1;AT3G12580.1;AT5G02500.1;AT5G02490.1;AT1G56410.1;AT1G16030.1	AT5G02500.2	0	0	0	11790000	0	0	yes	no	0	1674.72	3	51.147		1
YYCTVIDAPGHR	AT1G07930.2;AT5G60390.2;AT5G60390.3;AT5G60390.1;AT1G07940.2;AT1G07940.1;AT1G07930.1;AT1G07920.1	AT1G07930.2	5666400	0	0	0	0	8442600	yes	no	0	1450.67	3	51.013		2
LTYYTPEYETKDTDILAAFR	ATCG00490.1	ATCG00490.1	0	0	0	16480000	0	7329500	yes	yes	1	2409.17	3	50.358		2
QGDKVGSSEAALLAK	AT3G09200.1;AT3G11250.1;AT3G09200.2	AT3G09200.1	0	0	0	24203000	0	16319000	yes	no	1	1472.78	3	50.155		3
AAQDIANSELAPTHPIR	AT4G09000.1;AT4G09000.2	AT4G09000.1	0	0	0	28578000	0	0	yes	no	0	1802.93	3	48.907		1
LSGGDHIHAGTVVGK	ATCG00490.1	ATCG00490.1	0	0	0	8396800	0	6145900	yes	yes	0	1446.76	3	48.405		2
SFVEMKR	AT4G18530.1	AT4G18530.1	0	0	0	0	0	0	yes	yes	1	895.459	2	48.174	12	1
TALSHVDNLISGVTR	AT1G33140.1;AT1G33120.1	AT1G33140.1	0	0	0	8634800	0	0	yes	no	0	1581.85	3	48.131		1
TDHQPIKEGALGNIPIIAFCDTDSPMR	AT1G72370.2;AT1G72370.1	AT1G72370.2	10137000	0	9080700	19887000	10044000	16447000	yes	no	1	2995.45	4	47.919		5
SVTFVTKVEKAEDDSNK	AT3G44310.3;AT3G44310.1;AT3G44310.2	AT3G44310.3	7227800	0	0	0	0	0	yes	no	2	1895.95	3	47.204		1
EVEECKKEYPNAFIR	AT1G67090.1	AT1G67090.1	0	0	0	5995500	0	0	yes	yes	2	1910.92	3	46.746		1
LLPRHMEIIEEIDKR	AT3G46970.1	AT3G46970.1	0	0	0	0	0	15670000	yes	yes	2	1891.04	3	45.115	10	1
AVPEKEVTPEKEAPAAEAEK	AT1G72150.1	AT1G72150.1	0	0	0	6306800	0	0	yes	yes	2	2122.08	4	44.788		1
ANPNADASAQQAFVTNVINR	AT3G14210.1	AT3G14210.1	0	0	0	0	0	6605800	yes	yes	0	2100.03	3	44.382		1
KGPLVVFGTEGAK	AT5G02870.2;AT5G02870.1	AT5G02870.2	0	0	0	5752900	0	0	yes	no	1	1301.73	3	43.761		1
RPYIPVDKYLEAGTLPTAK	AT4G04640.1	AT4G04640.1	0	0	0	0	0	2835100	yes	yes	2	2131.17	3	42.716		1
YTISEGGEGHRDWVSCVR	AT1G18080.1	AT1G18080.1	0	0	0	0	7411000	13563000	yes	yes	1	2106.95	3;4	41.871		3
KLAPTIGIAVDHR	AT3G49010.4;AT3G49010.3;AT3G49010.2;AT3G49010.1	AT3G49010.4	0	0	0	0	0	4806500	yes	no	1	1389.81	3	41.227		1
VLTMERLYGVPLTDLDSIR	AT5G05200.1	AT5G05200.1	0	0	0	0	0	947800000	yes	yes	1	2190.17	3	40.962	14	1
LVETNTWTRLDANYADQIVPR	AT5G42053.1	AT5G42053.1	0	0	0	0	30284000	0	yes	yes	1	2474.26	3	40.952		1
YVMKHDK	AT3G46950.1;AT1G61960.1	AT3G46950.1	0	0	0	0	0	0	yes	no	1	919.459	2	40.946	3	1
SQAETGEIKGHYLNATAGTCEEMIKR	ATCG00490.1	ATCG00490.1	0	0	0	12802000	0	0	yes	yes	2	2893.37	4	40.756		1
LVGEAMSAIAANTNVPVTVKCR	AT3G63510.2;AT3G63510.1	AT3G63510.2	687390000	0	0	833090000	0	814640000	yes	no	1	2300.2	2	40.725		3
GLAGSGNPAYPGGPFFNPLGFGKDEK	AT1G61520.2;AT1G61520.3;AT1G61520.1	AT1G61520.2	0	0	0	19219000	0	24354000	yes	no	1	2593.26	3	40.404		3
LASVPSGGGGGVAVASATSGGGGGGGAPAAESK	AT2G27720.1;AT2G27720.3;AT2G27720.2	AT2G27720.1	0	0	0	0	0	7581700	yes	no	0	2597.27	3	40.129		2
GIYPAVDPLDSTSTMLQPR	ATCG00480.1	ATCG00480.1	0	0	0	0	0	0	yes	yes	0	2060.02	2	39.73		1
RPPGREAYPGDVFYLHSR	ATCG00120.1	ATCG00120.1	0	0	0	5157400	0	0	yes	yes	2	2116.06	4	39.657		1
IINSDEVQSVVNPIKDGSK	AT5G02870.2;AT5G02870.1	AT5G02870.2	0	0	0	6454600	3799200	6337000	yes	no	1	2041.07	3	39.523		3
CYGGDSSTEPYIVAHNQLLAHATVVDLYR	AT5G25980.3;AT5G25980.1;AT5G25980.2	AT5G25980.3	0	0	0	16433000	0	13228000	yes	no	0	3248.56	4	39.036		2
IKDEDIVTLVDQFPGQSIDFFGALR	AT2G39730.3;AT2G39730.2;AT2G39730.1	AT2G39730.3	0	0	0	11570000	0	10738000	yes	no	1	2822.45	3	38.746		2
HGLLSVTSGANPVSLKR	AT2G28000.1	AT2G28000.1	0	0	0	6602200	0	0	yes	yes	1	1734.97	3	37.645		1
VWGIGRY	AT1G18080.1;AT3G18130.1;AT1G48630.1	AT1G18080.1	0	0	0	0	0	0	yes	no	1	849.45	2	36.587		1
IISSIEQKEESRGNDDHVSLIR	AT4G09000.1;AT4G09000.2	AT4G09000.1	0	0	0	0	0	10643000	yes	no	2	2524.29	4	35.973		1
LYFDSVGHYSRPDVLHLTVNEHPRK	AT3G44310.3;AT3G44310.1;AT3G44310.2	AT3G44310.3	26830000	0	0	0	0	0	yes	no	2	2978.52	5	35.628		1
FKGTCVSASNCANVCHNEGFVGGNCR	AT2G02100.1	AT2G02100.1	0	0	0	11614000	0	0	yes	yes	1	2901.22	4	35.546		1
IISSIEQKEESRGNDDHVTAIR	AT1G78300.1	AT1G78300.1	0	0	0	0	0	13250000	yes	yes	2	2496.26	4	34.689		1
ASPTTGDIKDILGSVGAETEDSQIELLLK	AT2G27720.1	AT2G27720.1	0	0	0	2935800	0	0	yes	yes	1	2999.55	3	33.289		1
DVEHNAADVIIDAGGTWKVTK	AT5G41580.1	AT5G41580.1	0	0	0	0	0	211530000	yes	yes	1	2238.13	3	31.635		1
VGVHHYNGNNVDLGTACGK	AT1G77940.1	AT1G77940.1	5302100	0	0	4637300	0	0	yes	yes	0	2010.93	4	31.514		2
SIPTIMIFVGGEKK	AT4G03520.1;AT4G03520.2	AT4G03520.1	6476200	0	0	0	0	0	yes	no	1	1518.85	3	29.491		1
KGSITSVQAIYVPADDLTDPAPATTFAHLDATTVLSR	AT5G08690.1;AT5G08670.1;AT5G08680.1	AT5G08690.1	9267100	0	0	8124900	0	12422000	yes	no	1	3841.97	4	29.369		4
GLNVWDGFTHRYPEKGGADLGNGDTTCDSYR	AT5G25980.3;AT5G25980.1;AT5G25980.2	AT5G25980.3	0	0	0	9601600	0	0	yes	no	2	3457.54	4	24.404		1
EVAAFAQFGSDLDAATQALLNR	ATMG01190.1;AT2G07698.1	ATMG01190.1	3185100	0	0	0	0	0	yes	no	0	2307.15	3	21.242		1
KGSITSIQAVYVPADDLTDPAPATTFAHLDATTVLSR	ATCG00480.1	ATCG00480.1	0	0	0	0	0	12422000	yes	yes	1	3841.97	4	12.41		1
